# Supplementary material for: Ozone responses in Arabidopsis: beyond stomatal conductance
Source: Plant Physiol. 2021 Feb 24;186(1):180–92. doi: 10.1093/plphys/kiab097 (PMC8154098; doi:10.1093/plphys/kiab097)
Supplement: kiab097_Supplementary_Data [file kiab097_supplementary_data.zip]

Archive with 7 entries (7 files):
- pp.00132.2021-s01.xlsx
- pp.00132.2021-s02.xlsx
- pp.00132.2021-s03.xlsx
- pp.00132.2021-s04.xlsx
- pp.00132.2021-s05.xlsx
- pp.00132.2021-s06.xlsx
- pp.00132.2021-s08.pdf
