# Supplementary material for: Ozone responses in Arabidopsis: beyond stomatal conductance
Source: Plant Physiol. 2021 Feb 24;186(1):180–92. doi: 10.1093/plphys/kiab097 (PMC8154098; doi:10.1093/plphys/kiab097)
Supplement: kiab097_Supplementary_Data [file kiab097_supplementary_data.zip › pp.00132.2021-s01.xlsx]

## Sheet: Col-O3-up
Supplemental Table S1. List of differentially expressed genes in Col-0, Shahdara and Cvi-0 after 2 hr O3 (350 nL L−1) treatment as determined with RNA-seq (EdgeR, FDR ≤ 0.05).
Locus Identifier	logFC	unshrunk.logFC	logCPM	PValue	FDR	Gene Model Name	Primary Gene Symbol	Gene Model Type	Gene Model Description
AT1G01010	1.55927	1.56049	3.75574	3.64051e-07	3.23589e-06	AT1G01010.1	NAC DOMAIN CONTAINING PROTEIN 1 (NAC001)	protein_coding	NAC domain containing protein 1;(source:Araport11)
AT1G01180	1.28458	1.28509	3.65909	1.23861e-07	1.26279e-06	AT1G01180.1		protein_coding	S-adenosyl-L-methionine-dependent methyltransferases superfamily protein;(source:Araport11)
AT1G01230	0.612249	0.61239	4.73609	0.000910493	0.00289718	AT1G01230.1	(ATORM1)	protein_coding	ORM1 is an ER localized orosomucoid-like protein involved in sphingolipid homeostasis.
AT1G01260	1.65303	1.65343	4.54665	5.63964e-09	8.52418e-08	AT1G01260.1	JASMONATE ASSOCIATED MYC2 LIKE 2 (JAM2)	protein_coding	bHLH13 interacts with JAZ proteins, and functions redundantly with bHLH3, bHLH14 and bHLH17 to negatively regulate jasmonate responses.
AT1G01340	3.97131	3.9728	5.09266	2.03595e-13	1.87327e-11	AT1G01340.2	CYCLIC NUCLEOTIDE GATED CHANNEL 10 (CNGC10)	protein_coding	member of Cyclic nucleotide gated channel family
AT1G01350	0.695161	0.695339	4.41899	9.32742e-05	0.000393105	AT1G01350.1		protein_coding	Zinc finger (CCCH-type/C3HC4-type RING finger) family protein;(source:Araport11)
AT1G01440	0.628482	0.628636	4.65833	0.00110321	0.0034383	AT1G01440.1		protein_coding	hypothetical protein (DUF3133);(source:Araport11)
AT1G01490	0.762587	0.762644	6.22078	0.000160198	0.000635664	AT1G01490.1		protein_coding	Heavy metal transport/detoxification superfamily protein;(source:Araport11)
AT1G01550	1.41462	1.41466	7.91738	2.85282e-09	4.69641e-08	AT1G01550.1	BYPASS 1 (BPS1)	protein_coding	Encodes a protein with no functionally characterized domains that to prevent the synthesis of a novel substance that moves from the root to the shoot, where it modifies shoot growth by interfering with auxin signaling. Synthesis and delivery of this substance requires neither phloem nor endodermis.
AT1G01560	5.67378	5.67578	7.37446	9.47386e-12	3.83619e-10	AT1G01560.2	MAP KINASE 11 (MPK11)	protein_coding	Member of MAP Kinase family. Flg22-induced activation is blocked by AvrRpt2.
AT1G01650	1.06383	1.06399	5.51819	2.56408e-07	2.38519e-06	AT1G01650.1	SIGNAL PEPTIDE PEPTIDASE-LIKE 4 (SPPL4)	protein_coding	SIGNAL PEPTIDE PEPTIDASE-LIKE 4;(source:Araport11)
AT1G01680	2.59024	2.59174	5.01384	1.01127e-05	5.82264e-05	AT1G01680.1	PLANT U-BOX 54 (PUB54)	protein_coding	plant U-box 54;(source:Araport11)
AT1G01720	2.29849	2.29917	5.63177	9.6283e-09	1.36512e-07	AT1G01720.1	(ATAF1)	protein_coding	Belongs to a large family of putative transcriptional activators with NAC domain. Transcript level increases in response to wounding and abscisic acid. ATAF1 attentuates ABA signaling and sythesis. Mutants are hyposensitive to ABA. The mRNA is cell-to-cell mobile.
AT1G01730	1.1709	1.17133	4.20574	0.000123642	0.000504503	AT1G01730.1		protein_coding	hypothetical protein;(source:Araport11)
AT1G01820	0.949323	0.949463	5.10728	1.15779e-06	8.89935e-06	AT1G01820.1	PEROXIN 11C (PEX11C)	protein_coding	member of the peroxin11 (PEX11) gene family, integral to peroxisome membrane, controls peroxisome proliferation.
AT1G01940	1.23272	1.23337	3.60025	3.65773e-05	0.00017667	AT1G01940.1		protein_coding	Cyclophilin-like peptidyl-prolyl cis-trans isomerase family protein;(source:Araport11)
AT1G02000	0.51449	0.514729	3.97969	0.00839867	0.0201468	AT1G02000.1	UDP-D-GLUCURONATE 4-EPIMERASE 2 (GAE2)	protein_coding	UDP-D-glucuronate 4-epimerase The mRNA is cell-to-cell mobile.
AT1G02090	0.54006	0.540153	4.94121	0.0117188	0.0269619	AT1G02090.1	FUSCA 5 (FUS5)	protein_coding	encodes a phosphoprotein that is a subunit of the COP9 signalosome. Mutants exhibit constitutive photomorphogenic phenotype.
AT1G02100	0.650775	0.650898	5.19994	0.000332616	0.00120319	AT1G02100.3	SUPPRESSOR OF BRI1 (SBI1)	protein_coding	Leucine carboxyl methyltransferase;(source:Araport11)
AT1G02120	0.840574	0.840628	6.53746	1.50296e-05	8.20141e-05	AT1G02120.1	VASCULAR ASSOCIATED DEATH1 (VAD1)	protein_coding	Encodes VAD1 (Vascular Associated Death1), a regulator of cell death and defense responses in vascular tissues. VAD1 is a putative membrane associated protein and contains a GRAM domain. vad1 is a lesion mimic mutant that exhibits light conditional appearance of propagative HR (hypersensitive response)-like lesions along the vascular system. The mRNA is cell-to-cell mobile.
AT1G02170	2.4185	2.41877	6.2044	1.12821e-12	6.98966e-11	AT1G02170.1	METACASPASE 1 (MC1)	protein_coding	Encodes a type I metacaspase. Two Arabidopsis metacaspases, AT1G02170 (MC1) and AT4G25110 (MC2) antagonistically control programmed cell death in Arabidopsis. MC1 is a positive regulator of cell death and requires conserved caspase-like putative catalytic residues for its function. MC2 negatively regulates cell death. This function is independent of the putative catalytic residues. A third type I…
AT1G02220	1.48845	1.48923	3.09726	2.81579e-06	1.9156e-05	AT1G02220.1	NAC DOMAIN CONTAINING PROTEIN 3 (NAC003)	protein_coding	NAC domain containing protein 3;(source:Araport11)
AT1G02230	2.36484	2.36975	2.61653	2.48199e-05	0.000126662	AT1G02230.1	NAC DOMAIN CONTAINING PROTEIN 4 (NAC004)	protein_coding	NAC domain containing protein 4;(source:Araport11)
AT1G02270	0.569482	0.569568	5.87176	0.0138629	0.0312386	AT1G02270.1		protein_coding	Calcium-binding endonuclease/exonuclease/phosphatase family;(source:Araport11)
AT1G02330	0.481634	0.481757	4.47569	0.00968739	0.0228664	AT1G02330.1	COP1 SUPPRESSOR 2 (CSU2)	protein_coding	Encodes a nuclear coiled-coil domain-containing protein that interacts with and negatively regulates COP1's E3 ubiquitin ligase activity, and represses COP1 mediated HY5 degradation in cell-free extracts.
AT1G02360	3.80367	3.80742	4.03014	2.90769e-10	6.56651e-09	AT1G02360.1		protein_coding	Chitinase family protein;(source:Araport11)
AT1G02390	3.08646	3.08911	3.86199	1.34626e-10	3.39507e-09	AT1G02390.1	GLYCEROL-3-PHOSPHATE SN-2-ACYLTRANSFERASE 2 (GPAT2)	protein_coding	putative sn-glycerol-3-phosphate 2-O-acyltransferase
AT1G02400	6.16758	6.17905	4.51058	4.29404e-17	1.14013e-13	AT1G02400.1	GIBBERELLIN 2-OXIDASE 6 (GA2OX6)	protein_coding	Encodes a gibberellin 2-oxidase that acts on C19 gibberellins but not C20 gibberellins.
AT1G02410	0.733555	0.733688	4.93136	6.50744e-05	0.000289694	AT1G02410.1	CYTOCHROME C OXIDASE 11 (COX11)	protein_coding	Encodes a member of the cytochrome c oxidase 11 protein family. It is an integral mitochondrial protein and likely plays an important role as a mitochondrial chaperone in COX complex assembly, affecting plant growth and pollen germination.
AT1G02450	1.51282	1.51475	2.96014	0.00881963	0.0210426	AT1G02450.1	NIM1-INTERACTING 1 (NIMIN1)	protein_coding	NIMIN1 modulates PR gene expression according the following model: NPR1 forms a ternary complex with NIMIN1 and TGA factors upon SAR induction that binds to a positive regulatory cis-element of the PR-1 promoter, termed LS7. This leads to PR-1 gene induction. NIMIN1 decreases transcriptional activation, possibly through its EAR motif, which results in fine-tuning of PR-1 gene expression.
AT1G02460	2.29046	2.29339	2.30432	8.7504e-09	1.25781e-07	AT1G02460.1		protein_coding	Pectin lyase-like superfamily protein;(source:Araport11)
AT1G02500	1.3257	1.32572	8.5612	4.17356e-08	4.85721e-07	AT1G02500.1	S-ADENOSYLMETHIONINE SYNTHETASE 1 (SAM1)	protein_coding	encodes a S-adenosylmethionine synthetase. SAM1 is regulated by protein S-nitrosylation. The covalent binding of nitric oxide (NO) to the Cys114 residue inhibits the enzyme activity.
AT1G02660	2.90269	2.90439	4.23765	2.4903e-11	8.46157e-10	AT1G02660.1		protein_coding	alpha/beta-Hydrolases superfamily protein;(source:Araport11)
AT1G02850	2.66236	2.66509	2.69412	6.83544e-05	0.000302125	AT1G02850.4	BETA GLUCOSIDASE 11 (BGLU11)	protein_coding	beta glucosidase 11;(source:Araport11)
AT1G02860	0.611065	0.611524	3.15756	0.0136031	0.0307313	AT1G02860.1	NITROGEN LIMITATION ADAPTATION (NLA)	protein_coding	Encodes a ubiquitin E3 ligase with RING and SPX domains that is involved in mediating immune responses and mediates degradation of PHT1s at plasma membranes. Targeted by MIR827. Ubiquitinates PHT1;3, PHT1;2, PHT1;1/AtPT1 and PHT1;4/AtPT2.
AT1G02880	1.73779	1.73817	4.98389	1.5727e-10	3.88184e-09	AT1G02880.3	THIAMIN PYROPHOSPHOKINASE1 (TPK1)	protein_coding	Encodes a thiamine pyrophosphokinase capable of producing thiamine pyrophosphate from free thiamine.
AT1G02890	0.664414	0.664451	6.65754	0.000479057	0.0016458	AT1G02890.1		protein_coding	AAA-type ATPase family protein;(source:Araport11)
AT1G02920	5.64857	5.64876	10.1104	1.62005e-07	1.59482e-06	AT1G02920.1	GLUTATHIONE S-TRANSFERASE 7 (GSTF7)	protein_coding	Encodes glutathione transferase belonging to the phi class of GSTs. Naming convention according to Wagner et al. (2002).
AT1G02930	5.34221	5.34229	11.3393	1.22272e-09	2.25004e-08	AT1G02930.1	GLUTATHIONE S-TRANSFERASE 6 (GSTF6)	protein_coding	Encodes glutathione transferase belonging to the phi class of GSTs. Naming convention according to Wagner et al. (2002).
AT1G02990	0.592178	0.592301	5.01765	0.00479151	0.0123894	AT1G02990.3		protein_coding	hypothetical protein;(source:Araport11)
AT1G03040	0.785985	0.786095	5.42971	7.65045e-06	4.56619e-05	AT1G03040.1		protein_coding	basic helix-loop-helix (bHLH) DNA-binding superfamily protein;(source:Araport11)
AT1G03060	1.10321	1.10327	6.92702	2.65e-05	0.000133803	AT1G03060.1	SPIRRIG (SPI)	protein_coding	Encodes a WD/BEACH domain protein involved in cell morphogenesis and ribonucleoprotein particle formation. It interacts with the P-body core component DCP2, associates to mRNA processing bodies (P-bodies), and regulates their assembly upon salt stress.
AT1G03080	0.950785	0.95084	6.52144	9.08911e-06	5.29064e-05	AT1G03080.1	NETWORKED 1D (NET1D)	protein_coding	kinase interacting (KIP1-like) family protein;(source:Araport11)
AT1G03220	4.1273	4.12759	7.83902	8.87485e-10	1.7093e-08	AT1G03220.1		protein_coding	Eukaryotic aspartyl protease family protein;(source:Araport11)
AT1G03230	2.34965	2.35032	4.42011	1.17139e-06	8.9816e-06	AT1G03230.1		protein_coding	Eukaryotic aspartyl protease family protein;(source:Araport11)
AT1G03250	0.602782	0.602898	4.91849	0.000470917	0.00162113	AT1G03250.2		protein_coding	R3H domain protein;(source:Araport11)
AT1G03260	0.655693	0.656111	3.24291	0.00536923	0.0136758	AT1G03260.1		protein_coding	SNARE associated Golgi protein family;(source:Araport11)
AT1G03290	0.931536	0.93165	5.80636	0.00229565	0.00650213	AT1G03290.1		protein_coding	ELKS/Rab6-interacting/CAST family protein;(source:Araport11)
AT1G03350	0.77142	0.771516	5.78511	6.18776e-05	0.000277657	AT1G03350.1		protein_coding	BSD domain-containing protein;(source:Araport11)
AT1G03370	2.69795	2.6982	6.96279	2.90052e-14	4.90083e-12	AT1G03370.1		protein_coding	C2 calcium/lipid-binding and GRAM domain containing protein;(source:Araport11)
AT1G03430	0.692092	0.692244	4.46895	0.00677163	0.0167075	AT1G03430.1	HISTIDINE-CONTAINING PHOSPHOTRANSFER FACTOR 5 (AHP5)	protein_coding	Encodes AHP5, one of the six Arabidopsis thaliana histidine phosphotransfer proteins (AHPs). AHPs function as redundant positive regulators of cytokinin signaling. Members of the AHP gene family include: AT3G21510 (AHP1), AT3G29350 (AHP2), AT5G39340 (AHP3), AT3G16360 (AHP4), AT1G03430 (AHP5) and AT1G80100 (AHP6).
AT1G03650	1.20062	1.20514	1.46711	0.000436877	0.00151885	AT1G03650.1		protein_coding	Acyl-CoA N-acyltransferases (NAT) superfamily protein;(source:Araport11)
AT1G03730	2.32001	2.32159	3.76913	3.48012e-11	1.12686e-09	AT1G03730.1		protein_coding	pyrroline-5-carboxylate reductase;(source:Araport11)
AT1G03740	3.22709	3.22737	7.09462	2.01641e-14	4.07359e-12	AT1G03740.1		protein_coding	Protein kinase superfamily protein;(source:Araport11)
AT1G03760	0.744874	0.745426	3.34009	0.0026004	0.00723952	AT1G03760.1		protein_coding	Prefoldin chaperone subunit family protein;(source:Araport11)
AT1G03770	0.601207	0.601993	2.57094	0.00670868	0.0165764	AT1G03770.2	RING 1B (RING1B)	protein_coding	Encodes a nuclear localized protein with similarity to animal polycomb repressive core complex1 (PRC1) core component RING.Appears to function redundantly with ATRING1a, a close paralog. Both interact physically with CLF and LHP1 and appear to function together to repress class I KNOX gene expression.
AT1G03850	3.32114	3.32382	4.02379	1.56951e-06	1.16172e-05	AT1G03850.1	GLUTAREDOXIN 13 (GRXS13)	protein_coding	Encodes glutaredoxin ATGRXS13, required to facilitate Botrytis cinerea infection of Arabidopsis thaliana plants. Sylvain La Camera et al (2011, PMID:21756272) reported a third splice variant in addition to the two annotated in TAIR10.
AT1G03900	0.571354	0.571405	6.06397	0.00541729	0.0137718	AT1G03900.1	ATP-BINDING CASSETTE I18 (ABCI18)	protein_coding	member of NAP family, an heterogeneous subfamily of the ATP-binding Cassette (ABC) superfamily of membrane transporters. The NAPs proteins are characterized by having only one nucleotide-binding folds (NBFs) domain.
AT1G03905	2.74867	2.75352	3.09773	7.88789e-10	1.53512e-08	AT1G03905.1	ATP-BINDING CASSETTE I19 (ABCI19)	protein_coding	P-loop containing nucleoside triphosphate hydrolases superfamily protein;(source:Araport11)
AT1G04010	0.513303	0.513552	3.68585	0.0122755	0.0281011	AT1G04010.1	PHOSPHOLIPID STEROL ACYL TRANSFERASE 1 (PSAT1)	protein_coding	phospholipid sterol acyl transferase 1;(source:Araport11)
AT1G04100	2.72137	2.72307	3.90647	7.82187e-08	8.47187e-07	AT1G04100.1	INDOLEACETIC ACID-INDUCED PROTEIN 10 (IAA10)	protein_coding	Auxin induced gene, IAA10 (IAA10).
AT1G04200	1.08878	1.08893	5.78959	1.40729e-07	1.41231e-06	AT1G04200.1		protein_coding	dyggve-melchior-clausen syndrome protein;(source:Araport11)
AT1G04260	0.493003	0.493327	3.12472	0.0105616	0.0246606	AT1G04260.1	CAMV MOVEMENT PROTEIN INTERACTING PROTEIN 7 (MPI7)	protein_coding	Encodes protein that interacts with CaMV movement protein. Colocalizes in the cytoplasm with the movement protein. Has similarity to mammalian proteins (such as the rat PRA1) which have been described as rab acceptors.
AT1G04280	1.51949	1.5199	4.52737	8.68294e-07	6.93218e-06	AT1G04280.1		protein_coding	P-loop containing nucleoside triphosphate hydrolases superfamily protein;(source:Araport11)
AT1G04300	0.539853	0.539889	6.40802	0.00309549	0.00842847	AT1G04300.3	(MUSE13)	protein_coding	Encodes MUSE13, a TRAF domain protein. Regulates the turnover of nucleotide-binding domain and leucine-rich repeat-containing (NLR) immune receptors SNC1 and RPS2. Loss of both MUSE13 and MUSE14 leads to enhanced pathogen resistance, NLR accumulation, and autoimmunity.In addition, MUSE13/14 physically interact with ATG6 and appear to regulate ATG6 ubiquitination and thus formation of autophagosom…
AT1G04310	2.07078	2.07215	3.5004	7.02896e-08	7.69377e-07	AT1G04310.1	ETHYLENE RESPONSE SENSOR 2 (ERS2)	protein_coding	encodes an ethylene receptor related to bacterial two-component histidine kinases.
AT1G04440	0.494808	0.494847	6.40136	0.00539314	0.0137236	AT1G04440.1	CASEIN KINASE LIKE 13 (CKL13)	protein_coding	casein kinase like 13;(source:Araport11)
AT1G04490	2.5969	2.60453	1.2331	7.00175e-07	5.71016e-06	AT1G04490.1		protein_coding	hypothetical protein (DUF3527);(source:Araport11)
AT1G04555	0.681204	0.682047	2.61701	0.00525218	0.0134089	AT1G04555.1		protein_coding	transmembrane protein;(source:Araport11)
AT1G04750	0.883521	0.883589	6.30955	1.55945e-05	8.4699e-05	AT1G04750.1	VESICLE-ASSOCIATED MEMBRANE PROTEIN 721 (VAMP721)	protein_coding	Encodes vesicle-associated membrane protein 7B (VAMP7B, or VAMP721). Required for cell plate formation.VAMP721 interacts with KAT1 and KC1 K+ channels, affects channel gating and suppresses the K+ current within the physiological voltage range.
AT1G04780	1.54617	1.54632	6.20155	2.48617e-11	8.46157e-10	AT1G04780.1		protein_coding	Ankyrin repeat family protein;(source:Araport11)
AT1G04930	0.950107	0.951408	2.01652	6.98281e-05	0.000307906	AT1G04930.2		protein_coding	hydroxyproline-rich glycoprotein family protein;(source:Araport11)
AT1G04960	1.29402	1.29427	5.16128	2.07251e-07	1.9876e-06	AT1G04960.2		protein_coding	golgin family A protein (DUF1664);(source:Araport11)
AT1G04980	0.844558	0.844753	4.70224	0.0180627	0.0391777	AT1G04980.1	PDI-LIKE 2-2 (PDIL2-2)	protein_coding	Encodes a protein disulfide isomerase-like (PDIL) protein, a member of a multigene family within the thioredoxin (TRX) superfamily. Transcript levels for this gene are up-regulated in response to three different chemical inducers of ER stress (dithiothreitol, beta-mercaptoethanol, and tunicamycin). AtIRE1-2 does not appear to be required for this response, but the atbzip60 mutant has a diminished…
AT1G04990	1.21056	1.21099	3.6592	8.63381e-06	5.06848e-05	AT1G04990.2		protein_coding	Zinc finger C-x8-C-x5-C-x3-H type family protein;(source:Araport11)
AT1G05000	1.92336	1.92722	2.05025	2.49502e-06	1.73484e-05	AT1G05000.2	PLANT AND FUNGI ATYPICAL DUAL-SPECI&#64257;CITY PHOSPHATASE 1 (PFA-DSP1)	protein_coding	Encodes an atypical dual-speci&#64257;city phosphatase.
AT1G05010	3.64449	3.64453	10.1076	3.58508e-13	2.90971e-11	AT1G05010.1	ETHYLENE-FORMING ENZYME (EFE)	protein_coding	Encodes 1-aminocyclopropane-1-carboxylate oxidase
AT1G05020	3.25847	3.26653	2.60954	1.11813e-10	2.93672e-09	AT1G05020.1		protein_coding	ENTH/ANTH/VHS superfamily protein;(source:Araport11)
AT1G05060	0.581426	0.581666	4.11584	0.00946122	0.0223808	AT1G05060.1		protein_coding	coiled-coil protein;(source:Araport11)
AT1G05135	1.78634	1.78711	3.66807	8.75291e-06	5.12222e-05	AT1G05135.1		pseudogene	Possibly not a pseudogene based on evidence for transcription (RNA-seq) and translation (Ribo-seq) described in PMID:27791167.
AT1G05180	0.501321	0.501417	4.78865	0.00404829	0.0106695	AT1G05180.1	AUXIN RESISTANT 1 (AXR1)	protein_coding	Encodes a subunit of the RUB1 activating enzyme that regulates the protein degradation activity of Skp1-Cullin-Fbox complexes, primarily, but not exclusively, affecting auxin responses. Acts alongside AS1 to exclude BP expression from leaves. Promotes degradation of the cytokinin response repressor ARR5.
AT1G05340	4.50318	4.5086	5.3457	2.71905e-09	4.5324e-08	AT1G05340.1		protein_coding	cysteine-rich TM module stress tolerance protein;(source:Araport11)
AT1G05350	1.25549	1.25566	5.49694	2.93473e-08	3.5627e-07	AT1G05350.1		protein_coding	NAD(P)-binding Rossmann-fold superfamily protein;(source:Araport11)
AT1G05380	0.610172	0.610249	5.51536	0.00205475	0.00589799	AT1G05380.1		protein_coding	Acyl-CoA N-acyltransferase with RING/FYVE/PHD-type zinc finger protein;(source:Araport11)
AT1G05560	1.65734	1.65771	4.75047	0.000293293	0.00107624	AT1G05560.1	UDP-GLUCOSYLTRANSFERASE 75B1 (UGT75B1)	protein_coding	A UDP-glucose transferase localized in the phragmoplast. It has been co-purified with the callose synthase complex and may transfer UDP-glucose from sucrose synthase to the callose synthase and thus help form a substrate channel for the synthesis of callose at the forming cell plate. Induced by salicylic acid. Independent of NPR1 for their induction by salicylic acid. UGT1 encodes a protein with …
AT1G05562	0.952051	0.952256	4.55305	0.0118409	0.0272	AT1G05562.1		antisense_long_noncoding_rna	Potential natural antisense gene, locus overlaps with AT1G05560
AT1G05710	0.865725	0.8663	3.56523	0.000216282	0.000822217	AT1G05710.2		protein_coding	basic helix-loop-helix (bHLH) DNA-binding superfamily protein;(source:Araport11)
AT1G05785	0.711521	0.712148	2.93111	0.0017281	0.0050644	AT1G05785.1		protein_coding	Got1/Sft2-like vescicle transport protein family;(source:Araport11)
AT1G05805	0.773453	0.773615	4.85816	0.000110603	0.000459161	AT1G05805.1	ABA-RESPONSIVE KINASE SUBSTRATE 2 (AKS2)	protein_coding	basic helix-loop-helix (bHLH) DNA-binding superfamily protein;(source:Araport11)
AT1G05890	0.508401	0.508459	5.60683	0.00825254	0.019845	AT1G05890.2	ARIADNE 5 (ARI5)	protein_coding	RING/U-box superfamily protein;(source:Araport11)
AT1G05960	0.861888	0.861976	5.83037	5.86174e-06	3.64491e-05	AT1G05960.2		protein_coding	ARM repeat superfamily protein;(source:Araport11)
AT1G06050	2.24262	2.24359	4.16534	1.64877e-11	6.14108e-10	AT1G06050.1		protein_coding	ENHANCED DISEASE RESISTANCE-like protein (DUF1336);(source:Araport11)
AT1G06140	1.93219	1.94323	1.07211	3.21215e-05	0.000157564	AT1G06140.1	MITOCHONDRIAL EDITING FACTOR 3 (MEF3)	protein_coding	Encodes MEF3 (mitochondrial editing factor 3), a PPR (pentatricopeptide repeat) protein of the E domain subclass. Functions in mitochondrial RNA editing.
AT1G06150	0.748357	0.748439	5.60091	0.00235256	0.00664207	AT1G06150.1	EMBRYO DEFECTIVE 1444 (EMB1444)	protein_coding	Encodes a LHW-like protein with 79% amino acid identity to LHW.
AT1G06160	6.2496	6.26471	3.79252	1.25325e-13	1.29463e-11	AT1G06160.1	OCTADECANOID-RESPONSIVE ARABIDOPSIS AP2/ERF 59 (ORA59)	protein_coding	encodes a member of the ERF (ethylene response factor) subfamily B-3 of ERF/AP2 transcription factor family. The protein contains one AP2 domain. There are 18 members in this subfamily including ATERF-1, ATERF-2, AND ATERF-5.
AT1G06180	1.60037	1.60256	2.44798	4.90993e-07	4.20799e-06	AT1G06180.1	MYB DOMAIN PROTEIN 13 (MYB13)	protein_coding	member of MYB3R- and R2R3- type MYB- encoding genes
AT1G06210	0.643781	0.643887	5.359	0.000765773	0.00249215	AT1G06210.1		protein_coding	ENTH/VHS/GAT family protein;(source:Araport11)
AT1G06515	0.616796	0.617034	3.94327	0.00394541	0.010425	AT1G06515.1	SMALL SUBUNIT OF SPT A (SSSPTA)	protein_coding	Encodes a 56-amino acid polypeptide with low but significant similarity to human small subunit of serine palmitoyltransferase that localizes to the ER and physically interacts with and greatly stimulates the activity of LCB1/LCB2 heterodimer ser palmitoyltransferase complex. Mutants have low pollen viability.
AT1G06520	0.734057	0.737775	0.65165	0.0206397	0.0439769	AT1G06520.1	GLYCEROL-3-PHOSPHATE SN-2-ACYLTRANSFERASE 1 (GPAT1)	protein_coding	sn-glycerol-3-phosphate 2-O-acyltransferase. Expressed in flower buds and siliques. Homozygous mutant plants are male sterile.
AT1G06620	3.35287	3.355	4.8554	4.93944e-11	1.50499e-09	AT1G06620.1		protein_coding	encodes a protein whose sequence is similar to a 2-oxoglutarate-dependent dioxygenase The mRNA is cell-to-cell mobile.
AT1G06770	0.775715	0.776194	3.38316	2.43089e-05	0.000124362	AT1G06770.1	DREB2A-INTERACTING PROTEIN 1 (DRIP1)	protein_coding	Encodes a C3HC4 RING-domain-containing ubiquitin E3 ligase capable of interacting with DREB2A. The DRIP1-GFP fusion protein is nuclear-localized. DRIP1 seems to be involved in regulating stress-related transcriptional changes and drought tolerance.
AT1G06780	0.75376	0.754089	3.94149	3.63344e-05	0.000175679	AT1G06780.2	GALACTURONOSYLTRANSFERASE 6 (GAUT6)	protein_coding	Encodes a protein with putative galacturonosyltransferase activity.
AT1G06800	2.42359	2.42452	4.36499	9.85274e-11	2.66319e-09	AT1G06800.1	PHOSPHOLIPASE A I GAMMA 1 (PLA-I{gamma}1)	protein_coding	Encodes a lipase that hydrolyzes phosphatidylcholine, glycolipids as well as triacylglycerols.
AT1G06840	1.53283	1.53316	5.00419	8.94009e-11	2.48371e-09	AT1G06840.1		protein_coding	Leucine-rich repeat protein kinase family protein;(source:Araport11)
AT1G06850	0.742987	0.743422	3.0527	0.000906001	0.00288536	AT1G06850.1	BASIC LEUCINE-ZIPPER 52 (bZIP52)	protein_coding	basic leucine-zipper 52;(source:Araport11)
AT1G06870	0.910862	0.9111	4.78977	9.0655e-06	5.28186e-05	AT1G06870.1	PLASTIDIC TYPE I SIGNAL PEPTIDASE 2A (PLSP2A)	protein_coding	Peptidase S24/S26A/S26B/S26C family protein;(source:Araport11)
AT1G07000	4.25247	4.25308	7.40242	3.24129e-13	2.69726e-11	AT1G07000.1	EXOCYST SUBUNIT EXO70 FAMILY PROTEIN B2 (EXO70B2)	protein_coding	A member of EXO70 gene family, putative exocyst subunits, conserved in land plants. Arabidopsis thaliana contains 23 putative EXO70 genes, which can be classified into eight clusters on the phylogenetic tree.
AT1G07020	1.45164	1.45233	4.04142	9.78554e-10	1.85252e-08	AT1G07020.1		protein_coding	hypothetical protein;(source:Araport11)
AT1G07030	1.74845	1.74882	5.0465	5.29271e-09	8.04995e-08	AT1G07030.1		protein_coding	Mitochondrial substrate carrier family protein;(source:Araport11)
AT1G07090	1.21508	1.21563	3.90445	0.00108349	0.0033828	AT1G07090.1	LIGHT SENSITIVE HYPOCOTYLS 6 (LSH6)	protein_coding	LIGHT-DEPENDENT SHORT HYPOCOTYLS-like protein (DUF640);(source:Araport11)
AT1G07128	4.73411	4.75582	2.47687	3.32864e-08	3.98365e-07	AT1G07128.1		antisense_long_noncoding_rna	Potential natural antisense gene, locus overlaps with AT1G07130
AT1G07130	3.32506	3.33169	2.49098	7.95958e-13	5.32147e-11	AT1G07130.1	(STN1)	protein_coding	Encodes a protein with similarity to yeast STN1, an OB fold protein involved in protecting yeast telomeres. In Arabidopsis, loss of STN1 function mutations exhibit gross morphological abnormalities and defects in telomere architecture and maintenance. STN1 likely plays a role in telomere end capping.
AT1G07135	5.81431	5.81642	6.80944	2.95543e-10	6.64203e-09	AT1G07135.1		protein_coding	glycine-rich protein;(source:Araport11)
AT1G07140	0.842875	0.842913	7.05195	0.000280666	0.00103522	AT1G07140.1	(SIRANBP)	protein_coding	Encodes a putative Ran-binding protein (siRanBP).
AT1G07150	1.03441	1.03654	2.7785	0.00290527	0.00798659	AT1G07150.1	MITOGEN-ACTIVATED PROTEIN KINASE KINASE KINASE 13 (MAPKKK13)	protein_coding	member of MEKK subfamily
AT1G07220	0.725117	0.725337	4.4693	0.000122701	0.000501433	AT1G07220.1		protein_coding	O-glucosyltransferase rumi-like protein (DUF821);(source:Araport11)
AT1G07240	2.16123	2.16161	5.29475	2.02528e-11	7.23882e-10	AT1G07240.1	UDP-GLUCOSYL TRANSFERASE 71C5 (UGT71C5)	protein_coding	Encodes a UDP-glucosyltransferase that plays a role in abscisic acid (ABA) glucosylation from ABA to ABA-glucose ester and regulates ABA homeostasis, thereby influencing the ABA signal network.
AT1G07260	3.09174	3.09948	1.47856	1.79167e-12	9.94027e-11	AT1G07260.1	UDP-GLUCOSYL TRANSFERASE 71C3 (UGT71C3)	protein_coding	UDP-glucosyl transferase 71C3;(source:Araport11)
AT1G07310	0.552957	0.553077	4.48528	0.00241802	0.00679797	AT1G07310.1		protein_coding	Calcium-dependent lipid-binding (CaLB domain) family protein;(source:Araport11)
AT1G07350	1.15965	1.15976	6.53296	5.01329e-06	3.18445e-05	AT1G07350.1	SERINE/ARGININE RICH-LIKE PROTEIN 45A (SR45a)	protein_coding	Encodes a serine/arginine rich-like protein, SR45a. Involved in the regulation of stress-responsive alternative splicing.
AT1G07390	1.39621	1.39752	2.54088	0.00151577	0.00452354	AT1G07390.3	RECEPTOR LIKE PROTEIN 1 (RLP1)	protein_coding	receptor like protein 1;(source:Araport11)
AT1G07520	2.03055	2.0319	3.5682	4.84636e-10	1.00642e-08	AT1G07520.1		protein_coding	GRAS family transcription factor;(source:Araport11)
AT1G07530	0.595579	0.595685	5.10391	0.00432121	0.0113134	AT1G07530.1	SCARECROW-LIKE 14 (SCL14)	protein_coding	Encodes a member of the GRAS family of transcription factors. The protein interacts with the TGA2 transcription factor and affects the transcription of stress-responsive genes. The protein is found in the nucleus and is also exported to the cytoplasm.
AT1G07570	0.751892	0.752087	4.35386	0.000319915	0.00116404	AT1G07570.3	(APK1A)	protein_coding	Protein kinase capable of phosphorylating tyrosine, serine, and threonine residues
AT1G07620	2.95632	2.95741	4.87337	1.73213e-07	1.69617e-06	AT1G07620.1	(ATOBGM)	protein_coding	GTP-binding protein Obg/CgtA;(source:Araport11)
AT1G07630	2.02565	2.02598	5.57621	1.52139e-10	3.80062e-09	AT1G07630.1	POL-LIKE 5 (PLL5)	protein_coding	Encodes a protein phosphatase 2C like gene, similar to POL. Involved in leaf development. Knockout mutants have abnormally shaped leaves.
AT1G07650	0.545027	0.545078	5.80727	0.00773367	0.0187648	AT1G07650.2		protein_coding	Leucine-rich repeat transmembrane protein kinase;(source:Araport11)
AT1G07660	0.54705	0.547229	4.02802	0.00879782	0.0209932	AT1G07660.1		protein_coding	Histone superfamily protein;(source:Araport11)
AT1G07810	0.596418	0.596504	5.35938	0.00173091	0.00507024	AT1G07810.1	ER-TYPE CA2+-ATPASE 1 (ECA1)	protein_coding	Encodes an ER-type Ca2+-pumping ATPase. The mRNA is cell-to-cell mobile.
AT1G07880	0.552301	0.552806	2.53746	0.0210402	0.0446663	AT1G07880.2	(ATMPK13)	protein_coding	member of MAP Kinase
AT1G07890	1.37418	1.37419	10.4406	9.89497e-06	5.71143e-05	AT1G07890.3	ASCORBATE PEROXIDASE 1 (APX1)	protein_coding	Encodes a cytosolic ascorbate peroxidase APX1. Ascorbate peroxidases are enzymes that scavenge hydrogen peroxide in plant cells. Eight types of APX have been described for Arabidopsis: three cytosolic (APX1, APX2, APX6), two chloroplastic types (stromal sAPX, thylakoid tAPX), and three microsomal (APX3, APX4, APX5) isoforms. At least part of the induction of heat shock proteins during light stres…
AT1G07990	0.933408	0.933495	6.07894	5.33828e-07	4.52015e-06	AT1G07990.1		protein_coding	SIT4 phosphatase-associated family protein;(source:Araport11)
AT1G08050	3.24563	3.24658	5.45995	4.48383e-09	6.96929e-08	AT1G08050.1		protein_coding	Zinc finger (C3HC4-type RING finger) family protein;(source:Araport11)
AT1G08290	2.39157	2.39765	2.89185	1.97897e-07	1.90477e-06	AT1G08290.1	WIP DOMAIN PROTEIN 3 (WIP3)	protein_coding	WIP domain protein 3;(source:Araport11)
AT1G08300	0.823541	0.824288	2.61316	0.00971697	0.0229218	AT1G08300.1	NO VEIN-LIKE (NVL)	protein_coding	no vein-like protein;(source:Araport11)
AT1G08315	2.80753	2.80909	4.11995	5.93488e-12	2.59543e-10	AT1G08315.1		protein_coding	ARM repeat superfamily protein;(source:Araport11)
AT1G08420	0.433454	0.43349	6.15193	0.0133961	0.0303228	AT1G08420.1	BRI1 SUPPRESSOR 1 (BSU1)-LIKE 2 (BSL2)	protein_coding	BRI1 suppressor 1 (BSU1)-like 2;(source:Araport11)
AT1G08450	1.83127	1.83132	8.16272	2.59753e-06	1.79458e-05	AT1G08450.1	CALRETICULIN 3 (CRT3)	protein_coding	Encodes one of three Arabidopsis calreticulins. In CRT-deficient mouse fibroblasts, this protein restores ER Ca2+ levels. Non-receptor component required for EFR-mediated immunity. Mutants show de-repressed anthocyanin accumulation in the presence of elf18, and EFR accumulation and signalling.
AT1G08500	1.74657	1.76316	0.125962	7.49554e-05	0.00032687	AT1G08500.1	EARLY NODULIN-LIKE PROTEIN 18 (ENODL18)	protein_coding	early nodulin-like protein 18;(source:Araport11)
AT1G08630	4.9964	5.0111	3.1712	3.50109e-10	7.67349e-09	AT1G08630.1	THREONINE ALDOLASE 1 (THA1)	protein_coding	Encodes a threonine aldolase, involved in threonine degradation to glycine. Primarily expressed in seeds and seedlings.
AT1G08770	0.686606	0.686954	3.55311	0.00497764	0.0127888	AT1G08770.1	PRENYLATED RAB ACCEPTOR 1.E (PRA1.E)	protein_coding	prenylated RAB acceptor 1.E;(source:Araport11)
AT1G08800	0.862577	0.862777	4.80592	9.01601e-05	0.000382321	AT1G08800.1	MYOSIN BINDING PROTEIN 1 (MYOB1)	protein_coding	myosin-binding protein (Protein of unknown function, DUF593);(source:Araport11)
AT1G08845	0.625228	0.625927	2.55226	0.0146343	0.032794	AT1G08845.2	HEARTSTOPPER (HES)	protein_coding	Ribosomal L18p/L5e family protein;(source:Araport11)
AT1G08900	0.896077	0.89625	5.31574	0.00018597	0.000721895	AT1G08900.1		protein_coding	Major facilitator superfamily protein;(source:Araport11)
AT1G08920	0.652766	0.653079	4.41214	0.0219301	0.0462489	AT1G08920.2	ERD (EARLY RESPONSE TO DEHYDRATION) SIX-LIKE 1 (ESL1)	protein_coding	Encodes ESL1, a transporter for monosaccharides.
AT1G08930	4.83172	4.83199	8.65917	7.7857e-13	5.22401e-11	AT1G08930.1	EARLY RESPONSE TO DEHYDRATION 6 (ERD6)	protein_coding	encodes a putative sucrose transporter whose gene expression is induced by dehydration and cold. The mRNA is cell-to-cell mobile.
AT1G08940	4.88747	4.89082	5.34624	8.22414e-14	9.73592e-12	AT1G08940.1		protein_coding	Phosphoglycerate mutase family protein;(source:Araport11)
AT1G09070	2.20622	2.2063	8.19747	7.1259e-11	2.05975e-09	AT1G09070.1	SOYBEAN GENE REGULATED BY COLD-2 (SRC2)	protein_coding	SRC2 specifically binds the peptide PIEPPPHH, and moves from ER to a vacuole fraction where it gets internalized. Involved in Protein Storage Vacuole targeting. The mRNA is cell-to-cell mobile.
AT1G09080	2.28409	2.28477	4.01732	0.000755871	0.00246204	AT1G09080.1	BINDING PROTEIN 3 (BIP3)	protein_coding	Heat shock protein 70 (Hsp 70) family protein;(source:Araport11)
AT1G09270	0.523475	0.523524	5.93979	0.00667285	0.016501	AT1G09270.1	IMPORTIN ALPHA ISOFORM 4 (IMPA-4)	protein_coding	Protein interacts with Agrobacterium proteins VirD2 and VirE2.
AT1G09320	0.56548	0.566064	2.59272	0.0127398	0.0290273	AT1G09320.1		protein_coding	agenet domain-containing protein;(source:Araport11)
AT1G09330	0.643312	0.643406	5.34342	0.0016923	0.00497281	AT1G09330.1	ECHIDNA (ECH)	protein_coding	golgi apparatus membrane protein-like protein ECHIDNA protein;(source:Araport11)
AT1G09430	0.709658	0.709712	6.43227	0.00169464	0.0049789	AT1G09430.1	ATP-CITRATE LYASE A-3 (ACLA-3)	protein_coding	Encodes subunit A of the heteromeric enzyme ATP citrate lyase (ACL). In animals, ACL is encoded by a single gene; ACL in Arabidopsis is composed of two polypeptides, ACLA (encoded by 3 genes) and ACLB (encoded by 2 genes). The holoenzyme has an A(4)B(4)stoichiometry. Expression of both ACLA and ACLB but not of either of the subunits alone results in ACL activity.
AT1G09480	1.26507	1.26892	1.35249	0.000117977	0.000484684	AT1G09480.1		protein_coding	similar to Eucalyptus gunnii alcohol dehydrogenase of unknown physiological function (GI:1143445), Vigna unguiculata (gi:1854445), NOT a cinnamyl-alcohol dehydrogenase The mRNA is cell-to-cell mobile.
AT1G09530	0.576181	0.576421	3.90747	0.00295688	0.00810449	AT1G09530.1	PHYTOCHROME INTERACTING FACTOR 3 (PIF3)	protein_coding	Transcription factor interacting with photoreceptors phyA and phyB. Forms a ternary complex in vitro with G-box element of the promoters of LHY, CCA1. Acts as a negative regulator of phyB signalling. It degrades rapidly after irradiation of dark grown seedlings in a process controlled by phytochromes. Does not play a significant role in controlling light input and function of the circadian clockw…
AT1G09560	2.71859	2.7188	7.2009	9.09928e-09	1.30192e-07	AT1G09560.1	GERMIN-LIKE PROTEIN 5 (GLP5)	protein_coding	Encodes a plasodesmata-located protein involved in regulating primary root growth by controlling phloem-mediated allocation of resources between the primary and lateral root meristems. The mRNA is cell-to-cell mobile.
AT1G09575	2.42847	2.43143	2.71355	1.63552e-06	1.20292e-05	AT1G09575.1	MITOCHONDRIAL CALCIUM UPTAKE1 (MCU1)	protein_coding	Mitochondrial calcium channel.
AT1G09630	1.90313	1.9035	5.08818	2.29655e-10	5.44435e-09	AT1G09630.1	RAB GTPASE 11C (RAB11c)	protein_coding	Encodes a putative GTP-binding protein. Associates with organelles on a pathway from the Golgi to the plasma membrane in interphase. In dividing cells acts at the cell plate.
AT1G09645	1.54026	1.54071	4.79961	7.79561e-10	1.51875e-08	AT1G09645.1		protein_coding	transmembrane protein;(source:Araport11)
AT1G09740	0.791239	0.791845	3.33857	0.000178067	0.000696308	AT1G09740.1		protein_coding	Adenine nucleotide alpha hydrolases-like superfamily protein;(source:Araport11)
AT1G09794	1.16445	1.16672	1.86493	1.73112e-05	9.28024e-05	AT1G09794.1		protein_coding	Cox19 family protein (CHCH motif);(source:Araport11)
AT1G09815	1.13412	1.13448	4.70482	2.15948e-07	2.05615e-06	AT1G09815.1	POLYMERASE DELTA 4 (POLD4)	protein_coding	polymerase delta 4;(source:Araport11)
AT1G09920	0.726502	0.726643	4.99677	0.000343085	0.00123434	AT1G09920.1		protein_coding	TRAF-type zinc finger-like protein;(source:Araport11)
AT1G09932	4.29739	4.29826	6.69899	6.9786e-08	7.65142e-07	AT1G09932.1		protein_coding	Phosphoglycerate mutase family protein;(source:Araport11)
AT1G09940	3.40097	3.40145	7.29305	2.79537e-09	4.62595e-08	AT1G09940.1	(HEMA2)	protein_coding	Encodes glutamyl-tRNA reductase. Involved in heme biosynthesis in non-photosynthetic tissues and induced by oxidative stress in photosynthetic tissues to supply heme for defensive hemoproteins
AT1G09950	1.57965	1.5995	0.450725	0.00161688	0.00477721	AT1G09950.1	RESPONSE TO ABA AND SALT 1 (RAS1)	protein_coding	RESPONSE TO ABA AND SALT 1;(source:Araport11)
AT1G09970	4.40326	4.4034	9.11786	7.99919e-17	1.33543e-13	AT1G09970.2	(LRR XI-23)	protein_coding	RLK7 belongs to a leucine-rich repeat class of receptor-likekinase (LRR-RLKs). It is involved in the control of germination speed and the tolerance to oxidant stress. The mRNA is cell-to-cell mobile.
AT1G09980	0.540274	0.540358	5.285	0.00177201	0.0051784	AT1G09980.1		protein_coding	Putative serine esterase family protein;(source:Araport11)
AT1G10040	5.42673	5.43215	5.48185	1.22702e-14	2.85752e-12	AT1G10040.1		protein_coding	alpha/beta-Hydrolases superfamily protein;(source:Araport11)
AT1G10050	2.30929	2.30978	5.35395	3.59911e-12	1.71871e-10	AT1G10050.1		protein_coding	Encodes a putative glycosyl hydrolase family 10 protein (xylanase).
AT1G10060	0.591818	0.592075	3.63399	0.0141763	0.0318792	AT1G10060.2	BRANCHED-CHAIN AMINO ACID TRANSAMINASE 1 (BCAT-1)	protein_coding	encodes a mitochondrial branched-chain amino acid aminotransferase. Complements the yeast leu/iso-leu/val auxotrophy mutant.
AT1G10070	3.39027	3.40251	3.12495	9.28051e-05	0.000391395	AT1G10070.1	BRANCHED-CHAIN AMINO ACID TRANSAMINASE 2 (BCAT-2)	protein_coding	Encodes a chloroplast branched-chain amino acid aminotransferase. Complements the yeast leu/iso-leu/val auxotrophy mutant. Involved in cell wall development.
AT1G10140	5.3378	5.3428	5.22682	7.13028e-09	1.04596e-07	AT1G10140.1		protein_coding	Uncharacterized conserved protein UCP031279;(source:Araport11)
AT1G10170	0.726591	0.726684	6.02443	0.0058386	0.0146743	AT1G10170.1	NF-X-LIKE 1 (NFXL1)	protein_coding	Encodes AtNFXL1, a homologue of the putative human transcription repressor NF-X1. Functions as a negative regulator of the trichothecene phytotoxin-induced defense response.
AT1G10290	1.16305	1.1631	7.11263	2.80452e-08	3.42476e-07	AT1G10290.1	DYNAMIN-LIKE PROTEIN 6 (ADL6)	protein_coding	involved in trafficking from the trans-Golgi Network to the central vacuole. The mRNA is cell-to-cell mobile.
AT1G10340	2.39107	2.39209	5.03803	3.35239e-07	3.01585e-06	AT1G10340.1		protein_coding	Ankyrin repeat family protein;(source:Araport11)
AT1G10410	1.92266	1.92293	5.84449	2.32859e-11	8.01466e-10	AT1G10410.1		protein_coding	CW14 protein (DUF1336);(source:Araport11)
AT1G10417	3.61018	3.61476	3.81534	3.87791e-11	1.23416e-09	AT1G10417.1		protein_coding	Encodes protein with unknown function whose expression is repressed by inoculation with Agrobacterium tumerifaciens.
AT1G10430	0.570821	0.570952	4.81397	0.0044111	0.0115225	AT1G10430.1	PROTEIN PHOSPHATASE 2A-2 (PP2A-2)	protein_coding	Encodes one of the isoforms of the catalytic subunit of protein phosphatase 2A: AT1G59830/PP2A-1, AT1G10430/PP2A-2, At2g42500/PP2A-3, At3g58500/PP2A-4 [Plant Molecular Biology (1993) 21:475-485 and (1994) 26:523-528; Note that in more recent publications, there is mixed use of gene names for PP2A-3 and PP2A-4 - some refer to At2g42500 as PP2A-3 and some as PP2A-4]. It regulates the activation of …
AT1G10580	0.970248	0.970395	5.3809	5.89604e-05	0.000266239	AT1G10580.1		protein_coding	Transducin/WD40 repeat-like superfamily protein;(source:Araport11)
AT1G10585	4.28231	4.29461	2.68327	4.02505e-08	4.6932e-07	AT1G10585.1		protein_coding	basic helix-loop-helix (bHLH) DNA-binding superfamily protein;(source:Araport11)
AT1G10590	0.701894	0.701949	6.31	0.000253759	0.00094706	AT1G10590.3		protein_coding	Nucleic acid-binding, OB-fold-like protein;(source:Araport11)
AT1G10630	0.602166	0.602219	6.0787	0.00168772	0.00496171	AT1G10630.1	ADP-RIBOSYLATION FACTOR A1F (ARFA1F)	protein_coding	A member of ARF GTPase family. A thaliana has 21 members of this family, known to be essential for vesicle coating and uncoating and functions in GTP-binding. Gene encoding ADP-ribosylation factor and similar to other ARFs and ARF-like proteins. The gene is shown to play a role in cell division, cell expansion and cellulose production using antisense construct.
AT1G10700	1.72592	1.72611	6.02574	1.87349e-07	1.81264e-06	AT1G10700.1	PHOSPHORIBOSYL PYROPHOSPHATE (PRPP) SYNTHASE 3 (PRS3)	protein_coding	Encodes a P-independent phosphoribosyl pyrophosphate (PRPP) synthase.
AT1G10720	0.755255	0.755444	4.63928	7.60413e-05	0.000330985	AT1G10720.1		protein_coding	BSD domain-containing protein;(source:Araport11)
AT1G10865	1.03254	1.03301	3.95548	6.47059e-06	3.96752e-05	AT1G10865.1		protein_coding	cytochrome C oxidase assembly factor;(source:Araport11)
AT1G10990	1.43799	1.44186	0.62473	8.47042e-07	6.77124e-06	AT1G10990.2		protein_coding	transmembrane protein;(source:Araport11)
AT1G11050	2.76101	2.76166	4.8373	4.90448e-11	1.49679e-09	AT1G11050.1		protein_coding	Protein kinase superfamily protein;(source:Araport11)
AT1G11080	1.19769	1.19854	3.54818	0.00188508	0.00547696	AT1G11080.2	SERINE CARBOXYPEPTIDASE-LIKE 31 (scpl31)	protein_coding	serine carboxypeptidase-like 31;(source:Araport11)
AT1G11100	4.96272	4.97024	4.58511	4.07931e-09	6.43071e-08	AT1G11100.2	SNF2-RING-HELICASE?LIKE 5 (FRG5)	protein_coding	SNF2 domain-containing protein / helicase domain-containing protein / zinc finger protein-like protein;(source:Araport11)
AT1G11200	2.20537	2.20594	4.78858	5.49009e-14	7.18583e-12	AT1G11200.1		protein_coding	organic solute transporter ostalpha protein (DUF300);(source:Araport11)
AT1G11260	0.605762	0.605832	5.22446	0.0165032	0.0363122	AT1G11260.1	SUGAR TRANSPORTER 1 (STP1)	protein_coding	Encodes a H+/hexose cotransporter. The mRNA is cell-to-cell mobile.
AT1G11310	1.75559	1.75566	7.29706	7.72541e-10	1.50824e-08	AT1G11310.1	MILDEW RESISTANCE LOCUS O 2 (MLO2)	protein_coding	A member of a large family of seven-transmembrane domain proteins specific to plants, homologs of the barley mildew resistance locus o (MLO) protein. The Arabidopsis genome contains 15 genes encoding MLO proteins, with localization in plasma membrane. Phylogenetic analysis revealed four clades of closely-related AtMLO genes. ATMLO2 belongs to the clade IV, with AtMLO3, AtMLO6 and AtMLO12. The gen…
AT1G11330	1.35997	1.36009	5.99089	3.21416e-06	2.1562e-05	AT1G11330.2		protein_coding	S-locus lectin protein kinase family protein;(source:Araport11)
AT1G11340	0.697177	0.698167	1.94322	0.022748	0.0477465	AT1G11340.1		protein_coding	G-type lectin S-receptor-like Serine/Threonine-kinase;(source:Araport11)
AT1G11480	0.644768	0.64485	5.6328	0.000198764	0.000763743	AT1G11480.1		protein_coding	eukaryotic translation initiation factor-like protein;(source:Araport11)
AT1G11580	0.700146	0.700202	7.05886	0.00125417	0.0038364	AT1G11580.1	METHYLESTERASE PCR A (PMEPCRA)	protein_coding	methylesterase PCR A;(source:Araport11)
AT1G11670	1.34371	1.34438	4.29992	3.23507e-07	2.92589e-06	AT1G11670.1		protein_coding	MATE efflux family protein;(source:Araport11)
AT1G11890	1.1059	1.10606	5.59636	1.53019e-06	1.13578e-05	AT1G11890.1	SECRETION 22 (SEC22)	protein_coding	member of SEC22 Gene Family
AT1G11905	2.18713	2.18795	4.55476	2.04943e-11	7.31106e-10	AT1G11905.1		protein_coding	B-cell receptor-associated protein 31-like protein;(source:Araport11)
AT1G11940	1.52515	1.52615	3.49249	6.80971e-07	5.5731e-06	AT1G11940.1		protein_coding	Core-2/I-branching beta-1,6-N-acetylglucosaminyltransferase family protein;(source:Araport11)
AT1G11950	0.541922	0.542486	2.75405	0.02066	0.044015	AT1G11950.1		protein_coding	Transcription factor jumonji (jmjC) domain-containing protein;(source:Araport11)
AT1G12200	3.31087	3.31186	4.77477	6.2996e-13	4.46887e-11	AT1G12200.1	FLAVIN MONOOXYGENASE (FMO)	protein_coding	Putative flavin monooxygenase.
AT1G12210	2.23457	2.23712	3.36854	1.54269e-08	2.06872e-07	AT1G12210.1	RPS5-LIKE 1 (RFL1)	protein_coding	RFL1 has high sequence similarity to the adjacent disease resistance (R) gene RPS5.
AT1G12220	0.552514	0.552779	3.46522	0.0194552	0.0417402	AT1G12220.1	RESISTANT TO P. SYRINGAE 5 (RPS5)	protein_coding	Resistance gene, mediates resistance against the bacterial pathogen Pseudomonas syringae. Contains a putative nucleotide binding site composed of kinase-1a (or P-loop), kinase-2a, and putative kinase-3a domains, 13 imperfect leucine-rich repeats, a potential leucine zipper, and two uncharacterized motifs that are well conserved in products of previously isolated R genes. Confers resistance to Pse…
AT1G12290	1.04355	1.04456	3.2229	0.000777239	0.00252372	AT1G12290.1		protein_coding	Disease resistance protein (CC-NBS-LRR class) family;(source:Araport11)
AT1G12320	1.15637	1.15728	3.33469	3.76034e-07	3.32176e-06	AT1G12320.1		protein_coding	ankyrin repeat/KH domain protein (DUF1442);(source:Araport11)
AT1G12360	2.1274	2.12754	7.36369	7.71712e-12	3.24503e-10	AT1G12360.1	KEULE (KEU)	protein_coding	encodes a Sec1 protein and expressed throughout the plant. physically interacts with Syntaxin1 and is required for cytokinesis.
AT1G12420	1.45868	1.45931	4.72111	1.05703e-07	1.10185e-06	AT1G12420.1	ACT DOMAIN REPEAT 8 (ACR8)	protein_coding	ACT domain repeat 8;(source:Araport11)
AT1G12640	0.637303	0.637406	5.01791	0.00131953	0.00400793	AT1G12640.1	LYSOPHOSPHOLIPID ACYLTRANSFERASE 1 (LPLAT1)	protein_coding	Encodes a lysophosphatidylcholine acyltransferase (LPCAT). Participates in the Lands cycle in developing seeds.
AT1G12760	1.94303	1.94319	6.30125	1.90391e-12	1.04383e-10	AT1G12760.1		protein_coding	Zinc finger, C3HC4 type (RING finger) family protein;(source:Araport11)
AT1G12790	1.35664	1.35843	2.01487	1.71838e-05	9.22525e-05	AT1G12790.1		protein_coding	DNA ligase-like protein;(source:Araport11)
AT1G12970	1.31065	1.31135	3.85232	2.39413e-07	2.25303e-06	AT1G12970.1	PLANT INTRACELLULAR RAS GROUP-RELATED LRR 3 (PIRL3)	protein_coding	Encodes PIRL3, a member of the Plant Intracellular Ras-group-related LRRs (Leucine rich repeat proteins). PIRLs are a distinct, plant-specific class of intracellular LRRs that likely mediate protein interactions, possibly in the context of signal transduction.
AT1G13000	1.69589	1.69625	4.94135	2.54314e-09	4.28141e-08	AT1G13000.1		protein_coding	transmembrane protein, putative (DUF707);(source:Araport11)
AT1G13110	1.65673	1.65681	7.43803	1.39995e-07	1.40645e-06	AT1G13110.1	CYTOCHROME P450, FAMILY 71 SUBFAMILY B, POLYPEPTIDE 7 (CYP71B7)	protein_coding	member of CYP71B The mRNA is cell-to-cell mobile.
AT1G13180	1.65256	1.6532	4.49592	1.66169e-09	2.93576e-08	AT1G13180.1	DISTORTED TRICHOMES 1 (DIS1)	protein_coding	Mutant has defect in trichome cell expansion and actin organization resulting in a distorted trichome phenotype.
AT1G13190	0.485066	0.485132	5.38307	0.0103749	0.0242855	AT1G13190.1		protein_coding	RNA-binding (RRM/RBD/RNP motifs) family protein;(source:Araport11)
AT1G13195	1.34249	1.34327	3.49464	2.40741e-05	0.000123466	AT1G13195.1		protein_coding	RING/U-box superfamily protein;(source:Araport11)
AT1G13210	4.07322	4.07347	7.93956	1.51325e-14	3.19604e-12	AT1G13210.1	AUTOINHIBITED CA2+/ATPASE II (ACA.l)	protein_coding	autoinhibited Ca2+/ATPase II;(source:Araport11)
AT1G13340	4.68374	4.685	7.5255	6.56081e-08	7.23246e-07	AT1G13340.1	IST1-LIKE 6 (ISTL6)	protein_coding	Regulator of Vps4 activity in the MVB pathway protein;(source:Araport11)
AT1G13360	0.924879	0.924946	6.62647	7.1505e-05	0.000314405	AT1G13360.1		protein_coding	hypothetical protein;(source:Araport11)
AT1G13390	1.16073	1.16095	4.90901	9.04248e-09	1.29479e-07	AT1G13390.1		protein_coding	translocase subunit seca;(source:Araport11)
AT1G13460	0.692433	0.6926	4.24998	0.000458848	0.00158663	AT1G13460.1		protein_coding	Encodes protein phosphatase 2A (PP2A) B'theta subunit. Targeted to peroxisomes.
AT1G13470	1.56497	1.5653	7.80234	0.00152674	0.00455108	AT1G13470.1		protein_coding	hypothetical protein (DUF1262);(source:Araport11)
AT1G13630	0.875303	0.87731	1.80415	0.000949577	0.00300508	AT1G13630.1		protein_coding	Tetratricopeptide repeat (TPR)-like superfamily protein;(source:Araport11)
AT1G13670	1.87435	1.89601	0.619413	0.0023098	0.00653524	AT1G13670.1		protein_coding	hypothetical protein;(source:Araport11)
AT1G13960	0.860949	0.861254	4.22951	3.10514e-05	0.000152961	AT1G13960.1	WRKY DNA-BINDING PROTEIN 4 (WRKY4)	protein_coding	Encodes WRKY DNA-binding protein 4 (WRKY4).
AT1G13990	2.05805	2.05832	5.97529	8.68101e-08	9.26739e-07	AT1G13990.3		protein_coding	plant/protein;(source:Araport11)
AT1G14000	1.13489	1.13496	6.57996	1.91474e-08	2.48168e-07	AT1G14000.1	VH1-INTERACTING KINASE (VIK)	protein_coding	Encodes a protein with similarity to members of the C1 subgroup of MAP kinase kinase kinases. Interacts physically with the receptor kinase BRL2/VH1 and appears to be involved in auxin and brassinosteriod signaling. The mRNA is cell-to-cell mobile.
AT1G14010	1.23828	1.23854	5.26962	6.5037e-07	5.36201e-06	AT1G14010.1		protein_coding	emp24/gp25L/p24 family/GOLD family protein;(source:Araport11)
AT1G14020	0.546357	0.54651	4.12271	0.00370551	0.00986686	AT1G14020.1		protein_coding	O-fucosyltransferase family protein;(source:Araport11)
AT1G14040	2.24703	2.25042	3.16829	1.06331e-07	1.10715e-06	AT1G14040.1	PHO1 HOMOLOG 3 (PHO1;H3)	protein_coding	Encodes a PHO1 homologue that is upregulated in response to Zn deficiency and is involved in Pi homeostasis in response to Zn deficiency. The mRNA is cell-to-cell mobile.
AT1G14060	1.12204	1.12256	3.8886	0.00123035	0.0037748	AT1G14060.1		protein_coding	GCK domain-containing protein;(source:Araport11)
AT1G14170	3.18766	3.19019	3.76339	2.43768e-12	1.26555e-10	AT1G14170.3		protein_coding	RNA-binding KH domain-containing protein;(source:Araport11)
AT1G14200	3.00174	3.00316	5.26946	2.67922e-11	9.02103e-10	AT1G14200.1		protein_coding	RING/U-box superfamily protein;(source:Araport11)
AT1G14260	2.20715	2.21365	2.08095	2.41757e-07	2.27278e-06	AT1G14260.1		protein_coding	RING/FYVE/PHD zinc finger superfamily protein;(source:Araport11)
AT1G14300	1.27723	1.27782	4.04164	7.52388e-05	0.000327876	AT1G14300.2		protein_coding	ARM repeat superfamily protein;(source:Araport11)
AT1G14330	2.0752	2.07578	4.99992	6.44708e-09	9.59371e-08	AT1G14330.1		protein_coding	Galactose oxidase/kelch repeat superfamily protein;(source:Araport11)
AT1G14360	1.08722	1.0874	5.55301	0.00011623	0.000478884	AT1G14360.1	UDP-GALACTOSE TRANSPORTER 3 (UTR3)	protein_coding	UDP-galactose transporter 3;(source:Araport11)
AT1G14370	3.71426	3.71515	6.0883	6.95845e-13	4.75477e-11	AT1G14370.1	PROTEIN KINASE 2A (APK2A)	protein_coding	Encodes protein kinase APK2a. Protein is N-myristoylated.
AT1G14480	1.37523	1.38082	0.894552	0.00193537	0.00560302	AT1G14480.1		protein_coding	Ankyrin repeat family protein;(source:Araport11)
AT1G14510	1.16692	1.16705	5.57762	2.53275e-07	2.35959e-06	AT1G14510.1	ALFIN-LIKE 7 (AL7)	protein_coding	Encodes a member of the Alfin1-like family of nuclear-localized PHD (plant homeodomain) domain containing proteins. All AL proteins except AL3 bind to di- or trimethylated histone H3 (H3K4me3/2). Members of this family include: AT5G05610 (AL1), AT3G11200 (AL2), AT3G42790 (AL3), AT5G26210 (AL4), AT5G20510 (AL5), AT2G02470 (AL6), AT1G14510 (AL7).
AT1G14640	3.00716	3.00906	4.2114	1.14223e-10	2.97332e-09	AT1G14640.1		protein_coding	SWAP (Suppressor-of-White-APricot)/surp domain-containing protein;(source:Araport11)
AT1G14670	0.573247	0.573274	6.97615	0.00360838	0.00963999	AT1G14670.1		protein_coding	Endomembrane protein 70 protein family;(source:Araport11)
AT1G14730	0.643635	0.645351	1.127	0.0189145	0.0407682	AT1G14730.1		protein_coding	Cytochrome b561/ferric reductase transmembrane protein family;(source:Araport11)
AT1G14740	2.02644	2.02659	6.85876	8.98018e-14	1.03028e-11	AT1G14740.1	TITANIA 1 (TTA1)	protein_coding	Encodes a PHD-finger protein that, with TTA1, is redundantly required for MP-dependent embryonic root meristem initiation.
AT1G14780	3.81864	3.83898	3.02257	3.94344e-11	1.24225e-09	AT1G14780.1		protein_coding	MAC/Perforin domain-containing protein;(source:Araport11)
AT1G14830	0.733658	0.733706	6.72785	0.000212374	0.000810179	AT1G14830.1	DYNAMIN-LIKE 1C (DL1C)	protein_coding	Encodes a dynamin-like protein that is involved in mitochondrial morphogenesis and pollen development. Protein is localized as speckles in the cytoplasm, partially co-localizes with mitochondrial markers, cell plate of dividing cells, and the tip of root hairs, root cap cells, and expanding part of trichoblasts.
AT1G14870	6.97474	6.98055	6.5164	8.27385e-11	2.32996e-09	AT1G14870.1	PLANT CADMIUM RESISTANCE 2 (PCR2)	protein_coding	PCR2 encodes a membrane protein involved in zinc transport and detoxification.
AT1G15030	0.745871	0.745943	5.78339	7.13657e-06	4.3079e-05	AT1G15030.1		protein_coding	Encodes a Cysteine-rich peptide (CRP) family protein
AT1G15110	1.37666	1.37779	3.02818	4.25958e-07	3.71161e-06	AT1G15110.2	PHOSPHATIDYLSERINE SYNTHASE 1 (PSS1)	protein_coding	PSS1 encodes a base-exchange-type Phosphatidylserine (PS) synthase. Mutant analysis revealed its role in pollen maturation.
AT1G15125	5.28033	5.28173	6.14088	7.86952e-11	2.23986e-09	AT1G15125.1		protein_coding	S-adenosyl-L-methionine-dependent methyltransferases superfamily protein;(source:Araport11)
AT1G15130	0.960222	0.960293	6.39978	1.68429e-06	1.231e-05	AT1G15130.1		protein_coding	Endosomal targeting BRO1-like domain-containing protein;(source:Araport11)
AT1G15170	0.653848	0.654141	3.4144	0.00409387	0.0107774	AT1G15170.1		protein_coding	MATE efflux family protein;(source:Araport11)
AT1G15350	1.71795	1.7186	4.09497	2.50943e-07	2.34138e-06	AT1G15350.2		protein_coding	DUF4050 family protein;(source:Araport11)
AT1G15400	1.69118	1.69147	5.44702	4.60717e-09	7.12386e-08	AT1G15400.3		protein_coding	hypothetical protein;(source:Araport11)
AT1G15430	3.79656	3.79786	6.15684	2.70051e-14	4.74983e-12	AT1G15430.1		protein_coding	hypothetical protein (DUF1644);(source:Araport11)
AT1G15520	7.96959	7.97033	10.4338	1.97663e-09	3.41953e-08	AT1G15520.1	ATP-BINDING CASSETTE G40 (ABCG40)	protein_coding	ABC transporter family involved in ABA transport and resistance to lead. Localizes to plasma membrane. Upregulated by lead. Expressed in leaves, flowers, stomata and roots.
AT1G15530	2.72227	2.72305	4.97434	7.26279e-12	3.10897e-10	AT1G15530.1	L-TYPE LECTIN RECEPTOR KINASE S.1 (LECRK-S.1)	protein_coding	Concanavalin A-like lectin protein kinase family protein;(source:Araport11)
AT1G15670	4.17205	4.17456	4.78829	1.07223e-12	6.7326e-11	AT1G15670.1	KISS ME DEADLY 2 (KMD2)	protein_coding	Encodes a member of a family of F-box proteins, called the KISS ME DEADLY (KMD) family, that targets type-B ARR proteins for degradation and is involved in the negative regulation of the cytokinin response. Also named as KFB1, a member of a group of Kelch repeat F-box proteins that negatively regulate phenylpropanoid biosynthesis by targeting the phenypropanoid biosynthesis enzyme phenylalanine a…
AT1G15750	0.530126	0.530145	7.23248	0.0141202	0.0317607	AT1G15750.1	TOPLESS (TPL)	protein_coding	Encodes a protein with several WD40 repeats at the C-terminus and predicted protein-protein interaction domains at the N-terminus. Together with the TOPLESS-RELATED PROTEINS (TPRs), it is thought to be involved in transcriptional repression of root-promoting genes in the top half of the embryo during the transition stage of embryogenesis. It can also interact with IAA12 through the EAR domain of …
AT1G15780	0.985861	0.98594	6.49316	6.05671e-06	3.75108e-05	AT1G15780.1	NON-RECOGNITION-OF-BTH 4 (NRB4)	protein_coding	mediator of RNA polymerase II transcription subunit 15a-like protein;(source:Araport11)
AT1G15790	1.04135	1.04193	3.52997	0.00125402	0.0038364	AT1G15790.1		protein_coding	mediator of RNA polymerase II transcription subunit 15a-like protein;(source:Araport11)
AT1G15800	2.72008	2.72375	3.18171	2.70495e-09	4.517e-08	AT1G15800.1		protein_coding	hypothetical protein;(source:Araport11)
AT1G15880	0.751814	0.751979	4.68903	3.82458e-05	0.000183679	AT1G15880.1	GOLGI SNARE 11 (GOS11)	protein_coding	Golgi SNARE 11 protein (GOS11)
AT1G15900	1.15337	1.16837	-0.377744	0.0207387	0.0441573	AT1G15900.1		protein_coding	transmembrane protein;(source:Araport11)
AT1G15920	0.568078	0.568307	4.01084	0.00508359	0.0130249	AT1G15920.2		protein_coding	Polynucleotidyl transferase, ribonuclease H-like superfamily protein;(source:Araport11)
AT1G16090	4.2752	4.27654	6.12702	2.33828e-15	1.03474e-12	AT1G16090.1	WALL ASSOCIATED KINASE-LIKE 7 (WAKL7)	protein_coding	Encodes a truncated WAK-like kinase that is predicted to be a secreted protein.
AT1G16110	1.32277	1.32364	3.36335	4.53382e-06	2.91779e-05	AT1G16110.1	WALL ASSOCIATED KINASE-LIKE 6 (WAKL6)	protein_coding	Encodes a WAK-like receptor-like kinase with a cytoplasmic Ser/Thr protein kinase domain and an extracellular domain with EGF-like repeats. It has been shown to be localized to the cell wall.
AT1G16130	4.03642	4.05703	1.62172	9.51393e-11	2.60038e-09	AT1G16130.1	WALL ASSOCIATED KINASE-LIKE 2 (WAKL2)	protein_coding	Encodes a WAK-like receptor-like kinase with a cytoplasmic Ser/Thr protein kinase domain and an extracellular domain with EGF-like repeats.
AT1G16180	0.916336	0.916373	7.26554	3.82154e-05	0.00018358	AT1G16180.1		protein_coding	Serinc-domain containing serine and sphingolipid biosynthesis protein;(source:Araport11)
AT1G16240	0.92581	0.925921	5.95124	5.25623e-06	3.306e-05	AT1G16240.1	SYNTAXIN OF PLANTS 51 (SYP51)	protein_coding	Encodes one of 24 Arabidopsis syntaxins. Its mRNA has been shown to be expressed.
AT1G16300	1.18209	1.18261	4.61276	6.91259e-05	0.000305317	AT1G16300.1	GLYCERALDEHYDE-3-PHOSPHATE DEHYDROGENASE OF PLASTID 2 (GAPCP-2)	protein_coding	Encodes one of the chloroplast/plastid localized GAPDH isoforms (GAPCp1/At1g79530 and GAPCp2/At1g16300). gapcp double mutants display a drastic phenotype of arrested root development, dwarfism and sterility. GAPCps are important for the synthesis of serine in roots.
AT1G16370	2.47241	2.49559	2.64092	0.000121606	0.000497398	AT1G16370.1	ORGANIC CATION/CARNITINE TRANSPORTER 6 (OCT6)	protein_coding	organic cation/carnitine transporter 6;(source:Araport11)
AT1G16420	5.50122	5.50495	5.49095	5.09354e-11	1.54687e-09	AT1G16420.1	METACASPASE 8 (MC8)	protein_coding	Encodes a metacaspase (cysteine-type endopeptidase) that is involved in promoting programmed cell death in response to hydrogen peroxide (H2O2), UV light, and methyl viologen (MV). Transcript levels rise in response to UV-C, H2O2, and MV. In vitro assays demonstrate that this enzyme has a preference for cleaving after an arginine residue, and it has a pH optimum of 8.0.
AT1G16480	0.7188	0.720431	1.4832	0.0130461	0.0296352	AT1G16480.1		protein_coding	Tetratricopeptide repeat (TPR)-like superfamily protein;(source:Araport11)
AT1G16500	0.88632	0.886979	3.25372	0.00651946	0.0161669	AT1G16500.1		protein_coding	filamentous hemagglutinin transporter;(source:Araport11)
AT1G16510	1.98724	1.98942	2.73702	1.55427e-05	8.44421e-05	AT1G16510.1	SMALL AUXIN UPREGULATED 41 (SAUR41)	protein_coding	Encodes a clade III SAUR gene with a distinctive expression pattern in root meristems. It is normally expressed in the quiescent center and cortex/endodermis initials and upon auxin stimulation, the expression is found in the endodermal layer. Overexpression studies suggest roles in cell expansion and auxin transport.
AT1G16520	1.49854	1.49895	4.94655	6.15288e-08	6.82533e-07	AT1G16520.1		protein_coding	interactor of constitutive active ROPs protein;(source:Araport11)
AT1G16540	2.171	2.17175	4.66801	3.65319e-11	1.17675e-09	AT1G16540.1	ABA DEFICIENT 3 (ABA3)	protein_coding	Encodes molybdenum cofactor sulfurase. Involved in Moco biosynthesis. Involved in the conversion of ABA-aldehyde to ABA, the last step of abscisic acid (ABA) biosynthesis. <i>sir</i> loss-of-function mutants are resistant to sirtinol, a modulator of auxin signaling.N terminal domain is similar to bacterial NifS suggesting a common mechanism for sulphur mobilization and transfer. Also involved in …
AT1G16560	0.708785	0.708875	5.77381	0.000192875	0.000744345	AT1G16560.1		protein_coding	Per1-like family protein;(source:Araport11)
AT1G16640	2.35841	2.36356	1.94269	3.70174e-09	5.92598e-08	AT1G16640.1		protein_coding	AP2/B3-like transcriptional factor family protein;(source:Araport11)
AT1G16670	2.52567	2.52619	6.04452	6.24206e-10	1.24613e-08	AT1G16670.1	COLD-RESPONSIVE PROTEIN KINASE 1 (CRPK1)	protein_coding	Encodes a cold-activated plasma membrane protein cold-responsive protein kinase that phosphorylates 14-3-3 proteins. The phosphorylated 14-3-3 proteins shuttle from the cytosol to the nucleus, where they interact with and destabilize the key cold-responsive C-repeat-binding factor (CBF) proteins, modulate CBF stability and the response to cold stress.
AT1G16840	0.501534	0.501657	4.65865	0.0142772	0.0320769	AT1G16840.4		protein_coding	hypothetical protein;(source:Araport11)
AT1G17060	2.58942	2.59315	2.56985	3.22796e-10	7.17642e-09	AT1G17060.1	CYTOCHROME P450 72C1 (CYP72C1)	protein_coding	Encodes a protein with similarity to other cytochrome P450's and is a homolog of BAS1. Over expression causes a dwarf phenotype resembling brassinolide resistant mutants. Double mutant analysis of sob7/bas1 loss of function mutants suggests these genes have redundant functions in light responsiveness. SOB7 may function in metabolizing brassinolides. Expressed in leaf, root, stem and silique but e…
AT1G17070	0.840656	0.840981	4.16131	3.59203e-05	0.000173949	AT1G17070.1	SPLICEOSOMAL TIMEKEEPER LOCUS1 (STIPL1)	protein_coding	Encodes a homologue of spliceosome disassembly factor NTR1. Required for correct expression and splicing of DOG1, a regulator of seed dormancy. The mRNA is cell-to-cell mobile.
AT1G17080	0.7365	0.736608	5.3749	0.00140343	0.00422911	AT1G17080.1		protein_coding	Ribosomal protein L18ae family;(source:Araport11)
AT1G17145	1.04485	1.04511	4.33574	8.22387e-07	6.60254e-06	AT1G17145.1		protein_coding	RING/U-box superfamily protein;(source:Araport11)
AT1G17147	5.86198	5.86888	5.01192	2.84208e-16	2.98145e-13	AT1G17147.1		protein_coding	VQ motif-containing protein;(source:Araport11)
AT1G17170	5.53273	5.54056	6.64033	8.93918e-10	1.71636e-08	AT1G17170.1	GLUTATHIONE S-TRANSFERASE TAU 24 (GSTU24)	protein_coding	Encodes glutathione transferase belonging to the tau class of GSTs. Naming convention according to Wagner et al. (2002). It is involved in the detoxification of the environmental pollutant 2,4,6-trinitrotoluene. Arabidopsis plants over-expressing At1g17170 were more resistant to TNT, removed more TNT from sterile and soil-based media, and had reduced levels of glutathione when grown in the presen…
AT1G17230	0.621333	0.621518	4.30772	0.00175934	0.00514704	AT1G17230.1		protein_coding	Leucine-rich receptor-like protein kinase family protein;(source:Araport11)
AT1G17240	1.29165	1.29851	0.388708	0.000215375	0.000819441	AT1G17240.1	RECEPTOR LIKE PROTEIN 2 (RLP2)	protein_coding	Encodes a CLAVATA2 (CLV2)-related gene. Complements the clv2 mutant when expressed under the control of the CLV2 promoter.
AT1G17250	1.31435	1.31929	1.20889	0.0112952	0.0261078	AT1G17250.1	RECEPTOR LIKE PROTEIN 3 (RLP3)	protein_coding	receptor like protein 3;(source:Araport11)
AT1G17270	0.506327	0.506763	2.94122	0.0192778	0.0414216	AT1G17270.1		protein_coding	O-fucosyltransferase family protein;(source:Araport11)
AT1G17290	2.93125	2.9313	9.29495	5.60371e-10	1.13577e-08	AT1G17290.1	ALANINE AMINOTRANSFERASE (AlaAT1)	protein_coding	Encodes for alanine aminotransferase (ALAAT1), involved in alanine catabolism during plants recovery from hypoxia The mRNA is cell-to-cell mobile.
AT1G17330	1.96192	1.96238	4.67246	1.21705e-11	4.73223e-10	AT1G17330.1		protein_coding	Metal-dependent phosphohydrolase;(source:Araport11)
AT1G17340	0.806301	0.80645	5.44812	0.000214832	0.000817707	AT1G17340.1	SUPPRESSOR OF ACTIN 5 (SAC5)	protein_coding	Phosphoinositide phosphatase family protein;(source:Araport11)
AT1G17380	4.73038	4.7339	5.62911	1.71266e-09	3.0115e-08	AT1G17380.1	JASMONATE-ZIM-DOMAIN PROTEIN 5 (JAZ5)	protein_coding	jasmonate-zim-domain protein 5;(source:Araport11)
AT1G17420	1.95103	1.95135	6.06028	3.33855e-09	5.40508e-08	AT1G17420.1	LIPOXYGENASE 3 (LOX3)	protein_coding	LOX3 encode a Lipoxygenase. Lipoxygenases (LOXs) catalyze the oxygenation of fatty acids (FAs).
AT1G17500	0.947324	0.947496	5.40634	3.41388e-05	0.000166231	AT1G17500.1		protein_coding	ATPase E1-E2 type family protein / haloacid dehalogenase-like hydrolase family protein;(source:Araport11)
AT1G17590	1.73125	1.73254	4.11843	4.45504e-08	5.14934e-07	AT1G17590.1	NUCLEAR FACTOR Y, SUBUNIT A8 (NF-YA8)	protein_coding	nuclear factor Y, subunit A8;(source:Araport11)
AT1G17600	2.15217	2.15286	5.16642	2.81582e-10	6.42935e-09	AT1G17600.1	(SOC3)	protein_coding	SOC3 is a TIR-NB-leucine-rich repeat (TNL) protein.Mutants suppress loss of chs2 phenotype of auto-activation of immunity. When the TIR domain of SOC3 interacts with CHS2 the binding results in temperature activation of cell death, the suppressors inhibit this interaction.
AT1G17610	0.719636	0.720191	3.22533	0.000883876	0.00282506	AT1G17610.1	CHILLING SENSITIVE 1 (CHS1)	protein_coding	TN-type protein that controls temperature-dependent growth and defense responses .Mutant accumulates steryl-esters at low temperatures and shows temperature dependent activation of defense responses..
AT1G17720	0.579318	0.579368	6.07766	0.000591883	0.00198462	AT1G17720.1	(ATB BETA)	protein_coding	type 2A protein serine/threonine phosphatase 55 kDa B
AT1G17730	0.825674	0.825808	5.25591	4.90614e-05	0.000227566	AT1G17730.1	VACUOLAR PROTEIN SORTING 46.1 (VPS46.1)	protein_coding	Encodes an ESCRT-related protein: CHMP1A/AT1G73030; CHMP1B/AT1G17730. CHMP1A and B mediate multivesicular body sorting of auxin carriers and are required for plant development. ESCRT: Endosomal Sorting Complexes Required For Transport machinery; CHMP: Charged Multivesicular Body Protein/Chromatin Modifying Protein.
AT1G17745	2.72958	2.72981	6.79164	4.37093e-08	5.06472e-07	AT1G17745.2	3-PHOSPHOGLYCERATE DEHYDROGENASE (PGDH)	protein_coding	encodes a 3-Phosphoglycerate dehydrogenase The mRNA is cell-to-cell mobile.
AT1G17750	3.4921	3.49479	4.01964	5.50051e-08	6.19967e-07	AT1G17750.1	PEP1 RECEPTOR 2 (PEPR2)	protein_coding	Encodes PEPR2, a plasma membrane leucine-rich repeat receptor kinase functioning as a receptor for the Pep1 and Pep2 peptides. Pep1 and Pep2 are amino acids that induce the transcription of defense-related genes.
AT1G17820	0.49725	0.497383	4.57776	0.00212563	0.00608081	AT1G17820.1		protein_coding	testis-expressed sequence 2-like protein (DUF2404);(source:Araport11)
AT1G17860	2.60675	2.6079	4.43255	6.778e-13	4.68312e-11	AT1G17860.1		protein_coding	Kunitz family trypsin and protease inhibitor protein;(source:Araport11)
AT1G17890	0.972782	0.972909	5.351	2.15932e-07	2.05615e-06	AT1G17890.1	(GER2)	protein_coding	NAD(P)-binding Rossmann-fold superfamily protein;(source:Araport11)
AT1G18020	2.38766	2.38799	5.02419	8.5329e-08	9.13071e-07	AT1G18020.1		protein_coding	FMN-linked oxidoreductases superfamily protein;(source:Araport11)
AT1G18160	0.641533	0.641604	5.7906	0.000852781	0.00273508	AT1G18160.1		protein_coding	Protein kinase superfamily protein;(source:Araport11)
AT1G18200	3.16346	3.17022	1.69968	1.71626e-11	6.32904e-10	AT1G18200.1	RAB GTPASE HOMOLOG A6B (RABA6b)	protein_coding	Rab GTPase-like A1I protein;(source:Araport11)
AT1G18210	2.82728	2.82757	6.84396	1.98943e-11	7.12437e-10	AT1G18210.1		protein_coding	Calcium-binding EF-hand family protein;(source:Araport11)
AT1G18300	4.05819	4.0601	6.56399	1.0021e-08	1.41743e-07	AT1G18300.1	NUDIX HYDROLASE HOMOLOG 4 (NUDT4)	protein_coding	nudix hydrolase homolog 4;(source:Araport11)
AT1G18390	5.34952	5.35339	5.71096	4.80765e-16	3.30945e-13	AT1G18390.2	LEAF RUST 10 DISEASE-RESISTANCE LOCUS RECEPTOR- LIKE PROTEIN KINASE-LIKE 1.2 (LRK10L1.2)	protein_coding	Serine/Threonine kinase family catalytic domain protein;(source:Araport11)
AT1G18480	1.5161	1.51663	4.30524	4.15205e-09	6.51236e-08	AT1G18480.1	SHEWENELLA-LIKE PROTEIN PHOSPHATASE 2 (SLP2)	protein_coding	Calcineurin-like metallo-phosphoesterase superfamily protein;(source:Araport11)
AT1G18500	0.709075	0.709121	6.41481	0.00052708	0.00179288	AT1G18500.1	METHYLTHIOALKYLMALATE SYNTHASE-LIKE 4 (MAML-4)	protein_coding	Encodes an active Arabidopsis isopropylmalate synthase IPMS1. Involved in leucine biosynthesis. Do not participate in the chain elongation of glucosinolates. Expressed constitutively throughout the plant. Loss of IPMS1 can be compensated by a second isopropylmalate synthase gene IPMS2 (At1g74040). The mRNA is cell-to-cell mobile.
AT1G18560	0.632229	0.632798	2.63238	0.00176911	0.00517073	AT1G18560.1		protein_coding	BED zinc finger and hAT dimerization domain-containing protein;(source:Araport11)
AT1G18570	4.65219	4.65342	5.85502	7.30436e-11	2.10479e-09	AT1G18570.1	MYB DOMAIN PROTEIN 51 (MYB51)	protein_coding	Encodes a member of the R2R3-MYB transcription family. Involved in indole glucosinolate biosynthesis. The mRNA is cell-to-cell mobile.
AT1G18740	0.598408	0.598506	6.80884	0.00141367	0.00425429	AT1G18740.1		protein_coding	ROH1, putative (DUF793);(source:Araport11)
AT1G18890	2.94261	2.94287	7.32397	8.3736e-13	5.52121e-11	AT1G18890.1	CALCIUM-DEPENDENT PROTEIN KINASE 1 (CDPK1)	protein_coding	encodes a calcium-dependent protein kinase whose gene expression is induced by dehydration and high salt. Kinase activity could not be detected in vitro.
AT1G18900	1.71113	1.71143	5.58973	9.87268e-11	2.66319e-09	AT1G18900.3		protein_coding	Pentatricopeptide repeat (PPR) superfamily protein;(source:Araport11)
AT1G18910	0.685649	0.686007	3.9825	0.00129315	0.00393942	AT1G18910.1	BRUTUS LIKE 2 (BTSL2)	protein_coding	zinc ion binding protein;(source:Araport11)
AT1G18940	1.31455	1.31968	0.724946	0.00426105	0.0111717	AT1G18940.1		protein_coding	Nodulin-like / Major Facilitator Superfamily protein;(source:Araport11)
AT1G19010	0.58394	0.584363	3.01972	0.00703997	0.0172801	AT1G19010.1		protein_coding	hypothetical protein;(source:Araport11)
AT1G19020	6.94378	6.94609	8.12503	6.66379e-13	4.62139e-11	AT1G19020.1		protein_coding	CDP-diacylglycerol-glycerol-3-phosphate 3-phosphatidyltransferase;(source:Araport11)
AT1G19025	0.905011	0.906412	3.89013	0.0132905	0.0301168	AT1G19025.1		protein_coding	DNA repair metallo-beta-lactamase family protein;(source:Araport11)
AT1G19130	1.36974	1.36992	5.51212	4.21181e-08	4.88948e-07	AT1G19130.1		protein_coding	RmlC-like jelly roll fold protein;(source:Araport11)
AT1G19180	5.40271	5.40355	8.17696	9.46014e-13	6.06297e-11	AT1G19180.1	JASMONATE-ZIM-DOMAIN PROTEIN 1 (JAZ1)	protein_coding	JAZ1 is a nuclear-localized protein involved in jasmonate signaling. JAZ1 transcript levels rise in response to a jasmonate stimulus. JAZ1 can interact with the COI1 F-box subunit of an SCF E3 ubiquitin ligase in a yeast-two-hybrid assay only in the presence of jasmonate-isoleucine (JA-ILE) or coronatine. Application of jasmonate methyl ester to Arabidopsis roots reduces the levels of a JAZ1:GUS …
AT1G19240	1.16938	1.17045	2.97612	1.98054e-06	1.41578e-05	AT1G19240.1		protein_coding	transmembrane protein;(source:Araport11)
AT1G19270	1.64462	1.64503	5.19672	6.90715e-09	1.01967e-07	AT1G19270.1	DA (LARGE IN CHINESE) 1 (DA1)	protein_coding	Encodes a ubiquitin-activated peptidase that is a member of a small (7 member) ubiquitin binding protein family. It appears to play a role in regulation of endoreduplication in leaf epidermal tissue.
AT1G19300	2.51599	2.51708	4.48077	6.63849e-09	9.83131e-08	AT1G19300.1	PARVUS (PARVUS)	protein_coding	The PARVUS/GLZ1 gene encodes a putative family 8 glycosyl transferase that contributes to xylan biosynthesis. Its gene expression shows good co-variance with the IRX3 gene involved in secondary cell wall synthesis. PARVUS/GLZ1 is predicted to have galacturonosyltransferase activity and may be involved in the formation of the complex oligosaccharide sequence present at the reducing end of xylan. P…
AT1G19310	2.83965	2.84057	5.02019	5.68219e-12	2.49667e-10	AT1G19310.1		protein_coding	RING/U-box superfamily protein;(source:Araport11)
AT1G19360	1.92584	1.92607	5.84295	1.30948e-11	5.04938e-10	AT1G19360.1	REDUCED RESIDUAL ARABINOSE 3 (RRA3)	protein_coding	Encodes an arabinosyltransferase that modifies extensin proteins in root hair cells.
AT1G19380	4.98102	4.98365	5.40323	5.37505e-13	3.90237e-11	AT1G19380.1		protein_coding	sugar, putative (DUF1195);(source:Araport11)
AT1G19394	0.829844	0.831201	2.38951	0.0105298	0.0245987	AT1G19394.1		protein_coding	hypothetical protein;(source:Araport11)
AT1G19397	0.767855	0.769025	2.5628	0.0126347	0.0288099	AT1G19397.1		protein_coding	transmembrane protein;(source:Araport11)
AT1G19530	3.22974	3.24508	2.25835	1.57486e-06	1.16475e-05	AT1G19530.1		protein_coding	DNA polymerase epsilon catalytic subunit A;(source:Araport11)
AT1G19610	2.14922	2.17104	0.203654	0.000902014	0.00287463	AT1G19610.1	(PDF1.4)	protein_coding	Predicted to encode a PR (pathogenesis-related) protein. Belongs to the plant defensin (PDF) family with the following members: At1g75830/PDF1.1, At5g44420/PDF1.2a, At2g26020/PDF1.2b, At5g44430/PDF1.2c, At2g26010/PDF1.3, At1g19610/PDF1.4, At1g55010/PDF1.5, At2g02120/PDF2.1, At2g02100/PDF2.2, At2g02130/PDF2.3, At1g61070/PDF2.4, At5g63660/PDF2.5, At2g02140/PDF2.6, At5g38330/PDF3.1 and At4g30070/PDF…
AT1G19640	1.55444	1.55514	3.45049	0.00482699	0.0124621	AT1G19640.1	JASMONIC ACID CARBOXYL METHYLTRANSFERASE (JMT)	protein_coding	Encodes a S-adenosyl-L-methionine:jasmonic acid carboxyl methyltransferase that catalyzes the formation of methyljasmonate from jasmonic acid. Its expression is induced in response to wounding or methyljasmonate treatment.
AT1G19670	1.09157	1.09162	6.83068	0.000396163	0.00139717	AT1G19670.1	CHLOROPHYLLASE 1 (CLH1)	protein_coding	Chlorophyllase is the first enzyme involved in chlorophyll degradation. It catalyzes the hydrolysis of the ester bond to yield chlorophyllide and phytol. AtCLH1 lacks a typical signal sequence for the chloroplast. Its expression is induced rapidly by methyljasmonate, a known promoter of senescence and chlorophyll degradation.
AT1G19770	1.48176	1.48187	6.5748	1.01269e-07	1.0645e-06	AT1G19770.1	PURINE PERMEASE 14 (PUP14)	protein_coding	Member of a family of proteins related to PUP1, a purine transporter. May be involved in the transport of purine and purine derivatives such as cytokinins, across the plasma membrane. The mRNA is cell-to-cell mobile.
AT1G20100	1.55593	1.55603	6.76677	4.00757e-07	3.51021e-06	AT1G20100.1		protein_coding	DNA ligase-like protein;(source:Araport11)
AT1G20110	0.843878	0.843944	6.51347	6.03332e-07	5.02398e-06	AT1G20110.1	FYVE-DOMAIN PROTEIN 1 (FYVE1)	protein_coding	Encodes a protein that is localized to the peripheral membrane of late endosomal compartments. Involved in the regulation of mulitivesicular/prevacuolar compartment protein sorting. Loss of function mutations are embryo lethal. Regulates IRT1-dependent metal transport and metal homeostasis. The mRNA is cell-to-cell mobile.
AT1G20300	0.747269	0.74768	2.95171	0.00034463	0.00123941	AT1G20300.1		protein_coding	Pentatricopeptide repeat (PPR) superfamily protein;(source:Araport11)
AT1G20350	3.2983	3.30928	1.49101	1.17219e-09	2.16564e-08	AT1G20350.1	TRANSLOCASE INNER MEMBRANE SUBUNIT 17-1 (TIM17-1)	protein_coding	mitochondrial inner membrane translocase
AT1G20460	1.2964	1.29707	3.77111	2.33726e-07	2.20397e-06	AT1G20460.1		protein_coding	NADH-ubiquinone oxidoreductase chain;(source:Araport11)
AT1G20510	2.48727	2.4874	7.67072	8.78713e-13	5.67075e-11	AT1G20510.1	OPC-8:0 COA LIGASE1 (OPCL1)	protein_coding	OPC-8:0 CoA ligase1;(source:Araport11)
AT1G20575	0.688478	0.688725	4.05434	7.00785e-05	0.000308791	AT1G20575.1	DOLICHOL PHOSPHATE MANNOSE SYNTHASE 1 (DPMS1)	protein_coding	Encodes the catalytic core of the dolichol phosphate mannase synthase (DPMS) complex. It is not active on its own but requires the presence of DPMS2 and DPMS3 for full activity. It is localized in the ER and mediates isoprenyl-linked glycan biogenesis, in&#64258;uences development, stress response, and ammonium hypersensitivity.
AT1G20780	1.75263	1.75292	5.46255	4.4739e-11	1.38818e-09	AT1G20780.1	SENESCENCE-ASSOCIATED E3 UBIQUITIN LIGASE 1 (SAUL1)	protein_coding	Encodes a protein containing a U-box and an ARM domain. Homozygous mutant seedlings have a seedling lethal phenotype with widespread cell death lesions throughout the cotyledons and roots.
AT1G20980	1.39213	1.39221	6.94821	1.81251e-10	4.40688e-09	AT1G20980.1	SQUAMOSA PROMOTER BINDING PROTEIN-LIKE 14 (SPL14)	protein_coding	Encodes a nuclear plant-specific protein with features characteristic of a transcriptional regulator, including a nuclear localization signal sequence, a plant-specific DNA binding domain (the SBP box), and a protein interaction motif (ankyrin repeats). It unctions as a transcriptional regulator that plays a role not only in sensitivity to FB1, but also in the development of normal plant architec…
AT1G21000	1.68256	1.68279	5.57827	2.73458e-07	2.53102e-06	AT1G21000.1		protein_coding	PLATZ transcription factor family protein;(source:Araport11)
AT1G21010	2.00568	2.00685	4.67087	9.5428e-12	3.85571e-10	AT1G21010.1		protein_coding	poly polymerase;(source:Araport11)
AT1G21050	1.15456	1.15489	3.86706	0.00102122	0.00320678	AT1G21050.1		protein_coding	MIZU-KUSSEI-like protein (Protein of unknown function, DUF617);(source:Araport11)
AT1G21080	0.970792	0.970883	6.51659	4.67825e-07	4.03293e-06	AT1G21080.3		protein_coding	DNAJ heat shock N-terminal domain-containing protein;(source:Araport11)
AT1G21100	5.26705	5.27475	5.87159	1.10612e-11	4.41165e-10	AT1G21100.1	INDOLE GLUCOSINOLATE O-METHYLTRANSFERASE 1 (IGMT1)	protein_coding	O-methyltransferase family protein;(source:Araport11)
AT1G21110	6.91499	6.92354	6.37297	1.97641e-10	4.78302e-09	AT1G21110.1	INDOLE GLUCOSINOLATE O-METHYLTRANSFERASE 3 (IGMT3)	protein_coding	O-methyltransferase family protein;(source:Araport11)
AT1G21120	7.80162	7.80515	7.29794	1.00691e-13	1.11396e-11	AT1G21120.1	INDOLE GLUCOSINOLATE O-METHYLTRANSFERASE 2 (IGMT2)	protein_coding	O-methyltransferase family protein;(source:Araport11)
AT1G21130	3.96062	3.96073	8.4799	1.69234e-11	6.27823e-10	AT1G21130.1	INDOLE GLUCOSINOLATE O-METHYLTRANSFERASE 4 (IGMT4)	protein_coding	O-methyltransferase family protein;(source:Araport11)
AT1G21200	0.814242	0.814691	3.68635	0.000320045	0.00116429	AT1G21200.1		protein_coding	sequence-specific DNA binding transcription factor;(source:Araport11)
AT1G21210	1.315	1.32943	3.11877	0.0214665	0.0454054	AT1G21210.1	WALL ASSOCIATED KINASE 4 (WAK4)	protein_coding	cell wall-associated ser/thr kinase involved in cell elongation and lateral root development
AT1G21240	3.91372	3.91478	5.83708	2.46952e-07	2.31227e-06	AT1G21240.1	WALL ASSOCIATED KINASE 3 (WAK3)	protein_coding	encodes a wall-associated kinase The mRNA is cell-to-cell mobile.
AT1G21250	1.40578	1.40581	7.9609	0.00578464	0.0145722	AT1G21250.1	CELL WALL-ASSOCIATED KINASE 1 (WAK1)	protein_coding	Encodes a cell wall-associated kinase that interacts with AtGRP3 and may function as a signaling receptor of extracellular matrix component such as oligogalacturonides. The mRNA is cell-to-cell mobile.
AT1G21280	0.650911	0.651466	2.29197	0.00239823	0.0067556	AT1G21280.1		protein_coding	Copia-like polyprotein/retrotransposon;(source:Araport11)
AT1G21310	2.14453	2.14489	6.5439	0.000421186	0.0014719	AT1G21310.1	EXTENSIN 3 (EXT3)	protein_coding	Encodes extensin 3.
AT1G21370	1.45436	1.45482	4.58524	5.08891e-08	5.80987e-07	AT1G21370.1		protein_coding	transmembrane protein;(source:Araport11)
AT1G21380	1.44204	1.44216	6.58753	4.03827e-10	8.61714e-09	AT1G21380.1		protein_coding	Target of Myb protein 1;(source:Araport11)
AT1G21390	0.785998	0.786945	3.3279	0.00178811	0.00521889	AT1G21390.1	EMBRYO DEFECTIVE 2170 (emb2170)	protein_coding	embryo defective 2170;(source:Araport11)
AT1G21450	1.02781	1.02795	5.80782	4.031e-07	3.52898e-06	AT1G21450.1	SCARECROW-LIKE 1 (SCL1)	protein_coding	Encodes a scarecrow-like protein (SCL1). Member of GRAS gene family. The mRNA is cell-to-cell mobile.
AT1G21520	1.85579	1.857	4.78037	0.000968446	0.00305491	AT1G21520.1		protein_coding	hypothetical protein;(source:Araport11)
AT1G21540	1.25231	1.25341	2.64525	8.55994e-05	0.000366578	AT1G21540.1		protein_coding	AMP-dependent synthetase and ligase family protein;(source:Araport11)
AT1G21550	2.82919	2.83129	4.61704	7.57765e-10	1.48251e-08	AT1G21550.1		protein_coding	Calcium-binding EF-hand family protein;(source:Araport11)
AT1G21670	0.844738	0.845029	3.96769	0.00136811	0.00413996	AT1G21670.1		protein_coding	DPP6 amino-terminal domain protein;(source:Araport11)
AT1G21830	0.724693	0.725133	3.20229	0.00951529	0.0224916	AT1G21830.1		protein_coding	hypothetical protein;(source:Araport11)
AT1G21900	1.40958	1.40977	5.88945	9.72082e-09	1.37707e-07	AT1G21900.1	P24 SUBFAMILY DELTA 5 (P24DELTA5)	protein_coding	Encodes an ER-localized p24 protein. Interacts with p24beta2 at ER export sites for ER exit and coupled transport to the Golgi apparatus. Once in the Golgi, p24delta5 interacts very efficiently with the COPI machinery for retrograde transport back to the ER.
AT1G22020	0.558227	0.558341	5.02449	0.00131175	0.00398669	AT1G22020.1	SERINE HYDROXYMETHYLTRANSFERASE 6 (SHM6)	protein_coding	Encodes a putative serine hydroxymethyltransferase.
AT1G22070	2.04745	2.0477	6.38416	9.70853e-11	2.64191e-09	AT1G22070.1	TGA1A-RELATED GENE 3 (TGA3)	protein_coding	Encodes a transcription factor. Like other TGAla-related factors, TGA3 has a highly conserved bZIP region and exhibits similar DNA-binding properties.
AT1G22180	3.72716	3.72846	5.72442	3.95628e-13	3.14237e-11	AT1G22180.2		protein_coding	Sec14p-like phosphatidylinositol transfer family protein;(source:Araport11)
AT1G22190	1.11392	1.11417	5.49586	0.000274347	0.00101574	AT1G22190.1	RELATED TO AP2 4 (RAP2.4)	protein_coding	The gene encodes a putative transcription factor belongings to the abiotic stress-associated DREB A-6 clade. The mRNA is cell-to-cell mobile.
AT1G22200	0.909374	0.90949	5.51572	5.8919e-07	4.92608e-06	AT1G22200.1		protein_coding	Endoplasmic reticulum vesicle transporter protein;(source:Araport11)
AT1G22250	1.07583	1.07719	1.8297	0.00580816	0.0146136	AT1G22250.1		protein_coding	hypothetical protein;(source:Araport11)
AT1G22280	2.80494	2.80523	6.90405	1.3643e-14	2.95788e-12	AT1G22280.3	PHYTOCHROME-ASSOCIATED PROTEIN PHOSPHATASE TYPE 2C (PAPP2C)	protein_coding	Encodes a phytochrome-associated protein, PAPP2C (phytochrome-associated protein phosphatase type 2C). PAPP2C interacts in the nucleus with phyA (phytochrome A) and phyB. Functions as a regulator of phytochrome-interacting factor PIF3 by dephosphorylating phytochromes in the nucleus.
AT1G22300	0.509466	0.509481	7.70133	0.00437272	0.0114338	AT1G22300.1	GENERAL REGULATORY FACTOR 10 (GRF10)	protein_coding	Encodes a 14-3-3 protein. This protein is reported to interact with the BZR1 transcription factor involved in brassinosteroid signaling and may affect the nucleocytoplasmic shuttling of BZR1
AT1G22360	1.77861	1.77881	5.65578	1.83586e-08	2.39953e-07	AT1G22360.1	UDP-GLUCOSYL TRANSFERASE 85A2 (UGT85A2)	protein_coding	UDP-glucosyl transferase 85A2;(source:Araport11)
AT1G22400	5.83013	5.8305	8.9508	5.68245e-09	8.57257e-08	AT1G22400.1	(UGT85A1)	protein_coding	UDP-Glycosyltransferase superfamily protein;(source:Araport11)
AT1G22410	2.68991	2.68996	9.67168	3.48088e-09	5.6062e-08	AT1G22410.1		protein_coding	Class-II DAHP synthetase family protein;(source:Araport11)
AT1G22510	2.01395	2.01492	4.11522	2.21042e-11	7.73139e-10	AT1G22510.2		protein_coding	E3 ubiquitin-protein ligase RNF170-like protein (DUF 1232);(source:Araport11)
AT1G22650	1.25081	1.25106	4.79483	0.000227217	0.000858693	AT1G22650.1	ALKALINE/NEUTRAL INVERTASE D (A/N-InvD)	protein_coding	Plant neutral invertase family protein;(source:Araport11)
AT1G22840	0.540605	0.540636	6.6482	0.00976844	0.0230255	AT1G22840.1	CYTOCHROME C-1 (CYTC-1)	protein_coding	Encodes cytochrome c. Contains two site II (TGGGCC/T) elements, which interact with a TCP-domain transcription factor, and a downstream internal telomeric repeat, and are required for expression of the Cytc-1 gene. Promoter directs preferential expression in root and shoot meristems and in anthers.
AT1G22870	1.13731	1.13759	4.7659	5.71769e-08	6.4056e-07	AT1G22870.1	(SCYL2A)	protein_coding	One of two paralogs in Arabidopsis.Loss of both SCYL2B and SCYL2A results in severe growth defects.
AT1G22885	1.37902	1.37981	3.39304	1.97968e-08	2.54104e-07	AT1G22885.2		protein_coding	transmembrane protein;(source:Araport11)
AT1G22890	3.85378	3.85482	6.15278	1.08352e-11	4.34016e-10	AT1G22890.1		protein_coding	transmembrane protein;(source:Araport11)
AT1G22900	3.2183	3.2214	4.34024	1.67959e-08	2.21682e-07	AT1G22900.1		protein_coding	Disease resistance-responsive (dirigent-like protein) family protein;(source:Araport11)
AT1G22920	0.429142	0.429214	4.95399	0.0146498	0.0328051	AT1G22920.1	COP9 SIGNALOSOME 5A (CSN5A)	protein_coding	AJH1 encodes a protein similar to JAB1, a specific mammalian coactivator of AP-1 transcription. Encodes a subunit of the COP9 complex that is involved in protein deneddylation. Plants with mutations in CSN5A and CSN5B have a de-etiolated phenotype.
AT1G22930	0.764507	0.764531	7.73051	0.00161888	0.00478052	AT1G22930.1		protein_coding	T-complex protein 11;(source:Araport11)
AT1G22985	1.09873	1.10105	1.98516	4.47041e-05	0.000210028	AT1G22985.1	CYTOKININ RESPONSE FACTOR 7 (CRF7)	protein_coding	encodes a member of the ERF (ethylene response factor) subfamily B-5 of ERF/AP2 transcription factor family. The protein contains one AP2 domain. There are 7 members in this subfamily.
AT1G23090	3.1748	3.17504	6.93827	4.13176e-12	1.90082e-10	AT1G23090.1	(SULTR3;3)	protein_coding	Encodes AST91 mRNA for sulfate transporter.
AT1G23170	0.870581	0.870994	4.03286	7.35663e-05	0.000321643	AT1G23170.2		protein_coding	transmembrane protein (Protein of unknown function DUF2359, transmembrane);(source:Araport11)
AT1G23200	2.05422	2.05707	2.42367	2.75188e-07	2.5408e-06	AT1G23200.1	HIGHLY METHYL ESTERIFIED SEEDS (HMS)	protein_coding	Encodes a pectin methyl esterase involved in embryo development.
AT1G23220	0.926198	0.926418	4.57716	6.7089e-07	5.49787e-06	AT1G23220.1		protein_coding	Dynein light chain type 1 family protein;(source:Araport11)
AT1G23260	0.5996	0.599711	5.08881	0.00600174	0.0150254	AT1G23260.1	MMS ZWEI HOMOLOGUE 1 (MMZ1)	protein_coding	MMZ1/UEV1A encodes a protein that may play a role in DNA damage responses and error-free post-replicative DNA repair by participating in lysine-63-based polyubiquitination reactions. UEV1A can form diubiquitin and triubiquitin chains in combination with UBC13A/UBC35 in vitro. It can also functionally complement an mms2 mutation in budding yeast, both by increasing mms2 mutant viability in the pre…
AT1G23330	1.19538	1.1957	4.59374	1.1251e-07	1.16302e-06	AT1G23330.1		protein_coding	alpha/beta-Hydrolases superfamily protein;(source:Araport11)
AT1G23440	1.29987	1.3	6.00446	1.65724e-06	1.21457e-05	AT1G23440.1		protein_coding	Peptidase C15, pyroglutamyl peptidase I-like protein;(source:Araport11)
AT1G23490	1.12527	1.12529	8.61955	1.23785e-07	1.26271e-06	AT1G23490.1	ADP-RIBOSYLATION FACTOR 1 (ARF1)	protein_coding	Gene encoding ADP-ribosylation factor and similar to other ARFs and ARF-like proteins. A member of ARF GTPase family. Arabidopsis has 21 known members, known to be essential for vesicle coating and uncoating and functions in GTP-binding. The gene is shown to play a role in cell division, cell expansion and cellulose production using antisense construct.
AT1G23550	2.48429	2.48599	3.74847	1.06609e-08	1.50109e-07	AT1G23550.1	SIMILAR TO RCD ONE 2 (SRO2)	protein_coding	Encodes a protein with similarity to RCD1 but without the WWE domain. The protein does have a PARP signature upstream of the C-terminal protein interaction domain. The PARP signature may bind NAD+ and attach the ADP-ribose-moiety from NAD+ to the target molecule. Its presence suggests a role for the protein in ADP ribosylation. Its transcript level is up-regulated by tunicamycin (N-linked glycosy…
AT1G23710	3.13154	3.13242	5.8838	1.10813e-10	2.92136e-09	AT1G23710.1		protein_coding	hypothetical protein (DUF1645);(source:Araport11)
AT1G23830	0.908985	0.910346	2.19947	0.00554358	0.0140441	AT1G23830.1		protein_coding	transmembrane protein;(source:Araport11)
AT1G23840	1.30632	1.30794	2.81084	0.00108915	0.00339817	AT1G23840.1		protein_coding	transmembrane protein;(source:Araport11)
AT1G23850	3.62107	3.6298	3.78177	1.64879e-10	4.04813e-09	AT1G23850.1		protein_coding	transmembrane protein;(source:Araport11)
AT1G23900	0.950618	0.950704	5.95286	6.58526e-07	5.42044e-06	AT1G23900.1	GAMMA-ADAPTIN 1 (GAMMA-ADAPTIN 1)	protein_coding	Encodes large subunit of the heterotetrameric adaptor protein complex AP-1. AP-1 is required for clathrin coated vesicles budding from the trans-Golgi network or plasma membrane
AT1G24095	1.16048	1.16316	2.09005	0.000943504	0.00298841	AT1G24095.1		protein_coding	Putative thiol-disulfide oxidoreductase DCC;(source:Araport11)
AT1G24140	4.31375	4.31652	4.96349	2.23647e-13	2.00807e-11	AT1G24140.1	(AT3-MMP)	protein_coding	Matrixin family protein;(source:Araport11)
AT1G24147	0.972152	0.972277	5.92488	0.00978804	0.0230671	AT1G24147.1		protein_coding	transmembrane protein;(source:Araport11)
AT1G24150	2.86972	2.87057	5.62518	3.80588e-10	8.20603e-09	AT1G24150.1	FORMIN HOMOLOGUE 4 (FH4)	protein_coding	Encodes a group I formin. Localized to cell junctions. Polymerizes actin. Binds profilin.
AT1G24180	0.784748	0.784806	6.15973	7.74779e-06	4.61392e-05	AT1G24180.1	IAA-CONJUGATE-RESISTANT 4 (IAR4)	protein_coding	Arabidopsis thaliana pyruvate dehydrogenase E1a-like subunit. 81% identical to a previously characterized Arabidopsis mitochondrial PDH E1a-subunit, At1g59900. Serine 296 phosphorylation of IAR4 has critical function in root hair formation and root development. Changing Ser296 in IAR4 to Ala resulted in a phenotype intermediate between mutant and wild-type, while substitution to Asp was either le…
AT1G24350	1.23762	1.23792	4.74357	1.4813e-08	2.00083e-07	AT1G24350.3		protein_coding	Acid phosphatase/vanadium-dependent haloperoxidase-related protein;(source:Araport11)
AT1G24400	0.718939	0.719678	2.75133	0.00171716	0.00503711	AT1G24400.1	LYSINE HISTIDINE TRANSPORTER 2 (LHT2)	protein_coding	High-affinity transporter for neutral and acidic amino acids, expressed in tapetum tissue of anthers
AT1G24440	1.05698	1.05743	3.61399	0.000720192	0.00236201	AT1G24440.1		protein_coding	RING/U-box superfamily protein;(source:Araport11)
AT1G24530	1.49768	1.49903	3.42358	0.000745812	0.00243486	AT1G24530.1		protein_coding	Transducin/WD40 repeat-like superfamily protein;(source:Araport11)
AT1G24560	0.638092	0.638205	5.17645	0.000133799	0.000540373	AT1G24560.1		protein_coding	paramyosin;(source:Araport11)
AT1G25220	3.89687	3.89709	7.27616	5.05384e-17	1.17413e-13	AT1G25220.2	ANTHRANILATE SYNTHASE BETA SUBUNIT 1 (ASB1)	protein_coding	Catalyzes the first step of tryptophan biosynthesis: Chorismate L-Glutamine = Anthranilate Pyruvate L-Glutamate. Functions as a heterocomplex with anthranilate synthase alpha subunit (ASA1 or ASA2).
AT1G25275	2.46053	2.46073	6.37243	4.53668e-14	6.35136e-12	AT1G25275.3		protein_coding	thionin-like protein;(source:Araport11)
AT1G25280	0.910339	0.910452	5.7118	1.46944e-06	1.09639e-05	AT1G25280.1	TUBBY LIKE PROTEIN 10 (TLP10)	protein_coding	Member of TLP family
AT1G25370	3.73179	3.73383	4.85172	6.78381e-11	1.98871e-09	AT1G25370.1		protein_coding	hypothetical protein (DUF1639);(source:Araport11)
AT1G25390	1.73419	1.73454	5.36428	8.96363e-09	1.28449e-07	AT1G25390.1	LEAF RUST 10 DISEASE-RESISTANCE LOCUS RECEPTOR- LIKE PROTEIN KINASE-LIKE 4 (LRK10L4)	protein_coding	Protein kinase superfamily protein;(source:Araport11)
AT1G25400	3.42333	3.42659	4.06866	3.43152e-10	7.53881e-09	AT1G25400.1		protein_coding	transmembrane protein;(source:Araport11)
AT1G25540	0.749928	0.750071	5.04522	1.8428e-05	9.78861e-05	AT1G25540.1	PHYTOCHROME AND FLOWERING TIME 1 (PFT1)	protein_coding	Encodes a nuclear protein that acts in a phyB pathway (but downstream of phyB) and induces flowering in response to suboptimal light conditions. PFT1 promotes flowering in CO dependent and independent pathways and integrates several environmental stimuli, such as light quality and JA-dependent defenses. Mutants are hypo-responsive to far-red and hyper-responsive to red light and flower late under…
AT1G25550	1.98669	1.98685	6.67916	0.000128779	0.000523216	AT1G25550.1	HRS1 HOMOLOG3 (HHO3)	protein_coding	myb-like transcription factor family protein;(source:Araport11)
AT1G25560	2.12113	2.12143	5.89322	3.17962e-07	2.87854e-06	AT1G25560.1	TEMPRANILLO 1 (TEM1)	protein_coding	Encodes a member of the RAV transcription factor family that contains AP2 and B3 binding domains. Involved in the regulation of flowering under long days. Loss of function results in early flowering. Overexpression causes late flowering and repression of expression of FT. Novel transcriptional regulator involved in ethylene signaling. Promoter bound by EIN3. EDF1 in turn, binds to promoter elemen…
AT1G25580	0.822315	0.822692	3.91751	0.000175521	0.000687653	AT1G25580.1	SUPPRESSOR OF GAMMA RADIATION 1 (SOG1)	protein_coding	Encodes suppressor of gamma response 1 (SOG1), a putative transcription factor governing multiple responses to DNA damage.
AT1G25682	0.910607	0.910781	5.26698	4.9983e-06	3.17601e-05	AT1G25682.1	(CWC16A)	protein_coding	coiled-coil protein (DUF572);(source:Araport11)
AT1G26255	1.13601	1.1384	2.05649	0.0114703	0.0264631	AT1G26255.1		protein_coding	hypothetical protein;(source:Araport11)
AT1G26270	1.27482	1.275	5.57082	8.10447e-08	8.73216e-07	AT1G26270.1		protein_coding	Phosphatidylinositol 3- and 4-kinase family protein;(source:Araport11)
AT1G26380	8.40703	8.41286	7.83027	1.19969e-12	7.28674e-11	AT1G26380.1	FAD-LINKED OXIDOREDUCTASE 1 (FOX1)	protein_coding	Functions in the biosynthesis of 4-hydroxy indole-3-carbonyl nitrile (4-OH-ICN), a cyanogenic phytoalexin in Arabidopsis. FOX1 acts as a dehydrogenase on indole cyanohydrin to form indole carbonyl nitrile.
AT1G26420	6.44164	6.44667	5.95827	1.36508e-11	5.23123e-10	AT1G26420.1	(ATBBE7)	protein_coding	FAD-binding Berberine family protein;(source:Araport11)
AT1G26440	0.590382	0.590552	4.36672	0.0102949	0.0241196	AT1G26440.3	UREIDE PERMEASE 5 (UPS5)	protein_coding	uptake assays in yeast mutants indicated this splice variant is a cellular importer for allantoin, uracil and xanthine
AT1G26580	0.842648	0.842702	6.57261	0.000117208	0.000481953	AT1G26580.1		protein_coding	ELM2 domain protein;(source:Araport11)
AT1G26690	1.19032	1.19061	5.10637	7.85137e-06	4.67111e-05	AT1G26690.1		protein_coding	emp24/gp25L/p24 family/GOLD family protein;(source:Araport11)
AT1G26730	1.99541	1.99667	3.83242	2.92809e-09	4.8033e-08	AT1G26730.1		protein_coding	EXS (ERD1/XPR1/SYG1) family protein;(source:Araport11)
AT1G26800	1.49146	1.4924	3.59871	6.46698e-05	0.0002881	AT1G26800.1		protein_coding	RING/U-box superfamily protein;(source:Araport11)
AT1G26930	1.02987	1.03114	2.11676	0.00246746	0.0069202	AT1G26930.1		protein_coding	Galactose oxidase/kelch repeat superfamily protein;(source:Araport11)
AT1G27000	0.632189	0.632243	6.04274	0.000816633	0.00263095	AT1G27000.1		protein_coding	GRIP/coiled-coil protein, putative (DUF1664);(source:Araport11)
AT1G27020	6.68089	6.68555	6.60759	4.45708e-11	1.38527e-09	AT1G27020.1		protein_coding	plant/protein;(source:Araport11)
AT1G27060	0.514392	0.514944	2.61649	0.0177954	0.03867	AT1G27060.1		protein_coding	Regulator of chromosome condensation (RCC1) family protein;(source:Araport11)
AT1G27100	1.65493	1.65507	6.58027	1.26356e-10	3.21705e-09	AT1G27100.1		protein_coding	Actin cross-linking protein;(source:Araport11)
AT1G27130	1.71727	1.71742	6.19557	9.60739e-11	2.62207e-09	AT1G27130.1	GLUTATHIONE S-TRANSFERASE TAU 13 (GSTU13)	protein_coding	Encodes glutathione transferase belonging to the tau class of GSTs. Naming convention according to Wagner et al. (2002).
AT1G27290	1.07343	1.0736	5.41046	6.38329e-05	0.000284849	AT1G27290.1		protein_coding	transmembrane protein;(source:Araport11)
AT1G27330	1.60046	1.60059	6.66676	1.12961e-06	8.7195e-06	AT1G27330.1		protein_coding	Ribosome associated membrane protein RAMP4;(source:Araport11)
AT1G27350	1.4537	1.45386	5.9511	3.59683e-08	4.26888e-07	AT1G27350.1		protein_coding	Ribosome associated membrane protein RAMP4;(source:Araport11)
AT1G27500	0.733498	0.733929	3.48794	0.000161536	0.000640014	AT1G27500.1	KINESIN LIGHT CHAIN-RELATED 3 (KLCR3)	protein_coding	Tetratricopeptide repeat (TPR)-like superfamily protein;(source:Araport11)
AT1G27720	2.61875	2.62601	2.50294	4.33928e-09	6.76593e-08	AT1G27720.1	TBP-ASSOCIATED FACTOR 4B (TAF4b)	protein_coding	TBP-associated factor 4B;(source:Araport11)
AT1G27730	5.13969	5.14139	6.22025	2.51861e-11	8.54212e-10	AT1G27730.1	SALT TOLERANCE ZINC FINGER (STZ)	protein_coding	Related to Cys2/His2-type zinc-finger proteins found in higher plants. Compensated for a subset of calcineurin deficiency in yeast. Salt tolerance produced by ZAT10 appeared to be partially dependent on ENA1/PMR2, a P-type ATPase required for Li+ and Na+ efflux in yeast. The protein is localized to the nucleus, acts as a transcriptional repressor and is responsive to chitin oligomers. Also involv…
AT1G27760	0.885268	0.885326	6.48191	9.12786e-06	5.30987e-05	AT1G27760.3	SALT-TOLERANCE 32 (SAT32)	protein_coding	Encodes a protein with similarity to human interferon-related developmental regulator (IFRD)that is involved in salt tolerance. Loss of function mutations are hypersensitive to salt stress and have reduced fertility. SAT32 is found in the cytoplasm but appears to translocate to the nucleus when plants are subject to salt stress.
AT1G27770	1.88188	1.88201	6.95545	9.43773e-09	1.34413e-07	AT1G27770.1	AUTOINHIBITED CA2+-ATPASE 1 (ACA1)	protein_coding	Encodes a chloroplast envelope Ca2+-ATPase with an N-terminal autoinhibitor.
AT1G27930	0.62666	0.626734	5.51405	0.000341039	0.0012284	AT1G27930.1		protein_coding	Function unknown. Interacts with eIF3.
AT1G27970	0.467065	0.467098	6.19015	0.0212126	0.0449603	AT1G27970.2	NUCLEAR TRANSPORT FACTOR 2B (NTF2B)	protein_coding	Encodes an ortholog of yeast NTF2, a nuclear envelop transport protein that functions as the nuclear import receptor for RanGDP, an essential player in nucleocytoplasmic transport. The mRNA is cell-to-cell mobile.
AT1G27980	1.34338	1.34379	4.73988	1.27161e-05	7.12087e-05	AT1G27980.1	DIHYDROSPHINGOSINE PHOSPHATE LYASE (DPL1)	protein_coding	dihydrosphingosine phosphate lyase;(source:Araport11)
AT1G28010	0.619926	0.6202	3.55658	0.0093439	0.0221287	AT1G28010.1	ATP-BINDING CASSETTE B14 (ABCB14)	protein_coding	Encodes an ATP-binding cassette (ABC) transporter. Expressed in the vascular tissue of primary stem.
AT1G28050	1.55931	1.56047	3.47974	6.82447e-08	7.48938e-07	AT1G28050.1	B-BOX DOMAIN PROTEIN 13 (BBX13)	protein_coding	B-box type zinc finger protein with CCT domain-containing protein;(source:Araport11)
AT1G28190	5.78	5.7827	6.35323	3.96292e-16	3.09678e-13	AT1G28190.1		protein_coding	hypothetical protein;(source:Araport11)
AT1G28200	0.84889	0.849086	4.80601	6.3407e-05	0.000283227	AT1G28200.1	FH INTERACTING PROTEIN 1 (FIP1)	protein_coding	VirF-interacting protein FIP1
AT1G28210	1.21893	1.22013	3.15586	4.58892e-06	2.94611e-05	AT1G28210.2	(ATJ1)	protein_coding	DnaJ homolog AtJ1 (atj)
AT1G28240	1.43239	1.43254	5.88679	5.83687e-10	1.17789e-08	AT1G28240.1		protein_coding	strawberry notch protein (DUF616);(source:Araport11)
AT1G28280	1.59461	1.5948	5.57435	1.14742e-10	2.9785e-09	AT1G28280.1	MPK3/6-TARGETED VQP 1 (MVQ1)	protein_coding	VQ motif-containing protein;(source:Araport11)
AT1G28320	0.671162	0.671255	5.32402	9.77315e-05	0.000410216	AT1G28320.1	DEGRADATION OF PERIPLASMIC PROTEINS 15 (DEG15)	protein_coding	Mutants in this gene are defective in the processing of pre-glyoxysomal malate dehydrogenase (pre-gMDH) to gMDH.
AT1G28370	4.75123	4.76045	4.23321	1.78697e-11	6.53793e-10	AT1G28370.1	ERF DOMAIN PROTEIN 11 (ERF11)	protein_coding	encodes a member of the ERF (ethylene response factor) subfamily B-1 of ERF/AP2 transcription factor family. The protein contains one AP2 domain. There are 15 members in this subfamily including ATERF-3, ATERF-4, ATERF-7, and leafy petiole.
AT1G28380	2.80606	2.80628	7.21181	8.52571e-13	5.52121e-11	AT1G28380.1	NECROTIC SPOTTED LESIONS 1 (NSL1)	protein_coding	This gene is predicted to encode a protein involved in negatively regulating salicylic acid-related defense responses and cell death programs. nsl1 mutants develop necrotic lesions spontaneously and show other features of a defense response, such as higher levels of SA and disease resistance-related transcripts, in the absence of a biotic stimulus. The NSL1 protein is predicted to have a MACPF do…
AT1G28390	3.26294	3.26525	4.25514	2.43734e-11	8.34216e-10	AT1G28390.2		protein_coding	Protein kinase superfamily protein;(source:Araport11)
AT1G28480	4.51355	4.52054	6.30051	7.26949e-07	5.89488e-06	AT1G28480.1	(GRX480)	protein_coding	Encodes GRX480, a member of the glutaredoxin family that regulates protein redox state. GRX480 interacts with TGA factors and suppresses JA-responsive PDF1.2 transcription. GRX480 transcription is SA-inducible and requires NPR1. Maybe involved in SA/JA cross-talk.
AT1G28520	1.0542	1.05431	5.84659	1.81907e-05	9.68467e-05	AT1G28520.1	VASCULAR PLANT ONE ZINC FINGER PROTEIN (VOZ1)	protein_coding	vascular plant one zinc finger protein;(source:Araport11)
AT1G28540	0.582359	0.582758	3.21387	0.0109575	0.0254313	AT1G28540.1		protein_coding	transmembrane protein;(source:Araport11)
AT1G28680	0.934286	0.934476	5.21441	0.000146359	0.000585497	AT1G28680.1		protein_coding	HXXXD-type acyl-transferase family protein;(source:Araport11)
AT1G28685	0.92909	0.933054	0.843712	0.0106753	0.0248824	AT1G28685.1		antisense_long_noncoding_rna	Potential natural antisense gene, locus overlaps with AT1G28680
AT1G29050	1.07356	1.07387	4.87739	0.00221896	0.00631475	AT1G29050.1	TRICHOME BIREFRINGENCE-LIKE 38 (TBL38)	protein_coding	Encodes a member of the TBL (TRICHOME BIREFRINGENCE-LIKE) gene family containing a plant-specific DUF231 (domain of unknown function) domain. TBL gene family has 46 members, two of which (TBR/AT5G06700 and TBL3/AT5G01360) have been shown to be involved in the synthesis and deposition of secondary wall cellulose, presumably by influencing the esterification state of pectic polymers. A nomenclature…
AT1G29060	1.48585	1.48662	3.7623	5.64808e-07	4.75647e-06	AT1G29060.1	(ATSFT12)	protein_coding	Encodes a golgi localized QcSNARE involved in response to salt and osmotic stress. Overexpression confers increased resistance to NaCl, mannitol and LiCl. SFT12 may act by mediating vacuolar sequestration of NaCl and other ions.
AT1G29120	1.10387	1.10397	5.90154	1.61418e-08	2.14293e-07	AT1G29120.5	UP9 (UP9)	protein_coding	Hydrolase-like protein family;(source:Araport11)
AT1G29150	0.710843	0.710877	6.91757	0.000371673	0.00132007	AT1G29150.1	NON-ATPASE SUBUNIT 9 (ATS9)	protein_coding	specifically interacts with FUS6/COP11 via the C-terminal domain of FUS6/COP11 and associates with an ATPase subunit of the 19S proteasome regulatory complex, AtS6A. The mRNA is cell-to-cell mobile.
AT1G29195	1.3458	1.35285	0.032414	0.000649411	0.00215623	AT1G29195.1		protein_coding	phosphatidylinositol 4-phosphate 5-kinase MSS4-like protein;(source:Araport11)
AT1G29300	1.73042	1.73216	2.60442	3.18462e-06	2.13989e-05	AT1G29300.1	UNFERTILIZED EMBRYO SAC 1 (UNE1)	protein_coding	intracellular protein transporter, putative (DUF641);(source:Araport11)
AT1G29310	0.818356	0.818476	5.23782	0.00122601	0.00376327	AT1G29310.1		protein_coding	SecY protein transport family protein;(source:Araport11)
AT1G29330	1.89512	1.89589	4.06005	2.54516e-10	5.92045e-09	AT1G29330.1	ENDOPLASMIC RETICULUM RETENTION DEFECTIVE 2 (ERD2)	protein_coding	Encodes a protein similar in sequence to animal and yeast endoplasmic reticulum retention signal receptor. This protein can functionally complement the yeast homologue. Transcript is detected in flower buds, stems, root, and leaves.
AT1G29340	1.19652	1.19664	6.46717	1.79194e-08	2.35326e-07	AT1G29340.1	PLANT U-BOX 17 (PUB17)	protein_coding	Encodes a protein containing a UND, a U-box, and an ARM domain. This protein has E3 ubiquitin ligase activity. It is required for cell death and full resistance specified by Arabidopsis RPM1 and RPS4 resistance proteins against Pseudomonas syringae pv tomato. The mRNA is cell-to-cell mobile.
AT1G29355	1.95339	1.9563	2.10265	8.0917e-05	0.000348938	AT1G29355.1		protein_coding	hypothetical protein;(source:Araport11)
AT1G29357	1.11202	1.11231	3.94132	0.00133354	0.00404462	AT1G29357.1		antisense_long_noncoding_rna	Potential natural antisense gene, locus overlaps with AT1G29355
AT1G29630	0.747713	0.748197	3.22604	0.0085838	0.0205431	AT1G29630.2		protein_coding	5-3 exonuclease family protein;(source:Araport11)
AT1G29640	0.979414	0.983292	1.2923	0.0177379	0.0385677	AT1G29640.1		protein_coding	senescence regulator (Protein of unknown function, DUF584);(source:Araport11)
AT1G29690	3.4362	3.43674	6.77813	1.96621e-15	9.46138e-13	AT1G29690.1	CONSTITUTIVELY ACTIVATED CELL DEATH 1 (CAD1)	protein_coding	Encodes a protein containing a domain with significant homology to the MACPF (membrane attack complex and perforin) domain of complements and perforin proteins that are involved in innate immunity in animals. Transgenic <i>cad1-1</i> mutant plants show lesions seen in the hypersensitive response, as well as a spontaneous activation of expression of pathogenesis-related genes and leading to a 32-f…
AT1G29750	0.671062	0.671204	4.86828	7.17296e-05	0.000315021	AT1G29750.2	RECEPTOR-LIKE KINASE IN FLOWERS 1 (RKF1)	protein_coding	Receptor-like serine/threonine kinase (RKF1). The putative extracellular domain of the RKF1 protein contains 13 tandem repeats of leucine-rich sequences. Expressed in early flower primordial, stamen, and pollen grains.
AT1G29760	0.711696	0.712021	3.71924	0.000397361	0.00140086	AT1G29760.1	SEIPIN2 (SEIPIN2)	protein_coding	Putative adipose-regulatory protein (Seipin);(source:Araport11)
AT1G29970	1.06722	1.06742	5.3463	3.46247e-08	4.13052e-07	AT1G29970.2	60S RIBOSOMAL PROTEIN L18A-1 (RPL18AA)	protein_coding	60S ribosomal protein L18A-1;(source:Araport11)
AT1G30000	1.02051	1.02068	5.19457	1.45552e-07	1.45569e-06	AT1G30000.1	ALPHA-MANNOSIDASE 3 (MNS3)	protein_coding	alpha-mannosidase 3;(source:Araport11)
AT1G30040	1.76246	1.76423	4.97358	1.16188e-05	6.56771e-05	AT1G30040.1	GIBBERELLIN 2-OXIDASE (GA2OX2)	protein_coding	Encodes a gibberellin 2-oxidase that acts on C-19 gibberellins. AtGA2OX2 expression is responsive to cytokinin and KNOX activities.
AT1G30070	0.730428	0.730655	4.708	0.00219805	0.00626291	AT1G30070.2		protein_coding	SGS domain-containing protein;(source:Araport11)
AT1G30135	4.62098	4.64352	2.12482	1.38748e-08	1.89198e-07	AT1G30135.1	JASMONATE-ZIM-DOMAIN PROTEIN 8 (JAZ8)	protein_coding	jasmonate-zim-domain protein 8;(source:Araport11)
AT1G30190	2.89517	2.9045	2.2329	3.83157e-08	4.49853e-07	AT1G30190.1		protein_coding	cotton fiber protein;(source:Araport11)
AT1G30270	2.75082	2.75113	6.88673	7.60602e-14	9.12036e-12	AT1G30270.1	CBL-INTERACTING PROTEIN KINASE 23 (CIPK23)	protein_coding	Arabidopsis thaliana CBL-interacting protein kinase 23. CIPK23 serves as a positive regulator of the potassium transporter AKT1 by directly phosphorylating AKT1. CIPK23 is activated by the binding of two calcineurin B-like proteins, CBL1 and CBL9. The mRNA is cell-to-cell mobile.
AT1G30300	0.765271	0.765694	3.55622	0.000680775	0.00224543	AT1G30300.1		protein_coding	Metallo-hydrolase/oxidoreductase superfamily protein;(source:Araport11)
AT1G30320	2.80924	2.80993	5.28603	1.25381e-13	1.29463e-11	AT1G30320.1		protein_coding	Remorin family protein;(source:Araport11)
AT1G30330	0.529611	0.52966	5.87671	0.00678033	0.0167267	AT1G30330.2	AUXIN RESPONSE FACTOR 6 (ARF6)	protein_coding	Encodes a member of the auxin response factor family. Mediates auxin response via expression of auxin regulated genes. Acts redundantly with ARF8 to control stamen elongation and flower maturation. Expression of ARF6 is controlled by miR167.
AT1G30420	3.95472	3.95525	6.87186	6.505e-14	8.28096e-12	AT1G30420.1	ATP-BINDING CASSETTE C11 (ABCC11)	protein_coding	member of MRP subfamily
AT1G30450	1.15308	1.15322	5.8255	1.88613e-06	1.35717e-05	AT1G30450.1	CATION-CHLORIDE CO-TRANSPORTER 1 (CCC1)	protein_coding	member of Cation-chloride co-transporter family
AT1G30540	0.679247	0.679495	3.9336	0.000173781	0.000681411	AT1G30540.1	GLCNAC KINASE (GNK)	protein_coding	Actin-like ATPase superfamily protein;(source:Araport11)
AT1G30620	4.17303	4.1741	6.63997	4.14735e-16	3.09678e-13	AT1G30620.1	MURUS 4 (MUR4)	protein_coding	encodes a type-II membrane protein that catalyzes 4-epimerization of UDP-D-Xylose to UDP-L-Arabinose in vitro, the nucleotide sugar used by glycosyltransferases in the arabinosylation of cell wall polysaccharides and wall-resident proteoglycans.
AT1G30630	0.468893	0.468922	6.49496	0.0184426	0.039876	AT1G30630.1		protein_coding	Coatomer epsilon subunit;(source:Araport11)
AT1G30640	1.84357	1.8443	4.34236	1.41673e-08	1.9234e-07	AT1G30640.1		protein_coding	Protein kinase family protein;(source:Araport11)
AT1G30700	5.45561	5.46996	4.28846	3.48784e-10	7.65348e-09	AT1G30700.1	(ATBBE8)	protein_coding	FAD-binding Berberine family protein;(source:Araport11)
AT1G30720	4.65299	4.66833	3.23367	2.83323e-10	6.44534e-09	AT1G30720.1	(ATBBE10)	protein_coding	FAD-binding Berberine family protein;(source:Araport11)
AT1G30755	4.65892	4.66001	6.78367	2.95995e-16	2.98145e-13	AT1G30755.1	PSK SIMULATOR 2 (PSI2)	protein_coding	elongation factor G, putative (DUF668);(source:Araport11)
AT1G30757	3.62928	3.63844	2.51558	6.7166e-11	1.97523e-09	AT1G30757.1		protein_coding	transmembrane protein;(source:Araport11)
AT1G30810	0.825881	0.826037	5.33896	4.78199e-05	0.000222752	AT1G30810.1	JUMONJI DOMAIN-CONTAINING PROTEIN 18 (JMJ18)	protein_coding	JMJ18 encodes a novel JmjC domain- containing histone H3K4 demethylase.
AT1G30825	0.486741	0.486957	3.71569	0.0102424	0.0240118	AT1G30825.1	DISTORTED TRICHOMES 2 (DIS2)	protein_coding	Involved in trichome maturation. mutant displays enlarged trichomes
AT1G30860	1.74842	1.75027	3.03048	1.33681e-06	1.00876e-05	AT1G30860.1		protein_coding	RING/U-box superfamily protein;(source:Araport11)
AT1G30890	0.523715	0.523898	4.1634	0.0160473	0.0354769	AT1G30890.1		protein_coding	Integral membrane HRF1 family protein;(source:Araport11)
AT1G30900	1.05936	1.05959	4.88848	0.017689	0.0384772	AT1G30900.1	VACUOLAR SORTING RECEPTOR 6 (VSR6)	protein_coding	VACUOLAR SORTING RECEPTOR 6;(source:Araport11)
AT1G31010	0.914498	0.915329	2.87423	0.000740839	0.00242108	AT1G31010.1	ORGANELLAR SINGLE-STRANDED DNA BINDING PROTEIN 4 (OSB4)	protein_coding	organellar single-stranded DNA binding protein 4;(source:Araport11)
AT1G31130	2.15645	2.15655	7.4919	1.39709e-11	5.34287e-10	AT1G31130.1		protein_coding	polyadenylate-binding protein 1-B-binding protein;(source:Araport11)
AT1G31280	2.09723	2.09763	5.67424	4.8877e-10	1.01274e-08	AT1G31280.1	ARGONAUTE 2 (AGO2)	protein_coding	Encodes Argonaute gene that binds viral siRNAs and is involved in antiviral defense response. Regulates innate immunity.Mutants have increased susceptibility to Potato virus X and tobacco rattle virus.
AT1G31290	1.88128	1.88808	0.685123	6.85945e-07	5.61134e-06	AT1G31290.1	ARGONAUTE 3 (AGO3)	protein_coding	ARGONAUTE 3;(source:Araport11)
AT1G31340	0.660958	0.660997	6.14596	0.000490792	0.00168083	AT1G31340.1	RELATED TO UBIQUITIN 1 (RUB1)	protein_coding	Encodes a ubiquitin-related protein that is conjugated to target proteins by neddylation. It has been shown to be conjugated to the cullin AtCUL1. The RUB-conjugation pathway has been implicated in in auxin response.
AT1G31460	0.936713	0.937879	2.42004	7.81687e-05	0.000338658	AT1G31460.1		protein_coding	vitellogenin-2 protein;(source:Araport11)
AT1G31470	0.527536	0.528294	2.13036	0.0179577	0.0389892	AT1G31470.1	NUCLEAR FUSION DEFECTIVE 4 (NFD4)	protein_coding	Major facilitator superfamily protein;(source:Araport11)
AT1G31540	1.63387	1.63401	6.70999	1.43869e-09	2.59607e-08	AT1G31540.2		protein_coding	Disease resistance protein (TIR-NBS-LRR class) family;(source:Araport11)
AT1G31870	0.624215	0.624372	4.57871	0.000197527	0.000759774	AT1G31870.1		protein_coding	pre-mRNA-splicing factor of RES complex protein;(source:Araport11)
AT1G31930	2.24558	2.24577	6.36352	3.76348e-12	1.77985e-10	AT1G31930.1	EXTRA-LARGE GTP-BINDING PROTEIN 3 (XLG3)	protein_coding	Encodes XLG3 (extra-large G protein 3) that shows significant similarity to the G protein alpha subunit in its C terminal region. Involved in the regulation of root morphological and growth responses.
AT1G32127	2.03956	2.04112	3.38799	3.7299e-09	5.96591e-08	AT1G32127.1		protein_coding	plant viral-response family protein;(source:Araport11)
AT1G32130	0.66482	0.664868	6.42571	0.000689673	0.00227113	AT1G32130.1	(IWS1)	protein_coding	The C-terminal portion of this protein has high homology to the C-termini of the IWS1 (Interacts With Spt6) proteins found in yeast and humans. Interacts with transcription factor BES1. Involved in brassinosteroid-regulated gene expression.
AT1G32170	2.90806	2.91177	3.0545	1.20534e-08	1.67057e-07	AT1G32170.1	XYLOGLUCAN ENDOTRANSGLUCOSYLASE/HYDROLASE 30 (XTH30)	protein_coding	xyloglucan endotransglycosylase-related protein (XTR4) The mRNA is cell-to-cell mobile.
AT1G32230	1.06402	1.06404	8.35584	3.66037e-05	0.000176751	AT1G32230.1	RADICAL-INDUCED CELL DEATH1 (RCD1)	protein_coding	Encodes a protein belonging to the (ADP-ribosyl)transferase domain-containing subfamily of WWE protein-protein interaction domain protein family. Superoxide radicals are necessary and sufficient to propagate cell death or lesion formation in rcd1 mutants. Without stress treatment, RCD1 is localized in the nucleus. Under high salt or oxidative stress, RCD1 is found not only in the nucleus but also…
AT1G32330	1.06649	1.06697	4.00781	5.28803e-07	4.48373e-06	AT1G32330.1	HEAT SHOCK TRANSCRIPTION FACTOR A1D (HSFA1D)	protein_coding	Member of Heat Stress Transcription Factor (Hsf) family. Negatively regulated by HSP90.2.
AT1G32340	1.33997	1.34038	4.75026	8.11567e-08	8.73915e-07	AT1G32340.1	NDR1/HIN1-LIKE 8 (NHL8)	protein_coding	Encodes a protein whose sequence is similar to tobacco hairpin-induced gene (HIN1) and Arabidopsis non-race specific disease resistance gene (NDR1). Expression is not detected under normal conditions and in response to cucumber mosaic virus or spermine.
AT1G32460	2.20336	2.20371	5.62289	1.79507e-11	6.55465e-10	AT1G32460.1		protein_coding	hypothetical protein;(source:Araport11)
AT1G32530	1.20879	1.20896	5.52032	5.4589e-10	1.11494e-08	AT1G32530.1		protein_coding	RING/U-box superfamily protein;(source:Araport11)
AT1G32640	0.924523	0.924622	6.38622	0.000331247	0.00119917	AT1G32640.1	(MYC2)	protein_coding	Encodes a MYC-related transcriptional activator with a typical DNA binding domain of a basic helix-loop-helix leucine zipper motif. Binds to an extended G-Box promoter motif and interacts with Jasmonate ZIM-domain proteins. MYC2 interacts with EIN3 and EIL1 to repress hook curvature and resistance to Botrytis cinera.Its transcription is induced by dehydration stress and ABA treatment. Negative re…
AT1G32690	1.42279	1.4276	1.60799	0.000568762	0.00191469	AT1G32690.1		protein_coding	DUF740 family protein;(source:Araport11)
AT1G32700	1.46847	1.46867	5.89653	2.92476e-07	2.67254e-06	AT1G32700.1		protein_coding	PLATZ transcription factor family protein;(source:Araport11)
AT1G32790	0.806004	0.80605	6.63593	0.000354574	0.00126865	AT1G32790.2	CTC-INTERACTING DOMAIN 11 (CID11)	protein_coding	RNA-binding protein, putative, similar to RNA-binding protein GB:CAB40027 GI:4539439 from (Arabidopsis thaliana).Member of a family of PAB2 binding domain proteins.
AT1G32870	1.26839	1.26887	5.09255	9.08267e-06	5.28855e-05	AT1G32870.1	NAC DOMAIN PROTEIN 13 (NAC13)	protein_coding	Expression in rosette leaves is activated by high concentration of boron.
AT1G32920	4.06395	4.06463	6.9133	1.6057e-08	2.13399e-07	AT1G32920.1		protein_coding	hypothetical protein;(source:Araport11)
AT1G32928	2.13726	2.13967	2.83923	9.80148e-06	5.6645e-05	AT1G32928.1		protein_coding	Avr9/Cf-9 rapidly elicited protein;(source:Araport11)
AT1G32940	2.94938	2.9498	6.51613	9.53006e-09	1.35417e-07	AT1G32940.1	(SBT3.5)	protein_coding	Subtilase family protein;(source:Araport11)
AT1G32950	3.18337	3.20094	2.88329	5.13953e-06	3.25131e-05	AT1G32950.1		protein_coding	Subtilase family protein;(source:Araport11)
AT1G32960	5.09852	5.10814	4.35254	1.95312e-08	2.5139e-07	AT1G32960.1	(SBT3.3)	protein_coding	Subtilase family protein;(source:Araport11)
AT1G33050	0.632984	0.633067	5.72055	0.00293322	0.00805033	AT1G33050.1		protein_coding	hypothetical protein;(source:Araport11)
AT1G33110	1.94298	1.94309	6.81895	1.23018e-09	2.26153e-08	AT1G33110.1		protein_coding	MATE efflux family protein;(source:Araport11)
AT1G33250	0.880888	0.881077	4.69761	1.98245e-05	0.000103879	AT1G33250.1		protein_coding	beta-1,3-n-acetylglucosaminyltransferase radical fringe protein, putative (DUF604);(source:Araport11)
AT1G33390	1.80452	1.80487	5.39886	1.33717e-08	1.8355e-07	AT1G33390.1	FASCIATED STEM 4 (FAS4)	protein_coding	Over-expression of this gene results in stem fasciation. The predicted amino acid sequence reveals the presence of two domains (DEXH-box or DEAD-box helicase and DUF1065 domain) and fragments of two more domains (HrpA domain and HA2 domain).
AT1G33560	1.18449	1.1848	4.29046	0.000115758	0.00047747	AT1G33560.1	ACTIVATED DISEASE RESISTANCE 1 (ADR1)	protein_coding	Encodes a NBS-LRR disease resistance protein that possesses N-terminal kinase subdomains. Activation tagged mutant of ADR1 showed elevated levels of SA and reactive oxygen species in addition to number of defense gene transcripts. Exhibits resistance to number of microbial pathogens.
AT1G33590	2.77077	2.77085	8.10643	1.39804e-13	1.40531e-11	AT1G33590.1		protein_coding	Leucine-rich repeat (LRR) family protein;(source:Araport11)
AT1G33600	3.23061	3.23078	7.4447	4.83993e-11	1.48406e-09	AT1G33600.1		protein_coding	Leucine-rich repeat (LRR) family protein;(source:Araport11)
AT1G33610	2.0616	2.06306	3.36063	7.79084e-08	8.44318e-07	AT1G33610.1		protein_coding	Leucine-rich repeat (LRR) family protein;(source:Araport11)
AT1G33720	0.899983	0.90021	4.80182	0.00906557	0.0215574	AT1G33720.1	CYTOCHROME P450, FAMILY 76, SUBFAMILY C, POLYPEPTIDE 6 (CYP76C6)	protein_coding	member of CYP76C
AT1G33790	2.08591	2.08831	1.36403	1.27752e-06	9.72314e-06	AT1G33790.2		protein_coding	jacalin lectin family protein;(source:Araport11)
AT1G33960	2.55323	2.55341	7.19931	0.00213836	0.0061144	AT1G33960.1	AVRRPT2-INDUCED GENE 1 (AIG1)	protein_coding	Identified as a gene that is induced by avirulence gene avrRpt2 and RPS2 after infection with Pseudomonas syringae pv maculicola strain ES4326 carrying avrRpt2
AT1G33980	0.579832	0.579914	5.42872	0.000805506	0.00259961	AT1G33980.2	(UPF3)	protein_coding	Involved in mRNA surveillance, detects exported mRNAs with truncated open reading frames and initiates nonsense-mediated mRNA decay (NMD)
AT1G34150	0.428906	0.429167	3.23344	0.0167392	0.0367661	AT1G34150.1		protein_coding	Pseudouridine synthase family protein;(source:Araport11)
AT1G34180	2.15566	2.16357	2.45106	2.6529e-05	0.000133913	AT1G34180.2	NAC DOMAIN CONTAINING PROTEIN 16 (NAC016)	protein_coding	NAC domain containing protein 16;(source:Araport11)
AT1G34190	1.15272	1.15283	6.21438	5.0285e-08	5.74782e-07	AT1G34190.1	NAC DOMAIN CONTAINING PROTEIN 17 (NAC017)	protein_coding	NAC domain containing protein 17;(source:Araport11)
AT1G34200	2.01349	2.01413	3.86636	1.63665e-09	2.89978e-08	AT1G34200.1		protein_coding	Glyceraldehyde-3-phosphate dehydrogenase-like family protein;(source:Araport11)
AT1G34220	0.522972	0.523047	5.5637	0.0114825	0.026488	AT1G34220.1	IST1-LIKE 1 (ISTL1)	protein_coding	Regulator of Vps4 activity in the MVB pathway protein;(source:Araport11)
AT1G34260	1.98611	1.98636	6.25519	3.55911e-11	1.15043e-09	AT1G34260.1	FORMS APLOID AND BINUCLEATE CELLS 1A (FAB1D)	protein_coding	Encodes a protein that is predicted to act as a phosphatidylinositol-3P 5-kinase, but, because it lacks a FYVE domain, it is unlikely to be efficiently targeted to membranes containing the porposed phosphatidylinositol-3P substrate. Therefore, its molecular function remains unknown. The mRNA is cell-to-cell mobile.
AT1G34300	2.03929	2.03975	5.10346	1.83332e-12	1.0111e-10	AT1G34300.1		protein_coding	lectin protein kinase family protein;(source:Araport11)
AT1G34315	1.20316	1.20405	3.61437	0.000246012	0.000921109	AT1G34315.1		protein_coding	transmembrane protein;(source:Araport11)
AT1G34370	1.45784	1.45799	5.91561	5.49137e-10	1.12034e-08	AT1G34370.2	SENSITIVE TO PROTON RHIZOTOXICITY 1 (STOP1)	protein_coding	Encodes a putative nuclear Cys(2)His(2)-type zinc finger protein involved in H+ and Al3+ rhizotoxicity. In mutants exposed to aluminum stress, there is no induction of AtALMT1, an malate transporter known to be involved in the mediation of aluminum toxicity. Cell wall of the mutant is unstable in low pH medium (pH 4.5) in low Ca solution. This would mediate Ca-alleviation of low pH stress through…
AT1G34420	2.0658	2.06739	3.65529	3.63375e-07	3.23143e-06	AT1G34420.1		protein_coding	leucine-rich repeat transmembrane protein kinase family protein;(source:Araport11)
AT1G34630	0.905928	0.906331	3.92991	0.00075164	0.00245045	AT1G34630.1		protein_coding	transmembrane protein;(source:Araport11)
AT1G34750	2.00686	2.00716	6.4033	1.56072e-08	2.08687e-07	AT1G34750.1		protein_coding	Protein phosphatase 2C family protein;(source:Araport11)
AT1G35160	0.55158	0.551613	6.56055	0.00272588	0.00754816	AT1G35160.2	GF14 PROTEIN PHI CHAIN (GF14 PHI)	protein_coding	GF14 protein phi chain member of 14-3-3 protein family. This protein is reported to interact with the BZR1 transcription factor involved in brassinosteroid signaling and may affect the nucleocytoplasmic shuttling of BZR1 The mRNA is cell-to-cell mobile.
AT1G35210	4.84533	4.84889	4.8456	1.27253e-13	1.3067e-11	AT1G35210.1		protein_coding	hypothetical protein;(source:Araport11)
AT1G35350	2.45401	2.45441	5.50074	3.60646e-12	1.71871e-10	AT1G35350.1		protein_coding	EXS (ERD1/XPR1/SYG1) family protein;(source:Araport11)
AT1G35580	1.22787	1.22794	6.58778	1.43353e-06	1.07304e-05	AT1G35580.1	CYTOSOLIC INVERTASE 1 (CINV1)	protein_coding	CINV1 / A/N-InvG is an alkaline/neutral invertase that breaks sucrose down into fructose and glucose (GH100). The exact localization of CINV1 remains under investigation but there is evidence that fluorescently-tagged CINV1 localizes to the cytoplasm. atinvg mutants have reduced root growth, reduced invertase activity, and increased expression of antioxidant genes under basal conditions. The leve…
AT1G35660	0.609393	0.609674	3.83554	0.010538	0.0246117	AT1G35660.1		protein_coding	erythroid differentiation factor-like protein;(source:Araport11)
AT1G35670	1.58304	1.58325	5.33123	5.22436e-08	5.94247e-07	AT1G35670.1	CALCIUM-DEPENDENT PROTEIN KINASE 2 (CDPK2)	protein_coding	Encodes a Ca(2+)-dependent, calmodulin-independent protein kinase that is rapidly induced by drought and high-salt stress but not by low-temperature stress or heat stress. Positive regulator of ABA signaling. Phosphorylates ABA responsive transcription factors ABF1 and ABF4.
AT1G35710	1.78107	1.78111	7.10442	5.45746e-05	0.000249036	AT1G35710.1		protein_coding	kinase family with leucine-rich repeat domain-containing protein;(source:Araport11)
AT1G36050	0.668653	0.668753	5.22284	0.0002695	0.00100018	AT1G36050.1		protein_coding	Endoplasmic reticulum vesicle transporter protein;(source:Araport11)
AT1G36060	1.70281	1.71438	1.35576	0.000228714	0.000862599	AT1G36060.1	TRANSLUCENT GREEN (TG)	protein_coding	encodes a member of the DREB subfamily A-6 of ERF/AP2 transcription factor family. The protein contains one AP2 domain. There are 8 members in this subfamily including RAP2.4.Overexpression results in increased drought tolerance and vitrified leaves. Binds to DRE/GCC promoter elements and activates expression of aquaporin genes AtTIP1;1, AtTIP2;3, and AtPIP2;2.
AT1G36370	0.559495	0.559594	5.69715	0.0187603	0.0404735	AT1G36370.1	MORE SULPHUR ACCUMULATION1 (MSA1)	protein_coding	Encodes a nuclear localised protein MSA1 (MORE SULPHUR ACCUMULATION1). Epigenetically regulates sulphur homeostasis. Has sequence similarity to SHM (serine hydroxymethyltransferase) but lacks SHM activity in vitro.
AT1G36622	5.74801	5.75367	5.25768	8.28149e-12	3.45112e-10	AT1G36622.1		protein_coding	transmembrane protein;(source:Araport11)
AT1G42990	3.18735	3.18767	7.23379	3.14241e-13	2.66689e-11	AT1G42990.1	BASIC REGION/LEUCINE ZIPPER MOTIF 60 (BZIP60)	protein_coding	bZIP60 consists of a bZIP DNA binding domain followed by a putative transmembrane domain. bZIP60 mRNA is upregulated by the addition of ER stress inducers, tunicamycin (inhibitor of N-linked glycosylation), DTT (inhibitor of disulfide bond formation) and azetin-2-carboxylate (proline analog perturbing protein structure). Upon ER stress, bZIP60 mRNA is spliced by IRE1A and IRE1B to produce bZIP60-…
AT1G43130	0.692221	0.692399	4.45804	0.00191898	0.00556187	AT1G43130.1	LIKE COV 2 (LCV2)	protein_coding	like COV 2;(source:Araport11)
AT1G43180	0.735031	0.738219	1.24326	0.0216558	0.0457537	AT1G43180.1		pseudogene	pseudogene of NB-ARC domain-containing disease resistance protein;(source:Araport11)
AT1G43700	0.451463	0.451552	4.97707	0.02354	0.0491819	AT1G43700.1	VIRE2-INTERACTING PROTEIN 1 (VIP1)	protein_coding	Encodes a VirE2-interacting protein. VIP1 mediates nuclear translocation of VirE2 via its amino half, and interacts with histone H2A via it carboxyl half. Involved in osmosensory response. The mRNA is cell-to-cell mobile.
AT1G43910	1.68499	1.68559	5.39178	0.00137789	0.00416618	AT1G43910.1		protein_coding	P-loop containing nucleoside triphosphate hydrolases superfamily protein;(source:Araport11)
AT1G44100	0.912595	0.912703	5.37811	0.00986888	0.023224	AT1G44100.1	AMINO ACID PERMEASE 5 (AAP5)	protein_coding	amino acid permease 5
AT1G44125	0.96573	0.967024	1.78947	0.00285799	0.00787408	AT1G44125.1		antisense_long_noncoding_rna	Potential natural antisense gene, locus overlaps with AT1G44120
AT1G44350	3.16647	3.16764	5.54723	3.29097e-07	2.96778e-06	AT1G44350.1	IAA-LEUCINE RESISTANT (ILR)-LIKE GENE 6 (ILL6)	protein_coding	encodes a protein similar to IAA amino acid conjugate hydrolase.
AT1G44830	2.28735	2.29988	0.917808	3.25971e-05	0.000159448	AT1G44830.1	ERF TRANSCRIPTION FACTOR 14 (ERF014)	protein_coding	Encodes a nuclear-localized member of the DREB subfamily A-5 of ERF/AP2 transcription factor family. The protein contains one AP2 domain. There are 15 members in this subfamily including RAP2.1, RAP2.9 and RAP2.10. Overexpression in cultured cells results in an increase in pectin deposition.ERF014 differentially regulates responses to bacterial and fungal pathogens.
AT1G45145	2.22975	2.22998	6.36642	1.1153e-06	8.62628e-06	AT1G45145.1	THIOREDOXIN H-TYPE 5 (TRX5)	protein_coding	encodes a cytosolic thioredoxin that reduces disulfide bridges of target proteins by the reversible formation of a disulfide bridge between two neighboring Cys residues present in the active site. Thioredoxins have been found to regulate a variety of biological reactions in prokaryotic and eukaryotic cells.
AT1G45180	0.791691	0.792057	4.40779	0.000459552	0.00158877	AT1G45180.1		protein_coding	RING/U-box superfamily protein;(source:Araport11)
AT1G45233	0.946529	0.947093	3.11261	1.77137e-05	9.46145e-05	AT1G45233.2	(THO5)	protein_coding	Encodes a component of the putative Arabidopsis THO/TREX complex: THO1 or HPR1 (At5g09860), THO2 (At1g24706), THO3 or TEX1 (At5g56130), THO5 (At5g42920, At1g45233), THO6 (At2g19430), and THO7 (At5g16790, At3g02950). THO/TREX complexes in animals have been implicated in the transport of mRNA precursors. Mutants of THO3/TEX1, THO1, THO6 accumulate reduced amount of small interfering (si)RNA, sugges…
AT1G47056	0.486368	0.48655	3.85724	0.0207024	0.0440901	AT1G47056.1	VIER F-BOX PROTEINE 1 (VFB1)	protein_coding	Encodes an F-box protein. Based on genetic analysis appears to be functionally redundant with VFB2,3, and 4. When expression of all 4 genes is reduced plants show defects in growth and reduced expression of auxin response genes.
AT1G47270	0.638416	0.638725	3.07508	0.00832892	0.0200028	AT1G47270.1	TUBBY LIKE PROTEIN 6 (TLP6)	protein_coding	Member of TLP family
AT1G47480	2.60249	2.60744	2.62112	3.17107e-10	7.06684e-09	AT1G47480.1		protein_coding	alpha/beta-Hydrolases superfamily protein;(source:Araport11)
AT1G47510	2.27123	2.27271	3.98885	2.25684e-06	1.58945e-05	AT1G47510.1	INOSITOL POLYPHOSPHATE 5-PHOSPHATASE 11 (5PTASE11)	protein_coding	Encodes a phosphatidylinositol polyphosphate 5-phosphatase. It can dephosphorylate PI(4,5)P2, PI(3,5)P2, and PI(3,4,5)P3, but, it is not active against PI(5)P or the water soluble inositol(1,4,5)P3 or inositol(1,3,4,5)P4. The transcript levels for this gene rise in response to auxin, ABA, and JA.
AT1G47530	1.56471	1.56479	6.75272	7.03995e-07	5.72875e-06	AT1G47530.1	(DTX33)	protein_coding	MATE efflux family protein;(source:Araport11)
AT1G47560	2.39304	2.39439	4.66814	3.1384e-09	5.10773e-08	AT1G47560.1	EXOCYST COMPLEX COMPONENT SEC3B (SEC3B)	protein_coding	Encodes a member of the exocyst complex gene family. The exocyst is a protein complex involved in tethering vesicles to the plasma membrane during regulated or polarized secretion.
AT1G47710	0.75448	0.754649	5.05016	0.000226529	0.000856615	AT1G47710.1	(SERPIN1)	protein_coding	Serine protease inhibitor (SERPIN) family protein;(source:Araport11)
AT1G47750	0.970713	0.971201	3.75005	5.17103e-06	3.26456e-05	AT1G47750.1	PEROXIN 11A (PEX11A)	protein_coding	member of the peroxin11 (PEX11) gene family, integral to peroxisome membrane, controls peroxisome proliferation.
AT1G47830	1.19648	1.19668	5.26575	3.71539e-07	3.28829e-06	AT1G47830.1		protein_coding	SNARE-like superfamily protein;(source:Araport11)
AT1G47840	0.786833	0.787694	2.2913	0.00105358	0.0032966	AT1G47840.1	HEXOKINASE 3 (HXK3)	protein_coding	Encodes a putative hexokinase.
AT1G47870	0.514422	0.514682	3.78566	0.0103996	0.0243312	AT1G47870.1	(ATE2F2)	protein_coding	Member of the E2F transcription factors, (cell cycle genes), key components of the cyclin D/retinoblastoma/E2F pathway. AtE2Fc is regulated by a balance between gene expression and ubiquitin-proteasome proteolysis. AtE2Fc might play a role in cell division and during the transition from skotomorphogenesis to photomorphogenesis. E2Fc has been shown to interact with DPB in its nonphosphorylated for…
AT1G47890	4.0001	4.00712	4.17054	4.7196e-09	7.27351e-08	AT1G47890.1	RECEPTOR LIKE PROTEIN 7 (RLP7)	protein_coding	receptor like protein 7;(source:Araport11)
AT1G48040	1.33445	1.33512	3.86783	4.64814e-09	7.17528e-08	AT1G48040.1		protein_coding	Protein phosphatase 2C family protein;(source:Araport11)
AT1G48160	0.494532	0.494638	4.72048	0.00498682	0.0128106	AT1G48160.1		protein_coding	signal recognition particle 19 kDa protein, putative / SRP19;(source:Araport11)
AT1G48170	0.900925	0.901429	3.44673	0.00024988	0.000933708	AT1G48170.1		protein_coding	proteasome assembly chaperone;(source:Araport11)
AT1G48210	0.832281	0.832599	3.89107	0.00259399	0.00722384	AT1G48210.1		protein_coding	Protein kinase superfamily protein;(source:Araport11)
AT1G48280	0.632399	0.632784	3.62396	0.00785309	0.0190131	AT1G48280.1		protein_coding	hydroxyproline-rich glycoprotein family protein;(source:Araport11)
AT1G48320	2.26124	2.26197	4.89705	3.35854e-10	7.40472e-09	AT1G48320.1	DHNA-COA THIOESTERASE 1 (DHNAT1)	protein_coding	Encodes one of the two functional DHNA-CoA (1,4-dihydroxy-2-naphthoyl-CoA) thioesterases found in Arabidopsis.
AT1G48370	1.49685	1.4985	3.44552	3.38781e-06	2.25765e-05	AT1G48370.1	YELLOW STRIPE LIKE 8 (YSL8)	protein_coding	Arabidopsis thaliana metal-nicotianamine transporter YSL4
AT1G48430	0.652743	0.652831	5.1569	0.00508423	0.0130249	AT1G48430.1		protein_coding	Dihydroxyacetone kinase;(source:Araport11)
AT1G48490	1.52445	1.52462	5.84034	4.76939e-09	7.332e-08	AT1G48490.1		protein_coding	Protein kinase superfamily protein;(source:Araport11)
AT1G48605	1.37545	1.37931	1.50624	3.7661e-05	0.000181151	AT1G48605.1	(ATHAL3B)	protein_coding	Encodes a protein similar to yeast HAL3, which regulates the cell cycle and tolerance to salt stress through inhibition of the PPZ1 type-1 protein phosphatase. AtHAL3b mRNA levels are induced by salt stress. HAL3B presumably encodes for phosphopantothenoylcysteine decarboxylase being involved in Coenzyme A biosynthesis as indicated by functional complementation of a double mutant hal3 aaBb.
AT1G48790	0.648141	0.64822	5.6613	0.000274534	0.00101623	AT1G48790.1	ASSOCIATED MOLECULE WITH THE SH3 DOMAIN OF STAM 1 (AMSH1)	protein_coding	associated molecule with the SH3 domain of STAM 1;(source:Araport11)
AT1G48850	1.20489	1.20494	7.36614	7.40676e-05	0.000323454	AT1G48850.1	EMBRYO DEFECTIVE 1144 (EMB1144)	protein_coding	chorismate synthase, putative / 5-enolpyruvylshikimate-3-phosphate phospholyase;(source:Araport11)
AT1G48970	0.572574	0.57272	4.47124	0.000349597	0.00125358	AT1G48970.1		protein_coding	NagB/RpiA/CoA transferase-like superfamily protein;(source:Araport11)
AT1G49000	5.45987	5.46957	4.81106	2.2657e-09	3.85625e-08	AT1G49000.1		protein_coding	transmembrane protein;(source:Araport11)
AT1G49032	0.54493	0.545291	4.28043	0.00408576	0.0107606	AT1G49032.1		protein_coding	hypothetical protein;(source:Araport11)
AT1G49040	1.01589	1.01598	6.14395	1.56107e-06	1.1564e-05	AT1G49040.1	STOMATAL CYTOKINESIS-DEFECTIVE 1 (SCD1)	protein_coding	Encodes soluble protein containing N-terminal DENN domain and eight C-terminal WD-40 repeats. Involved in cytokinesis of guard mother cells and leaf epidermal cells. The overall growth and development of mutant plants is severely affected, they are smaller than wt, with defects in seedling development, leaf expansion and flower morphology which renders the mutant conditionally sterile.
AT1G49050	2.01155	2.01184	5.77683	7.87703e-09	1.14377e-07	AT1G49050.1	(APCB1)	protein_coding	Encodes a member of the aspartyl protease family. Interacts with BAGP1 and BAG6 and appears to be required for cleavage of BAG6 as BAG6 is not cleaved in APCB1 mutant backgrounds.
AT1G49240	0.48003	0.480049	7.54458	0.01828	0.0395659	AT1G49240.1	ACTIN 8 (ACT8)	protein_coding	Member of a subclass of actins composed of ACT2 and ACT8. Its mRNA is strongly expressed in strongly expressed in leaves, roots, stems, flowers, pollen, and siliques. However, protein expression, assayed by a ACT8:GUS fusion reporter, is very low in pollen.
AT1G49590	0.469236	0.469369	4.36313	0.0130993	0.0297306	AT1G49590.1	ZINC-FINGER AND OCRE DOMAIN-CONTAINING PROTEIN 1 (ZOP1)	protein_coding	Encodes a novel nucleic acid-binding protein that is required for both RdDM (RNA-directed DNA methylation) and pre-mRNA splicing.
AT1G49950	0.473502	0.473583	5.21688	0.0135613	0.0306482	AT1G49950.3	TELOMERE REPEAT BINDING FACTOR 1 (TRB1)	protein_coding	Encodes a telomeric DNA binding protein. In vitro, an N-terminal Myb domain enables it to interact with double-stranded telomeric repeats.Mutations in TRB1 and TRB3 enhance the lhp1 mutant phenotype. Triple mutants are more strongly affected than the respective double mutants with lhp1. TRB1 binds non-H3K27me3 target genes predominantly at the transcription start sites and its presence increases …
AT1G50110	0.782253	0.782687	3.21543	0.000874726	0.00279967	AT1G50110.1	BRANCHED-CHAIN AMINOTRANSFERASE 6 (BCAT6)	protein_coding	Encodes a cytosolic branched-chain aminotransferase that acts on Leu, Ile, Val and also on Met. Together with BCAT4 and BCAT3, it is involved in methionine salvage and glucosinolate biosynthesis.
AT1G50180	0.572729	0.573122	3.03302	0.0109587	0.0254313	AT1G50180.1		protein_coding	NB-ARC domain-containing disease resistance protein;(source:Araport11)
AT1G50360	1.68287	1.68311	5.68265	1.22809e-10	3.14398e-09	AT1G50360.1	(VIIIA)	protein_coding	member of Myosin-like proteins
AT1G50430	1.03202	1.03207	6.68277	3.59421e-08	4.2685e-07	AT1G50430.1	DWARF 5 (DWF5)	protein_coding	Mutants are defective in Brassinosteroid biosynthesis (delta7-sterol-C7 reduction step) and have a dwarf phenotype.
AT1G50440	1.46021	1.46046	5.1135	5.46146e-08	6.17437e-07	AT1G50440.1		protein_coding	RING/FYVE/PHD zinc finger superfamily protein;(source:Araport11)
AT1G50570	1.25277	1.25293	5.55946	1.54199e-06	1.14364e-05	AT1G50570.1		protein_coding	Calcium-dependent lipid-binding (CaLB domain) family protein;(source:Araport11)
AT1G50590	0.877277	0.878041	2.63767	0.00274433	0.00759247	AT1G50590.1		protein_coding	RmlC-like cupins superfamily protein;(source:Araport11)
AT1G50640	1.25767	1.25791	5.19834	8.64731e-10	1.66894e-08	AT1G50640.1	ETHYLENE RESPONSIVE ELEMENT BINDING FACTOR 3 (ERF3)	protein_coding	encodes a member of the ERF (ethylene response factor) subfamily B-1 of ERF/AP2 transcription factor family (ATERF-3). The protein contains one AP2 domain. There are 15 members in this subfamily including ATERF-3, ATERF-4, ATERF-7, and leafy petiole.
AT1G50700	0.564629	0.56508	3.02558	0.0187186	0.0404022	AT1G50700.1	CALCIUM-DEPENDENT PROTEIN KINASE 33 (CPK33)	protein_coding	member of Calcium Dependent Protein Kinase
AT1G50740	2.79385	2.79459	5.74522	1.122e-11	4.46542e-10	AT1G50740.1		protein_coding	Transmembrane proteins 14C;(source:Araport11)
AT1G50750	3.91687	3.93195	3.66588	1.72945e-06	1.25758e-05	AT1G50750.1		protein_coding	aminotransferase-like, mobile domain protein;(source:Araport11)
AT1G51350	0.495971	0.496062	4.92614	0.00182395	0.00531348	AT1G51350.1		protein_coding	ARM repeat superfamily protein;(source:Araport11)
AT1G51620	3.8447	3.85175	3.92297	4.10787e-09	6.45649e-08	AT1G51620.2		protein_coding	Protein kinase superfamily protein;(source:Araport11)
AT1G51645	0.824689	0.825835	2.23151	0.0120407	0.0276181	AT1G51645.1		antisense_long_noncoding_rna	Potential natural antisense gene, locus overlaps with AT1G51640
AT1G51660	3.09381	3.09428	6.09783	2.91652e-12	1.46504e-10	AT1G51660.1	MITOGEN-ACTIVATED PROTEIN KINASE KINASE 4 (MKK4)	protein_coding	Encodes a mitogen-activated map kinase kinase (there are nine in Arabidopsis) involved in innate immunity. This protein activates MPK3/MPK6 and early-defense genes redundantly with MKK5. In plants with both MKK5 and MKK4 levels reduced by RNAi plants, floral organs do not abscise suggestion a role for both proteins in mediating floral organ abscission. The mRNA is cell-to-cell mobile.
AT1G51670	2.4831	2.48899	2.77309	1.17617e-08	1.63748e-07	AT1G51670.1	HEAT-INDUCED TAS1 TARGET 5 (HTT5)	protein_coding	hypothetical protein;(source:Araport11)
AT1G51680	1.20664	1.20667	7.96103	0.000116662	0.000480344	AT1G51680.1	4-COUMARATE:COA LIGASE 1 (4CL1)	protein_coding	encodes an isoform of 4-coumarate:CoA ligase (4CL), which is involved in the last step of the general phenylpropanoid pathway. In addition to 4-coumarate, it also converts ferulate. The catalytic efficiency was in the following (descending) order: p-coumaric acid, ferulic acid, caffeic acid and 5-OH-ferulic acid. At4CL1 was unable to use sinapic acid as substrate.
AT1G51740	0.786168	0.786517	3.97633	5.68503e-05	0.000257964	AT1G51740.1	SYNTAXIN OF PLANTS 81 (SYP81)	protein_coding	member of SYP8 Gene Family
AT1G51760	4.33246	4.33272	8.53085	3.39075e-13	2.77701e-11	AT1G51760.1	IAA-ALANINE RESISTANT 3 (IAR3)	protein_coding	encodes a member of the six Arabidopsis IAA-amino acid conjugate hydrolase subfamily and conjugates and conjugates IAA-Ala in vitro. Gene is expressed most strongly in roots, stems, and flowers. The mRNA is cell-to-cell mobile.
AT1G51790	3.54047	3.54197	4.91206	9.40717e-10	1.79509e-08	AT1G51790.1		protein_coding	Leucine-rich repeat protein kinase family protein;(source:Araport11)
AT1G51800	5.22427	5.22561	6.80338	7.05663e-11	2.04426e-09	AT1G51800.1	IMPAIRED OOMYCETE SUSCEPTIBILITY 1 (IOS1)	protein_coding	The gene encodes a putative member of the LRR-RLK protein family. Expressin and mutant analysis revealed that it contributes to the interaction between Arabidopsis and Hyaloperonospora arabidopsidis. and The mRNA is cell-to-cell mobile.
AT1G51850	3.20573	3.2102	2.84995	5.90838e-08	6.58747e-07	AT1G51850.1		protein_coding	Leucine-rich repeat protein kinase family protein;(source:Araport11)
AT1G51890	5.17186	5.17298	7.07544	7.06616e-09	1.0382e-07	AT1G51890.1		protein_coding	Leucine-rich repeat protein kinase family protein;(source:Araport11)
AT1G52200	6.88341	6.88658	7.21767	2.70706e-14	4.74983e-12	AT1G52200.1		protein_coding	PLAC8 family protein;(source:Araport11)
AT1G52320	0.606424	0.606577	4.75672	0.00117998	0.00364427	AT1G52320.2		protein_coding	kinesin-like protein;(source:Araport11)
AT1G52565	0.986909	0.988348	2.95584	0.000433719	0.00150929	AT1G52565.1		protein_coding	cytochrome P450 family protein;(source:Araport11)
AT1G52720	0.934784	0.935174	4.10659	8.03927e-06	4.76004e-05	AT1G52720.1		protein_coding	hypothetical protein;(source:Araport11)
AT1G52760	0.73776	0.73787	5.61397	0.00295492	0.00810033	AT1G52760.1	LYSOPHOSPHOLIPASE 2 (LysoPL2)	protein_coding	Encodes caffeoyl shikimate esterase and is involved in lignin biosynthesis. CSE converts caffeoyl shikimate to caffiate. Loss of function mutations have reduced lignin content and collapsed vessel elements. It is also reported to function as a lysophospholipase 2 (LysoPL2) involved in tolerance to cadmium-induced oxidative stress. Binds Acyl-CoA-binding protein 2 (ACBP2).
AT1G52780	0.925678	0.925802	5.27379	0.000162954	0.000644397	AT1G52780.1		protein_coding	PII, uridylyltransferase (DUF2921);(source:Araport11)
AT1G52890	3.63178	3.63901	4.63126	6.11204e-08	6.79416e-07	AT1G52890.1	NAC DOMAIN CONTAINING PROTEIN 19 (NAC019)	protein_coding	encodes a NAC transcription factor whose expression is induced by drought, high salt, and abscisic acid. This gene binds to ERD1 promoter in vitro.
AT1G53110	1.12552	1.12642	3.47781	0.000193345	0.000746004	AT1G53110.1		protein_coding	proton pump-interactor;(source:Araport11)
AT1G53165	1.0808	1.081	4.94404	3.2744e-07	2.95428e-06	AT1G53165.3	(ATMAP4K ALPHA1)	protein_coding	Protein kinase superfamily protein;(source:Araport11)
AT1G53170	0.857652	0.858066	3.16857	0.00450317	0.0117369	AT1G53170.1	ETHYLENE RESPONSE FACTOR 8 (ERF8)	protein_coding	encodes a member of the ERF (ethylene response factor) subfamily B-1 of ERF/AP2 transcription factor family (ATERF-8). The protein contains one AP2 domain. There are 15 members in this subfamily including ATERF-3, ATERF-4, ATERF-7, and leafy petiole.
AT1G53180	1.94714	1.95258	1.76886	2.13687e-06	1.51646e-05	AT1G53180.1		protein_coding	hypothetical protein;(source:Araport11)
AT1G53320	0.803531	0.803683	5.25296	8.72666e-06	5.11329e-05	AT1G53320.1	TUBBY LIKE PROTEIN 7 (TLP7)	protein_coding	Member of TLP family
AT1G53330	1.56746	1.57566	0.589739	6.55425e-05	0.00029129	AT1G53330.1		protein_coding	encodes a member of the pentatricopeptide repeat (PPR) gene family. T-DNA insertion mutants had a complex phenotypic expression, ranging from embryo lethal to seedling lethal, to just subtle changes.
AT1G53390	1.77738	1.77756	6.02802	6.12695e-13	4.36305e-11	AT1G53390.1	ATP-BINDING CASSETTE G24 (ABCG24)	protein_coding	P-loop containing nucleoside triphosphate hydrolases superfamily protein;(source:Araport11)
AT1G53430	2.69607	2.69621	7.31874	4.68768e-14	6.4299e-12	AT1G53430.1	NEMATODE-INDUCED LRR-RLK 2 (NILR2)	protein_coding	Leucine-rich repeat transmembrane protein kinase;(source:Araport11)
AT1G53440	1.68665	1.68677	6.40376	5.79404e-09	8.71968e-08	AT1G53440.1		protein_coding	Leucine-rich repeat transmembrane protein kinase;(source:Araport11)
AT1G53625	6.41351	6.41971	6.7485	1.36333e-08	1.86452e-07	AT1G53625.1		protein_coding	hypothetical protein;(source:Araport11)
AT1G53700	1.63768	1.64291	1.55383	0.000100416	0.000420631	AT1G53700.1	WAG 1 (WAG1)	protein_coding	The WAG1 and its homolog, WAG2 each encodes a protein-serine/threonine kinase that are nearly 70% identical to PsPK3 protein. All three together with CsPK3 belong to PsPK3-type kinases. At the N-terminus, all four possess a serine/threonine-rich domain. They are closely related to Arabidopsis kinases PINOID. wag1/wag2 double mutants exhibit a pronounced wavy root phenotype when grown vertically o…
AT1G53750	0.460856	0.460871	7.2872	0.0208635	0.0443977	AT1G53750.1	REGULATORY PARTICLE TRIPLE-A 1A (RPT1A)	protein_coding	26S proteasome AAA-ATPase subunit RPT1a (RPT1a) mRNA,
AT1G53760	1.65524	1.65586	4.20406	2.76676e-07	2.55328e-06	AT1G53760.1		protein_coding	K+-H+ exchange-like protein;(source:Araport11)
AT1G53770	0.643943	0.644256	3.71354	0.000346262	0.00124372	AT1G53770.2		protein_coding	O-fucosyltransferase family protein;(source:Araport11)
AT1G53880	1.06681	1.06757	3.00412	0.0229832	0.048164	AT1G53880.1		protein_coding	translation initiation factor eIF-2B subunit alpha;(source:Araport11)
AT1G53885	1.02215	1.02564	0.363854	0.0192928	0.0414395	AT1G53885.1		protein_coding	linoleate 9S-lipoxygenase-4 protein, putative (DUF581);(source:Araport11)
AT1G53903	1.02215	1.02564	0.363854	0.0192928	0.0414395	AT1G53903.1		protein_coding	linoleate 9S-lipoxygenase-4 protein, putative (DUF581);(source:Araport11)
AT1G53910	0.531843	0.531878	6.60734	0.014709	0.0329218	AT1G53910.1	RELATED TO AP2 12 (RAP2.12)	protein_coding	Encodes a member of the ERF (ethylene response factor) subfamily B-2 of ERF/AP2 transcription factor family (RAP2.12). The protein contains one AP2 domain. There are 5 members in this subfamily including RAP2.2 AND RAP2.12. Involved in oxygen sensing. It plays a key role in controlling root bending in response to hypoxia.
AT1G53920	1.21091	1.21167	3.67261	5.18889e-06	3.27139e-05	AT1G53920.1	GDSL-MOTIF LIPASE 5 (GLIP5)	protein_coding	Contains lipase signature motif and GDSL domain.
AT1G54000	2.28457	2.28818	2.04756	3.75949e-08	4.43362e-07	AT1G54000.1	GDSL LIPASE-LIKE PROTEIN 22 (GLL22)	protein_coding	GDSL-motif esterase/acyltransferase/lipase. Enzyme group with broad substrate specificity that may catalyze acyltransfer or hydrolase reactions with lipid and non-lipid substrates.
AT1G54020	1.2847	1.29483	1.02231	0.0131996	0.0299254	AT1G54020.2		protein_coding	GDSL-motif esterase/acyltransferase/lipase. Enzyme group with broad substrate specificity that may catalyze acyltransfer or hydrolase reactions with lipid and non-lipid substrates.
AT1G54030	0.832326	0.832435	5.28383	7.36964e-06	4.42131e-05	AT1G54030.1	MODIFIED VACUOLE PHENOTYPE 1 (MVP1)	protein_coding	Encodes a vacuolar protein. Mutation causes organizational defects in the endoplasmic reticulum and aberrant protein trafficking in the plant secretory pathway. The mRNA is cell-to-cell mobile.
AT1G54090	1.93631	1.93657	5.73938	6.55883e-10	1.30516e-08	AT1G54090.1	EXOCYST SUBUNIT EXO70 FAMILY PROTEIN D2 (EXO70D2)	protein_coding	A member of EXO70 gene family, putative exocyst subunits, conserved in land plants. Arabidopsis thaliana contains 23 putative EXO70 genes, which can be classified into eight clusters on the phylogenetic tree.
AT1G54100	0.642248	0.6423	6.38453	0.00359996	0.00961888	AT1G54100.1	ALDEHYDE DEHYDROGENASE 7B4 (ALDH7B4)	protein_coding	Aldehyde dehydrogenase
AT1G54115	1.1029	1.10319	4.57586	6.34564e-06	3.90142e-05	AT1G54115.1	CATION CALCIUM EXCHANGER 4 (CCX4)	protein_coding	Involved in cation (Na and K) homeostasis.
AT1G54130	1.34826	1.34834	7.20453	1.68897e-06	1.23345e-05	AT1G54130.1	RELA/SPOT HOMOLOG 3 (RSH3)	protein_coding	This gene appears to be at least partially redundant with RSH2 (At3g14050). Guanosine tetraphosphate synthesized by RSH2/RSH3 (and CRSH At3g17470) to an unknown extent can repress chloroplast gene expression, and also reduce chloroplast size.
AT1G54150	0.954256	0.954539	4.4093	1.12642e-06	8.70139e-06	AT1G54150.1	SP1-LIKE 2 (SPL2)	protein_coding	Encodes a chloroplast-localized putative RING-type ubiquitin E3 ligase.
AT1G54170	1.30395	1.30414	5.7534	2.23716e-09	3.81116e-08	AT1G54170.1	CTC-INTERACTING DOMAIN 3 (CID3)	protein_coding	ataxin-2-related, similar to SCA2 (GI:1770390) (Homo sapiens); similar to ataxin-2 (GI:3005020) (Mus musculus). Member of a family of PAM2 motif containing proteins.
AT1G54210	0.729051	0.729432	3.50871	0.00458218	0.0119178	AT1G54210.1	AUTOPHAGY 12 A (ATG12A)	protein_coding	Ubiquitin-like superfamily protein;(source:Araport11)
AT1G54320	1.3673	1.36742	6.37784	2.69886e-09	4.51088e-08	AT1G54320.1		protein_coding	LEM3 (ligand-effect modulator 3) family protein / CDC50 family protein;(source:Araport11)
AT1G54660	2.10329	2.11122	0.422957	5.0286e-05	0.000231972	AT1G54660.1		pseudogene	Possibly not a pseudogene based on evidence for transcription (RNA-seq) and translation (Ribo-seq) described in PMID:27791167
AT1G54960	1.85079	1.85204	3.62818	7.31846e-11	2.10559e-09	AT1G54960.1	NPK1-RELATED PROTEIN KINASE 2 (NP2)	protein_coding	member of MEKK subfamily
AT1G55080	1.21355	1.21422	3.7223	4.49376e-07	3.89194e-06	AT1G55080.1	(MED9)	protein_coding	mediator of RNA polymerase II transcription subunit-like protein;(source:Araport11)
AT1G55110	1.54595	1.54626	5.40184	1.88638e-05	9.98299e-05	AT1G55110.1	INDETERMINATE(ID)-DOMAIN 7 (IDD7)	protein_coding	indeterminate(ID)-domain 7;(source:Araport11)
AT1G55120	0.886241	0.886612	4.44099	0.00108156	0.0033779	AT1G55120.1	BETA-FRUCTOFURANOSIDASE 5 (FRUCT5)	protein_coding	Encodes a protein with fructan exohydrolase (FEH) activity acting on levan-type fructans (6-FEH, levanase). The enzyme does not have invertase activity.
AT1G55210	0.970842	0.970914	6.62171	0.000393213	0.00138861	AT1G55210.1		protein_coding	Disease resistance-responsive (dirigent-like protein) family protein;(source:Araport11)
AT1G55310	0.66117	0.661251	5.53636	2.99882e-05	0.00014863	AT1G55310.3	SC35-LIKE SPLICING FACTOR 33 (SCL33)	protein_coding	Encodes a SR spliceosome protein that is localized to nuclear specks, interacts with SR45 and the U1-70K protein of the U1 snRNP, has sequence similar to human SC35 protein. Barta et al (2010) have proposed a nomenclature for Serine/Arginine-Rich Protein Splicing Factors (SR proteins): Plant Cell. 2010, 22:2926.
AT1G55450	4.39345	4.39365	8.14289	7.74011e-14	9.22164e-12	AT1G55450.2		protein_coding	S-adenosyl-L-methionine-dependent methyltransferases superfamily protein;(source:Araport11)
AT1G55500	1.39281	1.39301	5.49911	1.00014e-06	7.86322e-06	AT1G55500.2	EVOLUTIONARILY CONSERVED C-TERMINAL REGION 4 (ECT4)	protein_coding	evolutionarily conserved C-terminal region 4;(source:Araport11)
AT1G55530	1.65005	1.65026	6.27614	2.16355e-08	2.74296e-07	AT1G55530.1		protein_coding	RING/U-box superfamily protein;(source:Araport11)
AT1G55535	0.480176	0.480425	3.65845	0.0202165	0.043174	AT1G55535.1		protein_coding	transmembrane protein;(source:Araport11)
AT1G55590	0.505407	0.505576	4.11683	0.00606342	0.0151634	AT1G55590.1		protein_coding	RNI-like superfamily protein;(source:Araport11)
AT1G55620	0.576537	0.576698	4.41056	0.0026048	0.00724875	AT1G55620.2	CHLORIDE CHANNEL F (CLC-F)	protein_coding	Encodes a chloride channel protein that has been localized to the chloroplast and golgi apparatus. Complements yeast gef1 mutant and therefor may function to acidify the golgi lumen.
AT1G55730	0.733693	0.733931	4.26654	0.00500381	0.0128436	AT1G55730.1	CATION EXCHANGER 5 (CAX5)	protein_coding	member of Low affinity calcium antiporter CAX2 family
AT1G55820	0.5646	0.565043	2.89176	0.0216701	0.0457735	AT1G55820.1		protein_coding	lysine-specific demethylase, putative (DUF1296);(source:Araport11)
AT1G55830	0.920601	0.920972	3.8465	3.40017e-06	2.26264e-05	AT1G55830.2		protein_coding	coiled-coil protein;(source:Araport11)
AT1G55850	2.99842	2.9989	5.6782	1.02692e-09	1.935e-08	AT1G55850.1	CELLULOSE SYNTHASE LIKE E1 (CSLE1)	protein_coding	encodes a protein similar to cellulose synthase The mRNA is cell-to-cell mobile.
AT1G55920	1.97759	1.9777	7.02513	1.37615e-09	2.49532e-08	AT1G55920.1	SERINE ACETYLTRANSFERASE 2;1 (SERAT2;1)	protein_coding	Encodes a chloroplast/cytosol localized serine O-acetyltransferase involved in sulfur assimilation and cysteine biosynthesis. Expressed in the vascular system. The mRNA is cell-to-cell mobile.
AT1G56060	7.89099	7.89953	7.61796	2.47397e-10	5.78379e-09	AT1G56060.1		protein_coding	cysteine-rich/transmembrane domain protein B;(source:Araport11)
AT1G56130	4.44332	4.44912	3.59786	2.95692e-11	9.79632e-10	AT1G56130.1		protein_coding	Leucine-rich repeat transmembrane protein kinase;(source:Araport11)
AT1G56140	4.30881	4.30965	6.56618	1.07114e-16	1.48672e-13	AT1G56140.1		protein_coding	Leucine-rich repeat transmembrane protein kinase;(source:Araport11)
AT1G56145	2.76787	2.76914	4.31431	4.4357e-12	2.01078e-10	AT1G56145.2		protein_coding	Leucine-rich repeat transmembrane protein kinase;(source:Araport11)
AT1G56300	2.74963	2.75289	1.98643	2.6912e-06	1.8457e-05	AT1G56300.1		protein_coding	Chaperone DnaJ-domain superfamily protein;(source:Araport11)
AT1G56510	1.58157	1.58172	7.05312	7.44609e-09	1.088e-07	AT1G56510.1	WHITE RUST RESISTANCE 4 (WRR4)	protein_coding	TIR-NB-LRR protein that confers resistance to four races of Albugo candida. The mRNA is cell-to-cell mobile.
AT1G56520	0.81629	0.816518	4.68756	4.80866e-05	0.000223602	AT1G56520.2		protein_coding	Disease resistance protein (TIR-NBS-LRR class) family;(source:Araport11)
AT1G56540	2.18985	2.1923	4.04929	3.57698e-10	7.82138e-09	AT1G56540.1		protein_coding	Disease resistance protein (TIR-NBS-LRR class) family;(source:Araport11)
AT1G57560	2.49375	2.49654	1.93505	1.90999e-06	1.37115e-05	AT1G57560.1	MYB DOMAIN PROTEIN 50 (MYB50)	protein_coding	Member of the R2R3 factor gene family.
AT1G57610	1.64007	1.64029	5.4064	8.31538e-09	1.20179e-07	AT1G57610.1	MITOCHONDRIAL CALCIUM UPTAKE2 (MCU2)	protein_coding	calcium uniporter (DUF607);(source:Araport11)
AT1G57620	0.893189	0.893455	4.54182	4.55725e-06	2.92982e-05	AT1G57620.1	CYTOPLASMIC BODIES (CYB)	protein_coding	emp24/gp25L/p24 family/GOLD family protein;(source:Araport11)
AT1G57630	4.839	4.84053	5.34766	1.46818e-08	1.98455e-07	AT1G57630.1		protein_coding	Toll-Interleukin-Resistance (TIR) domain family protein;(source:Araport11)
AT1G57650	5.26949	5.28496	6.40814	1.33058e-10	3.36466e-09	AT1G57650.1		protein_coding	ATP binding protein;(source:Araport11)
AT1G57700	0.701185	0.701557	3.77425	0.00114322	0.00354427	AT1G57700.1		protein_coding	Protein kinase superfamily protein;(source:Araport11)
AT1G57990	5.0237	5.02427	7.78532	1.44509e-14	3.08718e-12	AT1G57990.1	PURINE PERMEASE 18 (PUP18)	protein_coding	Member of a family of proteins related to PUP1, a purine transporter. May be involved in the transport of purine and purine derivatives such as cytokinins, across the plasma membrane.
AT1G58100	1.21793	1.21821	4.64842	2.09596e-08	2.66636e-07	AT1G58100.1	TCP DOMAIN PROTEIN 8 (TCP8)	protein_coding	Encodes TCP8, belongs to the TCP transcription factor family known to bind site II elements in promoter regions.
AT1G58170	1.36818	1.37078	1.5647	0.000262468	0.000976817	AT1G58170.1		protein_coding	Disease resistance-responsive (dirigent-like protein) family protein;(source:Araport11)
AT1G58200	0.586218	0.586281	5.75962	0.0170478	0.037316	AT1G58200.1	MSCS-LIKE 3 (MSL3)	protein_coding	A member of MscS-like gene family, structurally very similar to MSL2, comprising of an N-terminal chloroplast transit peptide, five trans-membrane helices and a C-terminal cytoplasmic domain. Mutant plants showed abnormalities in the size and shape of plastids. MSL3-GFP was localized to discrete foci on the plastid envelope and co-localize with the plastid division protein AtMinE. MSL3 was capabl…
AT1G58225	2.48905	2.4935	3.3052	8.71801e-05	0.000371635	AT1G58225.1		protein_coding	hypothetical protein;(source:Araport11)
AT1G58340	3.05804	3.06294	2.62752	2.88913e-06	1.95976e-05	AT1G58340.1	(ZF14)	protein_coding	Encodes a plant MATE (multidrug and toxic compound extrusion) transporter that is localized to the Golgi complex and small organelles and is involved in determining the rate of organ initiation. It is also involved in iron homeostasis when plants are under osmotic stress.
AT1G58370	1.07985	1.08048	3.91093	2.04746e-06	1.45857e-05	AT1G58370.1	(RXF12)	protein_coding	Encodes a protein with xylanase activity.
AT1G58420	3.48061	3.48716	3.61875	1.50758e-07	1.49679e-06	AT1G58420.1		protein_coding	Uncharacterized conserved protein UCP031279;(source:Araport11)
AT1G58602	1.88831	1.88833	8.19304	4.31756e-09	6.74337e-08	AT1G58602.1		protein_coding	LRR and NB-ARC domains-containing disease resistance protein;(source:Araport11)
AT1G59580	0.926409	0.926564	5.32635	8.36615e-05	0.000359273	AT1G59580.1	MITOGEN-ACTIVATED PROTEIN KINASE HOMOLOG 2 (MPK2)	protein_coding	encodes a mitogen-activated kinase involved in innate immunity The mRNA is cell-to-cell mobile.
AT1G59590	2.75307	2.75441	5.60691	1.58511e-08	2.11341e-07	AT1G59590.1	(ZCF37)	protein_coding	ZCF37 mRNA, complete cds The mRNA is cell-to-cell mobile.
AT1G59610	0.662618	0.662655	6.74021	0.000227956	0.000860788	AT1G59610.1	DYNAMIN-LIKE 3 (DL3)	protein_coding	A high molecular weight GTPase whose GTP-binding domain shows a low homology to those of other plant dynamin-like proteins.Contains a pleckstrin homologous domain. DRP2B and DRP1A participate together in clathrin-coated vesicle formation during endocytosis. The mRNA is cell-to-cell mobile.
AT1G59620	0.909061	0.909258	5.80788	5.24293e-06	3.29987e-05	AT1G59620.1	(CW9)	protein_coding	Encodes CW9.
AT1G59710	1.28251	1.28278	4.91381	2.84468e-06	1.93172e-05	AT1G59710.1		protein_coding	actin cross-linking protein (DUF569);(source:Araport11)
AT1G59820	1.51302	1.51319	6.52633	4.49553e-09	6.97445e-08	AT1G59820.1	AMINOPHOSPHOLIPID ATPASE 3 (ALA3)	protein_coding	Encodes a phospholipid translocase. Involved in secretory vesicle formation from trans-Golgi in peripheral columella cells at the root tip. Mutants have short primary roots and grow slower. The mRNA is cell-to-cell mobile.
AT1G59850	1.62716	1.63171	1.22644	0.000322907	0.00117353	AT1G59850.1		protein_coding	ARM repeat superfamily protein;(source:Araport11)
AT1G59860	4.24433	4.25092	4.63839	1.6356e-12	9.32495e-11	AT1G59860.1		protein_coding	HSP20-like chaperones superfamily protein;(source:Araport11)
AT1G59870	4.37376	4.37379	11.4529	7.86648e-15	2.23502e-12	AT1G59870.1	PENETRATION 3 (PEN3)	protein_coding	ATP binding cassette transporter. Localized to the plasma membrane in uninfected cells. In infected leaves, the protein concentrated at infection sites. Contributes to nonhost resistance to inappropriate pathogens that enter by direct penetration in a salicylic acid?dependent manner. Required for mlo resistance. Has Cd transporter activity (Cd2+ extrusion pump) and contributes to heavy metal resi…
AT1G59910	2.08774	2.08815	5.71945	1.47856e-09	2.66025e-08	AT1G59910.1		protein_coding	Actin-binding FH2 (formin homology 2) family protein;(source:Araport11)
AT1G59960	0.705968	0.706203	4.07899	0.00451527	0.0117668	AT1G59960.1		protein_coding	NAD(P)-linked oxidoreductase superfamily protein;(source:Araport11)
AT1G59970	0.961916	0.962329	3.47744	0.000117191	0.000481953	AT1G59970.1	(AT5-MMP)	protein_coding	Matrixin family protein;(source:Araport11)
AT1G60440	2.4445	2.44496	5.49849	1.39881e-13	1.40531e-11	AT1G60440.1	PANTOTHENATE KINASE 1 (PANK1)	protein_coding	The gene AT1G60440 encodes pantothenate kinase 1. Its molecular function was shown to phosphorylate pantothenate to form 4?-phosphopantothenate.
AT1G60540	1.75231	1.75878	0.715489	0.0140444	0.0316054	AT1G60540.1	DYNAMIN RELATED PROTEIN 4B (DRP4B)	pseudogene	Annotated as pseudogene of the dynamin family.Possibly not a pseudogene based on evidence for transcription (RNA-seq) and translation (Ribo-seq) described in PMID:27791167
AT1G60780	0.519263	0.519295	6.44532	0.0069775	0.0171517	AT1G60780.1	HAPLESS 13 (HAP13)	protein_coding	Clathrin adaptor complexes medium subunit family protein;(source:Araport11)
AT1G61120	5.92652	5.93534	4.64627	1.45087e-09	2.61551e-08	AT1G61120.1	TERPENE SYNTHASE 04 (TPS04)	protein_coding	Encodes a geranyllinalool synthase that produces a precursor to TMTT, a volatile plant defense C16-homoterpene. GES transcript levels rise in response to alamethicin, a fungal peptide mixture that damages membranes. This transcriptional response is blocked in JA biosynthetic and JA signaling mutants, but GES transcript levels still rise in response to alamethicin in mutants with salicylic acid an…
AT1G61140	1.79501	1.79523	6.17097	1.23745e-10	3.16139e-09	AT1G61140.1	EMBRYO SAC DEVELOPMENT ARREST 16 (EDA16)	protein_coding	SNF2 domain-containing protein / helicase domain-containing protein / zinc finger protein-like protein;(source:Araport11)
AT1G61180	0.810288	0.810465	3.90688	0.000229895	0.000866523	AT1G61180.2	(UNI)	protein_coding	LRR and NB-ARC domains-containing disease resistance protein;(source:Araport11)
AT1G61215	1.13852	1.1396	2.84291	0.000221277	0.000838804	AT1G61215.1	BROMODOMAIN 4 (BRD4)	protein_coding	Bromodomain protein with a DNA binding motif
AT1G61250	3.0085	3.00866	8.18325	9.57539e-13	6.11574e-11	AT1G61250.1	SECRETORY CARRIER 3 (SC3)	protein_coding	Encodes a putative secretory carrier membrane protein (SC3). The mRNA is cell-to-cell mobile.
AT1G61260	2.1795	2.18107	3.8756	5.67412e-11	1.69549e-09	AT1G61260.1		protein_coding	cotton fiber (DUF761);(source:Araport11)
AT1G61340	4.33235	4.33582	5.01205	4.87168e-14	6.60913e-12	AT1G61340.2	F-BOX STRESS INDUCED 1 (FBS1)	protein_coding	Encodes a F-box protein induced by various biotic or abiotic stress.
AT1G61360	5.20929	5.2112	6.25259	1.96412e-18	3.65051e-14	AT1G61360.1		protein_coding	S-locus lectin protein kinase family protein;(source:Araport11)
AT1G61370	4.28777	4.29285	4.3242	5.16626e-15	1.68456e-12	AT1G61370.1		protein_coding	S-locus lectin protein kinase family protein;(source:Araport11)
AT1G61380	3.20007	3.20073	5.86709	7.27646e-12	3.10897e-10	AT1G61380.1	S-DOMAIN-1 29 (SD1-29)	protein_coding	Encodes a membrane localized S-domain receptor kinase that is involved in lipopolysaccharide (LPS) sensing. SD1-29 detected LPS of Pseudomonas and Xanthomonas species for which it serves as a microbe associated molecular pattern triggering innate immunity. Loses of function mutants are hyper susceptible to P.syringae.
AT1G61400	1.22313	1.2256	2.18986	0.000111627	0.000462738	AT1G61400.1		protein_coding	S-locus lectin protein kinase family protein;(source:Araport11)
AT1G61460	1.28724	1.29128	1.56823	0.00424652	0.0111383	AT1G61460.1		protein_coding	G-type lectin S-receptor-like Serine/Threonine-kinase;(source:Araport11)
AT1G61560	5.96836	5.97215	6.77178	4.52385e-13	3.43185e-11	AT1G61560.1	MILDEW RESISTANCE LOCUS O 6 (MLO6)	protein_coding	A member of a large family of seven-transmembrane domain proteins specific to plants, homologs of the barley mildew resistance locus o (MLO) protein. The Arabidopsis genome contains 15 genes encoding MLO proteins, with localization in plasma membrane. Phylogenetic analysis revealed four clades of closely-related AtMLO genes. ATMLO6 belongs to the clade IV, with AtMLO2, AtMLO3 and AtMLO12. The gen…
AT1G61610	2.60781	2.61022	4.60555	2.18539e-07	2.07869e-06	AT1G61610.1		protein_coding	S-locus lectin protein kinase family protein;(source:Araport11)
AT1G61640	2.57796	2.57871	4.77392	2.81619e-11	9.42918e-10	AT1G61640.1		protein_coding	Protein kinase superfamily protein;(source:Araport11)
AT1G61660	1.02954	1.02964	6.29489	1.17387e-07	1.20606e-06	AT1G61660.1	(ATBHLH112)	protein_coding	Encodes a transcriptional activator that regulates the expression of genes by binding to their GCG- or E-boxes to mediate physiological responses, including proline biosynthesis and ROS scavenging pathways, to enhance stress tolerance.
AT1G61667	1.18655	1.18823	2.17031	1.95282e-05	0.000102615	AT1G61667.1		protein_coding	serine protease, putative (Protein of unknown function, DUF538);(source:Araport11)
AT1G61670	0.693955	0.694105	4.5922	0.000444457	0.00154261	AT1G61670.1		protein_coding	Lung seven transmembrane receptor family protein;(source:Araport11)
AT1G61690	1.2126	1.2128	5.50938	2.95344e-08	3.5784e-07	AT1G61690.1		protein_coding	phosphoinositide binding protein;(source:Araport11)
AT1G61770	1.09426	1.09444	5.11243	8.10359e-06	4.79355e-05	AT1G61770.1		protein_coding	J domain protein. The mRNA is cell-to-cell mobile.
AT1G61800	7.06733	7.07056	7.75033	7.14673e-12	3.06765e-10	AT1G61800.1	GLUCOSE-6-PHOSPHATE/PHOSPHATE TRANSLOCATOR 2 (GPT2)	protein_coding	glucose6-Phosphate/phosphate transporter 2. Expression is upregulated in the shoot of cax1/cax3 mutant. The mRNA is cell-to-cell mobile.
AT1G61810	6.71216	6.73156	3.90076	2.09891e-09	3.60539e-08	AT1G61810.3	BETA-GLUCOSIDASE 45 (BGLU45)	protein_coding	beta-glucosidase 45;(source:Araport11)
AT1G61820	3.60436	3.60824	5.77115	6.06062e-06	3.75204e-05	AT1G61820.1	BETA GLUCOSIDASE 46 (BGLU46)	protein_coding	beta glucosidase 46;(source:Araport11)
AT1G61850	0.432682	0.432739	5.38361	0.0187598	0.0404735	AT1G61850.1		protein_coding	Encodes a non-specific lipase that hydrolyzes phospholipids as well as galactolipids, at both sn-1 and sn-2 positions. Involved in basal jasmonic acid biosynthesis by releasing the precursor fatty acid from membrane lipids. Mutant plants were impacted in resistance to fungus B. cinerea.
AT1G61890	0.835674	0.835814	5.72913	0.00579781	0.0145954	AT1G61890.1		protein_coding	MATE efflux family protein;(source:Araport11)
AT1G62200	1.39542	1.39564	5.67106	3.30121e-08	3.95592e-07	AT1G62200.1	NRT1/ PTR FAMILY 8.5 (NPF8.5)	protein_coding	Major facilitator superfamily protein;(source:Araport11)
AT1G62300	5.37009	5.37135	7.23709	4.57916e-14	6.35136e-12	AT1G62300.1	(WRKY6)	protein_coding	Encodes a transcription factor WRKY6. Regulates Phosphate1 (Pho1) expression in response to low phosphate (Pi) stress.
AT1G62305	2.46784	2.46938	3.7183	8.08298e-11	2.27967e-09	AT1G62305.1		protein_coding	Core-2/I-branching beta-1,6-N-acetylglucosaminyltransferase family protein;(source:Araport11)
AT1G62310	0.544764	0.544872	4.85262	0.0216734	0.0457752	AT1G62310.1		protein_coding	transcription factor jumonji (jmjC) domain-containing protein;(source:Araport11)
AT1G62422	1.80753	1.80827	4.17384	7.81464e-09	1.13649e-07	AT1G62422.1		protein_coding	hypothetical protein;(source:Araport11)
AT1G62600	0.937926	0.93809	4.72819	1.43912e-05	7.90377e-05	AT1G62600.1		protein_coding	Flavin-binding monooxygenase family protein;(source:Araport11)
AT1G62610	0.646606	0.646913	3.77081	0.00607351	0.0151825	AT1G62610.4		protein_coding	NAD(P)-binding Rossmann-fold superfamily protein;(source:Araport11)
AT1G62730	0.48081	0.481406	2.46189	0.0192996	0.0414493	AT1G62730.1		protein_coding	Terpenoid synthases superfamily protein;(source:Araport11)
AT1G62740	1.42843	1.42852	6.89798	1.2843e-08	1.76684e-07	AT1G62740.1	HOP2 (Hop2)	protein_coding	Encodes one of the 36 carboxylate clamp (CC)-tetratricopeptide repeat (TPR) proteins (Prasad 2010, Pubmed ID: 20856808) with potential to interact with Hsp90/Hsp70 as co-chaperones. The mRNA is cell-to-cell mobile.
AT1G62790	1.54601	1.54633	5.13499	7.14667e-08	7.79964e-07	AT1G62790.1		protein_coding	Bifunctional inhibitor/lipid-transfer protein/seed storage 2S albumin superfamily protein;(source:Araport11)
AT1G62820	0.651857	0.652056	4.26174	0.0015983	0.00473026	AT1G62820.1	(CML14)	protein_coding	Calcium-binding EF-hand family protein;(source:Araport11)
AT1G62840	2.59584	2.61048	3.59098	2.71242e-05	0.00013651	AT1G62840.1		protein_coding	ankyrin repeat/KH domain protein (DUF1442);(source:Araport11)
AT1G63010	1.10165	1.10174	6.1892	8.8051e-05	0.00037466	AT1G63010.5	VACUOLAR PHOSPHATE TRANSPORTER 1 (VPT1)	protein_coding	Encodes an SPX domain protein that transports Pi into the vacuole and is essential for phosphate homeostasis.
AT1G63090	1.15091	1.15102	5.9951	0.000445847	0.0015463	AT1G63090.1	PHLOEM PROTEIN 2-A11 (PP2-A11)	protein_coding	phloem protein 2-A11;(source:Araport11)
AT1G63270	0.545974	0.546514	2.74387	0.0234124	0.0489531	AT1G63270.1	ATP-BINDING CASSETTE I1 (ABCI1)	protein_coding	Encodes a member of a heterogenous group of non-intrinsic ATP-binding cassette (ABC) proteins. Members of this group bear no close resemblance to each other nor to representatives of specific ABC protein subfamilies from other organisms. This grouping is arbitrary and will likely change upon acquisition of further data.
AT1G63350	2.88684	2.88864	2.95912	2.40353e-12	1.25483e-10	AT1G63350.1		protein_coding	Disease resistance protein (CC-NBS-LRR class) family;(source:Araport11)
AT1G63380	2.3183	2.32851	1.72215	1.01474e-07	1.0648e-06	AT1G63380.1		protein_coding	NAD(P)-binding Rossmann-fold superfamily protein;(source:Araport11)
AT1G63390	1.68554	1.70062	2.24228	6.42488e-06	3.94462e-05	AT1G63390.1		protein_coding	flavin containing monooxygenase FMO GS-OX-like protein;(source:Araport11)
AT1G63440	0.780435	0.781343	2.55048	0.00472503	0.0122431	AT1G63440.1	HEAVY METAL ATPASE 5 (HMA5)	protein_coding	The Arabidopsis P-type ATPase HMA5 is involved in Cu detoxification. hma5 mutant plants exhibit Cu hypersensitivity, which is especially dramatic in roots where HMA5 is mostly expressed.
AT1G63500	0.972	0.972149	5.65282	1.47869e-05	8.08323e-05	AT1G63500.1	BRASSINOSTEROID-SIGNALING KINASE 7 (BSK7)	protein_coding	kinase with tetratricopeptide repeat domain-containing protein;(source:Araport11)
AT1G63720	4.62091	4.6241	4.92829	1.8996e-13	1.78313e-11	AT1G63720.1		protein_coding	hydroxyproline-rich glycoprotein family protein;(source:Araport11)
AT1G63740	0.656432	0.65679	3.58042	0.000301284	0.00110447	AT1G63740.1		protein_coding	Disease resistance protein (TIR-NBS-LRR class) family;(source:Araport11)
AT1G63750	2.90714	2.90827	5.1777	4.8448e-13	3.64557e-11	AT1G63750.3		protein_coding	Disease resistance protein (TIR-NBS-LRR class) family;(source:Araport11)
AT1G63820	3.21902	3.25061	0.736883	1.0732e-07	1.11558e-06	AT1G63820.1		protein_coding	CCT motif family protein;(source:Araport11)
AT1G63830	2.50957	2.50997	6.12911	3.90134e-11	1.23529e-09	AT1G63830.2		protein_coding	PLAC8 family protein;(source:Araport11)
AT1G63840	3.03349	3.03472	5.44825	1.64706e-10	4.04813e-09	AT1G63840.1		protein_coding	RING/U-box superfamily protein;(source:Araport11)
AT1G63860	2.32181	2.32246	4.69814	3.90291e-11	1.23529e-09	AT1G63860.1		protein_coding	Disease resistance protein (TIR-NBS-LRR class) family;(source:Araport11)
AT1G63880	0.577326	0.577377	4.05254	0.0163042	0.0359381	AT1G63880.1		protein_coding	Encodes a TIR-NBS-LRR class of disease resistance protein effective against Leptosphaeria maculans. The mRNA is cell-to-cell mobile.
AT1G64040	0.765309	0.765396	5.6596	1.42539e-05	7.84213e-05	AT1G64040.1	TYPE ONE SERINE/THREONINE PROTEIN PHOSPHATASE 3 (TOPP3)	protein_coding	Encodes the catalytic subunit of a Type 1 phosphoprotein Ser/Thr phosphatase, expressed in roots, shoots and flowers.
AT1G64065	4.55277	4.55646	5.64452	5.65215e-14	7.2952e-12	AT1G64065.1		protein_coding	Late embryogenesis abundant (LEA) hydroxyproline-rich glycoprotein family;(source:Araport11)
AT1G64140	0.635601	0.635634	6.99541	0.000315201	0.00114892	AT1G64140.1		protein_coding	WRKY transcription factor;(source:Araport11)
AT1G64170	0.952636	0.955299	1.42228	0.00388812	0.0102956	AT1G64170.1	CATION/H+ EXCHANGER 16 (CHX16)	protein_coding	member of Putative Na+/H+ antiporter family
AT1G64280	1.45463	1.45481	5.8572	2.94362e-09	4.82028e-08	AT1G64280.1	NONEXPRESSER OF PR GENES 1 (NPR1)	protein_coding	This gene is a key regulator of the salicylic acid (SA)-mediated systemic acquired resistance (SAR) pathway. It is similar to the transcription factor inhibitor I kappa B, and contains ankyrin repeats. It confers resistance to the pathogens Pseudomonas syringae and Peronospora parasitica in a dosage-dependent fashion. Although transgenic Arabidopsis plants overexpressing NPR1 acquire enhanced sen…
AT1G64300	1.24742	1.24903	2.65723	2.95112e-06	1.99525e-05	AT1G64300.1		protein_coding	Protein kinase family protein;(source:Araport11)
AT1G64385	0.982819	0.98305	4.58658	4.79184e-06	3.05737e-05	AT1G64385.1		protein_coding	transmembrane protein;(source:Araport11)
AT1G64400	1.44813	1.44823	6.61301	5.73846e-08	6.425e-07	AT1G64400.1	LONG-CHAIN ACYL-COA SYNTHETASE 3 (LACS3)	protein_coding	AMP-dependent synthetase and ligase family protein;(source:Araport11)
AT1G64405	1.37083	1.38825	-0.723654	0.0118941	0.0273053	AT1G64405.1		protein_coding	hypothetical protein;(source:Araport11)
AT1G64460	1.13421	1.13466	4.66324	3.24466e-05	0.000158936	AT1G64460.1		protein_coding	phosphatidylinositol 4-kinase gamma-like protein;(source:Araport11)
AT1G64610	3.52281	3.52376	5.79656	3.71819e-14	5.75886e-12	AT1G64610.1		protein_coding	Transducin/WD40 repeat-like superfamily protein;(source:Araport11)
AT1G64710	2.16645	2.16667	6.61406	5.40514e-08	6.12188e-07	AT1G64710.1		protein_coding	GroES-like zinc-binding alcohol dehydrogenase family protein;(source:Araport11)
AT1G65040	0.620637	0.620698	5.46615	0.0123336	0.0282062	AT1G65040.2	HOMOLOG OF YEAST HRD1 (Hrd1B)	protein_coding	Encodes one of the Arabidopsis homologs of the yeast/human Hrd1 protein: AT3G16090 (Hrd1A), AT1G65040 (Hrd1B). Involved in ERAD (Endoplasmic reticulum-associated degradation).
AT1G65220	0.591553	0.591606	5.97134	0.00550553	0.013959	AT1G65220.1		protein_coding	ARM repeat superfamily protein;(source:Araport11)
AT1G65250	2.16196	2.16356	4.39911	3.89529e-11	1.23529e-09	AT1G65250.1		protein_coding	Protein kinase superfamily protein;(source:Araport11)
AT1G65390	5.9555	5.95883	5.49041	1.19351e-10	3.06814e-09	AT1G65390.1	PHLOEM PROTEIN 2 A5 (PP2-A5)	protein_coding	phloem protein 2 A5;(source:Araport11)
AT1G65484	1.21544	1.22963	0.854795	0.020125	0.0430232	AT1G65484.1		protein_coding	transmembrane protein;(source:Araport11)
AT1G65486	1.54115	1.54236	3.56894	0.000378591	0.00134207	AT1G65486.1		protein_coding	transmembrane protein;(source:Araport11)
AT1G65500	2.62624	2.62826	4.12738	1.61985e-05	8.75699e-05	AT1G65500.1		protein_coding	transmembrane protein;(source:Araport11)
AT1G65520	2.33101	2.33317	3.29248	2.46236e-09	4.16807e-08	AT1G65520.1	DELTA(3), DELTA(2)-ENOYL COA ISOMERASE 1 (ECI1)	protein_coding	encodes a peroxisomal delta3, delta2-enoyl CoA isomerase, involved in unsaturated fatty acid degradation
AT1G65540	1.25463	1.25472	6.09794	1.517e-08	2.03869e-07	AT1G65540.1	LEUCINE ZIPPER-EF-HAND-CONTAINING TRANSMEMBRANE PROTEIN 2 (LETM2)	protein_coding	LETM1-like protein;(source:Araport11)
AT1G65610	2.39062	2.39415	4.21993	0.000136956	0.000551682	AT1G65610.1	KORRIGAN 2 (KOR2)	protein_coding	Six-hairpin glycosidases superfamily protein;(source:Araport11)
AT1G65690	5.05319	5.05579	6.18057	2.88729e-09	4.74056e-08	AT1G65690.1	NDR1/HIN1-LIKE 6 (NHL6)	protein_coding	Encodes NHL6 (NDR1/HIN1-like 6). Plays an important role in the abiotic stresses-induced ABA signaling and biosynthesis, particularly during seed germination and early seedling development.
AT1G65720	0.724948	0.725003	6.63018	6.15682e-05	0.000276403	AT1G65720.1		protein_coding	transmembrane protein;(source:Araport11)
AT1G65730	1.60392	1.62043	2.05444	0.0211338	0.0448189	AT1G65730.1	YELLOW STRIPE LIKE 7 (YSL7)	protein_coding	Arabidopsis thaliana metal-nicotianamine transporter YSL4
AT1G65820	1.57137	1.57152	6.30249	8.02528e-09	1.16412e-07	AT1G65820.3		protein_coding	microsomal glutathione s-transferase;(source:Araport11)
AT1G65845	2.92325	2.92483	4.37153	3.47135e-09	5.59572e-08	AT1G65845.1		protein_coding	transmembrane protein;(source:Araport11)
AT1G65970	4.07972	4.09276	2.77044	1.16696e-06	8.95504e-06	AT1G65970.1	THIOREDOXIN-DEPENDENT PEROXIDASE 2 (TPX2)	protein_coding	thioredoxin-dependent peroxidase 2
AT1G66070	0.802685	0.802838	5.07678	0.000613479	0.0020489	AT1G66070.1		protein_coding	Translation initiation factor eIF3 subunit;(source:Araport11)
AT1G66080	1.13522	1.13608	3.41375	5.09752e-06	3.22985e-05	AT1G66080.1		protein_coding	hikeshi-like protein;(source:Araport11)
AT1G66090	6.71852	6.72029	7.12275	8.45132e-12	3.48499e-10	AT1G66090.1		protein_coding	Disease resistance protein (TIR-NBS class);(source:Araport11)
AT1G66160	3.11871	3.12145	4.28307	2.81319e-11	9.42918e-10	AT1G66160.1	CYS, MET, PRO, AND GLY PROTEIN 1 (CMPG1)	protein_coding	CYS, MET, PRO, and GLY protein 1;(source:Araport11)
AT1G66173	1.90587	1.9278	0.413042	9.57653e-05	0.000402691	AT1G66173.1		other_rna	other_RNA;(source:Araport11)
AT1G66260	0.919673	0.919717	7.24285	1.24869e-06	9.53502e-06	AT1G66260.1	(ALY3)	protein_coding	RNA-binding (RRM/RBD/RNP motifs) family protein;(source:Araport11)
AT1G66340	0.713847	0.713973	5.15133	0.000122765	0.000501586	AT1G66340.1	ETHYLENE RESPONSE 1 (ETR1)	protein_coding	Similar to prokaryote sensory transduction proteins. Contains a histidine kinase and a response regulator domain. Homodimer. Membrane component. Binds ethylene. Mutations affect ethylene binding and metabolism of other plant hormones such as auxin, cytokinins, ABA and gibberellic acid. Ethylene receptor. Has histidine kinase activity. Is regulated by RTE1. Mutations in ETR1 block ethylene stimula…
AT1G66390	2.35476	2.38329	-0.0350927	0.00647378	0.0160729	AT1G66390.1	MYB DOMAIN PROTEIN 90 (MYB90)	protein_coding	production of anthocyanin pigment 2 protein (PAP2)
AT1G66460	2.18326	2.18608	2.54866	1.36966e-05	7.5869e-05	AT1G66460.1		protein_coding	Protein kinase superfamily protein;(source:Araport11)
AT1G66480	3.24941	3.25302	3.62665	1.96928e-11	7.07084e-10	AT1G66480.1		protein_coding	Involved in chloroplast avoidance movement under intermediate and high light intensities
AT1G66500	2.48656	2.48851	3.58508	4.25168e-08	4.92961e-07	AT1G66500.1		protein_coding	Pre-mRNA cleavage complex II;(source:Araport11)
AT1G66580	2.67922	2.67927	8.7877	3.11924e-09	5.081e-08	AT1G66580.1	SENESCENCE ASSOCIATED GENE 24 (SAG24)	protein_coding	senescence associated gene 24;(source:Araport11)
AT1G66590	1.95969	1.96028	5.36756	6.79633e-12	2.9376e-10	AT1G66590.2	CYTOCHROME C OXIDASE 19-1 (COX19-1)	protein_coding	cytochrome c oxidase 19-1;(source:Araport11)
AT1G66660	0.752878	0.753727	2.59898	0.00258572	0.00720512	AT1G66660.2		protein_coding	Protein with RING/U-box and TRAF-like domain;(source:Araport11)
AT1G66680	1.79199	1.79224	5.67343	4.40596e-12	2.00218e-10	AT1G66680.1	(AR401)	protein_coding	unknown function
AT1G66690	2.98659	3.00341	1.47133	1.1063e-06	8.56379e-06	AT1G66690.1		protein_coding	S-adenosyl-L-methionine-dependent methyltransferases superfamily protein;(source:Araport11)
AT1G66700	6.9774	6.98414	7.37144	3.33077e-10	7.36095e-09	AT1G66700.1	(PXMT1)	protein_coding	A member of the Arabidopsis SABATH methyltransferase gene family. Encodes PXMT1, a methyltransferase that methylates 1,7-paraxanthine.
AT1G66725	1.74605	1.74664	4.6355	1.41371e-05	7.78294e-05	AT1G66725.1	MICRORNA163 (MIR163)	miRNA_primary_transcript	Encodes a microRNA that targets several SAMT family members. miR163, is highly expressed in A. thaliana diploids but down-regulated in A. thaliana autotetraploids and repressed in A. arenosa and A. suecica. MicroRNAs are regulatory RNAs with a mature length of ~21-nucleotides that are processed from hairpin precursors by Dicer-like enzymes. MicroRNAs can negatively regulate gene expression by att…
AT1G66740	0.684714	0.684985	4.0225	0.000346071	0.00124339	AT1G66740.1	(SGA2)	protein_coding	Located on the SSL2 region of Arabidopsis thaliana, which is homeologous to the Brassica S locus for self incompatibility. Expressed in both vegetative and reproductive organs suggesting AtSP7 might not be involved in self incompatibility. Its expression is regulated during cell cycle progression through E2F transcription factors. The protein interacts with acetylated histones H3 and H4 and HAM a…
AT1G66880	2.38801	2.38818	7.39894	4.57895e-10	9.61632e-09	AT1G66880.1		protein_coding	Protein kinase superfamily protein;(source:Araport11)
AT1G66920	3.7345	3.73614	5.17196	7.15887e-13	4.86364e-11	AT1G66920.2		protein_coding	Protein kinase superfamily protein;(source:Araport11)
AT1G67000	1.9831	1.99101	1.5427	0.000206287	0.000789873	AT1G67000.1		protein_coding	Protein kinase superfamily protein;(source:Araport11)
AT1G67060	2.21295	2.21351	5.98277	3.75669e-10	8.12828e-09	AT1G67060.1		protein_coding	peptidase M50B-like protein;(source:Araport11)
AT1G67190	0.856851	0.857235	4.12301	4.34023e-05	0.000204688	AT1G67190.1		protein_coding	F-box/RNI-like superfamily protein;(source:Araport11)
AT1G67230	0.577163	0.5772	6.51965	0.00436821	0.0114252	AT1G67230.1	LITTLE NUCLEI1 (LINC1)	protein_coding	Encodes a nuclear coiled-coil protein related to the carrot peripheral nuclear protein NMCP1 that is involved in the determination of plant nuclear structure.
AT1G67360	1.38103	1.3812	6.23218	0.0011109	0.00345894	AT1G67360.2	LD-ASSOCIATED PROTEIN 1 (LDAP1)	protein_coding	Encodes a small rubber particle protein homolog. Plays dual roles as positive factors for tissue growth and development and in drought stress responses.
AT1G67410	0.582852	0.583204	3.29402	0.0013277	0.00402949	AT1G67410.1		protein_coding	Exostosin family protein;(source:Araport11)
AT1G67470	1.68591	1.68698	4.16455	2.11927e-07	2.02722e-06	AT1G67470.1		protein_coding	Protein kinase superfamily protein;(source:Araport11)
AT1G67520	1.63454	1.63651	3.17964	1.69235e-06	1.23494e-05	AT1G67520.1		protein_coding	lectin protein kinase family protein;(source:Araport11)
AT1G67530	0.91297	0.91319	4.5936	3.75738e-05	0.000180825	AT1G67530.1		protein_coding	ARM repeat superfamily protein;(source:Araport11)
AT1G67550	0.504179	0.504265	4.90994	0.0131268	0.0297856	AT1G67550.1	UREASE (URE)	protein_coding	Encodes a nickel-containing urea hydrolase involved in nitrogen recycling. It requires three urease accessory proteins for its activation. The mRNA is cell-to-cell mobile.
AT1G67620	0.686083	0.686503	3.45765	0.00276122	0.00763009	AT1G67620.1		protein_coding	Lojap-related protein;(source:Araport11)
AT1G67650	1.27272	1.2756	2.23666	0.000210683	0.000805047	AT1G67650.1		protein_coding	SRP72 RNA-binding domain-containing protein;(source:Araport11)
AT1G67680	0.649928	0.649983	5.89814	0.000768247	0.00249889	AT1G67680.1		protein_coding	SRP72 RNA-binding domain-containing protein;(source:Araport11)
AT1G67800	1.90243	1.90279	5.36132	1.14638e-10	2.9785e-09	AT1G67800.2	(RGLG5)	protein_coding	Copine (Calcium-dependent phospholipid-binding protein) family;(source:Araport11)
AT1G67850	2.11556	2.11599	5.44959	3.29397e-11	1.07547e-09	AT1G67850.1		protein_coding	lysine ketoglutarate reductase trans-splicing protein (DUF707);(source:Araport11)
AT1G67880	0.488226	0.488412	4.12112	0.00783678	0.0189802	AT1G67880.1		protein_coding	beta-1,4-N-acetylglucosaminyltransferase family protein;(source:Araport11)
AT1G67890	0.445825	0.445896	5.04402	0.0162629	0.0358682	AT1G67890.1	(RAF11)	protein_coding	Encodes a protein with similarity to RAF MAP kinases. Based on loss of function phenotype, RAF11 appears to be involved in mediating ABA responses such as dormancy and environmental stress. Expressed in most plant tissues but excluded from root tips and young leaves.
AT1G67920	4.77862	4.78853	4.20576	1.1219e-10	2.94056e-09	AT1G67920.1		protein_coding	hypothetical protein;(source:Araport11)
AT1G67970	2.53131	2.53309	4.21334	5.2861e-09	8.04648e-08	AT1G67970.1	HEAT SHOCK TRANSCRIPTION FACTOR A8 (HSFA8)	protein_coding	member of Heat Stress Transcription Factor (Hsf) family
AT1G68000	1.13447	1.13465	5.43717	3.56451e-07	3.17441e-06	AT1G68000.1	PHOSPHATIDYLINOSITOL SYNTHASE 1 (PIS1)	protein_coding	phosphatidylinositol synthase 1
AT1G68140	0.463838	0.463928	4.85346	0.0133635	0.0302563	AT1G68140.1		protein_coding	zinc finger/BTB domain protein, putative (DUF1644);(source:Araport11)
AT1G68160	0.81718	0.817568	3.55427	0.000445611	0.00154604	AT1G68160.1		protein_coding	ZZ-type zinc finger protein, putative (DUF3755);(source:Araport11)
AT1G68200	2.4332	2.45098	1.49223	2.06202e-06	1.46781e-05	AT1G68200.1	CALLOSE DEFECTIVE MICROSPORE1 (CDM1)	protein_coding	Zinc finger C-x8-C-x5-C-x3-H type family protein;(source:Araport11)
AT1G68290	1.81716	1.82176	1.82788	4.35408e-07	3.78331e-06	AT1G68290.1	ENDONUCLEASE 2 (ENDO2)	protein_coding	Encodes an endonuclease ENDO2. ENDO2 purified from transgenic Arabidopsis digests RNA, ssDNA, and dsDNA, with a substrate preference for ssDNA and RNA. ENDO2 produced and purified from Nicotiana benthamiana expression showed no demonstrable endonuclease activity, either towards single stranded DNA or mismatches, in vitro.
AT1G68300	0.966229	0.966423	5.12715	0.000418151	0.00146306	AT1G68300.1		protein_coding	Adenine nucleotide alpha hydrolases-like superfamily protein;(source:Araport11)
AT1G68310	1.12748	1.12775	4.79855	5.10328e-07	4.3509e-06	AT1G68310.1	AS1/2 ENHANCER7 (AE7)	protein_coding	Encodes a protein that has been shown to specifically interact with a sequence motif, PIEPPPHH, in the cytoplasmic tail of a membrane protein that directs the protein from the ER to vacuoles where it is internalized. Required for both leaf adaxial?abaxial polarity formation and normal cell proliferation. It is part of a protein complex with CIA1, NAR1, and MET18, which are highly conserved in euk…
AT1G68330	1.54825	1.55057	2.11673	1.26473e-06	9.63765e-06	AT1G68330.1		protein_coding	membrane-associated kinase regulator;(source:Araport11)
AT1G68340	2.91457	2.91696	3.7378	3.85962e-12	1.81149e-10	AT1G68340.1		protein_coding	hypothetical protein (DUF1639);(source:Araport11)
AT1G68370	1.06577	1.06589	5.98969	7.3873e-08	8.04337e-07	AT1G68370.1	ALTERED RESPONSE TO GRAVITY 1 (ARG1)	protein_coding	DnaJ-like protein with homology to coiled coils found in cytoskeleton-interacting proteins.
AT1G68390	4.81153	4.821	3.25477	2.63301e-11	8.91388e-10	AT1G68390.1		protein_coding	Core-2/I-branching beta-1,6-N-acetylglucosaminyltransferase family protein;(source:Araport11)
AT1G68410	1.61565	1.61589	5.84012	1.02933e-07	1.07842e-06	AT1G68410.1		protein_coding	Protein phosphatase 2C family protein;(source:Araport11)
AT1G68620	3.20841	3.21109	5.38976	2.64233e-07	2.45184e-06	AT1G68620.1		protein_coding	alpha/beta-Hydrolases superfamily protein;(source:Araport11)
AT1G68690	2.48467	2.48609	4.53304	9.74422e-10	1.84802e-08	AT1G68690.1	PROLINE-RICH EXTENSIN-LIKE RECEPTOR KINASE 9 (PERK9)	protein_coding	Encodes a member of the proline-rich extensin-like receptor kinase (PERK) family. This family consists of 15 predicted receptor kinases (PMID: 15653807).
AT1G68820	0.601773	0.601968	4.30287	0.00193417	0.0056012	AT1G68820.1		protein_coding	Transmembrane Fragile-X-F-associated protein;(source:Araport11)
AT1G68840	1.39362	1.39373	6.13352	0.000168585	0.000662995	AT1G68840.1	RELATED TO ABI3/VP1 2 (RAV2)	protein_coding	Rav2 is part of a complex that has been named `regulator of the (H+)-ATPase of the vacuolar and endosomal membranes' (RAVE) The mRNA is cell-to-cell mobile.
AT1G68990	0.676689	0.676843	4.62789	0.0202147	0.043174	AT1G68990.2	MALE GAMETOPHYTE DEFECTIVE 3 (MGP3)	protein_coding	MGP3 (male gametophyte-defective 3) belongs to a small family of nuclear-encoded Phage type RNA polymerases (RPOTs) involved in the transcription of mitochondrial genes in Arabidopsis thaliana. Mutation in MGP 3 significantly retarded pollen tube growth and caused defective embryo development.
AT1G69030	0.651417	0.651554	4.95797	0.000683644	0.00225447	AT1G69030.1		protein_coding	BSD domain-containing protein;(source:Araport11)
AT1G69250	0.910378	0.910561	5.14698	5.65493e-05	0.000256786	AT1G69250.1		protein_coding	Nuclear transport factor 2 (NTF2) family protein with RNA binding (RRM-RBD-RNP motifs) domain-containing protein;(source:Araport11)
AT1G69270	2.09668	2.09738	4.54305	3.31213e-09	5.36699e-08	AT1G69270.1	RECEPTOR-LIKE PROTEIN KINASE 1 (RPK1)	protein_coding	RPK1 is a leucine-rich receptor-like kinase located in the plasma membrane which is upregulated by abscisic acid, dehydration, high salt, low temperature, but not by other plant hormones. RPK1 knock-out and antisense plants show an ABA-insensitive phenotype. RPK1 plays a role in ABA-controlled cell proliferation and is a regulator of the ABA signal transduction pathway. Overexpression of the LRR …
AT1G69340	0.515083	0.515139	5.79405	0.00310474	0.00844995	AT1G69340.1		protein_coding	appr-1-p processing enzyme family protein;(source:Araport11)
AT1G69450	1.12059	1.12075	5.53685	0.00019147	0.00073954	AT1G69450.1		protein_coding	Early-responsive to dehydration stress protein (ERD4);(source:Araport11)
AT1G69490	1.84091	1.84149	5.00739	0.00035491	0.00126939	AT1G69490.1	NAC-LIKE, ACTIVATED BY AP3/PI (NAP)	protein_coding	Encodes a member of the NAC transcription factor gene family. It is expressed in floral primordia and upregulated by AP3 and PI. Its expression is associated with leaf senescence. The mRNA is cell-to-cell mobile.
AT1G69520	2.62665	2.62902	3.9729	4.40145e-08	5.09057e-07	AT1G69520.1		protein_coding	S-adenosyl-L-methionine-dependent methyltransferases superfamily protein;(source:Araport11)
AT1G69610	0.855986	0.856343	4.33023	0.003497	0.00937611	AT1G69610.1		protein_coding	zinc finger FYVE domain protein, putative (DUF1666);(source:Araport11)
AT1G69640	0.870147	0.870272	5.46689	1.65488e-06	1.2138e-05	AT1G69640.1	SPHINGOID BASE HYDROXYLASE 1 (SBH1)	protein_coding	Encodes one of the two redundant sphingoid base hydroxylases (SBH). Involved in sphingolipid trihydroxy long-chain base (4-hydroxysphinganine) biosynthesis. Double mutants of SBHs were dwarfed and not able to progress from vegetative to reproductive growth.
AT1G69730	0.758476	0.758552	5.75836	0.00316564	0.00859179	AT1G69730.1		protein_coding	Wall-associated kinase family protein;(source:Araport11)
AT1G69750	1.8608	1.86128	6.45676	1.09519e-10	2.89549e-09	AT1G69750.1	CYTOCHROME C OXIDASE 19-2 (COX19-2)	protein_coding	cytochrome c oxidase 19-2;(source:Araport11)
AT1G69760	1.09619	1.09647	4.67429	3.44814e-05	0.00016768	AT1G69760.1		protein_coding	suppressor SRP40-like protein;(source:Araport11)
AT1G69790	1.09527	1.09727	3.30667	0.00534221	0.0136163	AT1G69790.1		protein_coding	Protein kinase superfamily protein;(source:Araport11)
AT1G69810	1.13052	1.13809	0.211293	0.00212217	0.00607278	AT1G69810.1	WRKY DNA-BINDING PROTEIN 36 (WRKY36)	protein_coding	member of WRKY Transcription Factor; Group II-b
AT1G69840	2.59773	2.5979	6.49765	1.23829e-10	3.16139e-09	AT1G69840.1	HYPERSENSITIVE INDUCED REACTION 1 (ATHIR1)	protein_coding	SPFH/Band 7/PHB domain-containing membrane-associated protein family;(source:Araport11)
AT1G69870	1.29659	1.29675	6.13507	2.90088e-06	1.96629e-05	AT1G69870.1	NRT1/ PTR FAMILY 2.13 (NPF2.13)	protein_coding	Encodes a low affinity nitrate transporter NRT1.7. Expressed in phloem. Responsible for source-to-sink remobilization of nitrate. The mRNA is cell-to-cell mobile.
AT1G69890	5.18214	5.18857	3.80117	2.23685e-11	7.78779e-10	AT1G69890.1		protein_coding	actin cross-linking protein (DUF569);(source:Araport11)
AT1G69900	2.03146	2.03434	3.36701	4.6925e-07	4.04146e-06	AT1G69900.1		protein_coding	Actin cross-linking protein;(source:Araport11)
AT1G69910	0.683253	0.683517	3.53389	0.000180746	0.000705152	AT1G69910.1		protein_coding	Protein kinase superfamily protein;(source:Araport11)
AT1G69960	2.02388	2.02415	5.75451	3.53987e-12	1.69567e-10	AT1G69960.1	SERINE/THREONINE PROTEIN PHOSPHATASE 2A (PP2A)	protein_coding	type 2A serine/threonine protein phosphatase (PP2A) mRNA,
AT1G69980	0.681051	0.681274	4.11933	0.000731786	0.00239495	AT1G69980.1		protein_coding	structural polyprotein;(source:Araport11)
AT1G70140	3.52693	3.53128	3.76573	1.30357e-10	3.30534e-09	AT1G70140.1	FORMIN 8 (FH8)	protein_coding	Encodes a group I formin. Binds to F-actin barbed ends. Has severing actin filaments activity. Binds profilin. Involved in the initiation and tip growth of root hairs through regulation of actin cytoskeleton.
AT1G70160	0.849562	0.849605	7.11674	4.15841e-05	0.000197245	AT1G70160.1		protein_coding	zinc finger MYND domain protein;(source:Araport11)
AT1G70500	1.0686	1.07182	1.71922	0.000384363	0.00136046	AT1G70500.1		protein_coding	Pectin lyase-like superfamily protein;(source:Araport11)
AT1G70518	0.594734	0.595271	3.25331	0.00796781	0.0192524	AT1G70518.1		other_rna	other_RNA;(source:Araport11)
AT1G70520	1.39095	1.39116	5.56292	1.67569e-08	2.21353e-07	AT1G70520.1	CYSTEINE-RICH RLK (RECEPTOR-LIKE PROTEIN KINASE) 2 (CRK2)	protein_coding	Encodes a cysteine-rich receptor-like protein kinase.
AT1G70530	2.56025	2.56066	5.82808	3.68198e-10	8.00431e-09	AT1G70530.1	CYSTEINE-RICH RLK (RECEPTOR-LIKE PROTEIN KINASE) 3 (CRK3)	protein_coding	Encodes a cysteine-rich receptor-like protein kinase.
AT1G70590	1.10937	1.1098	4.24315	1.14551e-06	8.83054e-06	AT1G70590.1		protein_coding	F-box family protein;(source:Araport11)
AT1G70690	1.48638	1.48779	3.09462	0.000408347	0.00143253	AT1G70690.1	HOPW1-1-INDUCED GENE1 (HWI1)	protein_coding	Encodes a plasmodesmal protein that may be involved in the intercellular movement of molecules through the plasmodesmata. The protein has two DUF26 domains and a single transmembrane domain.
AT1G70700	1.00334	1.00338	7.08494	0.0048853	0.0125916	AT1G70700.1	(TIFY7)	protein_coding	JAZ9 is a protein presumed to be involved in jasmonate signaling. JAZ9 transcript levels rise in response to a jasmonate stimulus. JAZ9 can interact with the COI1 F-box subunit of an SCF E3 ubiquitin ligase in a yeast-two-hybrid assay only in the presence of jasmonate-isoleucine (JA-ILE) or coronatine. The Jas domain appears to be important for JAZ9-COI1 interactions in the presence of coronatine…
AT1G70740	1.91843	1.91911	4.77193	4.77974e-11	1.4708e-09	AT1G70740.1		protein_coding	Protein kinase superfamily protein;(source:Araport11)
AT1G70750	1.25226	1.25259	4.47915	9.56012e-08	1.01072e-06	AT1G70750.1	MYOSIN BINDING PROTEIN 2 (MYOB2)	protein_coding	myosin-binding protein (Protein of unknown function, DUF593);(source:Araport11)
AT1G70770	0.981919	0.981959	7.16689	3.94433e-06	2.56785e-05	AT1G70770.1		protein_coding	transmembrane protein (Protein of unknown function DUF2359, transmembrane);(source:Araport11)
AT1G70780	1.02915	1.02921	6.61391	0.00293258	0.00804977	AT1G70780.1		protein_coding	hypothetical protein;(source:Araport11)
AT1G70810	0.682114	0.682275	4.42332	0.01129	0.026099	AT1G70810.1	C2-DOMAIN ABA-RELATED7 (CAR7)	protein_coding	Calcium-dependent lipid-binding (CaLB domain) family protein;(source:Araport11)
AT1G70920	1.33314	1.34042	0.966688	0.0031879	0.00864212	AT1G70920.1	HOMEOBOX-LEUCINE ZIPPER PROTEIN 18 (HB18)	protein_coding	homeobox-leucine zipper protein 18;(source:Araport11)
AT1G70980	0.530994	0.53113	4.53644	0.0119362	0.0273953	AT1G70980.1	(SYNC3)	protein_coding	Class II aminoacyl-tRNA and biotin synthetases superfamily protein;(source:Araport11)
AT1G71040	0.87236	0.87244	6.04541	0.000290698	0.00106819	AT1G71040.1	LOW PHOSPHATE ROOT2 (LPR2)	protein_coding	Encodes LPR2. Function together with LPR1 (AT1G23010) and a P5-type ATPase (At5g23630/PDR2) in a common pathway that adjusts root meristem activity to Pi (inorganic phosphate) availability.
AT1G71080	0.466982	0.467063	5.05052	0.00524141	0.0133869	AT1G71080.1		protein_coding	RNA polymerase II transcription elongation factor;(source:Araport11)
AT1G71100	3.46285	3.46352	6.15322	2.30984e-11	7.96489e-10	AT1G71100.1	RADIAL SWELLING 10 (RSW10)	protein_coding	Encodes a ribose 5-phosphate isomerase involved in the formation of uridine used for the synthesis of UDP-sugars. Mutants of this gene are affected in cellulose biosynthesis.
AT1G71110	1.12515	1.12596	3.38287	0.00089456	0.00285381	AT1G71110.1		protein_coding	transmembrane protein;(source:Araport11)
AT1G71170	0.690223	0.690566	3.72083	0.00478359	0.0123706	AT1G71170.1		protein_coding	6-phosphogluconate dehydrogenase family protein;(source:Araport11)
AT1G71190	0.935433	0.935821	4.03286	0.000275825	0.0010206	AT1G71190.1	SENESCENCE ASSOCIATED GENE 18 (SAG18)	protein_coding	Senescence associated gene (SAG). Expression induced by ozone. Encodes a plant-specific protein of unknown function. Based on a personal communication from David Meinke (08/21/2007), this gene is not allelic to TTN4, even though this has been stated previously in a publication.
AT1G71360	1.24291	1.24341	4.37016	4.07177e-08	4.74469e-07	AT1G71360.1	SUN-DOMAIN PROTEIN 4 (SUN4)	protein_coding	Encodes a member of the mid-SUN subfamily of SUN-domain proteins that is localized to both the nuclear envelope and the ER. It is involved in early seed development and nuclear morphology.
AT1G71400	3.24783	3.25349	2.88512	1.2875e-11	4.98532e-10	AT1G71400.1	RECEPTOR LIKE PROTEIN 12 (RLP12)	protein_coding	Encodes a CLAVATA2 (CLV2)-related gene. Complements the clv2 mutant when expressed under the control of the CLV2 promoter. The mRNA is cell-to-cell mobile.
AT1G71410	0.526636	0.526703	5.34177	0.00827561	0.0198876	AT1G71410.1	(SCYL2B)	protein_coding	One of two paralogs in Arabidopsis.SCYL2B is a membrane localized protein that interacts with components of clathrin-mediated vesicle trafficking pathways. Loss of both SCYL2B and .SCYL2A results in severe growth defects.
AT1G71530	2.48796	2.49373	2.14058	7.91136e-05	0.000342432	AT1G71530.1		protein_coding	Protein kinase superfamily protein;(source:Araport11)
AT1G71697	2.79167	2.79227	6.08707	4.04828e-12	1.87168e-10	AT1G71697.1	CHOLINE KINASE 1 (CK1)	protein_coding	Encodes choline kinase. mRNA levels are increased in response to wounding. The mRNA is cell-to-cell mobile.
AT1G71800	0.639726	0.640047	3.62914	0.000842558	0.00270501	AT1G71800.1	CLEAVAGE STIMULATING FACTOR 64 (CSTF64)	protein_coding	RNA 3&#8242;-end?processing factor of antisense FLC transcript. Mediates silencing of the floral repressor gene FLC.
AT1G71820	1.14118	1.14124	6.83949	2.43423e-07	2.28498e-06	AT1G71820.2	(SEC6)	protein_coding	Encodes a member of the exocyst complex gene family. The exocyst is a protein complex involved in tethering vesicles to the plasma membrane during regulated or polarized secretion.
AT1G71860	0.562706	0.562786	5.29662	0.00160342	0.00474389	AT1G71860.1	PROTEIN TYROSINE PHOSPHATASE 1 (PTP1)	protein_coding	Encodes a protein with tyrosine phosphatase activity that is downregulated in response to cold and upregulated in response to salt stress.
AT1G71880	1.63042	1.6305	6.77749	5.66517e-10	1.14698e-08	AT1G71880.1	SUCROSE-PROTON SYMPORTER 1 (SUC1)	protein_coding	Sucrose transporter gene induced in response to nematodes; member of Sucrose-proton symporter family. The mRNA is cell-to-cell mobile.
AT1G71940	0.837356	0.837826	3.44729	5.08334e-05	0.000234264	AT1G71940.2		protein_coding	SNARE associated Golgi protein family;(source:Araport11)
AT1G72010	0.901156	0.901282	5.25174	5.35733e-06	3.36163e-05	AT1G72010.1	TCP DOMAIN PROTEIN 22 (TCP22)	protein_coding	TCP family transcription factor;(source:Araport11)
AT1G72070	3.01175	3.01699	2.65913	1.93891e-08	2.50254e-07	AT1G72070.1		protein_coding	Chaperone DnaJ-domain superfamily protein;(source:Araport11)
AT1G72120	1.93957	1.94131	3.38235	2.89786e-07	2.65318e-06	AT1G72120.1	NRT1/ PTR FAMILY 5.14 (NPF5.14)	protein_coding	Major facilitator superfamily protein;(source:Araport11)
AT1G72125	1.83216	1.87235	0.591534	0.00119747	0.00368664	AT1G72125.1	NRT1/ PTR FAMILY 5.13 (NPF5.13)	protein_coding	Major facilitator superfamily protein;(source:Araport11)
AT1G72240	1.20339	1.20537	2.16301	0.00336681	0.00907681	AT1G72240.1		protein_coding	hypothetical protein;(source:Araport11)
AT1G72280	2.65044	2.65203	4.34501	7.37157e-08	8.03095e-07	AT1G72280.1	ENDOPLASMIC RETICULUM OXIDOREDUCTINS 1 (ERO1)	protein_coding	endoplasmic reticulum oxidoreductin
AT1G72330	1.48707	1.48799	3.96414	3.19506e-06	2.14562e-05	AT1G72330.3	ALANINE AMINOTRANSFERASE 2 (ALAAT2)	protein_coding	Encodes for alanine aminotransferase ALAAT2.
AT1G72340	0.622607	0.622765	4.53267	0.00103358	0.00324058	AT1G72340.1		protein_coding	NagB/RpiA/CoA transferase-like superfamily protein;(source:Araport11)
AT1G72360	1.55275	1.55622	1.66323	0.00078654	0.00254991	AT1G72360.2	ETHYLENE RESPONSE FACTOR 73 (ERF73)	protein_coding	Encodes a member of the ERF (ethylene response factor) subfamily B-2 of ERF/AP2 transcription factor family. The protein contains one AP2 domain. There are 5 members in this subfamily including RAP2.2 AND RAP2.12.
AT1G72416	2.45802	2.45944	3.52379	1.39526e-05	7.71107e-05	AT1G72416.3		protein_coding	Chaperone DnaJ-domain superfamily protein;(source:Araport11)
AT1G72450	2.63364	2.63378	7.52691	6.66631e-10	1.3229e-08	AT1G72450.1	JASMONATE-ZIM-DOMAIN PROTEIN 6 (JAZ6)	protein_coding	JAZ6 transcript levels rise in response to a jasmonate stimulus and a GFP:JAZ6 fusion protein localizes to the nucleus. Application of jasmonate methyl ester to Arabidopsis roots reduces the levels of a JAZ6:GUS fusion protein, presumably by stimulating ubiquitin-proteasome-mediated degradation.
AT1G72470	1.0469	1.04734	3.76743	7.23509e-05	0.000317224	AT1G72470.1	EXOCYST SUBUNIT EXO70 FAMILY PROTEIN D1 (EXO70D1)	protein_coding	A member of EXO70 gene family, putative exocyst subunits, conserved in land plants. Arabidopsis thaliana contains 23 putative EXO70 genes, which can be classified into eight clusters on the phylogenetic tree.
AT1G72520	5.16935	5.17056	7.62413	2.26189e-12	1.19092e-10	AT1G72520.1	LIPOXYGENASE 4 (LOX4)	protein_coding	PLAT/LH2 domain-containing lipoxygenase family protein;(source:Araport11)
AT1G72530	1.15657	1.16001	0.9761	0.000125428	0.000511228	AT1G72530.2	RNA EDITING-INTERACTING PROTEIN (RIP7)	protein_coding	plastid developmental protein DAG;(source:Araport11)
AT1G72540	1.44096	1.44298	2.03662	3.32041e-06	2.2199e-05	AT1G72540.1		protein_coding	Protein kinase superfamily protein;(source:Araport11)
AT1G72660	1.46047	1.47489	0.931016	0.00245944	0.00690187	AT1G72660.1	(DRG1-3)	protein_coding	P-loop containing nucleoside triphosphate hydrolases superfamily protein;(source:Araport11)
AT1G72680	1.29572	1.29603	4.72506	6.56467e-05	0.000291683	AT1G72680.1	CINNAMYL-ALCOHOL DEHYDROGENASE (CAD1)	protein_coding	cinnamyl-alcohol dehydrogenase;(source:Araport11)
AT1G72750	1.08685	1.08694	6.22201	5.9795e-06	3.71068e-05	AT1G72750.1	TRANSLOCASE INNER MEMBRANE SUBUNIT 23-2 (TIM23-2)	protein_coding	translocase inner membrane subunit 23-2;(source:Araport11)
AT1G72900	3.2964	3.29696	5.82223	7.35336e-10	1.44624e-08	AT1G72900.1		protein_coding	Toll-Interleukin-Resistance (TIR) domain-containing protein;(source:Araport11)
AT1G72920	1.16102	1.16177	2.91738	0.000176171	0.000689911	AT1G72920.1		protein_coding	Toll-Interleukin-Resistance (TIR) domain family protein;(source:Araport11)
AT1G72940	0.722105	0.722319	4.00444	0.0137699	0.0310591	AT1G72940.1		protein_coding	Toll-Interleukin-Resistance (TIR) domain-containing protein;(source:Araport11)
AT1G72950	1.54718	1.55284	1.79365	0.000234659	0.000882333	AT1G72950.1		protein_coding	Disease resistance protein (TIR-NBS class);(source:Araport11)
AT1G73020	0.518791	0.518946	4.62775	0.00560217	0.0141701	AT1G73020.1		protein_coding	anoctamin-like protein;(source:Araport11)
AT1G73030	1.1917	1.19179	6.6717	3.61242e-07	3.214e-06	AT1G73030.1	(VPS46.2)	protein_coding	Encodes an ESCRT-related protein: CHMP1A/AT1G73030; CHMP1B/AT1G17730. CHMP1A and B mediate multivesicular body sorting of auxin carriers and are required for plant development. ESCRT: Endosomal Sorting Complexes Required For Transport machinery; CHMP: Charged Multivesicular Body Protein/Chromatin Modifying Protein.
AT1G73080	2.7164	2.71672	6.46679	1.1924e-10	3.06814e-09	AT1G73080.1	PEP1 RECEPTOR 1 (PEPR1)	protein_coding	Encodes a leucine-rich repeat receptor kinase. Functions as a receptor for AtPep1 to amplify innate immunity response to pathogen attacks. The mRNA is cell-to-cell mobile.
AT1G73200	0.557939	0.558043	5.02043	0.00165609	0.00487954	AT1G73200.1		protein_coding	testis-expressed sequence 2-like protein (DUF2404);(source:Araport11)
AT1G73250	1.28391	1.2844	4.41825	3.08377e-08	3.72175e-07	AT1G73250.1	GDP-4-KETO-6-DEOXYMANNOSE-3,5-EPIMERASE-4-REDUCTASE 1 (GER1)	protein_coding	encodes a bifunctional 3, 5-epimerase-4-reductase in L-fucose synthesis and converts GDP-D-mannose to GDP-L-fucose in vitro along with MUR1 (GDP-D-mannose 4,6-dehydratase). It is expressed in all tissues examined, but most abundantly in roots and flowers.
AT1G73500	2.60316	2.60385	4.8866	5.81558e-08	6.4996e-07	AT1G73500.1	MAP KINASE KINASE 9 (MKK9)	protein_coding	member of MAP Kinase Kinase family. Autophosphorylates and also phosphorylates MPK3 and MPK6. Independently involved in ethylene and calmalexin biosynthesis. Induces transcription of ACS2, ACS6, ERF1, ERF2, ERF5, ERF6, CYP79B2, CYP79B3, CYP71A13 and PAD3.
AT1G73540	1.68335	1.6838	5.53787	1.8456e-07	1.78844e-06	AT1G73540.1	NUDIX HYDROLASE HOMOLOG 21 (NUDT21)	protein_coding	nudix hydrolase homolog 21;(source:Araport11)
AT1G73730	1.30862	1.3089	4.7705	2.76271e-09	4.58461e-08	AT1G73730.1	ETHYLENE-INSENSITIVE3-LIKE 3 (EIL3)	protein_coding	Encodes a putative transcription factor involved in ethylene signalling. Isolated DNA binding domain has been shown to bind DNA in vitro.
AT1G73740	0.550163	0.550337	3.99023	0.00260577	0.00725011	AT1G73740.1		protein_coding	UDP-Glycosyltransferase superfamily protein;(source:Araport11)
AT1G73805	2.0409	2.04126	6.25131	8.0959e-05	0.000349038	AT1G73805.1	SAR DEFICIENT 1 (SARD1)	protein_coding	Encodes SAR Deficient 1 (SARD1), a key regulator for ICS1 (Isochorismate Synthase 1) induction and salicylic acid (SA) synthesis.
AT1G73810	5.60246	5.61273	4.50859	7.17011e-13	4.86364e-11	AT1G73810.1		protein_coding	Core-2/I-branching beta-1,6-N-acetylglucosaminyltransferase family protein;(source:Araport11)
AT1G73830	0.940682	0.941376	3.35877	0.00412265	0.010844	AT1G73830.1	BR ENHANCED EXPRESSION 3 (BEE3)	protein_coding	Encodes the brassinosteroid signaling component BEE3 (BR-ENHANCED EXPRESSION 3). Positively modulates the shade avoidance syndrome in Arabidopsis seedlings.
AT1G74000	0.765727	0.769497	1.17801	0.0209146	0.0444657	AT1G74000.1	STRICTOSIDINE SYNTHASE 3 (SS3)	protein_coding	encodes a protein similar to strictosidine synthase, which is involved in the production of monoterpene indole alkaloids. This gene belongs to a family of 13 members in Arabidopsis.
AT1G74020	1.51313	1.51381	4.34171	2.39221e-08	2.99808e-07	AT1G74020.1	STRICTOSIDINE SYNTHASE 2 (SS2)	protein_coding	Encodes AtSS-2 strictosidine synthase.
AT1G74100	1.62723	1.62729	7.54364	7.76655e-08	8.42177e-07	AT1G74100.1	SULFOTRANSFERASE 16 (SOT16)	protein_coding	encodes a desulfoglucosinolate sulfotransferase, involved in the final step of glucosinolate core structure biosynthesis. Has a broad-substrate specificity with different desulfoglucosinolates, the best substrate is indole-3-methyl-dsGS, followed by benzyl-dsGS. Expression was induced by wounding, jasmonate and ethylene stimulates.
AT1G74170	1.01308	1.01333	4.59139	0.00235608	0.006651	AT1G74170.1	RECEPTOR LIKE PROTEIN 13 (RLP13)	protein_coding	receptor like protein 13;(source:Araport11)
AT1G74250	0.824031	0.824217	5.09321	0.000138587	0.000557526	AT1G74250.1		protein_coding	DNAJ heat shock N-terminal domain-containing protein;(source:Araport11)
AT1G74280	1.3296	1.3307	3.03833	2.73661e-06	1.86896e-05	AT1G74280.1		protein_coding	alpha/beta-Hydrolases superfamily protein;(source:Araport11)
AT1G74310	2.66414	2.6646	6.72438	3.36998e-07	3.02344e-06	AT1G74310.1	HEAT SHOCK PROTEIN 101 (HSP101)	protein_coding	Encodes ClpB1, which belongs to the Casein lytic proteinase/heat shock protein 100 (Clp/Hsp100) family. Involved in refolding of proteins which form aggregates under heat stress. Also known as AtHsp101. AtHsp101 is a cytosolic heat shock protein required for acclimation to high temperature.
AT1G74330	2.8457	2.84629	5.67353	3.27832e-14	5.22158e-12	AT1G74330.1		protein_coding	Protein kinase superfamily protein;(source:Araport11)
AT1G74340	1.36679	1.36708	5.28125	6.15477e-08	6.82533e-07	AT1G74340.1	DOLICHOL PHOSPHATE MANNOSE SYNTHASE 2 (DPMS2)	protein_coding	Encodes a subunit of the dolichol phosphate mannase synthase (DPMS) complex that may serve as membrane anchors for the catalytic core, DPMS1, or provide catalytic assistance. It is localized in the ER and mediates isoprenyl-linked glycan biogenesis.
AT1G74360	5.31446	5.31566	6.99146	5.69011e-15	1.76261e-12	AT1G74360.1	NEMATODE-INDUCED LRR-RLK 1 (NILR1)	protein_coding	NILR1 encodes a serine/threonine kinase involved in defense response to nematodes..
AT1G74450	0.691788	0.692019	4.74884	0.00929915	0.0220339	AT1G74450.1		protein_coding	Plants overexpressing At1g74450 are stunted in height and have reduced male fertility.
AT1G74590	1.67306	1.67433	4.55265	7.16731e-05	0.000314864	AT1G74590.1	GLUTATHIONE S-TRANSFERASE TAU 10 (GSTU10)	protein_coding	Encodes glutathione transferase belonging to the tau class of GSTs. Naming convention according to Wagner et al. (2002).
AT1G74650	2.1305	2.13324	2.98149	0.000111224	0.000461432	AT1G74650.1	MYB DOMAIN PROTEIN 31 (MYB31)	protein_coding	Member of the R2R3 factor gene family.
AT1G74710	3.05092	3.05113	8.58561	5.23846e-10	1.07821e-08	AT1G74710.2	ENHANCED DISEASE SUSCEPTIBILITY TO ERYSIPHE ORONTII 16 (EDS16)	protein_coding	Encodes a protein with isochorismate synthase activity. Mutants fail to accumulate salicylic acid. Its function may be redundant with that of ICS2 (AT1G18870).
AT1G74740	2.07627	2.07722	4.40599	1.14097e-11	4.5165e-10	AT1G74740.1	CALCIUM-DEPENDENT PROTEIN KINASE 30 (CPK30)	protein_coding	member of Calcium Dependent Protein Kinase
AT1G74750	2.46532	2.46647	4.1644	2.83132e-11	9.44758e-10	AT1G74750.1		protein_coding	Pentatricopeptide repeat (PPR) superfamily protein;(source:Araport11)
AT1G74790	1.5831	1.58339	5.25322	4.54883e-08	5.24796e-07	AT1G74790.1		protein_coding	catalytics;(source:Araport11)
AT1G74950	1.15927	1.15952	5.41927	8.45754e-06	4.98231e-05	AT1G74950.1	(TIFY10B)	protein_coding	TIFY domain/Divergent CCT motif family protein;(source:Araport11)
AT1G75000	1.53938	1.541	2.83404	5.98539e-05	0.000269814	AT1G75000.1		protein_coding	GNS1/SUR4 membrane protein family;(source:Araport11)
AT1G75020	2.38703	2.38764	4.93478	1.36639e-13	1.38988e-11	AT1G75020.1	LYSOPHOSPHATIDYL ACYLTRANSFERASE 4 (LPAT4)	protein_coding	lysophosphatidyl acyltransferase 4;(source:Araport11)
AT1G75030	0.968709	0.971019	1.13442	0.0217793	0.0459675	AT1G75030.1	THAUMATIN-LIKE PROTEIN 3 (TLP-3)	protein_coding	encodes a PR5-like protein
AT1G75040	1.44481	1.44492	7.49511	0.0042507	0.0111477	AT1G75040.1	PATHOGENESIS-RELATED GENE 5 (PR5)	protein_coding	Thaumatin-like protein involved in response to pathogens. mRNA level of the PR-5 gene (At1g75040)is significantly changed after cutting the inflorescence stem indicating the existence of a network of signal transducing pathways as other stress-regulated genes (At5g01410, At3g17800, At1g29930)do not response to the treatment. The mRNA is cell-to-cell mobile.
AT1G75170	2.79826	2.79888	5.71379	1.6385e-09	2.90029e-08	AT1G75170.1		protein_coding	Sec14p-like phosphatidylinositol transfer family protein;(source:Araport11)
AT1G75270	1.36171	1.36195	5.1658	7.1585e-06	4.31973e-05	AT1G75270.1	DEHYDROASCORBATE REDUCTASE 2 (DHAR2)	protein_coding	dehydroascorbate reductase 2;(source:Araport11)
AT1G75400	1.07951	1.07977	4.94041	1.13224e-06	8.7355e-06	AT1G75400.1		protein_coding	RING/U-box superfamily protein;(source:Araport11)
AT1G75440	0.866946	0.867313	3.71873	0.00606972	0.0151751	AT1G75440.1	UBIQUITIN-CONJUGATING ENZYME 16 (UBC16)	protein_coding	ubiquitin-conjugating enzyme 16;(source:Araport11)
AT1G75450	0.909362	0.910312	2.63383	0.000519219	0.00176776	AT1G75450.1	CYTOKININ OXIDASE 5 (CKX5)	protein_coding	This gene used to be called AtCKX6. It encodes a protein whose sequence is similar to cytokinin oxidase/dehydrogenase, which catalyzes the degradation of cytokinins.
AT1G75510	0.62589	0.62601	5.06411	0.00079934	0.0025815	AT1G75510.1		protein_coding	Transcription initiation factor IIF, beta subunit;(source:Araport11)
AT1G75560	0.476185	0.476256	5.26606	0.0157378	0.0349257	AT1G75560.1		protein_coding	zinc knuckle (CCHC-type) family protein;(source:Araport11)
AT1G75810	0.871194	0.871745	3.37052	0.00270219	0.00749147	AT1G75810.1		protein_coding	transmembrane protein;(source:Araport11)
AT1G75860	1.05632	1.05653	5.4502	7.24596e-05	0.000317626	AT1G75860.1		protein_coding	DNA ligase;(source:Araport11)
AT1G75990	0.667813	0.667929	5.39075	0.00310935	0.00846125	AT1G75990.1		protein_coding	PAM domain (PCI/PINT associated module) protein;(source:Araport11)
AT1G76040	2.22953	2.22989	6.23498	1.924e-08	2.49022e-07	AT1G76040.2	CALCIUM-DEPENDENT PROTEIN KINASE 29 (CPK29)	protein_coding	member of Calcium Dependent Protein Kinase
AT1G76060	0.780937	0.781523	2.98463	0.000246189	0.000921585	AT1G76060.1	EMBRYO DEFECTIVE 1793 (EMB1793)	protein_coding	mutant has Embryo defect
AT1G76065	0.783566	0.784897	1.94138	0.00159617	0.00472547	AT1G76065.1		protein_coding	LYR family of Fe/S cluster biogenesis protein;(source:Araport11)
AT1G76070	4.78513	4.78831	5.04877	3.20602e-14	5.18149e-12	AT1G76070.1		protein_coding	hypothetical protein;(source:Araport11)
AT1G76130	1.25234	1.25246	6.2067	1.69675e-06	1.23718e-05	AT1G76130.1	ALPHA-AMYLASE-LIKE 2 (AMY2)	protein_coding	alpha-amylase, putative / 1,4-alpha-D-glucan glucanohydrolase, putative, strong similarity to alpha-amylase GI:7532799 from (Malus x domestica);contains Pfam profile PF00128: Alpha amylase, catalytic domain. Predicted to be secreted based on SignalP analysis.
AT1G76140	0.494263	0.494306	5.93764	0.00943146	0.0223133	AT1G76140.1		protein_coding	Prolyl oligopeptidase family protein;(source:Araport11)
AT1G76150	0.950408	0.950545	5.39756	9.15971e-05	0.000387003	AT1G76150.1	ENOYL-COA HYDRATASE 2 (ECH2)	protein_coding	Encodes a monofunctional enoyl-CoA hydratase 2, involved in the degradation of even cis-unsaturated fatty acids, gene expression is enhanced during the first 2 days of germination, as well as in senescent leaves.
AT1G76250	1.39115	1.40112	-0.293329	0.00096734	0.00305246	AT1G76250.1		protein_coding	transmembrane protein;(source:Araport11)
AT1G76360	0.894293	0.894492	5.28762	0.000352927	0.00126363	AT1G76360.1		protein_coding	Protein kinase superfamily protein;(source:Araport11)
AT1G76390	1.40045	1.40076	5.22857	1.51465e-07	1.50221e-06	AT1G76390.1	PLANT U-BOX 43 (PUB43)	protein_coding	ARM repeat superfamily protein;(source:Araport11)
AT1G76410	1.66649	1.66978	2.39629	0.000582295	0.001956	AT1G76410.1	(ATL8)	protein_coding	RING/U-box superfamily protein;(source:Araport11)
AT1G76440	1.10545	1.10635	2.9456	7.38909e-05	0.000322758	AT1G76440.1		protein_coding	HSP20-like chaperones superfamily protein;(source:Araport11)
AT1G76490	0.696135	0.696159	7.54665	0.00323439	0.00875409	AT1G76490.1	HYDROXY METHYLGLUTARYL COA REDUCTASE 1 (HMG1)	protein_coding	Encodes a 3-hydroxy-3-methylglutaryl coenzyme A reductase, which is involved in melavonate biosynthesis and performs the first committed step in isoprenoid biosynthesis. Expression is activated in dark in leaf tissue but not controlled by light in the root (confine The mRNA is cell-to-cell mobile.
AT1G76520	2.01376	2.0139	6.38977	4.47865e-05	0.000210362	AT1G76520.1	PIN-LIKES 3 (PILS3)	protein_coding	Auxin efflux carrier family protein;(source:Araport11)
AT1G76580	0.727455	0.727631	4.73141	0.000540721	0.00183291	AT1G76580.1		protein_coding	Squamosa promoter-binding protein-like (SBP domain) transcription factor family protein;(source:Araport11)
AT1G76590	2.04086	2.04357	2.60477	7.30639e-06	4.38761e-05	AT1G76590.1		protein_coding	PLATZ transcription factor family protein;(source:Araport11)
AT1G76600	4.95265	4.95528	5.98162	3.08302e-10	6.88817e-09	AT1G76600.1		protein_coding	poly polymerase;(source:Araport11)
AT1G76650	5.34769	5.352	4.61023	1.08886e-13	1.19045e-11	AT1G76650.1	CALMODULIN-LIKE 38 (CML38)	protein_coding	calmodulin-like 38;(source:Araport11)
AT1G76670	0.474718	0.474746	6.82509	0.017317	0.0377848	AT1G76670.1	UDP-RHA/UDP-GAL TRANSPORTER 1 (URGT1)	protein_coding	Nucleotide-sugar transporter family protein;(source:Araport11)
AT1G76680	4.8352	4.83535	9.36103	2.70893e-14	4.74983e-12	AT1G76680.2	12-OXOPHYTODIENOATE REDUCTASE 1 (OPR1)	protein_coding	Encodes a member of an alpha/beta barrel fold family of FMN-containing oxidoreductases. One of the closely related 12-oxophytodienoic acid reductases. This enzyme is not expected to participate in jasmonic acid biosynthesis because during in vitro assays, it shows very little activity with the naturally occurring OPDA isomer. Shows activity towards 2,4,6-trinitrotoluene. Expressed predominately i…
AT1G76700	2.8901	2.89072	6.11688	3.86753e-13	3.09836e-11	AT1G76700.1		protein_coding	DNAJ heat shock N-terminal domain-containing protein;(source:Araport11)
AT1G76705	1.383	1.38444	2.5311	2.75465e-05	0.000138335	AT1G76705.1		protein_coding	calmodulin binding protein;(source:Araport11)
AT1G76760	0.803269	0.805466	1.23326	0.00416242	0.0109316	AT1G76760.1	THIOREDOXIN Y1 (TY1)	protein_coding	Encodes a y-type thioredoxin (Trx-y1) localized in chloroplast stroma.
AT1G76920	0.825346	0.825562	4.72726	5.75441e-05	0.000260667	AT1G76920.1		protein_coding	F-box family protein;(source:Araport11)
AT1G76930	3.08563	3.08601	7.21718	9.81648e-06	5.67141e-05	AT1G76930.1	EXTENSIN 4 (EXT4)	protein_coding	Encodes an Arabidopsis extensin gene that belongs to cell-wall hydroxyproline-rich glycoproteins. The cross-link of extensins enforces cell wall strength. Transgenic plants overexpressing this gene show an increase in stem thickness.
AT1G76940	0.658652	0.658873	4.22228	0.000220843	0.00083733	AT1G76940.1		protein_coding	RNA-binding (RRM/RBD/RNP motifs) family protein;(source:Araport11)
AT1G76970	3.55784	3.55847	6.63621	3.63746e-11	1.17371e-09	AT1G76970.1		protein_coding	Target of Myb protein 1;(source:Araport11)
AT1G76980	2.40324	2.40458	4.41701	1.3707e-07	1.38006e-06	AT1G76980.1		protein_coding	patatin-like phospholipase domain protein;(source:Araport11)
AT1G77140	0.790256	0.790428	4.87524	4.16013e-05	0.000197245	AT1G77140.1	VACUOLAR PROTEIN SORTING 45 (VPS45)	protein_coding	A peripheral membrane protein that associates with microsomal membranes, likely to function in the transport of proteins to the vacuole. It is a member of Sec1p protein family. It may be involved in the regulation of vesicle fusion reactions through interaction with t-SNAREs at the Golgi trans face.
AT1G77220	0.611728	0.611909	4.3721	0.000323357	0.0011745	AT1G77220.1		protein_coding	organic solute transporter ostalpha protein (DUF300);(source:Araport11)
AT1G77250	0.727016	0.727434	3.68462	0.000491079	0.0016815	AT1G77250.1		protein_coding	RING/FYVE/PHD-type zinc finger family protein;(source:Araport11)
AT1G77360	3.11769	3.12798	1.71775	1.15023e-09	2.13568e-08	AT1G77360.1	ARABIDOPSIS PENTATRICOPEPTIDE REPEAT 6 (APPR6)	protein_coding	Tetratricopeptide repeat (TPR)-like superfamily protein;(source:Araport11)
AT1G77370	1.67985	1.68011	5.72402	7.00818e-10	1.38274e-08	AT1G77370.1		protein_coding	Glutaredoxin family protein;(source:Araport11)
AT1G77380	3.21694	3.22484	2.26896	7.04844e-08	7.70602e-07	AT1G77380.1	AMINO ACID PERMEASE 3 (AAP3)	protein_coding	Amino acid permease which transports basic amino acids.
AT1G77390	1.43953	1.44463	1.22107	0.000180596	0.000704715	AT1G77390.1	CYCLIN A1;2 (CYCA1;2)	protein_coding	Encodes a core cell cycle gene involved in meiosis II during microsporogenesis. Recessive mutants exhibit delayed and asynchronous meiosis in pollen mother cell populations and uncoordinated nuclear division and cytokinesis resulting in dyad microspores.
AT1G77420	1.14562	1.14598	4.52187	2.61063e-05	0.000132246	AT1G77420.1	(MAGL5)	protein_coding	alpha/beta-Hydrolases superfamily protein;(source:Araport11)
AT1G77450	3.56884	3.57078	4.95298	6.52843e-11	1.92599e-09	AT1G77450.1	NAC DOMAIN CONTAINING PROTEIN 32 (NAC032)	protein_coding	NAC domain containing protein 32;(source:Araport11)
AT1G77500	2.90162	2.90212	6.14913	9.1704e-15	2.33481e-12	AT1G77500.1		protein_coding	DUF630 family protein, putative (DUF630 and DUF632);(source:Araport11)
AT1G77660	1.75145	1.75221	4.06455	3.48668e-07	3.11235e-06	AT1G77660.1		protein_coding	Histone H3 K4-specific methyltransferase SET7/9 family protein;(source:Araport11)
AT1G77670	0.564826	0.564927	4.91852	0.00960493	0.0226804	AT1G77670.1		protein_coding	Pyridoxal phosphate (PLP)-dependent transferases superfamily protein;(source:Araport11)
AT1G77770	0.910513	0.910812	4.26675	1.04296e-05	5.98006e-05	AT1G77770.1		protein_coding	forkhead box protein, putative (DUF1644);(source:Araport11)
AT1G77810	3.84597	3.84719	6.4587	2.7999e-13	2.44314e-11	AT1G77810.1		protein_coding	Galactosyltransferase family protein;(source:Araport11)
AT1G77840	1.00877	1.00886	6.23104	1.49209e-05	8.14925e-05	AT1G77840.1		protein_coding	Translation initiation factor IF2/IF5;(source:Araport11)
AT1G77885	0.805095	0.806073	2.09698	0.0117339	0.0269876	AT1G77885.1		protein_coding	hypothetical protein;(source:Araport11)
AT1G77890	1.66734	1.66804	4.42983	4.08697e-10	8.69112e-09	AT1G77890.1		protein_coding	DNA-directed RNA polymerase II protein;(source:Araport11)
AT1G78000	0.839983	0.84153	3.26276	0.0141988	0.031918	AT1G78000.1	SULFATE TRANSPORTER 1;2 (SULTR1;2)	protein_coding	Encodes a sulfate transporter that can restore sulfate uptake capacity of a yeast mutant lacking sulfate transporter genes.
AT1G78130	1.5293	1.52989	3.97803	6.36217e-07	5.2648e-06	AT1G78130.1	UNFERTILIZED EMBRYO SAC 2 (UNE2)	protein_coding	Major facilitator superfamily protein;(source:Araport11)
AT1G78200	0.761003	0.761127	5.36573	0.00094582	0.00299523	AT1G78200.1		protein_coding	Protein phosphatase 2C family protein;(source:Araport11)
AT1G78210	1.76449	1.76476	5.62126	1.58624e-06	1.17131e-05	AT1G78210.1		protein_coding	alpha/beta-Hydrolases superfamily protein;(source:Araport11)
AT1G78280	0.919068	0.919227	5.9076	4.7942e-05	0.000223209	AT1G78280.1		protein_coding	transferases, transferring glycosyl groups;(source:Araport11)
AT1G78310	2.32086	2.32389	2.61204	1.55769e-07	1.5375e-06	AT1G78310.1	VQ MOTIF-CONTAINING PROTEIN 9 (VQ9)	protein_coding	VQ motif-containing protein;(source:Araport11)
AT1G78380	1.01901	1.01902	9.02088	4.43674e-05	0.000208921	AT1G78380.1	GLUTATHIONE S-TRANSFERASE TAU 19 (GSTU19)	protein_coding	Encodes a glutathione transferase that is a member of Tau GST gene family. Expression is induced by drought stress, oxidative stress, and high doses of auxin and cytokinin. naming convention according to Wagner et al. (2002) The expression of this gene is upregulated by herbicide safeners such as benoxacor and fenclorim.
AT1G78410	5.38176	5.38563	5.13151	7.0008e-11	2.03626e-09	AT1G78410.1		protein_coding	VQ motif-containing protein;(source:Araport11)
AT1G78420	1.50682	1.50708	5.37508	2.76454e-10	6.33561e-09	AT1G78420.1	DA (LARGE IN CHINESE) 2 (DA2)	protein_coding	RING/U-box superfamily protein;(source:Araport11)
AT1G78460	1.81521	1.81556	4.54721	0.000115424	0.000476619	AT1G78460.1		protein_coding	SOUL heme-binding family protein;(source:Araport11)
AT1G78600	0.59943	0.599613	4.64614	0.0168923	0.0370498	AT1G78600.2	LIGHT-REGULATED ZINC FINGER PROTEIN 1 (LZF1)	protein_coding	light-regulated zinc finger protein 1;(source:Araport11)
AT1G78800	1.01569	1.01593	4.82625	5.78379e-07	4.85097e-06	AT1G78800.1		protein_coding	UDP-Glycosyltransferase superfamily protein;(source:Araport11)
AT1G78830	2.7038	2.70391	7.50427	1.80642e-07	1.75597e-06	AT1G78830.1		protein_coding	Curculin-like (mannose-binding) lectin family protein;(source:Araport11)
AT1G78850	3.06415	3.06423	8.29703	3.66925e-08	4.33821e-07	AT1G78850.1	MANNOSE BINDING LECTIN1 (MBL1)	protein_coding	curculin-like (mannose-binding) lectin family protein, low similarity to ser/thr protein kinase from Zea mays (GI:2598067); contains Pfam lectin (probable mannose binding) domain PF01453 but not the protein kinase domain of the Z. mays protein
AT1G78860	2.71197	2.71578	2.55486	6.44645e-09	9.59371e-08	AT1G78860.1		protein_coding	curculin-like (mannose-binding) lectin family protein, low similarity to Ser/Thr protein kinase (Zea mays) GI:2598067; contains Pfam profile PF01453: Lectin (probable mannose binding) but not the protein kinase domain of the Z. mays protein
AT1G78870	0.797106	0.797173	6.12724	7.01357e-05	0.00030897	AT1G78870.1	UBIQUITIN-CONJUGATING ENZYME 35 (UBC35)	protein_coding	UBC35/UBC13A encodes a protein that may play a role in DNA damage responses and error-free post-replicative DNA repair by participating in lysine-63-based polyubiquitination reactions. UBC35/UBC13A can form diubiquitin and triubiquitin chains in combination with MMZ1,2,3,4/(UEV1A,B,C,D) in vitro. It can also functionally complement an mms2 ubc13 mutation in budding yeast by increasing the double …
AT1G78895	2.16241	2.16347	3.9855	1.25734e-12	7.53836e-11	AT1G78895.1		protein_coding	Reticulon family protein;(source:Araport11)
AT1G79245	3.47989	3.47991	10.9806	1.6957e-12	9.5504e-11	AT1G79245.1		pseudogene	pseudogene of Winged helix-turn-helix transcription repressor DNA-binding protein;(source:Araport11)
AT1G79340	0.959051	0.959101	7.04266	1.35482e-06	1.0207e-05	AT1G79340.1	METACASPASE 4 (MC4)	protein_coding	Encodes MCP2d, the predominant and constitutively expressed member of type II metacaspases (MCPs). MCP2d plays a positive regulatory role in biotic and abiotic stress-induced programmed cell death (PCD). Arabidopsis contains three type I MCP genes (MCP1a-c) and six type II MCP genes (MCP2a?f): AtMCP1a/At5g64240, AtMCP1b/At1g02170, AtMCP1c/At4g25110, AtMCP2a/At1g79310, AtMCP2b/At1g79330, AtMCP2c/A…
AT1G79360	1.68913	1.69786	0.407917	2.44959e-05	0.00012518	AT1G79360.1	ORGANIC CATION/CARNITINE TRANSPORTER 2 (OCT2)	protein_coding	organic cation/carnitine transporter 2;(source:Araport11)
AT1G79380	0.970209	0.970273	6.75914	1.0607e-06	8.25551e-06	AT1G79380.1	RING DOMAIN LIGASE 4 (RGLG4)	protein_coding	Encodes a ubiquitin ligase that is an essential upstream modulator of JA signaling in response to various stimuli.
AT1G79410	2.79586	2.79689	4.13026	2.43849e-08	3.04378e-07	AT1G79410.1	ORGANIC CATION/CARNITINE TRANSPORTER5 (OCT5)	protein_coding	organic cation/carnitine transporter5;(source:Araport11)
AT1G79450	2.48327	2.48868	2.58865	2.85628e-07	2.62546e-06	AT1G79450.1	ALA-INTERACTING SUBUNIT 5 (ALIS5)	protein_coding	ALA-interacting subunit 5;(source:Araport11)
AT1G79590	0.964496	0.964726	5.05136	2.15514e-07	2.05413e-06	AT1G79590.1	SYNTAXIN OF PLANTS 52 (SYP52)	protein_coding	Encodes one of 24 Arabidopsis syntaxins. Its mRNA has been shown to be expressed.
AT1G79670	1.58443	1.58479	4.77033	4.34894e-10	9.17474e-09	AT1G79670.1	RESISTANCE TO FUSARIUM OXYSPORUM 1 (RFO1)	protein_coding	Encodes a receptor-like kinase that does not contain an extracellular leucine-rich repeat domain. A novel type of dominant disease-resistance protein that confers resistance to a broad spectrum of Fusarium races.
AT1G79680	8.55945	8.59688	5.6953	1.28181e-14	2.87034e-12	AT1G79680.1	WALL ASSOCIATED KINASE (WAK)-LIKE 10 (WAKL10)	protein_coding	Encodes a twin-domain, kinase-GC signaling molecule that may function in biotic stress responses that is critically dependent on the second messenger cGMP.
AT1G79690	1.2486	1.24868	6.59331	4.10956e-09	6.45649e-08	AT1G79690.1	NUDIX HYDROLASE HOMOLOG 3 (NUDT3)	protein_coding	nudix hydrolase homolog 3;(source:Araport11)
AT1G79710	2.03115	2.03253	3.66729	3.01319e-07	2.74122e-06	AT1G79710.1		protein_coding	Major facilitator superfamily protein;(source:Araport11)
AT1G79730	0.465929	0.46601	4.89375	0.0184538	0.0398955	AT1G79730.1	EARLY FLOWERING 7 (ELF7)	protein_coding	Encodes a PAF1 homolog that is involved in the control of flowering time by elevating FLC expression to a level that creates the vernalization-responsive, winter-annual habit. Yeast PAF1 is a component of a five-member complex that associates with RNA pol II and is thought to regulate gene expression by recruiting SET1 (a histone 3 Lys 4 [H3-K4] methyl transferase) to the initially transcribed [5…
AT1G79920	0.968291	0.968318	7.72638	0.000186948	0.000725389	AT1G79920.1	HEAT SHOCK PROTEIN 70-15 (Hsp70-15)	protein_coding	Heat shock protein 70 (Hsp 70) family protein;(source:Araport11)
AT1G79930	0.975522	0.975554	7.56817	9.36924e-05	0.00039442	AT1G79930.1	HEAT SHOCK PROTEIN 91 (HSP91)	protein_coding	encodes high molecular weight heat shock protein 70 not a HSP90 homolog, mRNA is constitutively expressed but transiently induced after heat shock
AT1G79940	0.474518	0.474563	5.9479	0.0122846	0.0281115	AT1G79940.1	(ATERDJ2A)	protein_coding	J domain protein localized in ER membrane. Mutants have defective pollen germination.
AT1G79985	0.971108	0.971824	3.20359	0.000640859	0.00213115	AT1G79985.1		protein_coding	structural molecules protein;(source:Araport11)
AT1G80120	1.38462	1.38672	2.97336	0.000691156	0.00227561	AT1G80120.1		protein_coding	LURP-one-like protein (DUF567);(source:Araport11)
AT1G80280	1.73011	1.73052	4.49672	6.23959e-10	1.24613e-08	AT1G80280.1		protein_coding	alpha/beta-Hydrolases superfamily protein;(source:Araport11)
AT1G80290	1.31686	1.31776	3.60507	6.8747e-06	4.16606e-05	AT1G80290.2		protein_coding	a member of the Glycosyltransferase Family 64 (according to CAZy Database)
AT1G80300	1.42827	1.42832	7.24617	2.03623e-08	2.60464e-07	AT1G80300.1	NUCLEOTIDE TRANSPORTER 1 (NTT1)	protein_coding	Encodes an ATP/ADP transporter. The mRNA is cell-to-cell mobile.
AT1G80320	1.71161	1.72422	0.322037	0.00402328	0.0106142	AT1G80320.1		protein_coding	2-oxoglutarate (2OG) and Fe(II)-dependent oxygenase superfamily protein;(source:Araport11)
AT1G80460	1.27538	1.27546	6.49038	1.58015e-06	1.16728e-05	AT1G80460.1	NONHOST RESISTANCE TO P. S. PHASEOLICOLA 1 (NHO1)	protein_coding	Encodes a protein similar to glycerol kinase, which converts glycerol to glycerol 3-phosphate and performs a rate-limiting step in glycerol metabolism. This gene is required for both general and specific resistance against bacteria and fungi. Arabidopsis thaliana glycerol kinase (GLR1) mRNA.Involved in flagellin-induced non-host resistance to Pseudomonas. Coronatine partially suppresses flagellin…
AT1G80510	1.31544	1.31585	4.31126	8.92557e-08	9.49574e-07	AT1G80510.1		protein_coding	Encodes a close relative of the amino acid transporter ANT1 (AT3G11900).
AT1G80530	0.678868	0.679007	4.75476	0.000578823	0.00194576	AT1G80530.1		protein_coding	Major facilitator superfamily protein;(source:Araport11)
AT1G80555	1.26885	1.28524	2.1183	0.0116944	0.0269134	AT1G80555.1		protein_coding	Isocitrate/isopropylmalate dehydrogenase family protein;(source:Araport11)
AT1G80560	0.758593	0.75868	5.84605	0.00137381	0.00415653	AT1G80560.1	ISOPROPYLMALATE DEHYDROGENASE 2 (IMD2)	protein_coding	The AtIMD2 is one out of 3 genes encoding the enzyme 3-isopropylmalate dehydrogenase involved in leucine biosynthesis in Arabidopsis. Its subcellular location has been targeted to plastids. The mRNA is cell-to-cell mobile.
AT1G80610	1.95124	1.95235	3.89005	8.69107e-09	1.25065e-07	AT1G80610.1		protein_coding	hypothetical protein;(source:Araport11)
AT1G80820	6.52512	6.52977	6.97304	1.07181e-08	1.508e-07	AT1G80820.1	CINNAMOYL COA REDUCTASE (CCR2)	protein_coding	Encodes an cinnamoyl CoA reductase isoform. Involved in lignin biosynthesis.
AT1G80830	0.560432	0.560505	5.27691	0.0205913	0.0438837	AT1G80830.1	NATURAL RESISTANCE-ASSOCIATED MACROPHAGE PROTEIN 1 (NRAMP1)	protein_coding	Thought to be involved in iron homeostasis. Induced in leaves in response to iron deficiency. Transgenic plants accumulate toxic levels of iron. Gene complements yeast iron uptake mutants.
AT1G80840	6.56349	6.5653	7.76207	4.70497e-14	6.4299e-12	AT1G80840.1	WRKY DNA-BINDING PROTEIN 40 (WRKY40)	protein_coding	Pathogen-induced transcription factor. Binds W-box sequences in vitro. Forms protein complexes with itself and with WRKY40 and WRKY60. Coexpression with WRKY18 or WRKY60 made plants more susceptible to both P. syringae and B. cinerea. WRKY18, WRKY40, and WRKY60 have partially redundant roles in response to the hemibiotrophic bacterial pathogen Pseudomonas syringae and the necrotrophic fungal path…
AT1G80960	0.78479	0.785577	2.78512	0.00927105	0.0219813	AT1G80960.2		protein_coding	F-box and Leucine Rich Repeat domains containing protein;(source:Araport11)
AT2G01100	0.692254	0.692343	5.77171	0.000146185	0.000585054	AT2G01100.1		protein_coding	FAM133-like protein;(source:Araport11)
AT2G01180	3.50963	3.51056	6.47911	1.42829e-13	1.41958e-11	AT2G01180.1	PHOSPHATIDIC ACID PHOSPHATASE 1 (PAP1)	protein_coding	Encodes phosphatidate phosphatase. Up-regulated by genotoxic stress (gamma ray or UV-B) and elicitor treatments with mastoparan and harpin. Expressed in roots and leaves.
AT2G01190	0.902591	0.902807	4.42347	0.00101624	0.00319267	AT2G01190.1	PIGMENT DEFECTIVE 331 (PDE331)	protein_coding	Octicosapeptide/Phox/Bem1p family protein;(source:Araport11)
AT2G01340	3.53667	3.54001	3.26846	2.67943e-12	1.36813e-10	AT2G01340.1	(At17.1)	protein_coding	Encodes a protein whose expression is responsive to nematode infection.
AT2G01450	1.6257	1.62576	7.54261	2.06378e-12	1.10536e-10	AT2G01450.1	MAP KINASE 17 (MPK17)	protein_coding	member of MAP Kinase
AT2G01470	0.54157	0.541654	5.17152	0.00247984	0.00695041	AT2G01470.1	SEC12P-LIKE 2 PROTEIN (STL2P)	protein_coding	Sec12p-like protein (GTP exchange protein) that functionally complements yeast sec12 null mutant. Protein is localized to the ER.
AT2G01480	0.525936	0.526149	3.8457	0.00910142	0.0216316	AT2G01480.1	ESMERALDA1 (ESMD1)	protein_coding	ESMD1 is a golgi localized putative O-fucosyltransferase.
AT2G01540	1.52391	1.52469	4.27609	2.08479e-06	1.48289e-05	AT2G01540.1	C2-DOMAIN ABA-RELATED 10 (CAR10)	protein_coding	Calcium-dependent lipid-binding (CaLB domain) family protein;(source:Araport11)
AT2G01600	1.62805	1.62819	6.68489	6.04547e-09	9.03951e-08	AT2G01600.1		protein_coding	ENTH/ANTH/VHS superfamily protein;(source:Araport11)
AT2G01650	1.60371	1.604	5.69805	4.27823e-09	6.6932e-08	AT2G01650.1	PLANT UBX DOMAIN-CONTAINING PROTEIN 2 (PUX2)	protein_coding	encodes a peripheral membrane protein that contains UBX domain and interacts with AtCDC48 in vitro and co-fractionates with membrane-associated but not soluble AtCDC48 in vivo.
AT2G01670	1.79367	1.79377	7.30806	2.69647e-09	4.51088e-08	AT2G01670.1	NUDIX HYDROLASE HOMOLOG 17 (NUDT17)	protein_coding	nudix hydrolase homolog 17;(source:Araport11)
AT2G01690	0.620597	0.620646	6.21172	0.000347593	0.00124741	AT2G01690.2		protein_coding	ARM repeat superfamily protein;(source:Araport11)
AT2G01710	0.618473	0.618654	4.30841	0.00227432	0.00644563	AT2G01710.1		protein_coding	Chaperone DnaJ-domain superfamily protein;(source:Araport11)
AT2G02010	7.14419	7.14591	8.96062	1.67512e-15	8.64825e-13	AT2G02010.1	GLUTAMATE DECARBOXYLASE 4 (GAD4)	protein_coding	glutamate decarboxylase 4;(source:Araport11)
AT2G02040	1.19645	1.19657	5.96729	6.18753e-07	5.13399e-06	AT2G02040.1	NRT1/ PTR FAMILY 8.3 (NPF8.3)	protein_coding	Encodes a di- and tri-peptide transporter that recognizes a variety of different amino acid combinations. Expression of the transcripts for this gene can be detected in the embryo through in situ hybridization. This protein does not have nitrate transporter activity based on oocyte transport assays.
AT2G02061	1.37231	1.40105	-0.787534	0.00949213	0.0224425	AT2G02061.1		protein_coding	Nucleotide-diphospho-sugar transferase family protein;(source:Araport11)
AT2G02090	0.662921	0.663047	5.21665	9.15165e-05	0.000386838	AT2G02090.1	(ETL1)	protein_coding	SNF2 domain-containing protein / helicase domain-containing protein;(source:Araport11)
AT2G02100	0.807849	0.808057	4.87798	0.0034032	0.00916029	AT2G02100.1	LOW-MOLECULAR-WEIGHT CYSTEINE-RICH 69 (LCR69)	protein_coding	Predicted to encode a PR (pathogenesis-related) protein. Belongs to the plant defensin (PDF) family with the following members: At1g75830/PDF1.1, At5g44420/PDF1.2a, At2g26020/PDF1.2b, At5g44430/PDF1.2c, At2g26010/PDF1.3, At1g19610/PDF1.4, At1g55010/PDF1.5, At2g02120/PDF2.1, At2g02100/PDF2.2, At2g02130/PDF2.3, At1g61070/PDF2.4, At5g63660/PDF2.5, At2g02140/PDF2.6, At5g38330/PDF3.1 and At4g30070/PDF…
AT2G02180	1.86502	1.86524	6.02063	1.18895e-11	4.65219e-10	AT2G02180.1	TOBAMOVIRUS MULTIPLICATION PROTEIN 3 (TOM3)	protein_coding	Necessary for the efficient multiplication of tobamoviruses. The mRNA is cell-to-cell mobile.
AT2G02220	2.69526	2.69577	5.98117	1.14467e-13	1.24414e-11	AT2G02220.1	PHYTOSULFOKIN RECEPTOR 1 (PSKR1)	protein_coding	Encodes a protein interacting with phytosulfokine, a five amino acid sulfated peptide (YIYTQ). Contains dual guanylate cyclase and kinase catalytic activities that operate in vivo.
AT2G02240	0.985419	0.998094	-0.744954	0.0212202	0.0449714	AT2G02240.1	MATERNAL EFFECT EMBRYO ARREST 66 (MEE66)	protein_coding	F-box family protein;(source:Araport11)
AT2G02350	1.56474	1.56716	3.023	3.36643e-06	2.24662e-05	AT2G02350.1	SKP1 INTERACTING PARTNER 3 (SKIP3)	protein_coding	encodes a protein containing an F-box domain and physically interacts with SCF subunit SKP1/ASK1. The protein also exhibits similarity in sequence to phloem protein 2 (PP2) from cucumber.
AT2G02360	1.36935	1.36965	4.4405	2.72543e-07	2.52516e-06	AT2G02360.1	PHLOEM PROTEIN 2-B10 (PP2-B10)	protein_coding	Encodes an F-box protein containing a Nictaba-related lectin domain that can act as a carbohydrate-binding protein.Expression is induced by SA and pathogenic bacteria.
AT2G02370	2.56631	2.5675	5.04254	1.21044e-12	7.32811e-11	AT2G02370.1		protein_coding	SNARE associated Golgi protein family;(source:Araport11)
AT2G02390	1.31398	1.31418	5.6266	2.58587e-06	1.78732e-05	AT2G02390.3	GLUTATHIONE S-TRANSFERASE ZETA 1 (GSTZ1)	protein_coding	Encodes glutathione transferase belonging to the zeta class of GSTs. Naming convention according to Wagner et al. (2002). The protein undergoes spontaneous thiolation following treatment with the oxidant tert-butylhydroperoxide. It functions in vitro as a maleylacetoacetate isomerase and is likely to be involved in tyrosine catabolism.
AT2G02730	0.828982	0.829363	3.7286	0.000241338	0.00090452	AT2G02730.1		protein_coding	GRIP/coiled-coil protein, putative (DUF1664);(source:Araport11)
AT2G02800	0.691199	0.691279	5.94382	0.000464622	0.00160302	AT2G02800.1	PROTEIN KINASE 2B (APK2B)	protein_coding	Encodes protein kinase APK2b.
AT2G02810	1.4841	1.48449	5.00938	7.46355e-06	4.468e-05	AT2G02810.1	UDP-GALACTOSE TRANSPORTER 1 (UTR1)	protein_coding	Encodes a multitransmembrane hydrophobic protein that functions as transporter of UDP-galactose and UDP-glucose into the Golgi. Localized in the ER. Involved in the unfolded protein response, a mechanism that controls proper protein folding in the ER.
AT2G02860	2.20254	2.2029	5.71209	8.72016e-12	3.58568e-10	AT2G02860.1	SUCROSE TRANSPORTER 2 (SUT2)	protein_coding	encodes a sucrose transporter in sieve elements and a number of sink tissues and cell types. Gene expression is induced by wounding.
AT2G02870	1.25052	1.25074	5.30948	1.96127e-08	2.5209e-07	AT2G02870.1		protein_coding	Galactose oxidase/kelch repeat superfamily protein;(source:Araport11)
AT2G02960	0.841129	0.841292	4.78971	9.41032e-06	5.46222e-05	AT2G02960.5		protein_coding	RING/FYVE/PHD zinc finger superfamily protein;(source:Araport11)
AT2G02970	0.697918	0.698036	5.07083	0.00023356	0.000878735	AT2G02970.1	APYRASE 6 (APY6)	protein_coding	Encodes a putative apyrase involved in pollen exine pattern formation and anther dehiscence.
AT2G03240	1.05917	1.0595	4.49411	2.30368e-07	2.17784e-06	AT2G03240.1		protein_coding	EXS (ERD1/XPR1/SYG1) family protein;(source:Araport11)
AT2G03450	0.599045	0.599734	2.41593	0.0121541	0.0278505	AT2G03450.1	PURPLE ACID PHOSPHATASE 9 (PAP9)	protein_coding	purple acid phosphatase 9;(source:Araport11)
AT2G03470	0.807533	0.807675	5.313	1.18201e-05	6.66934e-05	AT2G03470.1		protein_coding	ELM2 domain-containing protein;(source:Araport11)
AT2G03505	2.73769	2.73948	3.94621	1.16426e-10	3.00673e-09	AT2G03505.1		protein_coding	Carbohydrate-binding X8 domain superfamily protein;(source:Araport11)
AT2G03510	0.857079	0.857175	5.86371	1.02616e-05	5.89557e-05	AT2G03510.1		protein_coding	SPFH/Band 7/PHB domain-containing membrane-associated protein family;(source:Araport11)
AT2G03530	1.04052	1.04082	4.02662	0.0025813	0.00719497	AT2G03530.1	UREIDE PERMEASE 2 (UPS2)	protein_coding	Mediate high-affinity uracil and 5-FU (a toxic uracil analogue) transport when expressed in yeast and Xenopus oocytes.Involved in allantoin transport.
AT2G03540	2.70398	2.71926	0.608585	1.69157e-06	1.23486e-05	AT2G03540.1		transposable_element_gene	transposable_element_gene;(source:Araport11);similar to unknown protein [Arabidopsis thaliana] (TAIR:AT4G11710.1);(source:TAIR10)
AT2G03690	0.463598	0.463759	4.20158	0.0170178	0.0372734	AT2G03690.1		protein_coding	Ubiquinone biosynthesis protein COQ4 homolog.
AT2G03760	0.849062	0.849292	5.62306	0.00117545	0.00363147	AT2G03760.1	SULPHOTRANSFERASE 12 (SOT12)	protein_coding	Encodes a brassinosteroid sulfotransferase. In vitro experiements show that this enzyme has a preference for 24-epibrassinosteroids, particularly 24-epicathasterone, but does not act on castasterone and brassinolide. It also shows sulfating activity toward flavonoids. It is differentially expressed during development, being more abundant in young seedlings and actively growing cell cultures. Expr…
AT2G04050	2.37007	2.40126	1.91893	0.0050879	0.0130325	AT2G04050.1		protein_coding	MATE efflux family protein;(source:Araport11)
AT2G04100	0.720737	0.721956	1.97489	0.00348922	0.0093593	AT2G04100.1		protein_coding	MATE efflux family protein;(source:Araport11)
AT2G04305	1.85664	1.8571	5.13958	2.43184e-10	5.70055e-09	AT2G04305.1		protein_coding	Magnesium transporter CorA-like family protein;(source:Araport11)
AT2G04400	2.43321	2.43331	7.72888	1.16477e-10	3.00673e-09	AT2G04400.1		protein_coding	Aldolase-type TIM barrel family protein;(source:Araport11)
AT2G04430	1.30668	1.30738	4.17679	0.000598586	0.00200384	AT2G04430.1	NUDIX HYDROLASE HOMOLOG 5 (NUDT5)	protein_coding	nudix hydrolase homolog 5;(source:Araport11)
AT2G04495	2.77836	2.78142	3.28051	2.05233e-05	0.000107027	AT2G04495.1		protein_coding	transmembrane protein;(source:Araport11)
AT2G04520	0.719502	0.719542	6.9954	0.000214491	0.000816578	AT2G04520.1		protein_coding	Nucleic acid-binding, OB-fold-like protein;(source:Araport11)
AT2G04620	0.792518	0.792881	3.72382	0.000116268	0.000478937	AT2G04620.1	(MTP12)	protein_coding	Encodes a Zn transporter that localizes to the Golgi apparatus and forms a functional complex with AtMTP5t1 to transport Zn into the Golgi.
AT2G04650	1.14004	1.14094	2.81339	2.60021e-05	0.000131826	AT2G04650.1	KONJAC 2 (KJC2)	protein_coding	KONJAC2 is imilar to sugar pyrophosphorylases but has an insertion of 2 AA in the pyrophosphorylase consensus motif that is highly conserved in GMPPs. KONJAC2 does not display GDP-mannose pyrophosphorylase activity. It can simulate GDP-mannose pyrophosphorylase activity of VTC1.
AT2G05260	1.38839	1.38933	3.37825	3.32227e-07	2.99165e-06	AT2G05260.1		protein_coding	alpha/beta-Hydrolases superfamily protein;(source:Araport11)
AT2G05320	0.927757	0.928094	4.16337	6.37484e-06	3.91678e-05	AT2G05320.1		protein_coding	beta-1,2-N-acetylglucosaminyltransferase II;(source:Araport11)
AT2G05380	1.93132	1.9315	6.00577	0.00223538	0.00635389	AT2G05380.1	GLYCINE-RICH PROTEIN 3 SHORT ISOFORM (GRP3S)	protein_coding	glycine-rich protein 3 short isoform (GRP3S) mRNA, complete The mRNA is cell-to-cell mobile.
AT2G05540	1.25652	1.25727	3.25729	0.000182722	0.000711069	AT2G05540.1		protein_coding	Glycine-rich protein family;(source:Araport11)
AT2G05940	2.03195	2.03214	7.32491	2.10159e-07	2.01341e-06	AT2G05940.1	RPM1-INDUCED PROTEIN KINASE (RIPK)	protein_coding	Encodes a receptor-like cytoplasmic kinase that phosphorylates the host target RIN4, leading to the activation of a plant innate immune receptor RPM1.
AT2G06050	2.88175	2.88194	8.36038	3.52464e-09	5.66197e-08	AT2G06050.2	OXOPHYTODIENOATE-REDUCTASE 3 (OPR3)	protein_coding	Encodes a 12-oxophytodienoate reductase that is required for jasmonate biosynthesis. Mutants are male sterile and defective in pollen dehiscence. Shows activity towards 2,4,6-trinitrotoluene. CFA-Ile, CFA-Leu, CFA-Val, CFA-Met and CFA-Ala can restore the fertility of opr3 plants by inducing filament elongation and anther dehiscence.
AT2G06510	1.03329	1.03417	3.34052	2.70936e-06	1.85405e-05	AT2G06510.1	REPLICATION PROTEIN A 1A (RPA1A)	protein_coding	Encodes a homolog of Replication Protein A that is involved in meiosis I in pollen mother cells. rpa1a mutants have a reduced number of class I crossovers. The protein is located in chromatin-associated foci in early leptotene and can be detected in these foci until late pachytene of meiosis I.
AT2G06530	1.83273	1.83288	6.95292	1.12954e-11	4.48583e-10	AT2G06530.1	(VPS2.1)	protein_coding	SNF7 family protein;(source:Araport11)
AT2G07180	1.79761	1.79778	6.31063	1.38288e-10	3.46858e-09	AT2G07180.1		protein_coding	Protein kinase superfamily protein;(source:Araport11)
AT2G07723	0.796723	0.800152	0.166819	0.0181209	0.0392718	AT2G07723.1		pseudogene	pseudogene of cytochrome C biogenesis 452;(source:Araport11)
AT2G11520	1.79784	1.79812	5.72822	6.78156e-11	1.98871e-09	AT2G11520.1	CALMODULIN-BINDING RECEPTOR-LIKE CYTOPLASMIC KINASE 3 (CRCK3)	protein_coding	high overall homology to CRCK1
AT2G12550	0.815597	0.816273	2.93815	3.63618e-05	0.00017572	AT2G12550.1	HOMOLOG OF HUMAN NUB1 (NUB1)	protein_coding	ubiquitin-associated (UBA)/TS-N domain-containing protein;(source:Araport11)
AT2G13650	1.98238	1.9829	4.72309	2.86093e-10	6.48455e-09	AT2G13650.1	GOLGI NUCLEOTIDE SUGAR TRANSPORTER 1 (GONST1)	protein_coding	Encodes a Golgi-localized GDP-mannose transporter. It can transport ADP-glucose in vitro.
AT2G13790	3.31497	3.31512	7.73536	3.79808e-13	3.0559e-11	AT2G13790.1	SOMATIC EMBRYOGENESIS RECEPTOR-LIKE KINASE 4 (SERK4)	protein_coding	somatic embryogenesis receptor-like kinase 4;(source:Araport11)
AT2G13800	1.66319	1.66376	4.65519	4.07097e-06	2.64094e-05	AT2G13800.1	SOMATIC EMBRYOGENESIS RECEPTOR-LIKE KINASE 5 (SERK5)	protein_coding	somatic embryogenesis receptor-like kinase 5;(source:Araport11)
AT2G13810	2.38676	2.3874	4.88313	0.00494975	0.0127277	AT2G13810.1	AGD2-LIKE DEFENSE RESPONSE PROTEIN 1 (ALD1)	protein_coding	AGD2-like defense response protein 1;(source:Araport11)
AT2G13960	1.01214	1.01887	-0.428882	0.0110388	0.0255852	AT2G13960.1		protein_coding	Homeodomain-like superfamily protein;(source:Araport11)
AT2G14115	0.630049	0.631191	1.31507	0.0155332	0.034517	AT2G14115.1		antisense_long_noncoding_rna	Potential natural antisense gene, locus overlaps with AT2G14120
AT2G14120	0.461636	0.461694	5.77583	0.00641618	0.0159491	AT2G14120.3	DYNAMIN RELATED PROTEIN (DRP3B)	protein_coding	Encodes a dynamin related protein. DRPs are self-assembling GTPasse involved in fission and fusion of membranes. DRP3B functions in mitochondrion and peroxisome fission in combination with DRP3A.
AT2G14255	0.468508	0.468605	3.89634	0.0178945	0.0388673	AT2G14255.1		protein_coding	Ankyrin repeat family protein with DHHC zinc finger domain-containing protein;(source:Araport11)
AT2G14720	0.81799	0.818037	6.85684	3.54593e-05	0.00017195	AT2G14720.1	VACUOLAR SORTING RECEPTOR 4 (VSR4)	protein_coding	encodes a vacuolar sorting receptor
AT2G15040	2.72367	2.72541	4.18483	1.40106e-07	1.40681e-06	AT2G15040.1	RECEPTOR LIKE PROTEIN 18 (RLP18)	pseudogene	pseudogene of receptor like protein 53;(source:Araport11)
AT2G15042	2.41421	2.41485	4.99147	2.12095e-08	2.69446e-07	AT2G15042.1		protein_coding	Leucine-rich repeat (LRR) family protein;(source:Araport11)
AT2G15080	1.13518	1.13526	5.49918	8.95797e-05	0.000380034	AT2G15080.1	RECEPTOR LIKE PROTEIN 19 (RLP19)	protein_coding	receptor like protein 19;(source:Araport11)
AT2G15220	3.85806	3.86864	1.81655	7.9435e-11	2.25746e-09	AT2G15220.1		protein_coding	Plant basic secretory protein (BSP) family protein;(source:Araport11)
AT2G15390	6.04954	6.05157	7.11846	5.56411e-15	1.75279e-12	AT2G15390.2	FUCOSYLTRANSFERASE 4 (FUT4)	protein_coding	Encodes an alpha-(1,2)-fucosyltransferase.
AT2G15480	6.28843	6.29257	6.98649	1.11988e-16	1.48672e-13	AT2G15480.1	UDP-GLUCOSYL TRANSFERASE 73B5 (UGT73B5)	protein_coding	UDP-glucosyl transferase 73B5;(source:Araport11)
AT2G15570	1.47588	1.4765	4.08756	1.31101e-06	9.9293e-06	AT2G15570.2	(ATHM3)	protein_coding	chloroplast protein similar to prokaryotic thioredoxin.
AT2G15760	3.80861	3.81626	2.63029	6.44125e-13	4.53474e-11	AT2G15760.1		protein_coding	calmodulin-binding protein (DUF1645);(source:Araport11)
AT2G15830	1.34189	1.34891	0.96529	0.000711733	0.00233756	AT2G15830.1		protein_coding	hypothetical protein;(source:Araport11)
AT2G15840	1.32214	1.33519	0.0382119	0.00248099	0.00695185	AT2G15840.1		pseudogene	pseudogene of hypothetical protein;(source:Araport11)
AT2G16060	2.43161	2.43333	3.69203	5.36258e-05	0.000245626	AT2G16060.1	HEMOGLOBIN 1 (HB1)	protein_coding	Encodes a class 1 nonsymbiotic hemoglobin induced by low oxygen levels with very high oxygen affinity. It is not likely to be a hemoglobin transporter because of its extremely high affinity for oxygen. Overexpression impairs cold stress-induced nitric oxide (NO) production.
AT2G16500	1.81364	1.81367	8.43481	3.92845e-10	8.42147e-09	AT2G16500.1	ARGININE DECARBOXYLASE 1 (ADC1)	protein_coding	Encodes a arginine decarboxylase (ADC), a rate-limiting enzyme that catalyzes the first step of polyamine (PA) biosynthesis via ADC pathway in Arabidopsis thaliana. Arabidopsis genome has two ADC paralogs, ADC1 and ADC2. Double mutant analysis showed that ADC genes are essential for the production of PA, and are required for normal seed development. Promoter region of ADC1 contains 742-bp AT-rich…
AT2G16710	0.450391	0.450618	4.11138	0.0197012	0.0421996	AT2G16710.3		protein_coding	Iron-sulfur cluster biosynthesis family protein;(source:Araport11)
AT2G16720	2.5624	2.56592	3.89669	2.98962e-05	0.000148451	AT2G16720.1	MYB DOMAIN PROTEIN 7 (MYB7)	protein_coding	Encodes a member of MYB3R- and R2R3- type MYB- encoding gene family that acts as a repressor of flavonol biosynthesis. AtMYB7 gene expression is induced by salt treatment.
AT2G16870	1.84145	1.84277	3.36534	9.52738e-08	1.00783e-06	AT2G16870.1		protein_coding	Disease resistance protein (TIR-NBS-LRR class) family;(source:Araport11)
AT2G16900	3.62042	3.62085	7.1008	3.07277e-13	2.63182e-11	AT2G16900.1		protein_coding	phospholipase-like protein (PEARLI 4) family protein;(source:Araport11)
AT2G16950	0.517063	0.517095	6.46251	0.00783169	0.0189704	AT2G16950.1	TRANSPORTIN 1 (TRN1)	protein_coding	TRN1 is an importin beta protein that functions as a nuclear import receptor for AtGRP7 and in interacts with AGO1 to affect miRNA loading.
AT2G17110	1.79863	1.79917	4.87514	8.0719e-11	2.27967e-09	AT2G17110.1		protein_coding	DNA-directed RNA polymerase subunit beta, putative (DUF630 and DUF632);(source:Araport11)
AT2G17120	2.83358	2.83381	7.0639	1.82327e-10	4.42392e-09	AT2G17120.1	LYSM-CONTAINING RECEPTOR PROTEIN 1 (LYP1)	protein_coding	Induction of chitin-responsive genes by chitin treatment is not blocked in the mutant. It contains a C-terminal GPI anchor signal and is an ortholog of OsCEBiP.
AT2G17130	1.21875	1.2189	5.65691	2.01792e-08	2.58478e-07	AT2G17130.1	ISOCITRATE DEHYDROGENASE SUBUNIT 2 (IDH2)	protein_coding	Encodes a regulatory subunit of the mitochondrially-localized NAD+- dependent isocitrate dehydrogenase.
AT2G17190	0.517469	0.517504	6.39374	0.0044475	0.0115999	AT2G17190.1	(DSK2A)	protein_coding	Encodes a ubiquitin receptor protein that specifically associates with PEX2 and PEX12.
AT2G17200	0.619048	0.619086	6.55693	0.00255812	0.00713785	AT2G17200.1	(DSK2B)	protein_coding	Encodes a ubiquitin receptor protein that specifically associates with PEX2 and PEX12.
AT2G17220	2.40747	2.40768	6.97979	5.69276e-13	4.08516e-11	AT2G17220.1	KINASE 3 (KIN3)	protein_coding	Encodes a putative serine/threonine-specific protein kinase kin3. Protein is N-myristoylated.
AT2G17290	2.52594	2.52647	5.71815	2.80493e-09	4.63399e-08	AT2G17290.1	CALCIUM DEPENDENT PROTEIN KINASE 6 (CPK6)	protein_coding	Encodes calcium dependent protein kinase 6 (CPK6), a member of the Arabidopsis CDPK gene family. CDPKs contain an intrinsic Ca2+-activation domain with four EF hand Ca2+-binding sites. CDPKs protein kinases have been proposed to function in multiple plant signal transduction pathways downstream of [Ca2+]cyt elevations, thus transducing various physiological responses. CPK6 is expressed in both gu…
AT2G17370	0.489714	0.490066	3.22357	0.0126109	0.0287661	AT2G17370.1	3-HYDROXY-3-METHYLGLUTARYL-COA REDUCTASE 2 (HMG2)	protein_coding	Encodes a 3-hydroxy-3-methylglutaryl-CoA reductase (HMGR) that is involved in the synthesis of sterol and triterpenoid compounds.
AT2G17420	1.48394	1.48401	7.03681	1.35768e-08	1.85816e-07	AT2G17420.1	NADPH-DEPENDENT THIOREDOXIN REDUCTASE A (NTRA)	protein_coding	NADPH-dependent thioredoxin reductase, major cytosolic isoform The mRNA is cell-to-cell mobile.
AT2G17440	1.02181	1.02215	4.04668	3.88406e-05	0.000186007	AT2G17440.1	PLANT INTRACELLULAR RAS GROUP-RELATED LRR 5 (PIRL5)	protein_coding	Encodes PIRL5, a member of the Plant Intracellular Ras-group-related LRRs (Leucine rich repeat proteins). PIRLs are a distinct, plant-specific class of intracellular LRRs that likely mediate protein interactions, possibly in the context of signal transduction. The mRNA is cell-to-cell mobile.
AT2G17480	1.32044	1.32074	5.06693	1.05091e-07	1.09711e-06	AT2G17480.1	MILDEW RESISTANCE LOCUS O 8 (MLO8)	protein_coding	A member of a large family of seven-transmembrane domain proteins specific to plants, homologs of the barley mildew resistance locus o (MLO) protein. The Arabidopsis genome contains 15 genes encoding MLO proteins, with localization in plasma membrane. Phylogenetic analysis revealed four clades of closely-related AtMLO genes. ATMLO8 belongs to the clade III, with AtMLO5, AtMLO7, AtMLO9, and AtMLO1…
AT2G17500	2.8487	2.84992	5.02136	7.75685e-09	1.12985e-07	AT2G17500.1	PIN-LIKES 5 (PILS5)	protein_coding	Auxin efflux carrier family protein;(source:Araport11)
AT2G17510	0.591647	0.591726	5.59627	0.000332298	0.00120274	AT2G17510.2	EMBRYO DEFECTIVE 2763 (EMB2763)	protein_coding	ribonuclease II family protein;(source:Araport11)
AT2G17520	2.17181	2.17209	6.27624	9.12826e-12	3.73696e-10	AT2G17520.1	(IRE1A)	protein_coding	Encodes a endoribonuclease/protein kinase IRE1-like protein that is predicted to form a type I transmembrane protein structure and contain kinase/endoribonuclease domains at their C-terminal halves. The transcript levels for several ER-stress responsive genes, including six protein disulfide isomerases (PDIs), BiP2, and AtbZIP60 are not affected in ire1-2 null mutants. The mRNA is cell-to-cell mo…
AT2G17530	1.40687	1.40717	4.92756	2.6405e-09	4.42927e-08	AT2G17530.1		protein_coding	Protein kinase superfamily protein;(source:Araport11)
AT2G17570	1.50026	1.50171	2.43428	1.46423e-07	1.46234e-06	AT2G17570.1	CIS-PRENYLTRANSFERASE 1 (CPT1)	protein_coding	Undecaprenyl pyrophosphate synthetase family protein;(source:Araport11)
AT2G17705	3.42498	3.42658	4.57755	8.73398e-15	2.2878e-12	AT2G17705.1		protein_coding	methionine-S-oxide reductase;(source:Araport11)
AT2G17710	1.54861	1.54982	3.39431	0.00565866	0.0142994	AT2G17710.1		protein_coding	Big1;(source:Araport11)
AT2G17720	2.61586	2.61612	6.49164	4.06959e-13	3.19145e-11	AT2G17720.1	PROLYL 4-HYDROXYLASE 5 (P4H5)	protein_coding	Encodes a prolyl 4-hydroxylase that modifies the extensin proteins in root hair cells.
AT2G17730	1.29653	1.29705	4.53512	3.01229e-07	2.74122e-06	AT2G17730.2	NEP-INTERACTING PROTEIN 2 (NIP2)	protein_coding	Intrinsic thylakoid membrane protein that fixes RPOTmp on the stromal side of the thylakoid membrane.
AT2G17760	1.80439	1.80461	6.22461	2.27788e-11	7.89863e-10	AT2G17760.1		protein_coding	Eukaryotic aspartyl protease family protein;(source:Araport11)
AT2G17790	0.561556	0.561625	5.59739	0.00289672	0.00796546	AT2G17790.1	VPS35 HOMOLOG A (VPS35A)	protein_coding	Encodes a protein with similarity to yeast VPS35 which encodes a component of the retromer involved in retrograde endosomal transport. Mutants partially suppress the loss of VTI11 function in Arabidopsis and restores gravitropism in the double mutant. The mRNA is cell-to-cell mobile.
AT2G17840	0.543326	0.54345	6.24084	0.0186693	0.0403006	AT2G17840.1	EARLY-RESPONSIVE TO DEHYDRATION 7 (ERD7)	protein_coding	Identified as drought-inducible gene by differential hybridization. Upregulated by high light, drought, cold and salt stress determined by microarray analysis.
AT2G17870	0.468029	0.46811	5.14374	0.0169656	0.0371842	AT2G17870.1	COLD SHOCK DOMAIN PROTEIN 3 (CSP3)	protein_coding	Encodes COLD SHOCK DOMAIN PROTEIN 3 (CSP3), involved in the acquisition of freezing tolerance.
AT2G17900	0.890126	0.89091	3.19905	0.000625721	0.00208604	AT2G17900.1	SET DOMAIN GROUP 37 (SDG37)	protein_coding	Homology Subgroup S-ET - Protein containing an interrupted SET domain.
AT2G17980	0.956361	0.956459	6.08724	8.91314e-06	5.20615e-05	AT2G17980.1	(ATSLY1)	protein_coding	member of SLY1 Gene Family The mRNA is cell-to-cell mobile.
AT2G18000	2.09061	2.09527	2.04299	1.15119e-06	8.86333e-06	AT2G18000.2	TBP-ASSOCIATED FACTOR 14 (TAF14)	protein_coding	TBP-associated factor 14;(source:Araport11)
AT2G18090	1.49509	1.49533	5.27284	5.57755e-10	1.13418e-08	AT2G18090.1		protein_coding	PHD finger family protein / SWIB complex BAF60b domain-containing protein / GYF domain-containing protein;(source:Araport11)
AT2G18193	3.40528	3.41484	5.90402	4.35255e-05	0.000205217	AT2G18193.1		protein_coding	P-loop containing nucleoside triphosphate hydrolases superfamily protein;(source:Araport11)
AT2G18196	0.857072	0.864598	0.121177	0.0201474	0.0430612	AT2G18196.1		protein_coding	Heavy metal transport/detoxification superfamily protein;(source:Araport11)
AT2G18210	0.974737	0.979942	0.956918	0.00675119	0.0166637	AT2G18210.1		protein_coding	hypothetical protein;(source:Araport11)
AT2G18350	0.8086	0.809459	2.82421	0.00492816	0.0126827	AT2G18350.1	HOMEOBOX PROTEIN 24 (HB24)	protein_coding	homeobox protein 24;(source:Araport11)
AT2G18660	2.3543	2.35483	5.94875	0.000154119	0.000614165	AT2G18660.1	PLANT NATRIURETIC PEPTIDE A (PNP-A)	protein_coding	Encodes PNP-A (Plant Natriuretic Peptide A). PNPs are a class of systemically mobile molecules distantly related to expansins; their biological role has remained elusive. PNP-A contains a signal peptide domain and is secreted into the extracellular space. Co-expression analyses using microarray data suggest that PNP-A may function as a component of plant defence response and SAR in particular, an…
AT2G18670	2.44029	2.44159	4.18285	5.50551e-11	1.65843e-09	AT2G18670.1		protein_coding	RING/U-box superfamily protein;(source:Araport11)
AT2G18680	5.82167	5.82832	5.78001	9.74497e-14	1.0977e-11	AT2G18680.1		protein_coding	transmembrane protein;(source:Araport11)
AT2G18690	6.45334	6.45417	8.67946	8.34865e-10	1.6214e-08	AT2G18690.1		protein_coding	transmembrane protein;(source:Araport11)
AT2G18700	1.33369	1.33381	6.18319	0.0141371	0.0317948	AT2G18700.1	TREHALOSE PHOSPHATASE/SYNTHASE 11 (TPS11)	protein_coding	Encodes an enzyme putatively involved in trehalose biosynthesis. The protein has a trehalose synthase (TPS)-like domain that may or may not be active as well as a trehalose phosphatase (TPP)-like domain.
AT2G18750	0.650407	0.650462	6.13292	0.000753155	0.00245452	AT2G18750.1		protein_coding	Calmodulin-binding protein;(source:Araport11)
AT2G18840	0.519424	0.519655	3.76228	0.00695507	0.0170988	AT2G18840.1	YPT/RAB GTPASE INTERACTING PROTEIN 4A (YIP4A)	protein_coding	Encodes one of the two YPT/RAB GTPase Interacting Protein 4a (YIP4a) and YIP4b (formerly YIP2), which form a TGN-localized complex with ECHIDNA (ECH). This complex is required for the secretion of cell wall polysaccharides.
AT2G18860	0.909713	0.90988	4.75872	0.000650374	0.00215893	AT2G18860.1		protein_coding	Syntaxin/t-SNARE family protein;(source:Araport11)
AT2G18960	0.486424	0.486428	9.2342	0.0143708	0.0322658	AT2G18960.1	H(+)-ATPASE 1 (HA1)	protein_coding	Encodes a plasma membrane proton ATPase. Mutants have a reduced ability to close their stomata in response to drought and are affected in stomatal but not seed responsiveness to ABA. The mRNA is cell-to-cell mobile.
AT2G19130	2.67871	2.67953	5.10575	6.07402e-11	1.80627e-09	AT2G19130.1		protein_coding	S-locus lectin protein kinase family protein;(source:Araport11)
AT2G19160	1.98331	1.98377	5.05787	4.95939e-12	2.21477e-10	AT2G19160.1		protein_coding	Core-2/I-branching beta-1,6-N-acetylglucosaminyltransferase family protein;(source:Araport11)
AT2G19190	2.72336	2.72525	5.18503	9.66194e-05	0.000406099	AT2G19190.1	FLG22-INDUCED RECEPTOR-LIKE KINASE 1 (FRK1)	protein_coding	Encodes a receptor-like protein kinase that is involved in early defense signaling. Expression of this gene is strongly induced during leaf senescence. It is a target of the transcription factor AtWRKY6.
AT2G19240	1.10203	1.11415	0.110222	0.00538218	0.0136994	AT2G19240.1		protein_coding	Ypt/Rab-GAP domain of gyp1p superfamily protein;(source:Araport11)
AT2G19270	0.946091	0.946293	4.83338	1.33347e-06	1.00666e-05	AT2G19270.1		protein_coding	mitotic checkpoint protein PRCC-carboxy-term protein;(source:Araport11)
AT2G19350	0.746057	0.747061	2.19561	0.0107349	0.0250085	AT2G19350.1		protein_coding	transmembrane protein (DUF872);(source:Araport11)
AT2G19450	1.4085	1.41146	1.86523	0.000195987	0.00075477	AT2G19450.1	TRIACYLGLYCEROL BIOSYNTHESIS DEFECT 1 (TAG1)	protein_coding	Encodes Acyl-CoA:diacylglycerol acyltransferase (DGAT) catalyzes the final step of the triacylglycerol synthesis pathway. An insertion mutation in the TAG1 gene results in altered lipid phenotype. Role in senescence and seed development. Its preferred substrate is linolenoyl-CoA (C18:3-CoA).
AT2G19570	1.11907	1.11952	3.36327	0.00351539	0.00941998	AT2G19570.1	CYTIDINE DEAMINASE 1 (CDA1)	protein_coding	Encodes a cytidine deaminase that deaminates cytidine and deoxycytidine and is competitively inhibited by cytosine-containing compounds.
AT2G19572	0.842904	0.843352	3.79444	0.00923455	0.0219032	AT2G19572.1		antisense_long_noncoding_rna	Potential natural antisense gene, locus overlaps with AT2G19570
AT2G19710	1.70873	1.70919	5.01076	2.29275e-11	7.9354e-10	AT2G19710.1	IST1-LIKE 5 (ISTL5)	protein_coding	Regulator of Vps4 activity in the MVB pathway protein;(source:Araport11)
AT2G19800	1.99041	2.00609	1.30779	0.000842677	0.00270501	AT2G19800.1	MYO-INOSITOL OXYGENASE 2 (MIOX2)	protein_coding	Encodes a myo-inositol oxygenase family gene.
AT2G19880	0.923736	0.92386	5.72261	5.20835e-05	0.000239195	AT2G19880.2	GLCCER SYNTHASE (GCS)	protein_coding	Encodes Glucosylceramide synthase (GCS) which catalyzes the final step in glucosylceramide (GlcCer) synthesis by transferring a glucosyl residue from UDP-Glc to the ceramide backbone.
AT2G20010	2.38223	2.38255	6.21416	7.64917e-12	3.23108e-10	AT2G20010.2		protein_coding	Gls protein (DUF810);(source:Araport11)
AT2G20110	2.2031	2.20517	3.57108	9.41587e-12	3.82104e-10	AT2G20110.2		protein_coding	Tesmin/TSO1-like CXC domain-containing protein;(source:Araport11)
AT2G20130	1.21044	1.21076	4.49529	9.11291e-08	9.67843e-07	AT2G20130.1	LIKE COV 1 (LCV1)	protein_coding	like COV 1;(source:Araport11)
AT2G20142	3.74635	3.74815	5.16611	1.46096e-08	1.97767e-07	AT2G20142.1		protein_coding	Toll-Interleukin-Resistance (TIR) domain family protein;(source:Araport11)
AT2G20320	3.17179	3.17237	5.90275	1.19781e-12	7.28674e-11	AT2G20320.1		protein_coding	DENN (AEX-3) domain-containing protein;(source:Araport11)
AT2G20370	0.488545	0.488637	5.06945	0.00722246	0.0176743	AT2G20370.1	MURUS 3 (MUR3)	protein_coding	Encodes a xyloglucan galactosyltransferase located in the membrane of Golgi stacks that is involved in the biosynthesis of fucose. It is also involved in endomembrane organization. It is suggested that it is a dual-function protein that is responsible for actin organization and the synthesis of cell wall materials. The mRNA is cell-to-cell mobile.
AT2G20420	0.679691	0.679713	7.54327	0.000163091	0.000644775	AT2G20420.1		protein_coding	ATP citrate lyase (ACL) family protein;(source:Araport11)
AT2G20560	2.68797	2.689	5.47711	1.92266e-11	6.95057e-10	AT2G20560.1		protein_coding	DNAJ heat shock family protein;(source:Araport11)
AT2G20562	5.26887	5.27503	4.71544	6.28667e-14	8.05821e-12	AT2G20562.1	TAXIMIN 2 (TAX2)	protein_coding	Encodes a putative signalling peptide with similarity to TAX1. No known function has been demonstrated yet.
AT2G20630	1.02425	1.0243	7.38181	5.86962e-07	4.91187e-06	AT2G20630.2	PP2C INDUCED BY AVRRPM1 (PIA1)	protein_coding	PP2C induced by AVRRPM1;(source:Araport11)
AT2G20720	0.953973	0.954842	3.14427	0.000535098	0.00181716	AT2G20720.1		protein_coding	Pentatricopeptide repeat (PPR) superfamily protein;(source:Araport11)
AT2G20760	0.970757	0.970808	7.16069	1.9757e-05	0.000103554	AT2G20760.1		protein_coding	Clathrin light chain protein;(source:Araport11)
AT2G20780	1.80335	1.80388	4.58236	2.38112e-10	5.61619e-09	AT2G20780.1		protein_coding	Major facilitator superfamily protein;(source:Araport11)
AT2G20900	2.82085	2.82114	6.43087	4.43305e-15	1.52579e-12	AT2G20900.1	DIACYLGLYCEROL KINASE 5 (DGK5)	protein_coding	diacylglycerol kinase 5;(source:Araport11)
AT2G20940	1.27574	1.27678	3.05079	7.4812e-06	4.47668e-05	AT2G20940.1		protein_coding	transmembrane protein, putative (DUF1279);(source:Araport11)
AT2G20950	0.5648	0.564892	4.67754	0.00380778	0.0101131	AT2G20950.4		protein_coding	phospholipase-like protein (PEARLI 4) family protein;(source:Araport11)
AT2G20960	1.75693	1.75709	6.4921	3.5528e-10	7.77767e-09	AT2G20960.1	(pEARLI4)	protein_coding	phospholipase-like protein (PEARLI 4) family protein;(source:Araport11)
AT2G21120	1.65262	1.6528	6.10294	1.48496e-11	5.65564e-10	AT2G21120.1		protein_coding	magnesium transporter, putative (DUF803);(source:Araport11)
AT2G21130	0.862486	0.867855	2.03156	0.0170995	0.0374071	AT2G21130.1		protein_coding	Cyclophilin-like peptidyl-prolyl cis-trans isomerase family protein;(source:Araport11)
AT2G21188	1.39921	1.40144	1.6959	0.000148013	0.000591479	AT2G21188.1		other_rna	other_RNA;(source:Araport11)
AT2G21190	0.966314	0.966484	5.09373	7.10015e-07	5.77267e-06	AT2G21190.1		protein_coding	ER lumen protein retaining receptor family protein;(source:Araport11)
AT2G21230	0.574677	0.574799	4.85922	0.000397092	0.00140018	AT2G21230.3	BASIC LEUCINE-ZIPPER 30 (BZIP30)	protein_coding	bZIP30 is a transcriptional activator that is involved in regulation of growth and development of reproductive organs. It interacts with a number of developmental regulators including WUS, HEC1, KNAT1/BP, KNAT2, JAB, BEL1, and NGA1.
AT2G21350	1.75782	1.76696	0.640237	9.59282e-06	5.556e-05	AT2G21350.1		protein_coding	RNA-binding CRS1 / YhbY (CRM) domain protein;(source:Araport11)
AT2G21390	0.76303	0.763053	7.64477	0.000900708	0.00287096	AT2G21390.1		protein_coding	Coatomer, alpha subunit;(source:Araport11)
AT2G21470	1.26272	1.26285	5.86846	1.80262e-07	1.75469e-06	AT2G21470.2	SUMO-ACTIVATING ENZYME 2 (SAE2)	protein_coding	Encodes one of the two subunits of the SUMO activation enzyme required during sumolation. Sumolation is a post-translational protein modification process similar to ubiquitination during which a polypeptide (SUMO) is covalently attached to a target protein.
AT2G21500	2.64804	2.64893	5.06093	4.10021e-12	1.89098e-10	AT2G21500.2		protein_coding	RING/U-box superfamily protein;(source:Araport11)
AT2G21510	2.56865	2.5783	2.07419	5.41053e-08	6.12425e-07	AT2G21510.1		protein_coding	DNAJ heat shock N-terminal domain-containing protein;(source:Araport11)
AT2G21520	1.54317	1.54326	6.87385	4.13583e-11	1.29408e-09	AT2G21520.2		protein_coding	Sec14p-like phosphatidylinositol transfer family protein;(source:Araport11)
AT2G21620	3.09571	3.09589	7.39048	8.67314e-14	1.00124e-11	AT2G21620.2	RESPONSIVE TO DESICCATION 2 (RD2)	protein_coding	Encodes gene that is induced in response to desiccation; mRNA expression is seen 10 and 24 hrs after start of desiccation treatment.
AT2G21850	1.41419	1.41599	2.85205	6.63717e-06	4.05251e-05	AT2G21850.1		protein_coding	Cysteine/Histidine-rich C1 domain family protein;(source:Araport11)
AT2G22010	1.34224	1.34235	6.40153	5.08564e-09	7.76041e-08	AT2G22010.2	RELATED TO KPC1 (RKP)	protein_coding	Encodes a protein predicted to act as a RING E3 ubiquitin ligase. It appears to regulate the stability of the KRP1/ICK1 cyclin dependent kinase inhibitor. Induced by beet severe curly virus (BSCTV) C4 protein.
AT2G22090	0.766301	0.766561	4.19369	3.24243e-06	2.17324e-05	AT2G22090.2	(UBA1A)	protein_coding	encodes a nuclear protein that binds to RNA with a specificity for oligouridylates in vitro. As with UBP1, transient overexpression of UBA1a in protoplasts increases the steady-state levels of reporter mRNAs in a promoter-dependent manner. Along with UBP1 and UBA2a, it may act as a component of a complex recognizing U-rich sequences in plant 3'-UTRs and contributing to the stabilization of mRNAs …
AT2G22250	1.89323	1.89348	5.6317	3.36249e-07	3.02344e-06	AT2G22250.2	ASPARTATE AMINOTRANSFERASE (AAT)	protein_coding	Encodes a prokaryotic-type plastidic aspartate aminotransferase with glutamate/aspartate-prephenate aminotransferase (PAT) activity.
AT2G22300	2.13582	2.13596	6.84977	2.08456e-12	1.11013e-10	AT2G22300.1	SIGNAL RESPONSIVE 1 (SR1)	protein_coding	Encodes a putative CAM binding transcription factor. Loss of function mutations show enhanced resistance to fungal and bacterial pathogens suggesting that CAMTA functions to suppress defense responses.It acts in the cold response pathway, it can bind to and activate the expression of DREB1 genes.
AT2G22470	3.85695	3.85857	4.74626	9.5815e-09	1.36044e-07	AT2G22470.1	ARABINOGALACTAN PROTEIN 2 (AGP2)	protein_coding	Encodes arabinogalactan-protein (AGP2).
AT2G22475	1.88056	1.88114	4.72447	5.2872e-10	1.08583e-08	AT2G22475.1	GL2-EXPRESSION MODULATOR (GEM)	protein_coding	Encodes GL2-expression modulator (GEM). Involved in the spatial control of cell division, patterning and differentiation of Arabidopsis root epidermal cells. GEM interacts with CDT1, a DNA replication protein and TTG1 (TRANSPARENT TESTA GLABRA1), a WD40-repeat protein involved in GL2-dependent cell fate decision. GEM seems to participate in the maintenance of a repressor histone H3 epigenetics st…
AT2G22480	0.540867	0.540938	5.46754	0.0190627	0.0410401	AT2G22480.1	PHOSPHOFRUCTOKINASE 5 (PFK5)	protein_coding	phosphofructokinase 5;(source:Araport11)
AT2G22500	3.03275	3.03312	6.92068	4.62117e-12	2.07964e-10	AT2G22500.1	UNCOUPLING PROTEIN 5 (UCP5)	protein_coding	Encodes one of the mitochondrial dicarboxylate carriers (DIC): DIC1 (AT2G22500), DIC2 (AT4G24570), DIC3 (AT5G09470).
AT2G22690	1.30096	1.30168	3.61511	2.07871e-07	1.99252e-06	AT2G22690.1		protein_coding	zinc ion binding protein;(source:Araport11)
AT2G22790	1.0053	1.00926	0.658604	0.0223337	0.0470096	AT2G22790.1		protein_coding	hypothetical protein;(source:Araport11)
AT2G22800	0.620899	0.621512	2.29714	0.0202964	0.0433248	AT2G22800.1	(HAT9)	protein_coding	Encodes homeobox protein HAT9.
AT2G22860	3.33839	3.34534	3.36617	1.34922e-06	1.01772e-05	AT2G22860.1	PHYTOSULFOKINE 2 PRECURSOR (PSK2)	protein_coding	Phytosulfokine 2 precursor, coding for a unique plant peptide growth factor. The mRNA is cell-to-cell mobile.
AT2G22910	0.592458	0.592579	4.65516	0.000655431	0.00217417	AT2G22910.1	N-ACETYL-L-GLUTAMATE SYNTHASE 1 (NAGS1)	protein_coding	N-acetyl-l-glutamate synthase 1;(source:Araport11)
AT2G23070	0.441826	0.441854	6.41834	0.0136025	0.0307313	AT2G23070.1	CK2 ALPHA CP (CKA4)	protein_coding	Encodes a chloroplast localized subunit of casien kinase4. Functions reduntantly with other alpha subunits (1, 2,and 3) in ABA mediated suppression of seed germination, lateral root development and flowering time.
AT2G23140	0.493953	0.494059	4.81015	0.00769264	0.0186823	AT2G23140.1	PLANT U-BOX 4 (PUB4)	protein_coding	PUB4 encodes a functional ubiquitin-protein ligase. The gene is expressed in most plant tissues and the protein localizes to the nucleus. PUB4 has been recovered as a second site suppressor from several different genetic screens and from these, it has been inferred to have roles in regulating root development, pollen tapetum development and ROS induced chloroplast degredation.
AT2G23290	0.577818	0.578297	2.92969	0.0173349	0.0378074	AT2G23290.1	MYB DOMAIN PROTEIN 70 (MYB70)	protein_coding	Member of the R2R3 factor gene family.
AT2G23300	2.24532	2.24913	2.60346	1.10766e-08	1.55022e-07	AT2G23300.1		protein_coding	Leucine-rich repeat protein kinase family protein;(source:Araport11)
AT2G23320	4.10079	4.10146	6.7276	9.96702e-15	2.50334e-12	AT2G23320.1	WRKY DNA-BINDING PROTEIN 15 (WRKY15)	protein_coding	Encodes WRKY DNA-binding protein 15 (WRKY15).
AT2G23420	1.31564	1.31573	6.73687	2.27687e-06	1.60113e-05	AT2G23420.1	NICOTINATE PHOSPHORIBOSYLTRANSFERASE 2 (NAPRT2)	protein_coding	nicotinate phosphoribosyltransferase 2;(source:Araport11)
AT2G23450	1.79855	1.79888	5.48372	5.43062e-10	1.11173e-08	AT2G23450.2		protein_coding	Protein kinase superfamily protein;(source:Araport11)
AT2G23680	3.64518	3.64705	4.7875	3.34754e-12	1.62873e-10	AT2G23680.1		protein_coding	Cold acclimation protein WCOR413 family;(source:Araport11)
AT2G23770	2.39461	2.3958	4.25378	2.88011e-10	6.52006e-09	AT2G23770.1	LYSM-CONTAINING RECEPTOR-LIKE KINASE 4 (LYK4)	protein_coding	Encodes a putative LysM-containing receptor-like kinase LYK4. Shares overlapping function with LYK5 in mediating chitin-triggered immune responses. Based on protein sequence alignment analysis, it was determined as a pseudo kinase due to a lack of the ATP-binding P-loop in the kinase domain.
AT2G23810	3.88197	3.88214	8.76351	1.93808e-13	1.81011e-11	AT2G23810.1	TETRASPANIN8 (TET8)	protein_coding	Member of TETRASPANIN family
AT2G23850	0.684461	0.685148	3.05609	0.00286654	0.00789414	AT2G23850.1		pseudogene	pseudogene of uricase / urate oxidase / nodulin 35;(source:Araport11)
AT2G24100	1.52733	1.52768	5.04118	1.27185e-08	1.7536e-07	AT2G24100.1	ALTERED SEED GERMINATION 1 (ASG1)	protein_coding	ATP-dependent DNA helicase;(source:Araport11)
AT2G24180	2.26034	2.2605	6.74301	2.20474e-13	1.99889e-11	AT2G24180.1	CYTOCHROME P450 71B6 (CYP71B6)	protein_coding	Encodes a cytochrome P450 monooxygenase that converts indole-3-acetonitrile to indole-3-aldehyde / indole-3-carboxylic acid and cyanide. The mRNA is cell-to-cell mobile.
AT2G24200	0.496498	0.496507	8.43435	0.00915009	0.0217278	AT2G24200.1	LEUCYL AMINOPEPTIDASE 1 (LAP1)	protein_coding	Cytosol aminopeptidase family protein;(source:Araport11)
AT2G24240	2.32675	2.3291	3.35546	1.28608e-06	9.7723e-06	AT2G24240.1		protein_coding	BTB/POZ domain with WD40/YVTN repeat-like protein;(source:Araport11)
AT2G24260	0.546934	0.547603	2.37171	0.0179632	0.0389892	AT2G24260.1	LJRHL1-LIKE 1 (LRL1)	protein_coding	Encodes a basic helix-loop-helix (bHLH) protein that regulates root hair and sperm cell development. One of the three Arabidopsis homologs of the Lotus japonicus ROOTHAIRLESS1 (LjRHL1) gene: At2g24260 (AtLRL1), At4g30980 (AtLRL2), and At5g58010 (AtLRL3).
AT2G24330	0.884706	0.884965	4.44344	5.08057e-06	3.22278e-05	AT2G24330.1		protein_coding	integral membrane metal-binding family protein (DUF2296);(source:Araport11)
AT2G24360	1.47812	1.47819	7.12136	1.547e-07	1.52858e-06	AT2G24360.1		protein_coding	Protein kinase superfamily protein;(source:Araport11)
AT2G24500	0.98962	0.989735	5.51161	0.000189146	0.000732084	AT2G24500.1	(FZF)	protein_coding	Encodes a C2H2 zinc finger protein FZF.
AT2G24550	1.14428	1.14451	4.92113	0.0115149	0.0265494	AT2G24550.1		protein_coding	major centromere autoantigen B-like protein;(source:Araport11)
AT2G24600	4.61637	4.61738	6.14071	2.76026e-09	4.58461e-08	AT2G24600.3		protein_coding	Ankyrin repeat family protein;(source:Araport11)
AT2G24640	0.642582	0.64281	4.16354	0.000817445	0.00263311	AT2G24640.1	UBIQUITIN-SPECIFIC PROTEASE 19 (UBP19)	protein_coding	ubiquitin-specific protease 19;(source:Araport11)
AT2G24850	3.83162	3.83175	8.2582	0.000142021	0.000569617	AT2G24850.1	TYROSINE AMINOTRANSFERASE 3 (TAT3)	protein_coding	Encodes a tyrosine aminotransferase that is responsive to treatment with jasmonic acid.
AT2G24860	1.14584	1.14595	5.91043	4.29833e-07	3.73836e-06	AT2G24860.1		protein_coding	DnaJ/Hsp40 cysteine-rich domain superfamily protein;(source:Araport11)
AT2G25110	0.584129	0.584192	5.89976	0.0122876	0.0281123	AT2G25110.1	STROMAL CELL-DERIVED FACTOR 2-LIKE PROTEIN PRECURSOR (SDF2)	protein_coding	Encodes an endoplasmic reticulum protein SDF2 (stromal-derived factor-2). Forms a complex SDF2-ERdj3B-BiP that is required for the proper accumulation of the surface-exposed leucine-rich repeat receptor kinases EFR. EFR is involved in PAMP (pathogen associated molecular patterns) triggered immunity.
AT2G25190	0.678447	0.678636	4.36803	0.0032914	0.00889545	AT2G25190.1		protein_coding	PPPDE putative thiol peptidase family protein;(source:Araport11)
AT2G25250	1.46578	1.46612	4.48732	1.90152e-08	2.46971e-07	AT2G25250.1		protein_coding	serine/arginine repetitive matrix-like protein;(source:Araport11)
AT2G25260	1.25712	1.26681	1.48993	0.00772438	0.0187495	AT2G25260.1	HYDROXYPROLINE O-ARABINOSYLATRANSFERASE 2 (HPAT2)	protein_coding	Hyp O-arabinosyltransferase-like protein;(source:Araport11)
AT2G25290	0.823853	0.824112	5.00881	0.00171391	0.00502836	AT2G25290.1	PHOX1 (Phox1)	protein_coding	Encodes one of the 36 carboxylate clamp (CC)-tetratricopeptide repeat (TPR) proteins (Prasad 2010, Pubmed ID: 20856808) with potential to interact with Hsp90/Hsp70 as co-chaperones.
AT2G25430	0.679456	0.679498	6.58491	0.000407049	0.00142905	AT2G25430.1		protein_coding	epsin N-terminal homology (ENTH) domain-containing protein / clathrin assembly protein-like protein;(source:Araport11)
AT2G25460	2.89351	2.90024	5.1396	1.92905e-08	2.49501e-07	AT2G25460.1		protein_coding	EEIG1/EHBP1 protein amino-terminal domain protein;(source:Araport11)
AT2G25490	0.512405	0.512437	6.81008	0.00714119	0.0174916	AT2G25490.1	EIN3-BINDING F BOX PROTEIN 1 (EBF1)	protein_coding	Encodes an F-box protein involved in the ubiquitin/proteasome-dependent proteolysis of EIN3. The mRNA is cell-to-cell mobile.
AT2G25520	0.815857	0.815902	6.71014	2.75245e-05	0.000138262	AT2G25520.1		protein_coding	Drug/metabolite transporter superfamily protein;(source:Araport11)
AT2G25650	1.42269	1.42475	2.83141	2.05658e-05	0.000107159	AT2G25650.1	GEBP-LIKE PROTEIN 1 (GPL1)	protein_coding	DNA-binding storekeeper protein-related transcriptional regulator;(source:Araport11)
AT2G25735	5.35113	5.35467	5.57589	3.44368e-12	1.65814e-10	AT2G25735.1		protein_coding	hypothetical protein;(source:Araport11)
AT2G25737	0.931988	0.932293	4.14657	2.85435e-05	0.000142756	AT2G25737.1		protein_coding	Sulfite exporter TauE/SafE family protein;(source:Araport11)
AT2G25810	1.67966	1.70129	0.380707	0.000733902	0.00239935	AT2G25810.1	TONOPLAST INTRINSIC PROTEIN 4;1 (TIP4;1)	protein_coding	tonoplast intrinsic protein 4;(source:Araport11)
AT2G25850	1.90261	1.90288	5.72988	2.22931e-10	5.31204e-09	AT2G25850.2	POLY(A) POLYMERASE 2 (PAPS2)	protein_coding	Encodes a poly(A) polymerase. Located in the nucleus.
AT2G25940	1.90146	1.91188	0.736299	6.28952e-05	0.000281544	AT2G25940.1	ALPHA-VACUOLAR PROCESSING ENZYME (ALPHA-VPE)	protein_coding	Encodes a vacuolar processing enzyme belonging to a novel group of cysteine proteinases that is expressed in vegetative organs and is upregulated in association with various types of cell death and under stressed conditions.
AT2G26150	5.58686	5.59079	6.52144	2.02398e-12	1.09037e-10	AT2G26150.1	HEAT SHOCK TRANSCRIPTION FACTOR A2 (HSFA2)	protein_coding	member of Heat Stress Transcription Factor (Hsf) family. Involved in response to misfolded protein accumulation in the cytosol. Regulated by alternative splicing and non-sense-mediated decay.
AT2G26190	1.72925	1.7294	6.11686	6.50867e-08	7.1835e-07	AT2G26190.1		protein_coding	calmodulin-binding family protein;(source:Araport11)
AT2G26240	1.11985	1.12013	4.50136	1.14967e-06	8.85527e-06	AT2G26240.1		protein_coding	Transmembrane proteins 14C;(source:Araport11)
AT2G26300	1.10234	1.1025	5.55649	4.33268e-09	6.76131e-08	AT2G26300.1	G PROTEIN ALPHA SUBUNIT 1 (GP ALPHA 1)	protein_coding	Encodes an alpha subunit of a heterotrimeric GTP-binding protein. The active GTP-bound form of GPA1 binds to the GTG1 and GTG2 abscisic acid (ABA) receptors and appears to affect their GTPase and GTP-binding activity, and hence, ABA binding abilities. GPA1 is a positive regulator in ABA-mediated inhibition of stomatal opening. Plants with recessive mutant alleles have complex phenotypes including…
AT2G26310	1.60811	1.61311	1.82307	2.37327e-05	0.000121985	AT2G26310.1	FATTY-ACID-BINDING PROTEIN 2 (FAP2)	protein_coding	Encodes a plastid stroma localized fatty acid binding protein.
AT2G26440	2.41295	2.41328	5.94502	5.22945e-07	4.44217e-06	AT2G26440.1	PECTIN METHYLESTERASE 12 (PME12)	protein_coding	Plant invertase/pectin methylesterase inhibitor superfamily;(source:Araport11)
AT2G26530	3.4941	3.49466	6.03709	2.79757e-09	4.62595e-08	AT2G26530.1	(AR781)	protein_coding	unknown function
AT2G26560	6.77667	6.7781	8.33084	5.18708e-13	3.82568e-11	AT2G26560.1	PHOSPHOLIPASE A 2A (PLA2A)	protein_coding	Encodes a lipid acyl hydrolase with wide substrate specificity that accumulates upon infection by fungal and bacterial pathogens. Protein is localized in the cytoplasm in healthy leaves, and in membranes in infected cells. Plays a role in cell death and differentially affects the accumulation of oxylipins. Contributes to resistance to virus.
AT2G26650	3.47626	3.47773	4.76703	3.38393e-14	5.28519e-12	AT2G26650.1	K+ TRANSPORTER 1 (KT1)	protein_coding	Encodes AKT1, a member of the Shaker family inward rectifying potassium channel predominantly expressed in predominantly in root hairs and root endodermis. This family includes five groups based on phylogenetic analysis (FEBS Letters (2007) 581: 2357): I (inward rectifying channel): AKT1 (AT2G26650), AKT5 (AT4G32500) and SPIK (also known as AKT6, AT2G25600); II (inward rectifying channel): KAT1 (…
AT2G26660	0.674366	0.674561	4.40615	9.40883e-05	0.000395908	AT2G26660.1	SPX DOMAIN GENE 2 (SPX2)	protein_coding	SPX domain-containing protein 2 (SPX2);(source:Araport11)
AT2G26740	0.542357	0.542401	6.12289	0.0128468	0.0292396	AT2G26740.1	SOLUBLE EPOXIDE HYDROLASE (SEH)	protein_coding	Encodes a soluble epoxide hydrolase whose expression is induced by auxin and water stress.
AT2G26920	0.733255	0.733441	4.78489	9.8772e-05	0.00041449	AT2G26920.1		protein_coding	Ubiquitin-associated/translation elongation factor EF1B protein;(source:Araport11)
AT2G27080	4.28845	4.29373	4.87699	1.29947e-10	3.29944e-09	AT2G27080.1	NDR/HIN1-LIKE 13 (NHL13)	protein_coding	Late embryogenesis abundant (LEA) hydroxyproline-rich glycoprotein family;(source:Araport11)
AT2G27150	1.22536	1.2255	5.61891	1.93786e-06	1.38901e-05	AT2G27150.1	ABSCISIC ALDEHYDE OXIDASE 3 (AAO3)	protein_coding	Encodes the aldehyde oxidase delta isoform catalyzing the final step in abscisic acid biosynthesis.
AT2G27200	1.90424	1.90602	4.16374	4.67203e-11	1.44004e-09	AT2G27200.1	YEAST LSG1 ORTHOLOGUE 1 (LSG1-1)	protein_coding	Encodes a cytosolic protein that shares 77.3% identity with AtLSG1-2 at the protein sequence level. The mRNA is cell-to-cell mobile.
AT2G27210	0.559657	0.559751	5.12738	0.00317915	0.00862092	AT2G27210.1	BRI1 SUPPRESSOR 1 (BSU1)-LIKE 3 (BSL3)	protein_coding	BRI1 suppressor 1 (BSU1)-like 3;(source:Araport11)
AT2G27260	0.811957	0.812294	4.40649	7.05387e-06	4.26213e-05	AT2G27260.1		protein_coding	Late embryogenesis abundant (LEA) hydroxyproline-rich glycoprotein family;(source:Araport11)
AT2G27310	4.07726	4.07882	5.77092	1.18795e-13	1.26892e-11	AT2G27310.1		protein_coding	F-box family protein;(source:Araport11)
AT2G27490	0.859342	0.859711	4.0122	0.00024505	0.00091769	AT2G27490.1	(ATCOAE)	protein_coding	AT2G27490 encodes dephospho-CoA kinase. The molecular function was shown to phosphorylate the ribosyl moiety forming CoA.
AT2G27500	3.28313	3.28364	6.32182	2.32957e-12	1.22026e-10	AT2G27500.1		protein_coding	Glycosyl hydrolase superfamily protein;(source:Araport11)
AT2G27580	1.80424	1.80456	5.7051	9.22055e-10	1.76491e-08	AT2G27580.1	STRESS ASSOCIATED PROTEIN3 (SAP3)	protein_coding	A20/AN1-like zinc finger family protein;(source:Araport11)
AT2G27660	2.93777	2.9397	4.50549	3.95418e-09	6.26534e-08	AT2G27660.1		protein_coding	Cysteine/Histidine-rich C1 domain family protein;(source:Araport11)
AT2G27690	3.27277	3.27928	3.68528	1.62522e-07	1.59907e-06	AT2G27690.1	CYTOCHROME P450, FAMILY 94, SUBFAMILY C, POLYPEPTIDE 1 (CYP94C1)	protein_coding	Encodes a CYP94C1. Has highest omega-hydroxylase activity with 9,10-epoxystearic acid, while also metabolized lauric acid (C12:0) and C18 unsaturated fatty acids. Gene expression is induced in response to wounding and jasmonic acid treatment.
AT2G27830	1.45046	1.45108	3.95858	0.0006953	0.00228723	AT2G27830.1		protein_coding	hypothetical protein;(source:Araport11)
AT2G28080	1.4493	1.44968	4.80363	1.5594e-08	2.08661e-07	AT2G28080.1		protein_coding	UDP-Glycosyltransferase superfamily protein;(source:Araport11)
AT2G28120	1.1333	1.1356	1.27296	0.00169822	0.00498786	AT2G28120.1	OVARIAN TUMOR DOMAIN (OTU)-CONTAINING DUB (DEUBIQUITILATING ENZYME) 1 (OTU1)	protein_coding	Major facilitator superfamily protein;(source:Araport11)
AT2G28210	3.4016	3.40215	5.7719	4.86666e-05	0.000226073	AT2G28210.1	ALPHA CARBONIC ANHYDRASE 2 (ACA2)	protein_coding	alpha carbonic anhydrase 2;(source:Araport11)
AT2G28400	3.13183	3.1343	5.16903	1.46899e-07	1.46631e-06	AT2G28400.1		protein_coding	senescence regulator (Protein of unknown function, DUF584);(source:Araport11)
AT2G28570	3.19884	3.20132	4.26036	2.70486e-10	6.22955e-09	AT2G28570.1		protein_coding	hypothetical protein;(source:Araport11)
AT2G28630	0.784571	0.784848	4.14678	0.0101701	0.0238603	AT2G28630.1	3-KETOACYL-COA SYNTHASE 12 (KCS12)	protein_coding	Encodes KCS12, a member of the 3-ketoacyl-CoA synthase family involved in the biosynthesis of VLCFA (very long chain fatty acids).
AT2G28710	1.15845	1.16345	0.745991	0.000565386	0.00190436	AT2G28710.1		protein_coding	C2H2-type zinc finger family protein;(source:Araport11)
AT2G28760	0.674891	0.675124	4.30825	0.00207446	0.00594815	AT2G28760.2	UDP-XYL SYNTHASE 6 (UXS6)	protein_coding	UDP-XYL synthase 6;(source:Araport11)
AT2G28830	0.804008	0.804578	3.45314	0.00326768	0.00883647	AT2G28830.1	PLANT U-BOX 12 (PUB12)	protein_coding	Encodes a U-box E3 ubiquitin ligase involved in ubiquitination of pattern recognition receptor FLS2.
AT2G28840	2.1543	2.15442	7.18822	3.66857e-11	1.17965e-09	AT2G28840.1	XB3 ORTHOLOG 1 IN ARABIDOPSIS THALIANA (XBAT31)	protein_coding	hypothetical protein;(source:Araport11)
AT2G28890	1.74609	1.74639	5.61444	3.63583e-10	7.94072e-09	AT2G28890.1	POLTERGEIST LIKE 4 (PLL4)	protein_coding	Encodes a protein phosphatase 2C like gene, similar to POL. Involved in leaf development. Knockout mutants have abnormally shaped leaves.
AT2G28940	1.74009	1.74056	4.78475	3.26469e-06	2.18658e-05	AT2G28940.2		protein_coding	Protein kinase superfamily protein;(source:Araport11)
AT2G29065	1.3268	1.32899	2.64045	2.50977e-05	0.000127939	AT2G29065.1		protein_coding	GRAS family transcription factor;(source:Araport11)
AT2G29110	3.81685	3.82391	3.78061	1.82503e-09	3.19097e-08	AT2G29110.1	GLUTAMATE RECEPTOR 2.8 (GLR2.8)	protein_coding	member of Putative ligand-gated ion channel subunit family
AT2G29120	1.97217	1.97244	5.31776	4.26691e-05	0.000201537	AT2G29120.1	GLUTAMATE RECEPTOR 2.7 (GLR2.7)	protein_coding	member of Putative ligand-gated ion channel subunit family
AT2G29340	1.0738	1.07387	6.60211	5.03761e-06	3.1988e-05	AT2G29340.1		protein_coding	NAD-dependent epimerase/dehydratase family protein;(source:Araport11)
AT2G29350	3.13485	3.13522	7.34581	0.000804525	0.00259689	AT2G29350.1	SENESCENCE-ASSOCIATED GENE 13 (SAG13)	protein_coding	senescence-associated gene SAG13 encoding a short-chain alcohol dehydrogenase
AT2G29400	1.53431	1.53443	6.48491	1.0744e-09	2.0049e-08	AT2G29400.1	TYPE ONE PROTEIN PHOSPHATASE 1 (TOPP1)	protein_coding	Type 1 protein phosphatase, expressed in roots, rosettes and flowers
AT2G29410	3.36904	3.37321	3.51231	4.34462e-13	3.35059e-11	AT2G29410.1	METAL TOLERANCE PROTEIN B1 (MTPB1)	protein_coding	member of Zinc transporter (ZAT) family
AT2G29420	3.55356	3.55449	5.73966	2.14996e-11	7.5968e-10	AT2G29420.1	GLUTATHIONE S-TRANSFERASE TAU 7 (GSTU7)	protein_coding	Encodes glutathione transferase belonging to the tau class of GSTs. Naming convention according to Wagner et al. (2002). Induced by Salicylic acid. Independent of NPR1 for their induction by salicylic acid.
AT2G29460	7.01002	7.01358	7.34621	1.58297e-09	2.82624e-08	AT2G29460.1	GLUTATHIONE S-TRANSFERASE TAU 4 (GSTU4)	protein_coding	Encodes glutathione transferase belonging to the tau class of GSTs. Naming convention according to Wagner et al. (2002).
AT2G29720	5.58044	5.58215	6.54183	1.54668e-15	8.42474e-13	AT2G29720.1	(CTF2B)	protein_coding	Encodes CTF2B.
AT2G29750	2.09597	2.10144	1.5616	6.51289e-05	0.000289732	AT2G29750.1	UDP-GLUCOSYL TRANSFERASE 71C1 (UGT71C1)	protein_coding	UDP-glucosyl transferase 71C1;(source:Araport11)
AT2G29940	0.919228	0.919863	3.89324	0.0159289	0.0352613	AT2G29940.1	ATP-BINDING CASSETTE G31 (ABCG31)	protein_coding	pleiotropic drug resistance 3;(source:Araport11)
AT2G29990	3.23778	3.23833	6.12965	1.06219e-12	6.69214e-11	AT2G29990.1	ALTERNATIVE NAD(P)H DEHYDROGENASE 2 (NDA2)	protein_coding	alternative NAD(P)H dehydrogenase 2;(source:Araport11)
AT2G30020	2.80184	2.80264	5.61157	9.43744e-11	2.58327e-09	AT2G30020.1	(AP2C1)	protein_coding	Encodes AP2C1. Belongs to the clade B of the PP2C-superfamily. Acts as a MAPK phosphatase that negatively regulates MPK4 and MPK6.
AT2G30050	0.479503	0.479584	5.11091	0.011324	0.0261679	AT2G30050.1		protein_coding	transducin family protein / WD-40 repeat family protein;(source:Araport11)
AT2G30060	0.505772	0.505818	5.99684	0.0209216	0.0444712	AT2G30060.1		protein_coding	Pleckstrin homology (PH) domain superfamily protein;(source:Araport11)
AT2G30070	1.0261	1.02632	4.85165	0.000256782	0.000957573	AT2G30070.1	POTASSIUM TRANSPORTER 1 (KT1)	protein_coding	Encodes a high affinity potassium transporter.
AT2G30110	0.635271	0.635289	7.73655	0.000948379	0.00300231	AT2G30110.1	UBIQUITIN-ACTIVATING ENZYME 1 (UBA1)	protein_coding	Encodes a ubiquitin-activating enzyme (E1), involved in the first step in conjugating multiple ubiquitins to proteins targeted for degradation. Gene is expressed in most tissues examined. Mutant is able to revert the constitutive defense responses phenotype of snc1, which indicates the gene is involved in defense response. It also indicates that ubiquitination plays a role in plant defense signal…
AT2G30140	2.74526	2.74552	6.3866	2.07211e-10	4.98218e-09	AT2G30140.1	UDP-GLUCOSYL TRANSFERASE 87A2 (UGT87A2)	protein_coding	Encodes a putative glycosyltransferase. Regulates flowering time via FLOWERING LOCUS C.
AT2G30250	3.54958	3.55031	6.55709	1.12759e-12	6.98966e-11	AT2G30250.1	WRKY DNA-BINDING PROTEIN 25 (WRKY25)	protein_coding	member of WRKY Transcription Factor; Group I. Located in nucleus. Involved in response to various abiotic stresses - especially salt stress.
AT2G30360	3.51494	3.51838	4.50663	1.07298e-09	2.0049e-08	AT2G30360.1	SOS3-INTERACTING PROTEIN 4 (SIP4)	protein_coding	Encodes a SOS2-like protein kinase that is a member of the CBL-interacting protein kinase family.Loss of function mutants show a decrease in sensitivity to high pH.Phosphorylates AHA2, a plasma membrane H+ ATPase.This phosphorylation appears to regulate the activity of the proton transporter.
AT2G30362	1.89059	1.89489	2.75576	0.00662747	0.0163932	AT2G30362.1		antisense_long_noncoding_rna	Potential natural antisense gene, locus overlaps with AT2G30360
AT2G30400	2.79929	2.82778	-0.000492755	8.70828e-05	0.000371391	AT2G30400.1	OVATE FAMILY PROTEIN 2 (OFP2)	protein_coding	ovate family protein 2;(source:Araport11)
AT2G30440	2.05777	2.05786	7.65556	2.22146e-09	3.79137e-08	AT2G30440.1	THYLAKOID PROCESSING PEPTIDE (TPP)	protein_coding	Encodes a thylakoidal processing peptidase that removes signal sequences from proteins synthesized in the cytoplasm and transported into the thylakoid lumen. The mRNA is cell-to-cell mobile.
AT2G30490	1.46349	1.46353	8.25248	0.000143505	0.000574995	AT2G30490.1	CINNAMATE-4-HYDROXYLASE (C4H)	protein_coding	Encodes a cinnamate-4-hydroxylase. Mutations in this gene impact phenylpropanoid metabolism, growth and development.
AT2G30550	2.37203	2.37227	6.73253	2.19367e-08	2.77546e-07	AT2G30550.2	DAD1-LIKE LIPASE 3 (DALL3)	protein_coding	Encodes a lipase that hydrolyzes phosphatidylcholine, glycolipids as well as triacylglycerols.
AT2G30580	0.769466	0.769831	3.77791	0.000393459	0.00138922	AT2G30580.1	DREB2A-INTERACTING PROTEIN 2 (DRIP2)	protein_coding	Encodes a C3HC4 RING-domain-containing ubiquitin E3 ligase capable of interacting with DREB2A. DRIP2 seems to be involved in regulating stress-related transcriptional changes and drought tolerance.
AT2G30590	0.806988	0.807165	4.68768	0.00033257	0.00120319	AT2G30590.1	WRKY DNA-BINDING PROTEIN 21 (WRKY21)	protein_coding	Encodes WRKY DNA-binding protein 21 (WRKY21).
AT2G30640	1.565	1.56703	2.29941	1.86651e-07	1.80776e-06	AT2G30640.1	MUSTANG 2 (MUG2)	transposable_element_gene	Encodes a member of a domesticated transposable element gene family MUSTANG. Members of this family are derived from transposable elements genes but gained function in plant fitness and flower development. Known members include: AT3G04605 (MUG1), AT2G30640 (MUG2), AT1G06740 (MUG3), AT5G16505 (MUG4), AT3G06940 (MUG5), AT5G48965 (MUG6), AT3G05850 (MUG7) and AT5G34853 (MUG8).
AT2G30720	2.81132	2.81185	5.94588	2.64981e-14	4.74983e-12	AT2G30720.1		protein_coding	Thioesterase/thiol ester dehydrase-isomerase superfamily protein;(source:Araport11)
AT2G30740	0.898784	0.898921	5.75702	4.60779e-05	0.000215937	AT2G30740.1		protein_coding	Protein kinase superfamily protein;(source:Araport11)
AT2G30750	9.25424	9.26713	7.40816	1.04278e-10	2.77667e-09	AT2G30750.1	CYTOCHROME P450, FAMILY 71, SUBFAMILY A, POLYPEPTIDE 12 (CYP71A12)	protein_coding	putative cytochrome P450
AT2G30770	5.51051	5.51135	8.20548	1.00699e-06	7.91368e-06	AT2G30770.1	CYTOCHROME P450, FAMILY 71, SUBFAMILY A, POLYPEPTIDE 13 (CYP71A13)	protein_coding	putative cytochrome P450
AT2G30780	0.977315	0.977733	4.00138	9.29109e-06	5.39975e-05	AT2G30780.1		protein_coding	Tetratricopeptide repeat (TPR)-like superfamily protein;(source:Araport11)
AT2G30870	2.52151	2.52156	8.75641	3.06855e-12	1.52086e-10	AT2G30870.1	GLUTATHIONE S-TRANSFERASE PHI 10 (GSTF10)	protein_coding	early dehydration-induced gene ERD13 homologous to tobacco and maize glutathione S-transferases. Encodes glutathione transferase belonging to the phi class of GSTs. Naming convention according to Wagner et al. (2002)
AT2G30880	0.699489	0.699629	5.02717	0.000374566	0.00132884	AT2G30880.1	(SWAP70)	protein_coding	Pleckstrin homology (PH) domain-containing protein;(source:Araport11)
AT2G30990	2.10761	2.10787	5.68617	6.94935e-13	4.75477e-11	AT2G30990.1		protein_coding	arginine N-methyltransferase, putative (DUF688);(source:Araport11)
AT2G31020	3.57622	3.57983	3.34808	4.77944e-10	9.94744e-09	AT2G31020.1	OSBP(OXYSTEROL BINDING PROTEIN)-RELATED PROTEIN 1A (ORP1A)	protein_coding	OSBP(oxysterol binding protein)-related protein 1A;(source:Araport11)
AT2G31090	1.62058	1.62113	4.56727	3.15116e-10	7.03091e-09	AT2G31090.1	TAXIMIN 1 (TAX1)	protein_coding	Encodes a signalling peptide influencing lateral organ separation.
AT2G31110	0.908171	0.908631	3.69555	0.0140383	0.0315955	AT2G31110.2		protein_coding	Encodes a member of the TBL (TRICHOME BIREFRINGENCE-LIKE) gene family containing a plant-specific DUF231 (domain of unknown function) domain. TBL gene family has 46 members, two of which (TBR/AT5G06700 and TBL3/AT5G01360) have been shown to be involved in the synthesis and deposition of secondary wall cellulose, presumably by influencing the esterification state of pectic polymers. A nomenclature…
AT2G31130	0.634403	0.634817	3.44667	0.016389	0.036095	AT2G31130.1		protein_coding	hypothetical protein;(source:Araport11)
AT2G31220	1.05635	1.06338	0.483358	0.00445301	0.0116127	AT2G31220.1	BASIC HELIX LOOP HELIX PROTEIN 10 (BHLH010)	protein_coding	Encodes a bHLH transcription factor that together with bHLH089 and bHLH091 is important for the normal transcriptome of the developing Arabidopsis anther, possibly by forming a feed-forward loop with DYT1.
AT2G31230	1.74524	1.74561	4.99795	1.38835e-06	1.04182e-05	AT2G31230.1	ETHYLENE-RESPONSIVE ELEMENT BINDING FACTOR 15 (ERF15)	protein_coding	encodes a member of the ERF (ethylene response factor) subfamily B-3 of ERF/AP2 transcription factor family. The protein contains one AP2 domain. There are 18 members in this subfamily including ATERF-1, ATERF-2, AND ATERF-5.
AT2G31240	0.877159	0.877505	4.07548	4.92767e-05	0.000228393	AT2G31240.1		protein_coding	Tetratricopeptide repeat (TPR)-like superfamily protein;(source:Araport11)
AT2G31260	0.566813	0.566928	4.93849	0.00476799	0.0123389	AT2G31260.1	AUTOPHAGY 9 (APG9)	protein_coding	Involved in autophagy, the process of vacuolar bulk degradation of cytoplasmic components. Mutant shows accelerated bolting and senescence.
AT2G31305	0.977221	0.977812	3.32647	9.3625e-05	0.000394226	AT2G31305.1	INHIBITOR-3 (INH3)	protein_coding	Encodes inhibitor-3 (Inh3), a regulatory subunit of protein phosphatase 1 (PP1). Inh3 inhibits the phosphatase activity of the PP1 catalytic subunit (PP1c). Biochemical analyses demonstrate that Inh3 binds to PP1c via the RVxF motif of Inh3, a consensus PP1c-binding sequence both in vitro and in vivo.
AT2G31350	1.05578	1.05597	5.38947	4.13621e-05	0.000196412	AT2G31350.1	GLYOXALASE 2-5 (GLX2-5)	protein_coding	Encodes a mitochondrial glyoxalase 2 that can accommodate a number of different metal centers and with the predominant metal center being Fe(III)Zn(II).
AT2G31390	0.876317	0.876419	5.65074	0.000792283	0.00256316	AT2G31390.1	FRUCTOKINASE 2 (FRK2)	protein_coding	Encodes a member of the fructokinase gene family. Nomenclature according to Riggs 2017 has been adopted for the family by the community (personal communication, Boernke, Callis, Granot, Boernke, and Smeekens).
AT2G31580	0.861219	0.861533	4.05297	1.21411e-05	6.83389e-05	AT2G31580.1	ICARUS1 (ICA1)	protein_coding	ICA1 is a nuclear localized member of the tRNA(His) guanylyl transferase superfamily. Loss of function alleles show increased sensitivity to growth at high temperatures defects in cell cycle progression and DNA repair.
AT2G31585	1.68285	1.68453	3.48995	0.000109852	0.000456249	AT2G31585.1		other_rna	other_RNA;(source:Araport11)
AT2G31800	1.80861	1.80877	6.59696	2.99107e-09	4.89366e-08	AT2G31800.1		protein_coding	Integrin-linked protein kinase family;(source:Araport11)
AT2G31810	0.869952	0.87002	6.3053	6.69937e-06	4.07576e-05	AT2G31810.1	ACETOLACTATE SYNTHASE SMALL SUBUNIT 1 (AHASS1)	protein_coding	ACT domain-containing small subunit of acetolactate synthase protein;(source:Araport11)
AT2G31820	1.05061	1.05075	5.43201	9.12561e-06	5.30987e-05	AT2G31820.1		protein_coding	Ankyrin repeat family protein;(source:Araport11)
AT2G31865	3.22394	3.22492	6.71618	8.00688e-08	8.64203e-07	AT2G31865.2	POLY(ADP-RIBOSE) GLYCOHYDROLASE 2 (PARG2)	protein_coding	poly(ADP-ribose) glycohydrolase 2;(source:Araport11)
AT2G31880	1.7898	1.78987	7.73668	2.55597e-05	0.000129831	AT2G31880.1	SUPPRESSOR OF BIR1 1 (SOBIR1)	protein_coding	Encodes a putative leucine rich repeat transmembrane protein that is expressed in response to Pseudomonas syringae. Expression of SRRLK may be required for silencing via lsiRNAs. Regulates cell death and innate immunity.
AT2G31955	2.28123	2.28156	5.67548	5.35447e-13	3.90237e-11	AT2G31955.1	COFACTOR OF NITRATE REDUCTASE AND XANTHINE DEHYDROGENASE 2 (CNX2)	protein_coding	COFACTOR OF NITRATE REDUCTASE AND XANTHINE DEHYDROGENASE 2. Encodes a protein involved in molybdenum cofactor biosynthesis. Homologous to E.coli moaA. Expression is abundant in all tissues examined, particularly in roots. Appears to have targeting signals for chloroplast or mitochondria.
AT2G31990	1.99284	1.9954	3.44246	2.43239e-08	3.0382e-07	AT2G31990.1		protein_coding	Exostosin family protein;(source:Araport11)
AT2G32030	4.88696	4.89795	3.78631	2.02563e-13	1.87305e-11	AT2G32030.1		protein_coding	Acyl-CoA N-acyltransferases (NAT) superfamily protein;(source:Araport11)
AT2G32140	5.32489	5.32812	6.2867	3.42519e-11	1.11295e-09	AT2G32140.1		protein_coding	transmembrane receptor;(source:Araport11)
AT2G32190	6.36769	6.37507	6.29242	2.65987e-11	8.97212e-10	AT2G32190.1		protein_coding	cysteine-rich/transmembrane domain A-like protein;(source:Araport11)
AT2G32210	5.4269	5.43418	5.54158	3.17755e-11	1.04527e-09	AT2G32210.1		protein_coding	cysteine-rich/transmembrane domain A-like protein;(source:Araport11)
AT2G32235	1.059	1.0632	1.33226	0.0132085	0.0299418	AT2G32235.1		protein_coding	hypothetical protein;(source:Araport11)
AT2G32240	4.27534	4.27542	9.6982	8.56549e-15	2.2878e-12	AT2G32240.1		protein_coding	early endosome antigen;(source:Araport11)
AT2G32250	2.87724	2.87784	5.50657	2.62827e-14	4.74983e-12	AT2G32250.1	FAR1-RELATED SEQUENCE 2 (FRS2)	protein_coding	FAR1-related sequence 2;(source:Araport11)
AT2G32380	1.45021	1.45084	3.89828	1.3313e-07	1.34549e-06	AT2G32380.1		protein_coding	Transmembrane protein 97, Putative;(source:Araport11)
AT2G32600	0.42981	0.42993	4.2224	0.0228049	0.0478442	AT2G32600.1		protein_coding	hydroxyproline-rich glycoprotein family protein;(source:Araport11)
AT2G32670	1.05378	1.05956	0.294618	0.00518341	0.0132552	AT2G32670.1	VESICLE-ASSOCIATED MEMBRANE PROTEIN 725 (VAMP725)	protein_coding	member of Synaptobrevin -like protein family
AT2G32680	2.61717	2.61748	6.37408	7.61727e-05	0.000331479	AT2G32680.1	RECEPTOR LIKE PROTEIN 23 (RLP23)	protein_coding	receptor like protein 23;(source:Araport11)
AT2G32800	1.63786	1.6382	5.7133	3.37221e-10	7.42605e-09	AT2G32800.1	L-TYPE LECTIN RECEPTOR KINASE S.2 (LECRK-S.2)	protein_coding	protein kinase family protein;(source:Araport11)
AT2G32840	0.617687	0.618066	3.43256	0.00276493	0.00763921	AT2G32840.1		protein_coding	proline-rich family protein;(source:Araport11)
AT2G32930	1.23116	1.23163	4.77079	6.66808e-06	4.06338e-05	AT2G32930.2	ZINC FINGER NUCLEASE 2 (ZFN2)	protein_coding	Encodes a zinc finger protein.
AT2G32960	0.760667	0.760979	3.97476	0.00329997	0.00891083	AT2G32960.1	PLANT AND FUNGI ATYPICAL DUAL-SPECI&#64257;CITY PHOSPHATASE 2 (PFA-DSP2)	protein_coding	Encodes an atypical dual-speci&#64257;city phosphatase.
AT2G32980	0.672689	0.672956	4.06419	0.00133375	0.00404462	AT2G32980.1	AUGMIN SUBUNIT 2 (AUG2)	protein_coding	HAUS augmin-like complex subunit;(source:Araport11)
AT2G33110	3.04528	3.04686	5.36708	1.45282e-13	1.43629e-11	AT2G33110.1	VESICLE-ASSOCIATED MEMBRANE PROTEIN 723 (VAMP723)	protein_coding	member of VAMP72 Gene Family
AT2G33120	2.08818	2.08827	7.90343	3.81007e-11	1.21883e-09	AT2G33120.2	SYNAPTOBREVIN-RELATED PROTEIN 1 (SAR1)	protein_coding	Encodes a member of Synaptobrevin-like protein family. Also known as VESICLE-ASSOCIATED MEMBRANE PROTEIN 722 (VAMP722). Required for cell plate formation.
AT2G33170	0.480014	0.480109	4.73416	0.0149038	0.0333094	AT2G33170.1		protein_coding	Leucine-rich repeat receptor-like protein kinase family protein;(source:Araport11)
AT2G33320	0.645095	0.645376	3.52909	0.00829504	0.0199265	AT2G33320.1		protein_coding	Calcium-dependent lipid-binding (CaLB domain) family protein;(source:Araport11)
AT2G33390	1.16262	1.16297	4.68233	3.44201e-08	4.11139e-07	AT2G33390.1		protein_coding	hypothetical protein;(source:Araport11)
AT2G33480	0.782332	0.782497	4.75394	0.0106392	0.0248136	AT2G33480.1	NAC DOMAIN CONTAINING PROTEIN 41 (NAC041)	protein_coding	NAC domain containing protein 41;(source:Araport11)
AT2G33490	1.65094	1.65131	5.28945	1.62813e-11	6.08647e-10	AT2G33490.1		protein_coding	hydroxyproline-rich glycoprotein family protein;(source:Araport11)
AT2G33580	1.63424	1.63495	4.74455	1.07594e-05	6.13792e-05	AT2G33580.1	LYSM-CONTAINING RECEPTOR-LIKE KINASE 5 (LYK5)	protein_coding	Encodes a putative LysM-containing receptor-like kinase. LYK5 is a major chitin receptor and forms a chitin-induced complex with related kinase CERK1. Based on protein sequence alignment analysis, it was determined as a pseudo kinase due to a lack of the ATP-binding P-loop in the kinase domain.
AT2G33585	0.639528	0.640107	2.94083	0.00579292	0.0145865	AT2G33585.1		protein_coding	subtilisin-like protease;(source:Araport11)
AT2G33590	0.713947	0.714039	5.70162	0.000110908	0.000460221	AT2G33590.1	CCR(CINNAMOYL COA:NADP OXIDOREDUCTASE)-LIKE 1 (CRL1)	protein_coding	Encodes a protein with homology to members of the dihydroflavonol-4-reductase (DFR) superfamily. The expression pattern of AtCRL1 indicates that CRL1 has a role in embryogenesis and seed germination. AtCRL1 is induced by ABA, drought and heat, and is highly expressed in seeds. The mRNA is cell-to-cell mobile.
AT2G33600	1.16145	1.1616	5.39637	1.94325e-08	2.5064e-07	AT2G33600.1	CCR(CINNAMOYL COA:NADP OXIDOREDUCTASE)-LIKE 2 (CRL2)	protein_coding	Encodes a protein with homology to members of the dihydroflavonol-4-reductase (DFR) superfamily. Its expression pattern suggests that AtCRL2 is involved in the synthesis and/or maintenance of vascular tissue.
AT2G33630	0.643558	0.64366	5.22225	0.00186675	0.00542626	AT2G33630.1		protein_coding	NAD(P)-binding Rossmann-fold superfamily protein;(source:Araport11)
AT2G33700	1.15207	1.15228	5.26878	2.68413e-06	1.84358e-05	AT2G33700.1	PROTEIN PHOSPHATASE 2C G GROUP 1 (PP2CG1)	protein_coding	Encodes a putative protein phosphatase 2C that positively regulates salt tolerance in abscisic acid-dependent manner.
AT2G33730	0.654512	0.65458	6.06303	0.000306597	0.00112129	AT2G33730.1		protein_coding	P-loop containing nucleoside triphosphate hydrolases superfamily protein;(source:Araport11)
AT2G33845	0.489847	0.489965	4.47405	0.0196331	0.0420636	AT2G33845.1		protein_coding	Nucleic acid-binding, OB-fold-like protein;(source:Araport11)
AT2G34070	1.00866	1.00903	3.87423	0.00179944	0.00524617	AT2G34070.1	TRICHOME BIREFRINGENCE-LIKE 37 (TBL37)	protein_coding	Encodes a member of the TBL (TRICHOME BIREFRINGENCE-LIKE) gene family containing a plant-specific DUF231 (domain of unknown function) domain. TBL gene family has 46 members, two of which (TBR/AT5G06700 and TBL3/AT5G01360) have been shown to be involved in the synthesis and deposition of secondary wall cellulose, presumably by influencing the esterification state of pectic polymers. A nomenclature…
AT2G34080	1.73516	1.74151	0.843776	9.35193e-05	0.00039396	AT2G34080.1		protein_coding	Cysteine proteinases superfamily protein;(source:Araport11)
AT2G34140	1.57385	1.58609	-0.499348	0.00155136	0.00461265	AT2G34140.1	CYCLING DOF FACTOR 4 (CDF4)	protein_coding	CDF4 is member of the group II DOF transcription factor family is involved in regulation of differentiation root columella cells. It is a direct target of the transcriptional repressor WOX5. CDF4 itself is a transcriptional repressor that appears to repress root columella stem cell identity. Ectopic expression of CDF leads to premature differentiation of root columella cells.
AT2G34250	1.31516	1.31518	8.44259	8.43451e-08	9.0458e-07	AT2G34250.1		protein_coding	SecY protein transport family protein;(source:Araport11)
AT2G34355	2.37621	2.37728	3.82741	6.80117e-11	1.99066e-09	AT2G34355.1		protein_coding	Major facilitator superfamily protein;(source:Araport11)
AT2G34360	2.29009	2.30263	0.481916	1.54019e-05	8.3824e-05	AT2G34360.1		protein_coding	MATE efflux family protein;(source:Araport11)
AT2G34500	7.34602	7.357	5.6721	2.06965e-12	1.10536e-10	AT2G34500.1	CYTOCHROME P450, FAMILY 710, SUBFAMILY A, POLYPEPTIDE 1 (CYP710A1)	protein_coding	Encodes a protein with C22-sterol desaturase activity. The enzyme was shown to catalyze in the presence of NADPH the conversion of &beta;-sitosterol to stigmasterol, but not that of 24-<i>epi</i>-campesterol to brassicasterol (unlike CYP710A2).
AT2G34630	0.545653	0.54572	5.48992	0.00263317	0.00731871	AT2G34630.2	GERANYL DIPHOSPHATE SYNTHASE 1 (GPS1)	protein_coding	Encodes a geranyl diphosphate synthase. RNAi lines are dwarf. T-DNA knock-out lines are embryo lethal.
AT2G34660	0.622978	0.623005	6.97499	0.00742484	0.0180981	AT2G34660.1	ATP-BINDING CASSETTE C2 (ABCC2)	protein_coding	encodes a multidrug resistance-associated protein that is MgATP-energized glutathione S-conjugate pump. An ABCC-type arsenite-phytochelatin transporter. The expression of this gene is upregulated by herbicide safeners such as benoxacor and fenclorim. The mRNA is cell-to-cell mobile.
AT2G34690	0.484511	0.484586	5.27415	0.0170786	0.0373683	AT2G34690.1	ACCELERATED CELL DEATH 11 (ACD11)	protein_coding	Gene product transports the glycolipid precursor sphingosine between membranes in vitro. Mutant constitutively expresses defense-related genes that accompany the hypersensitive response normally triggered by avirulent pathogens. The mRNA is cell-to-cell mobile.
AT2G34730	0.80485	0.805078	4.7382	0.000463366	0.00159898	AT2G34730.1		protein_coding	myosin heavy chain-like protein;(source:Araport11)
AT2G35170	1.18391	1.18513	3.00364	3.69435e-07	3.27435e-06	AT2G35170.1		protein_coding	Histone H3 K4-specific methyltransferase SET7/9 family protein;(source:Araport11)
AT2G35340	0.601422	0.601667	4.2243	0.0135107	0.0305524	AT2G35340.1	MATERNAL EFFECT EMBRYO ARREST 29 (MEE29)	protein_coding	helicase domain-containing protein;(source:Araport11)
AT2G35390	1.31778	1.31786	6.57446	2.42631e-08	3.03265e-07	AT2G35390.2		protein_coding	Phosphoribosyltransferase family protein;(source:Araport11)
AT2G35480	1.23242	1.23436	2.22112	4.21317e-05	0.000199303	AT2G35480.1		protein_coding	envelope glycoprotein;(source:Araport11)
AT2G35510	1.60093	1.60105	6.31427	1.29478e-10	3.29203e-09	AT2G35510.1	SIMILAR TO RCD ONE 1 (SRO1)	protein_coding	Encodes a WWE domain-containing protein with 76% similarity to RCD1. The protein also contains a PARP signature upstream of the C-terminal protein interaction domain. The PARP signature may bind NAD+ and attach the ADP-ribose-moiety from NAD+ to the target molecule. Its presence suggests a role for the protein in ADP ribosylation.
AT2G35610	0.89618	0.896334	5.09829	4.24763e-07	3.70293e-06	AT2G35610.1	XYLOGLUCANASE 113 (XEG113)	protein_coding	Encodes an arabinosyltransferase that modifies extensin proteins in root hair cells.
AT2G35658	3.78862	3.80684	2.33728	4.14175e-10	8.76748e-09	AT2G35658.2		protein_coding	transmembrane protein;(source:Araport11)
AT2G35710	3.30432	3.31003	3.05077	1.26255e-08	1.74207e-07	AT2G35710.1	PLANT GLYCOGENIN-LIKE STARCH INITIATION PROTEIN 7 (PGSIP7)	protein_coding	Nucleotide-diphospho-sugar transferases superfamily protein;(source:Araport11)
AT2G35720	0.578775	0.578963	4.59829	0.0199322	0.0426305	AT2G35720.1	ORIENTATION UNDER VERY LOW FLUENCES OF LIGHT 1 (OWL1)	protein_coding	Encodes OWL1, a J-domain protein involved in perception of very low light fluences.
AT2G35736	0.757096	0.758095	2.27399	0.00380753	0.0101131	AT2G35736.1		protein_coding	hypothetical protein;(source:Araport11)
AT2G35910	1.26481	1.272	0.607317	0.00168603	0.00495752	AT2G35910.1		protein_coding	RING/U-box superfamily protein;(source:Araport11)
AT2G35930	4.85727	4.85936	5.71148	3.8321e-16	3.09678e-13	AT2G35930.1	PLANT U-BOX 23 (PUB23)	protein_coding	Encodes a cytoplasmically localized U-box domain containing E3 ubiquitin ligase that is involved in the response to water stress and acts as a negative regulator of PAMP-triggered immunity.
AT2G36220	1.51367	1.51453	5.07257	1.05763e-05	6.04833e-05	AT2G36220.1		protein_coding	hypothetical protein;(source:Araport11)
AT2G36270	1.70297	1.72079	-0.182159	0.00614942	0.0153413	AT2G36270.1	ABA INSENSITIVE 5 (ABI5)	protein_coding	Encodes a member of the basic leucine zipper transcription factor family, involved in ABA signalling during seed maturation and germination. The Arabidopsis abscisic acid (ABA)-insensitive abi5 mutants have pleiotropic defects in ABA response, including decreased sensitivity to ABA inhibition of germination and altered expression of some ABA-regulated genes. Comparison of seed and ABA-inducible v…
AT2G36300	1.07468	1.07503	4.36007	8.48174e-06	4.99377e-05	AT2G36300.1		protein_coding	Integral membrane Yip1 family protein;(source:Araport11)
AT2G36310	0.722244	0.722356	5.27929	0.000161677	0.000640436	AT2G36310.1	URIDINE-RIBOHYDROLASE 1 (URH1)	protein_coding	Encodes a cytoplasmic nucleoside hydrolase. It has the highest levels of activity with uridine followed by xanthosine. It shows little activity with inosine and none with cytidine. Mutant analyses indicate that it plays a role in purine and pyrimidine catabolism.
AT2G36320	0.935341	0.935448	5.68605	1.95484e-05	0.000102664	AT2G36320.1		protein_coding	A20/AN1-like zinc finger family protein;(source:Araport11)
AT2G36330	0.775017	0.775242	4.46543	0.000383196	0.0013571	AT2G36330.1	CASP-LIKE PROTEIN 4A3 (CASPL4A3)	protein_coding	Uncharacterized protein family (UPF0497);(source:Araport11)
AT2G36360	0.480859	0.480977	4.59202	0.0161152	0.035606	AT2G36360.5		protein_coding	Galactose oxidase/kelch repeat superfamily protein;(source:Araport11)
AT2G36380	1.58386	1.58413	5.21881	6.84837e-10	1.35408e-08	AT2G36380.1	ATP-BINDING CASSETTE G34 (ABCG34)	protein_coding	pleiotropic drug resistance 6;(source:Araport11)
AT2G36460	1.01015	1.01019	7.35373	1.79385e-05	9.57236e-05	AT2G36460.1	FRUCTOSE-BISPHOSPHATE ALDOLASE 6 (FBA6)	protein_coding	Aldolase superfamily protein;(source:Araport11)
AT2G36470	2.54335	2.54483	3.95055	2.50867e-12	1.29878e-10	AT2G36470.1		protein_coding	DUF868 family protein, putative (DUF868);(source:Araport11)
AT2G36500	0.771881	0.773306	2.11118	0.00503108	0.0129029	AT2G36500.1		protein_coding	CBS / octicosapeptide/Phox/Bemp1 (PB1) domains-containing protein;(source:Araport11)
AT2G36580	2.11487	2.11497	7.72718	4.06446e-10	8.65316e-09	AT2G36580.1		protein_coding	Pyruvate kinase family protein;(source:Araport11)
AT2G36630	0.707887	0.707934	6.35931	0.0173566	0.037845	AT2G36630.1		protein_coding	Sulfite exporter TauE/SafE family protein;(source:Araport11)
AT2G36680	1.11662	1.11684	4.75958	8.29414e-08	8.90554e-07	AT2G36680.1		protein_coding	Modifier of rudimentary (Mod(r)) protein;(source:Araport11)
AT2G36880	0.765833	0.765842	9.25208	0.00170746	0.0050126	AT2G36880.1	METHIONINE ADENOSYLTRANSFERASE 3 (MAT3)	protein_coding	methionine adenosyltransferase 3;(source:Araport11)
AT2G36900	0.841952	0.842263	4.16438	7.37848e-05	0.00032237	AT2G36900.1	MEMBRIN 11 (MEMB11)	protein_coding	member of Membrin Gene Family
AT2G36950	1.97512	1.97541	5.11762	9.45591e-09	1.34569e-07	AT2G36950.1		protein_coding	Heavy metal transport/detoxification superfamily protein;(source:Araport11)
AT2G36970	2.2825	2.28355	3.4016	2.12254e-05	0.000110317	AT2G36970.1		protein_coding	UDP-Glycosyltransferase superfamily protein;(source:Araport11)
AT2G37035	0.643583	0.643805	4.06443	0.000854136	0.00273895	AT2G37035.1		protein_coding	transmembrane protein;(source:Araport11)
AT2G37040	2.42651	2.42655	8.76711	6.77107e-06	4.11131e-05	AT2G37040.1	PHE AMMONIA LYASE 1 (pal1)	protein_coding	Encodes PAL1, a phenylalanine ammonia-lyase. Arabidopsis has four PALs: AT2G37040 (PAL1), AT3G53260 (PAL2), AT5G04230 (PAL3) and AT3G10340 (PAL4).
AT2G37070	1.47727	1.48538	0.289505	5.1436e-05	0.000236573	AT2G37070.1	GROWING PLUS-END TRACKING 1 (GPT1)	protein_coding	Encodes a microtubule-associated protein track growing microtubule plus ends.
AT2G37110	1.85629	1.85642	7.17503	1.69221e-09	2.97836e-08	AT2G37110.1		protein_coding	PLAC8 family protein;(source:Araport11)
AT2G37150	1.98331	1.98418	4.34782	1.92367e-08	2.49022e-07	AT2G37150.3		protein_coding	RING/U-box superfamily protein;(source:Araport11)
AT2G37280	0.826896	0.828897	1.24838	0.0195113	0.041846	AT2G37280.1	ATP-BINDING CASSETTE G33 (ABCG33)	protein_coding	Encodes an ATP-binding cassette (ABC) transporter. Expressed in the vascular tissue of primary stem.
AT2G37480	1.16117	1.16166	3.90531	0.0108438	0.0252118	AT2G37480.1		protein_coding	hypothetical protein;(source:Araport11)
AT2G37520	1.11895	1.11916	5.13729	3.89283e-07	3.42252e-06	AT2G37520.1		protein_coding	Acyl-CoA N-acyltransferase with RING/FYVE/PHD-type zinc finger domain-containing protein;(source:Araport11)
AT2G37540	0.600637	0.600777	4.86663	0.00883915	0.0210807	AT2G37540.1		protein_coding	NAD(P)-binding Rossmann-fold superfamily protein;(source:Araport11)
AT2G37550	0.674004	0.67406	6.04288	0.000249824	0.000933688	AT2G37550.1	ARF-GAP DOMAIN 7 (AGD7)	protein_coding	A member of ARF GAP domain (AGD), A thaliana has 15 members, grouped into four classes.
AT2G37710	1.54049	1.54055	7.57804	3.14091e-07	2.84627e-06	AT2G37710.1	L-TYPE LECTIN RECEPTOR KINASE IV.1 (LECRK-IV.1)	protein_coding	Induced in response to Salicylic acid. The mRNA is cell-to-cell mobile.
AT2G37770	1.49506	1.49716	3.29162	0.0030897	0.00841517	AT2G37770.2	CHLOROPLASTIC ALDO-KETO REDUCTASE (ChlAKR)	protein_coding	Encodes an NADPH-dependent aldo-keto reductase that can act on a wide variety of substrates in vitro including saturated and unsaturated aldehydes, steroids, and sugars. GFP-tagged AKR4C9 localizes to the chloroplast where it may play a role in detoxifying reactive carbonyl compounds that threaten to impair the photosynthetic process. Transcript levels for this gene are up-regulated in response t…
AT2G37940	4.39408	4.39439	8.2895	8.62216e-17	1.33543e-13	AT2G37940.1	ARABIDOPSIS INOSITOL PHOSPHORYLCERAMIDE SYNTHASE 2 (AtIPCS2)	protein_coding	Inositol phosphorylceramide synthase 2;(source:Araport11)
AT2G37970	2.78644	2.78666	7.25254	4.23444e-14	6.10088e-12	AT2G37970.1	(SOUL-1)	protein_coding	SOUL heme-binding family protein;(source:Araport11)
AT2G37975	0.584265	0.58463	3.30809	0.00437902	0.0114486	AT2G37975.1		protein_coding	Yos1-like protein;(source:Araport11)
AT2G37980	5.35965	5.37233	3.95839	4.76933e-10	9.9379e-09	AT2G37980.1		protein_coding	O-fucosyltransferase family protein;(source:Araport11)
AT2G38000	1.03611	1.03644	4.68499	1.82528e-05	9.71422e-05	AT2G38000.1		protein_coding	chaperone protein dnaJ-like protein;(source:Araport11)
AT2G38250	5.11648	5.13067	4.29239	2.89226e-10	6.5396e-09	AT2G38250.1		protein_coding	Homeodomain-like superfamily protein;(source:Araport11)
AT2G38290	5.18133	5.18219	7.48813	1.85474e-15	9.3168e-13	AT2G38290.1	AMMONIUM TRANSPORTER 2 (AMT2)	protein_coding	encodes a high-affinity ammonium transporter, which is expressed in shoot and root. Expression in root and shoot is under nitrogen and carbon dioxide regulation, respectively.
AT2G38310	1.61866	1.61884	5.79864	9.35033e-05	0.00039396	AT2G38310.1	PYR1-LIKE 4 (PYL4)	protein_coding	Encodes a member of the PYR (pyrabactin resistance )/PYL(PYR1-like)/RCAR (regulatory components of ABA receptor) family proteins with 14 members. PYR/PYL/RCAR family proteins function as abscisic acid sensors. Mediate ABA-dependent regulation of protein phosphatase 2Cs ABI1 and ABI2. The mRNA is cell-to-cell mobile.
AT2G38360	1.10383	1.10422	4.76663	0.00171044	0.00501976	AT2G38360.1	PRENYLATED RAB ACCEPTOR 1.B4 (PRA1.B4)	protein_coding	prenylated RAB acceptor 1.B4;(source:Araport11)
AT2G38410	1.0225	1.02279	4.59062	7.07983e-07	5.75868e-06	AT2G38410.1		protein_coding	ENTH/VHS/GAT family protein;(source:Araport11)
AT2G38465	1.69112	1.73449	-0.940674	0.00707257	0.0173464	AT2G38465.1		protein_coding	hypothetical protein;(source:Araport11)
AT2G38470	5.15262	5.15299	8.57621	1.35363e-14	2.95788e-12	AT2G38470.1	WRKY DNA-BINDING PROTEIN 33 (WRKY33)	protein_coding	Member of the plant WRKY transcription factor family. Regulates the antagonistic relationship between defense pathways mediating responses to P. syringae and necrotrophic fungal pathogens. Located in nucleus. Involved in response to various abiotic stresses - especially salt stress.
AT2G38490	2.5649	2.57768	0.96106	4.06216e-05	0.000193538	AT2G38490.1	CBL-INTERACTING PROTEIN KINASE 22 (CIPK22)	protein_coding	member of AtCIPKs
AT2G38500	1.41265	1.4159	1.456	4.97796e-05	0.000230036	AT2G38500.1		protein_coding	2-oxoglutarate (2OG) and Fe(II)-dependent oxygenase superfamily protein;(source:Araport11)
AT2G38610	0.894069	0.894239	5.21018	4.93947e-05	0.000228826	AT2G38610.1		protein_coding	RNA-binding KH domain-containing protein;(source:Araport11)
AT2G38790	2.37209	2.37432	4.06926	1.84015e-07	1.78502e-06	AT2G38790.1		protein_coding	hypothetical protein;(source:Araport11)
AT2G38860	3.53311	3.53333	7.78975	8.487e-13	5.52121e-11	AT2G38860.2	(YLS5)	protein_coding	Encodes protease I (pfpI)-like protein YLS5.
AT2G38870	3.41587	3.41626	6.58473	2.91634e-10	6.57804e-09	AT2G38870.1		protein_coding	Predicted to encode a PR (pathogenesis-related) peptide that belongs to the PR-6 proteinase inhibitor family. Six putative PR-6-type protein encoding genes are found in Arabidopsis: At2g38900, At2g38870, At5g43570, At5g43580, At3g50020 and At3g46860.
AT2G38880	0.417936	0.41812	3.59315	0.0232117	0.0485715	AT2G38880.8	NUCLEAR FACTOR Y, SUBUNIT B1 (NF-YB1)	protein_coding	Encodes a transcription factor from the nuclear factor Y (NF-Y) family, AtNF-YB1. Confers drought tolerance.
AT2G38960	1.97388	1.97449	4.48122	3.00424e-12	1.50207e-10	AT2G38960.3	ENDOPLASMIC RETICULUM OXIDOREDUCTINS 2 (ERO2)	protein_coding	endoplasmic reticulum oxidoreductin
AT2G39030	5.33492	5.34654	3.891	6.20093e-06	3.82484e-05	AT2G39030.1	N-ACETYLTRANSFERASE ACTIVITY 1 (NATA1)	protein_coding	Encodes a protein that acts as an ornithine N-delta-acetyltransferase, leading to the formation of N-delta-actetylornithine. This compound is likely used in plant defense and levels of it are increased in Arabidopsis plants in response to MeJA and ABA. The mRNA is cell-to-cell mobile.
AT2G39100	0.72783	0.728536	2.85445	0.000180073	0.000702968	AT2G39100.1		protein_coding	RING/U-box superfamily protein;(source:Araport11)
AT2G39110	0.910669	0.915045	3.02732	0.00219362	0.00625507	AT2G39110.1		protein_coding	Protein kinase superfamily protein;(source:Araport11)
AT2G39200	4.94411	4.95418	3.90208	2.18751e-11	7.67115e-10	AT2G39200.1	MILDEW RESISTANCE LOCUS O 12 (MLO12)	protein_coding	A member of a large family of seven-transmembrane domain proteins specific to plants, homologs of the barley mildew resistance locus o (MLO) protein. The Arabidopsis genome contains 15 genes encoding MLO proteins, with localization in plasma membrane. Phylogenetic analysis revealed four clades of closely-related AtMLO genes. ATMLO6 belongs to the clade IV, with AtMLO2, AtMLO3 and AtMLO12. The gen…
AT2G39210	3.22392	3.22433	7.12542	2.3994e-11	8.24311e-10	AT2G39210.1		protein_coding	Major facilitator superfamily protein;(source:Araport11)
AT2G39220	0.535484	0.53563	4.61091	0.00764903	0.0185934	AT2G39220.1	PATATIN-LIKE PROTEIN 6 (PLP6)	protein_coding	PATATIN-like protein 6;(source:Araport11)
AT2G39270	0.639113	0.639252	4.88047	0.00607734	0.015189	AT2G39270.1		protein_coding	P-loop containing nucleoside triphosphate hydrolases superfamily protein;(source:Araport11)
AT2G39350	1.49936	1.50139	2.84139	6.684e-06	4.06803e-05	AT2G39350.1	ATP-BINDING CASSETTE G1 (ABCG1)	protein_coding	Belongs to a clade of five Arabidopsis thaliana ABCG half-transporters that are required for synthesis of an effective suberin barrier in roots and seed coats (ABCG2, ABCG6, and ABCG20) and for synthesis of an intact pollen wall (ABCG1 and ABCG16).
AT2G39360	1.39485	1.39521	4.70649	4.84509e-09	7.42848e-08	AT2G39360.1	CURVY1 (CVY1)	protein_coding	Protein kinase superfamily protein;(source:Araport11)
AT2G39400	4.43619	4.43689	6.55609	2.33074e-12	1.22026e-10	AT2G39400.1	(MAGL6)	protein_coding	alpha/beta-Hydrolases superfamily protein;(source:Araport11)
AT2G39420	2.60879	2.60929	5.48447	1.08595e-07	1.12694e-06	AT2G39420.1	(MAGL8)	protein_coding	alpha/beta-Hydrolases superfamily protein;(source:Araport11)
AT2G39435	0.831918	0.832456	3.48159	0.0073973	0.0180428	AT2G39435.1	TON1 RECRUITING MOTIF 18 (TRM18)	protein_coding	Phosphatidylinositol N-acetyglucosaminlytransferase subunit P-like protein;(source:Araport11)
AT2G39480	1.73875	1.73898	5.77782	1.24821e-10	3.18234e-09	AT2G39480.1	ATP-BINDING CASSETTE B6 (ABCB6)	protein_coding	P-glycoprotein 6;(source:Araport11)
AT2G39550	0.836074	0.83632	4.40821	9.6997e-05	0.000407545	AT2G39550.1	(PGGT-I)	protein_coding	encodes the beta subunit of geranylgeranyl transferase (GGT-IB), involved in both ABA-mediated and auxin signaling pathways.
AT2G39650	3.43961	3.44135	5.1592	3.94361e-14	5.81714e-12	AT2G39650.1		protein_coding	cruciferin (DUF506);(source:Araport11)
AT2G39660	3.95769	3.95856	6.25096	2.89801e-14	4.90083e-12	AT2G39660.1	BOTRYTIS-INDUCED KINASE1 (BIK1)	protein_coding	Encodes a plasma membrane-localized ser/thr protein kinase that is a crucial component of host response signaling required to activate the resistance responses to Botrytis and A. brassicicola infection. It is likely a negative regulator of salicylic acid accumulation and basal defense against virulent bacterial pathogens.
AT2G39710	1.24684	1.24728	3.85877	0.0122831	0.0281115	AT2G39710.1		protein_coding	Encodes a Cysteine-rich peptide (CRP) family protein
AT2G39720	0.627934	0.628025	5.45315	0.000120886	0.000494889	AT2G39720.1	RING-H2 FINGER C2A (RHC2A)	protein_coding	Encodes a putative RING-H2 finger protein RHC2a.
AT2G39760	0.450882	0.450983	4.808	0.00835694	0.0200597	AT2G39760.1	(BPM3)	protein_coding	Encodes a member of the MATH-BTB domain proteins (BPMs) that directly interact with and target for proteasomal degradation the class I homeobox-leucine zipper (HD-ZIP) transcription factor ATHB6. Known members include AT5G19000 (BPM1), AT3G06190 (BPM2), AT2G39760 (BPM3), AT3G03740 (BPM4), AT5G21010 (BPM5) and AT3G43700 (BPM6).
AT2G39770	0.566591	0.56661	7.44645	0.00334366	0.00901833	AT2G39770.1	CYTOKINESIS DEFECTIVE 1 (CYT1)	protein_coding	Encodes a GDP-mannose pyrophosphorylase/ mannose-1-pyrophosphatase. This enzyme provides GDP-mannose, which is used for cell wall carbohydrate biosynthesis and protein glycosylation as well as for ascorbate (vitamin C) biosynthesis. Mutations in this gene confer hypersensitivity to NH4+.
AT2G39840	1.09373	1.09396	4.84477	2.90695e-07	2.66019e-06	AT2G39840.1	TYPE ONE SERINE/THREONINE PROTEIN PHOSPHATASE 4 (TOPP4)	protein_coding	Encodes the catalytic subunit of a Type 1 phosphoprotein Ser/Thr phosphatase, expressed in roots, shoots and flowers. The mRNA is cell-to-cell mobile.
AT2G39970	0.451865	0.451912	5.83697	0.0235404	0.0491819	AT2G39970.1	PEROXISOMAL NAD CARRIER (PXN)	protein_coding	Encodes peroxisomal membrane protein 38 (PMP38). Mutation in this protein results in enlargement of peroxisomes. Delivers NAD+ for optimal fatty acid degradation during storage oil mobilization.
AT2G39980	0.795143	0.795406	4.39935	0.00668435	0.0165272	AT2G39980.1		protein_coding	HXXXD-type acyl-transferase family protein;(source:Araport11)
AT2G40000	3.26092	3.2611	8.36726	2.31748e-08	2.91426e-07	AT2G40000.1	ORTHOLOG OF SUGAR BEET HS1 PRO-1 2 (HSPRO2)	protein_coding	ortholog of sugar beet HS1 PRO-1 2;(source:Araport11)
AT2G40090	1.34505	1.34547	4.19449	1.43307e-09	2.58844e-08	AT2G40090.1	ABC2 HOMOLOG 9 (ATH9)	protein_coding	member of ATH subfamily
AT2G40095	4.25614	4.26067	4.29857	2.68799e-12	1.36874e-10	AT2G40095.1		protein_coding	Alpha/beta hydrolase related protein;(source:Araport11)
AT2G40110	2.09386	2.09517	3.53523	1.78125e-09	3.1203e-08	AT2G40110.1		protein_coding	Yippee family putative zinc-binding protein;(source:Araport11)
AT2G40140	3.72203	3.72239	7.08602	3.29455e-15	1.25656e-12	AT2G40140.1	(CZF1)	protein_coding	zinc finger (CCCH-type) family protein;(source:Araport11)
AT2G40160	0.609225	0.610384	1.57035	0.0186561	0.0402768	AT2G40160.2	(TBL30)	protein_coding	Encodes a member of the TBL (TRICHOME BIREFRINGENCE-LIKE) gene family containing a plant-specific DUF231 (domain of unknown function) domain. TBL gene family has 46 members, two of which (TBR/AT5G06700 and TBL3/AT5G01360) have been shown to be involved in the synthesis and deposition of secondary wall cellulose, presumably by influencing the esterification state of pectic polymers. A nomenclature…
AT2G40180	3.85907	3.87105	3.00609	1.38947e-09	2.51457e-08	AT2G40180.1	PHOSPHATASE 2C5 (PP2C5)	protein_coding	Encodes PP2C5, a member of the PP2C family phosphatases. PP2C5 acts as a MAPK phosphatase that positively regulates seed germination, stomatal closure and ABA-inducible gene expression.
AT2G40200	1.38976	1.39447	0.929243	6.34806e-05	0.000283414	AT2G40200.1		protein_coding	basic helix-loop-helix (bHLH) DNA-binding superfamily protein;(source:Araport11)
AT2G40240	0.70059	0.702426	1.48035	0.0103867	0.0243072	AT2G40240.1		protein_coding	Tetratricopeptide repeat (TPR)-like superfamily protein;(source:Araport11)
AT2G40270	1.05611	1.05618	6.43185	0.00016728	0.00065856	AT2G40270.1		protein_coding	Protein kinase family protein;(source:Araport11)
AT2G40330	4.59375	4.60362	3.11419	5.56039e-08	6.25577e-07	AT2G40330.1	PYR1-LIKE 6 (PYL6)	protein_coding	Encodes a member of the PYR (pyrabactin resistance )/PYL(PYR1-like)/RCAR (regulatory components of ABA receptor) family proteins with 14 members. PYR/PYL/RCAR family proteins function as abscisic acid sensors. Mediate ABA-dependent regulation of protein phosphatase 2Cs ABI1 and ABI2.
AT2G40730	0.428195	0.42823	6.23748	0.019556	0.0419176	AT2G40730.1	CYTOPLASMIC TRNA EXPORT PROTEIN (CTEXP)	protein_coding	kinase family with ARM repeat domain-containing protein;(source:Araport11)
AT2G40750	2.3097	2.31012	6.10325	2.34116e-06	1.64076e-05	AT2G40750.1	WRKY DNA-BINDING PROTEIN 54 (WRKY54)	protein_coding	member of WRKY Transcription Factor; Group III
AT2G40810	1.33841	1.3394	3.30947	2.80889e-07	2.5883e-06	AT2G40810.1	HOMOLOG OF YEAST AUTOPHAGY 18C (ATG18C)	protein_coding	yeast autophagy-like protein;(source:Araport11)
AT2G40890	0.620033	0.620095	5.92891	0.0221661	0.0466938	AT2G40890.1	CYTOCHROME P450, FAMILY 98, SUBFAMILY A, POLYPEPTIDE 3 (CYP98A3)	protein_coding	encodes coumarate 3-hydroxylase (C3H), a P450-dependent monooxygenase. Involved in lignin biosynthesis and flavonoid biosynthesis. Also affects the biosynthesis of coumarins such as scopoletin and scopolin as a branching-out-pathway from the phenylpropanoid acid level.
AT2G40940	1.73467	1.73486	5.80514	7.16164e-10	1.41152e-08	AT2G40940.1	ETHYLENE RESPONSE SENSOR 1 (ERS1)	protein_coding	Ethylene receptor, subfamily 1. Has histidine kinase activity.
AT2G40950	0.671469	0.671641	4.63104	0.000991	0.00311918	AT2G40950.1	(BZIP17)	protein_coding	bZIP17 appears to regulate transcription as part of a salt and osmotic stress response. zip17 mutants show enhanced inhibition of primary root elongation in response to NaCl. Several salt-responsive genes, such as ATHB-7 show a reduced transcriptional response to a salt treatment in zip17 mutant seedlings. myc:bZIP17 undergoes proteolytic processing in salt-treated wild type seedlings, but not in…
AT2G41010	2.78188	2.78287	5.01516	2.94194e-14	4.92602e-12	AT2G41010.1	CALMODULIN (CAM)-BINDING PROTEIN OF 25 KDA (CAMBP25)	protein_coding	Encodes a novel calmodulin binding protein whose gene expression is induced by dehydration and ionic (salt) and non-ionic (mannitol) osmotic stress. Lines over-expressing this gene are more sensitive and anti-sense lines are more tolerant to osmotic stress, suggesting this gene may be a negative regulator of response to osmotic stress.
AT2G41100	4.6877	4.68779	10.3706	2.89199e-14	4.90083e-12	AT2G41100.1	TOUCH 3 (TCH3)	protein_coding	encodes a calmodulin-like protein, with six potential calcium binding domains. Calcium binding shown by Ca(2+)-specific shift in electrophoretic mobility. Expression induced by touch and darkness. Expression may also be developmentally controlled. Expression in growing regions of roots, vascular tissue, root/shoot junctions, trichomes, branch points of the shoot, and regions of siliques and flowe…
AT2G41105	3.74311	3.74558	3.50608	3.89901e-10	8.38739e-09	AT2G41105.1		protein_coding	hypothetical protein;(source:Araport11)
AT2G41110	2.52114	2.52131	7.44365	4.23582e-13	3.28029e-11	AT2G41110.2	CALMODULIN 2 (CAM2)	protein_coding	Encodes a touch-inducible calmodulin that has higher affinity to kinesin-like calmodulin binding motor protein than CAM4 or CAM6. The mRNA is cell-to-cell mobile.
AT2G41160	1.74487	1.74527	5.39006	5.4325e-10	1.11173e-08	AT2G41160.1		protein_coding	Ubiquitin-associated (UBA) protein;(source:Araport11)
AT2G41180	1.12839	1.12864	4.56496	0.00140201	0.00422671	AT2G41180.1	SIGMA FACTOR BINDING PROTEIN 2 (SIB2)	protein_coding	VQ motif-containing protein;(source:Araport11)
AT2G41350	0.963568	0.96382	4.20782	7.62285e-08	8.2756e-07	AT2G41350.2	AUGMIN 1 (AUG1)	protein_coding	Encodes AUG1, likely to be in an augmin-like complex with AUG3.
AT2G41380	2.69354	2.69551	4.16434	2.86119e-07	2.62694e-06	AT2G41380.1		protein_coding	S-adenosyl-L-methionine-dependent methyltransferases superfamily protein;(source:Araport11)
AT2G41410	2.2808	2.28091	7.42192	3.88307e-09	6.16843e-08	AT2G41410.1		protein_coding	Calcium-binding EF-hand family protein;(source:Araport11)
AT2G41420	1.61307	1.61319	6.90395	2.46412e-10	5.76803e-09	AT2G41420.1	WINDHOSE 2 (WIH2)	protein_coding	proline-rich family protein;(source:Araport11)
AT2G41430	2.82002	2.82005	9.48975	1.96507e-12	1.06792e-10	AT2G41430.1	EARLY RESPONSIVE TO DEHYDRATION 15 (ERD15)	protein_coding	Encodes hydrophilic protein lacking Cys residues that is expressed in response to drought stress, light stress and treatment with plant-growth-promoting rhizobacteria (Paenibacillus polymyxa), possibly revealing a connection between responses to biotic and abiotic stress. Also identified as a CTC Interacting Domain (CID) protein in a yeast two hybrid screen using the PAB2 protein as bait. Contain…
AT2G41630	0.448683	0.448741	5.78044	0.0172634	0.0376902	AT2G41630.1	TRANSCRIPTION FACTOR IIB 1 (TFIIB1)	protein_coding	Encodes a transcription factor, TFIIB1, that plays important roles in pollen tube growth, guidance, and reception as well as endosperm development and is partially functionally different from AtTFIIB2 and AtTFIIB3/AtpBRP2.
AT2G41640	2.31148	2.31224	5.09914	2.46499e-11	8.40628e-10	AT2G41640.1		protein_coding	Glycosyltransferase family 61 protein;(source:Araport11)
AT2G41700	0.66696	0.667017	5.94202	0.00469988	0.0121813	AT2G41700.1	ATP-BINDING CASSETTE A1 (ABCA1)	protein_coding	ATP-binding cassette A1;(source:Araport11)
AT2G41705	0.746902	0.747236	3.73347	0.00247983	0.00695041	AT2G41705.1	FLUORIDE EXPORT PROTEIN (FEX)	protein_coding	Encodes a fluoride export protein.
AT2G41730	3.09656	3.10601	3.08435	3.16439e-08	3.80669e-07	AT2G41730.1		protein_coding	Expression in rosette leaves is activated by high concentration of boron.
AT2G41830	0.671982	0.672267	4.30314	0.00109853	0.00342629	AT2G41830.1		protein_coding	Uncharacterized protein;(source:Araport11)
AT2G41835	4.0314	4.03313	5.20872	2.76011e-15	1.13999e-12	AT2G41835.1		protein_coding	zinc finger (C2H2 type, AN1-like) family protein;(source:Araport11)
AT2G41880	3.4711	3.47162	6.05503	1.20763e-14	2.85752e-12	AT2G41880.1	GUANYLATE KINASE 1 (GK-1)	protein_coding	Guanylate kinase. Involved in nucleotide metabolism.
AT2G42010	1.52572	1.52595	5.79078	1.06186e-09	1.99351e-08	AT2G42010.1	PHOSPHOLIPASE D BETA 1 (PLDBETA1)	protein_coding	phospholipase D (PLDbeta)
AT2G42160	0.576535	0.576701	4.25172	0.00128214	0.00390973	AT2G42160.1	BRAP2 RING ZNF UBP DOMAIN-CONTAINING PROTEIN 1 (BRIZ1)	protein_coding	Encodes a RING domain containing protein BRIZ1. BRIZ1 (At2g42160) and BRIZ2 (At2g26000) proteins form a heteromeric E3 ligase complex required for seed germination and post-germination growth.
AT2G42270	0.697396	0.697444	6.25826	0.000904918	0.00288289	AT2G42270.1	(BRR2B)	protein_coding	Similar to yast Brr2p DEAD/DExH box ATP-dependent RNA helicase.
AT2G42280	0.721902	0.722198	3.62397	0.000851594	0.00273174	AT2G42280.1	FLOWERING BHLH 4 (FBH4)	protein_coding	basic helix-loop-helix (bHLH) DNA-binding superfamily protein;(source:Araport11)
AT2G42330	1.44556	1.44584	5.04655	1.45555e-06	1.08733e-05	AT2G42330.1		protein_coding	GC-rich sequence DNA-binding factor-like protein with Tuftelin interacting domain-containing protein;(source:Araport11)
AT2G42360	4.56207	4.56699	4.64968	1.34639e-11	5.17024e-10	AT2G42360.1		protein_coding	RING/U-box superfamily protein;(source:Araport11)
AT2G42520	0.48518	0.485265	5.05218	0.010977	0.0254705	AT2G42520.1		protein_coding	P-loop containing nucleoside triphosphate hydrolases superfamily protein;(source:Araport11)
AT2G42650	0.987055	0.988373	2.79253	0.00377473	0.0100368	AT2G42650.1		protein_coding	Ribosomal protein L1p/L10e family;(source:Araport11)
AT2G42680	0.451809	0.451842	6.27978	0.0210431	0.0446674	AT2G42680.1	MULTIPROTEIN BRIDGING FACTOR 1A (MBF1A)	protein_coding	One of three genes in A. thaliana encoding multiprotein bridging factor 1, a highly conserved transcriptional coactivator. May serve as a bridging factor between a bZIP factor and TBP. Its expression is developmentally regulated. The mRNA is cell-to-cell mobile.
AT2G42760	0.72389	0.724238	3.88959	0.000122072	0.000499084	AT2G42760.1		protein_coding	DUF1685 family protein;(source:Araport11)
AT2G42780	0.496141	0.496261	4.69369	0.0111299	0.0257673	AT2G42780.1		protein_coding	transcription elongation factor B polypeptide;(source:Araport11)
AT2G42950	1.40323	1.40377	4.39919	2.43462e-06	1.69729e-05	AT2G42950.1		protein_coding	Magnesium transporter CorA-like family protein;(source:Araport11)
AT2G43000	4.11563	4.12041	3.78216	2.63979e-10	6.11761e-09	AT2G43000.1	NAC DOMAIN CONTAINING PROTEIN 42 (NAC042)	protein_coding	Encodes a NAC transcription factor induced by hydrogen peroxide (H2O2. Involved in senescence. Over expression of the gene strongly delays senescence and enhances tolerance to various abiotic stresses.
AT2G43080	0.665356	0.665564	4.11727	0.000286629	0.00105428	AT2G43080.1	P4H ISOFORM 1 (AT-P4H-1)	protein_coding	Encodes a prolyl-4 hydroxylase that can hydroxylate poly(L-proline),the collagen model peptide (Pro-Pro-Gly)10 and other proline rich peptides.
AT2G43120	1.98497	1.98529	5.63774	5.39946e-10	1.10766e-08	AT2G43120.1	PIRIN2 (PRN2)	protein_coding	Encodes a member of the functionally diverse cupin protein superfamily that is involved in susceptibility to the bacterial plant pathogen Ralstonia solanacearum. It stabilizes the papain-like cysteine protease XCP2. The mRNA is cell-to-cell mobile.
AT2G43140	4.35707	4.3689	2.59781	8.32648e-11	2.33722e-09	AT2G43140.2	(BHLH129)	protein_coding	bHLH129 is a nuclear localized basic helix loop helix protein. It has been shown to function as a transcriptional repressor. Overexpression of bHLH129 regulates root elongation and ABA response.
AT2G43150	0.882164	0.882224	6.81727	0.00546831	0.0138749	AT2G43150.1		protein_coding	Proline-rich extensin-like family protein;(source:Araport11)
AT2G43160	1.94564	1.94569	8.1747	1.02622e-10	2.74436e-09	AT2G43160.3		protein_coding	ENTH/VHS family protein;(source:Araport11)
AT2G43320	2.89091	2.8916	5.99002	1.83659e-11	6.68e-10	AT2G43320.1		protein_coding	S-adenosyl-L-methionine-dependent methyltransferases superfamily protein;(source:Araport11)
AT2G43490	0.912493	0.912721	4.42063	1.44941e-05	7.95124e-05	AT2G43490.1		protein_coding	Ypt/Rab-GAP domain of gyp1p superfamily protein;(source:Araport11)
AT2G43510	2.89361	2.8962	3.47752	1.92678e-07	1.86129e-06	AT2G43510.1	TRYPSIN INHIBITOR PROTEIN 1 (TI1)	protein_coding	Member of the defensin-like (DEFL) family. Encodes putative trypsin inhibitor protein which may function in defense against herbivory.
AT2G43520	2.16626	2.17008	2.03364	1.08375e-07	1.12529e-06	AT2G43520.1	TRYPSIN INHIBITOR PROTEIN 2 (TI2)	protein_coding	Encodes putative trypsin inhibitor protein which may function in defense against herbivory. Member of the defensin-like (DEFL) family.
AT2G43570	2.18867	2.18887	6.47908	0.00656741	0.0162619	AT2G43570.1	CHITINASE, PUTATIVE (CHI)	protein_coding	chitinase;(source:Araport11)
AT2G43590	3.48316	3.48553	4.1783	5.00645e-10	1.0353e-08	AT2G43590.1		protein_coding	Chitinase family protein;(source:Araport11)
AT2G43620	4.98361	4.98619	5.31402	1.55012e-10	3.83887e-09	AT2G43620.1		protein_coding	Chitinase family protein;(source:Araport11)
AT2G43640	0.68432	0.684529	4.33189	0.00375048	0.00997801	AT2G43640.1		protein_coding	Signal recognition particle, SRP9/SRP14 subunit;(source:Araport11)
AT2G43790	0.963715	0.963804	6.18737	1.9188e-06	1.37641e-05	AT2G43790.1	MAP KINASE 6 (MPK6)	protein_coding	Encodes a MAP kinase induced by pathogens, ethylene biosynthesis, oxidative stress and osmotic stress.Also involved in ovule development. Homozygous mutants in a MPK3 heterozygous background are female sterile due to defects in integument development.MPK6 appears to be associated with the microsomal compartment and may be involved in mediating secretory processes. The mRNA is cell-to-cell mobile.
AT2G43820	1.48816	1.48851	4.15876	0.00160482	0.00474502	AT2G43820.1	UDP-GLUCOSYLTRANSFERASE 74F2 (UGT74F2)	protein_coding	Encodes a nicotinate-O-glycosyltransferase. Induced by Salicylic acid, virus, fungus and bacteria. Also involved in the tryptophan synthesis pathway. Independent of NPR1 for their induction by salicylic acid. UGT74F1 transfers UDP:glucose to salicylic acid (forming a glucoside (SAG) and a glucose ester (SGE)), benzoic acid, and anthranilate in vitro. UGT74F2 shows a weak ability to catalyze the f…
AT2G43850	1.28385	1.28426	4.7647	1.00756e-06	7.91481e-06	AT2G43850.1	INTEGRIN-LINKED KINASE1 (ILK1)	protein_coding	Integrin-linked protein kinase family;(source:Araport11)
AT2G44080	4.18921	4.19074	5.78325	3.66328e-12	1.73688e-10	AT2G44080.1	ARGOS-LIKE (ARL)	protein_coding	Encodes ARL, a gene similar to ARGOS involved in cell expansion-dependent organ growth. Upregulated by brassinosteroid. Acts downstream of BRI1. The mRNA is cell-to-cell mobile.
AT2G44180	0.991351	0.991493	5.51413	9.04628e-05	0.00038343	AT2G44180.1	METHIONINE AMINOPEPTIDASE 2A (MAP2A)	protein_coding	Encodes a MAP2 like methionine aminopeptidase. In MAP1A mutant background plants show an increased sensitivity to fumagillin resulting in defects in development. Phenotype is similar to RNAi lines which knock out all MAP2/MAP1 loci.
AT2G44200	1.35181	1.35214	5.00848	1.09295e-08	1.53425e-07	AT2G44200.1		protein_coding	pre-mRNA splicing factor domain-containing protein;(source:Araport11)
AT2G44280	1.64167	1.64262	3.91154	5.91695e-07	4.93931e-06	AT2G44280.1		protein_coding	Major facilitator superfamily protein;(source:Araport11)
AT2G44290	1.30314	1.3033	5.06494	0.000124456	0.000507556	AT2G44290.1		protein_coding	Bifunctional inhibitor/lipid-transfer protein/seed storage 2S albumin superfamily protein;(source:Araport11)
AT2G44360	0.555903	0.556072	4.08183	0.00822524	0.0197947	AT2G44360.1		protein_coding	ecotropic viral integration site protein;(source:Araport11)
AT2G44410	0.689636	0.689772	5.13983	0.000100727	0.000421647	AT2G44410.1		protein_coding	RING/U-box superfamily protein;(source:Araport11)
AT2G44430	1.12038	1.12083	4.27983	1.82956e-06	1.32209e-05	AT2G44430.1		protein_coding	DNA-binding bromodomain-containing protein;(source:Araport11)
AT2G44490	2.46803	2.4681	8.26786	8.45653e-12	3.48499e-10	AT2G44490.1	PENETRATION 2 (PEN2)	protein_coding	Encodes a glycosyl hydrolase that localizes to peroxisomes and acts as a component of an inducible preinvasion resistance mechanism. Required for mlo resistance. The mRNA is cell-to-cell mobile.
AT2G44500	3.28689	3.28768	5.95765	7.55333e-11	2.16645e-09	AT2G44500.1		protein_coding	O-fucosyltransferase family protein;(source:Araport11)
AT2G44520	0.735234	0.735344	5.53295	9.07689e-05	0.000384465	AT2G44520.1	CYTOCHROME C OXIDASE 10 (COX10)	protein_coding	cytochrome c oxidase 10;(source:Araport11)
AT2G44570	1.56221	1.57158	-0.0732114	0.000534139	0.00181457	AT2G44570.1	GLYCOSYL HYDROLASE 9B12 (GH9B12)	protein_coding	glycosyl hydrolase 9B12;(source:Araport11)
AT2G44600	2.36416	2.36544	4.18949	1.17904e-08	1.64025e-07	AT2G44600.1		protein_coding	hypothetical protein;(source:Araport11)
AT2G44730	0.500926	0.501116	3.99585	0.00704155	0.0172817	AT2G44730.1		protein_coding	Alcohol dehydrogenase transcription factor Myb/SANT-like family protein;(source:Araport11)
AT2G44790	4.67131	4.67938	3.71159	5.48058e-08	6.19219e-07	AT2G44790.1	UCLACYANIN 2 (UCC2)	protein_coding	Encodes a uclacyanin, a protein precursor that is closely related to precursors of stellacyanins and a blue copper protein from pea pods.
AT2G44840	2.69581	2.71234	1.29522	9.22957e-06	5.36568e-05	AT2G44840.1	ETHYLENE-RESPONSIVE ELEMENT BINDING FACTOR 13 (ERF13)	protein_coding	encodes a member of the ERF (ethylene response factor) subfamily B-3 of ERF/AP2 transcription factor family. The protein contains one AP2 domain. There are 18 members in this subfamily including ATERF-1, ATERF-2, AND ATERF-5. The mRNA is cell-to-cell mobile.
AT2G44970	1.22868	1.22886	5.3396	6.43598e-08	7.10749e-07	AT2G44970.1		protein_coding	alpha/beta-Hydrolases superfamily protein;(source:Araport11)
AT2G45000	0.809518	0.809736	4.51332	0.00204817	0.00588185	AT2G45000.1	EMBRYO DEFECTIVE 2766 (EMB2766)	protein_coding	Encodes a nucleoporin, a component of the nuclear pore complex, that appears to be a major negative regulator of auxin signalling. Loss of function mutants are embryo lethal.
AT2G45010	1.47404	1.47431	5.3757	1.73945e-10	4.25947e-09	AT2G45010.1		protein_coding	PLAC8 family protein;(source:Araport11)
AT2G45070	0.789487	0.78953	6.63425	4.04651e-05	0.000192941	AT2G45070.1	SUPPRESSORS OF SECRETION-DEFECTIVE 61 BETA (SEC61 BETA)	protein_coding	Sec61 Beta Subunit
AT2G45140	1.13643	1.13658	5.49431	8.16885e-07	6.56404e-06	AT2G45140.1	PLANT VAP HOMOLOG 12 (PVA12)	protein_coding	Encodes a Plant VAMP-Associated protein that localizes to the ER and binds to the sitosterol-binding protein ORP3a. The WFDE motif in ORP3a appears to be important for this direct interaction. Mutation of this motif causes ORP3a to relocalize to the Golgi and cytosol. The interaction between PVA12 and ORP3a does not appear to be sterol-dependent. The mRNA is cell-to-cell mobile.
AT2G45210	2.469	2.4789	1.26503	5.15013e-08	5.86881e-07	AT2G45210.1	SMALL AUXIN UPREGULATED 36 (SAUR36)	protein_coding	SAUR-like auxin-responsive protein family;(source:Araport11)
AT2G45220	5.01573	5.01772	6.71652	7.87945e-06	4.67883e-05	AT2G45220.1	PECTIN METHYLESTERASE 17 (PME17)	protein_coding	Plant invertase/pectin methylesterase inhibitor superfamily;(source:Araport11)
AT2G45290	2.14953	2.14992	4.75883	2.44115e-05	0.000124802	AT2G45290.1	TRANSKETOLASE 2 (TKL2)	protein_coding	Transketolase;(source:Araport11)
AT2G45300	2.3717	2.37182	7.57521	2.32492e-06	1.63061e-05	AT2G45300.1		protein_coding	encodes 3-phosphoshikimate 1-carboxyvinyltransferase / 5-enolpyruvylshikimate-3-phosphate / EPSP synthase involved in chorismate biosynthesis The mRNA is cell-to-cell mobile.
AT2G45500	0.986871	0.987182	4.5389	6.96045e-05	0.000306993	AT2G45500.1		protein_coding	AAA-type ATPase family protein;(source:Araport11)
AT2G45570	4.58005	4.60179	2.69529	3.79193e-09	6.04433e-08	AT2G45570.1	CYTOCHROME P450, FAMILY 76, SUBFAMILY C, POLYPEPTIDE 2 (CYP76C2)	protein_coding	member of CYP76C
AT2G45910	0.543283	0.543379	5.19129	0.00362502	0.00968025	AT2G45910.1		protein_coding	U-box domain-containing protein kinase family protein;(source:Araport11)
AT2G45920	0.639751	0.640053	3.4223	0.00165092	0.00486508	AT2G45920.1		protein_coding	U-box domain-containing protein;(source:Araport11)
AT2G45980	0.622324	0.622401	5.66996	0.00161975	0.0047821	AT2G45980.1	ATG8-INTERACTING PROTEIN 1 (ATI1)	protein_coding	Encodes an Atg8-interacting protein that is partially associated with the ER during favorable growth conditions and becomes mainly associated with a spherical compartment that dynamically moves along the ER network. In stress induced plants, ATI1 is localized to a novel plastid associated bodies that are transported to vesicles, in what appears to be an autophagy dependent process. ATI1 interacts…
AT2G46080	1.09799	1.09813	5.77733	3.01333e-05	0.00014919	AT2G46080.1	BYPASS 2 (BPS2)	protein_coding	Encodes a protein related to BYPASS1 (BPS1). Regulates production of mobile compound: bps signal.
AT2G46140	2.9069	2.90825	4.95221	6.0731e-10	1.22027e-08	AT2G46140.1	LATE EMBRYOGENESIS ABUNDANT 27 (LEA27)	protein_coding	Late embryogenesis abundant protein;(source:Araport11)
AT2G46150	2.54776	2.55462	1.88535	2.95584e-05	0.000147048	AT2G46150.1		protein_coding	Late embryogenesis abundant (LEA) hydroxyproline-rich glycoprotein family;(source:Araport11)
AT2G46160	1.06856	1.06976	2.56167	0.000511233	0.00174344	AT2G46160.1		protein_coding	RING/U-box superfamily protein;(source:Araport11)
AT2G46170	1.14919	1.1493	6.29278	9.59175e-07	7.59899e-06	AT2G46170.1		protein_coding	Reticulon family protein;(source:Araport11)
AT2G46210	0.779053	0.780129	1.71773	0.00161993	0.0047821	AT2G46210.1	SPHINGOID LCB DESATURASE 2 (SLD2)	protein_coding	Fatty acid/sphingolipid desaturase;(source:Araport11)
AT2G46240	1.48635	1.48747	5.50485	0.00446164	0.0116336	AT2G46240.1	BCL-2-ASSOCIATED ATHANOGENE 6 (BAG6)	protein_coding	A member of Arabidopsis BAG (Bcl-2-associated athanogene) proteins, plant homologs of mammalian regulators of apoptosis. Expression of BAG6 in leaves was strongly induced by heat stress. Knockout mutants exhibited enhanced susceptibility to fungal pathogen Botrytis cinerea. Plant BAG proteins are multi-functional and remarkably similar to their animal counterparts, as they regulate apoptotic-like…
AT2G46260	1.05557	1.05573	5.37665	4.18612e-07	3.65273e-06	AT2G46260.1	LIGHT-RESPONSE BTB 1 (LRB1)	protein_coding	Involvement in protein ubiquitylation is predicted based on physical interaction with CULLIN 3 proteins.
AT2G46270	1.5885	1.5895	3.56443	0.000135375	0.000545788	AT2G46270.1	G-BOX BINDING FACTOR 3 (GBF3)	protein_coding	encodes a bZIP G-box binding protein whose expression is induced by ABA. It has been shown to bind to Adh that contains the G-box and is induced by cold and water deprivation. GBF3 has been shown to be expressed mostly in the root and dark-grown leaves. GBF3 can act as homodimers and as heterodimers with GFB1, GBF2 and GBF4. In addition, GBF3!?s DNA binding activity is enhanced by GIP1, GPRI1 and…
AT2G46330	2.31501	2.31511	7.7171	1.83455e-09	3.2046e-08	AT2G46330.1	ARABINOGALACTAN PROTEIN 16 (AGP16)	protein_coding	Encodes arabinogalactan protein (AGP16).
AT2G46400	4.6545	4.65517	8.2189	1.09015e-10	2.88626e-09	AT2G46400.1	WRKY DNA-BINDING PROTEIN 46 (WRKY46)	protein_coding	Encodes a WRKY transcription factor that contributes to the feedforward inhibition of osmotic/salt stress-dependent LR inhibition via regulation of ABA signaling and auxin homeostasis.
AT2G46430	2.70145	2.70169	6.56845	2.84419e-07	2.61694e-06	AT2G46430.1	CYCLIC NUCLEOTIDE GATED CHANNEL 3 (CNGC3)	protein_coding	Encodes a cyclic nucleotide gated channel, downstream component of the signaling pathways leading to hypersensitive response (HR) resistance.
AT2G46440	1.2192	1.21928	6.10741	0.00669134	0.0165401	AT2G46440.1	CYCLIC NUCLEOTIDE-GATED CHANNELS (CNGC11)	protein_coding	Member of Cyclic nucleotide gated channel family. Positive regulator of resistance against avirulent fungal pathogen. The mRNA is cell-to-cell mobile.
AT2G46490	1.03801	1.03831	4.59429	6.65437e-05	0.000294914	AT2G46490.1		protein_coding	hypothetical protein;(source:Araport11)
AT2G46500	2.20345	2.20361	7.10753	1.1773e-10	3.03486e-09	AT2G46500.1	PHOSPHOINOSITIDE 4-KINASE GAMMA 4 (PI4K GAMMA 4)	protein_coding	Phosphoinositide kinase which undergo autophosphorylation and phosphorylate serine/threonine residues of protein substrates. Contains phosphoinositide 3/4-kinase and ubiquitin-like domains. Phosphorylates PUFD1 and RPN10 in vitro.
AT2G46510	1.23578	1.236	5.21432	5.22212e-06	3.29002e-05	AT2G46510.1	ABA-INDUCIBLE BHLH-TYPE TRANSCRIPTION FACTOR (AIB)	protein_coding	Encodes a nuclear localized BLH domain containing transcriptional activator involved in response to ABA. Overexpression confers enhanced ABA responsiveness while loss of function mutants are ABA sensitive.bHLH17 interacts with JAZ proteins, and functions redundantly with bHLH3, bHLH13 and bHLH14 to negatively regulate jasmonate responses.
AT2G46520	0.87015	0.870249	5.46321	0.00110251	0.00343755	AT2G46520.1		protein_coding	cellular apoptosis susceptibility protein, putative / importin-alpha re-exporter;(source:Araport11)
AT2G46620	3.57121	3.57257	5.32007	5.11835e-13	3.79082e-11	AT2G46620.1		protein_coding	P-loop containing nucleoside triphosphate hydrolases superfamily protein;(source:Araport11)
AT2G46900	0.44957	0.449659	4.90083	0.0158128	0.0350342	AT2G46900.1		protein_coding	transcription factor-like protein;(source:Araport11)
AT2G46940	1.03446	1.03669	1.97734	0.00805637	0.0194512	AT2G46940.1		protein_coding	fold protein;(source:Araport11)
AT2G47000	3.49409	3.49547	6.30012	1.56791e-10	3.87516e-09	AT2G47000.1	ATP-BINDING CASSETTE B4 (ABCB4)	protein_coding	Encodes an auxin efflux transmembrane transporter that is a member of the multidrug resistance P-glycoprotein (MDR/PGP) subfamily of ABC transporters. Functions in the basipetal redirection of auxin from the root tip. Exhibits apolar plasma membrane localization in the root cap and polar localization in tissues above and is involved in root hair elongation.
AT2G47060	1.1576	1.15774	5.94899	0.000126612	0.000515603	AT2G47060.4	PTO-INTERACTING 1-4 (PTI1-4)	protein_coding	Encodes Pto-interacting 1-4 (PTI1-4), a member of the PTI1-like serine/threonine protein kinases that share strong sequence identity to the tomato PTI1 kinase.
AT2G47130	2.60476	2.60557	5.26705	2.23785e-06	1.57787e-05	AT2G47130.1	SHORT-CHAIN DEHYDROGENASE/REDUCTASE 2 (SDR3)	protein_coding	Encodes a short-chain dehydrogenase/reductase that is not involved in ABA biosynthesis but plays an important role in plant defense response to bacteria.
AT2G47140	4.19847	4.21523	2.71711	3.35591e-10	7.40472e-09	AT2G47140.1	SHORT-CHAIN DEHYDROGENASE REDUCTASE 5 (SDR5)	protein_coding	NAD(P)-binding Rossmann-fold superfamily protein;(source:Araport11)
AT2G47210	0.523756	0.523828	5.13694	0.00826896	0.0198793	AT2G47210.1	(ATSWC4)	protein_coding	myb-like transcription factor family protein;(source:Araport11)
AT2G47240	1.27693	1.27699	7.17903	2.02968e-06	1.44757e-05	AT2G47240.1	LONG-CHAIN ACYL-COA SYNTHASE 1 (LACS1)	protein_coding	Encodes an acyl-CoA synthetase that acts on long-chain and very-long-chain fatty acids, involved in cuticular wax and cutin biosynthesis The mRNA is cell-to-cell mobile.
AT2G47510	1.12796	1.12802	6.92693	1.688e-06	1.23322e-05	AT2G47510.1	FUMARASE 1 (FUM1)	protein_coding	Encodes a mitochondrial-localized protein. The FUM1 gene appears to be essential, suggesting that FUM1 may play a crucial role as a fumarase in the tricarboxylic acid cycle.
AT2G47650	2.71227	2.7125	6.83416	1.65505e-13	1.58561e-11	AT2G47650.2	UDP-XYLOSE SYNTHASE 4 (UXS4)	protein_coding	encodes a protein similar to UDP-glucuronic acid decarboxylase. UDP-glucuronic acid decarboxylase produces UDP-xylose, which is a substrate for many cell wall carbohydrates including hemicellulose and pectin. UDP-xylose is also known to feedback regulate several cell wall biosynthetic enzymes.
AT2G47680	0.837402	0.837978	3.10365	0.00112206	0.0034868	AT2G47680.1		protein_coding	zinc finger (CCCH type) helicase family protein;(source:Araport11)
AT2G47730	2.63857	2.6386	9.52575	2.23746e-10	5.32463e-09	AT2G47730.1	GLUTATHIONE S-TRANSFERASE PHI 8 (GSTF8)	protein_coding	Encodes glutathione transferase belonging to the phi class of GSTs. Naming convention according to Wagner et al. (2002).
AT2G47800	1.83862	1.83876	6.09169	9.19676e-07	7.30786e-06	AT2G47800.1	ATP-BINDING CASSETTE C4 (ABCC4)	protein_coding	Encodes a plasma membrane localized ATPase transporter involved in multidrug transport. The expression of this gene is upregulated by herbicide safeners such as benoxacor, fluxofenim and fenclorim. The mRNA is cell-to-cell mobile.
AT2G47830	0.818741	0.81907	3.88621	0.000227683	0.000859932	AT2G47830.1		protein_coding	Cation efflux family protein;(source:Araport11)
AT2G47970	0.601581	0.601692	4.99247	0.00145067	0.00435296	AT2G47970.1		protein_coding	Nuclear pore localization protein NPL4;(source:Araport11)
AT2G48010	1.11403	1.11474	3.05894	2.56165e-05	0.000130084	AT2G48010.1	RECEPTOR-LIKE KINASE IN IN FLOWERS 3 (RKF3)	protein_coding	receptor-like serine/threonine kinase (RKF3) The mRNA is cell-to-cell mobile.
AT3G01040	0.965808	0.965955	5.28832	1.16589e-06	8.95054e-06	AT3G01040.1	GALACTURONOSYLTRANSFERASE 13 (GAUT13)	protein_coding	Encodes a protein with putative galacturonosyltransferase activity.
AT3G01070	0.880936	0.886742	0.0185523	0.00737199	0.0179929	AT3G01070.1	EARLY NODULIN-LIKE PROTEIN 16 (ENODL16)	protein_coding	early nodulin-like protein 16;(source:Araport11)
AT3G01170	1.26721	1.26776	4.12833	8.13001e-08	8.74953e-07	AT3G01170.1		protein_coding	Ribosomal protein L34e superfamily protein;(source:Araport11)
AT3G01290	4.91579	4.91604	8.98163	1.76497e-11	6.47015e-10	AT3G01290.1	HYPERSENSITIVE INDUCED REACTION 2 (HIR2)	protein_coding	SPFH/Band 7/PHB domain-containing membrane-associated protein family;(source:Araport11)
AT3G01430	0.731409	0.733161	1.65497	0.0136421	0.0308015	AT3G01430.1		protein_coding	NHL domain protein;(source:Araport11)
AT3G01540	1.08473	1.08476	7.84746	1.35793e-07	1.36942e-06	AT3G01540.2	DEAD BOX RNA HELICASE 1 (DRH1)	protein_coding	RNA HELICASE DRH1
AT3G01640	1.54455	1.54498	4.90005	6.89549e-09	1.01883e-07	AT3G01640.1	GLUCURONOKINASE G (GLCAK)	protein_coding	AtGlcAK is a sugar kinase able to phosphorylate D-GlcA to D-GlcA-1-phosphate in the presence of ATP.
AT3G01650	1.93733	1.93783	5.22369	3.92144e-07	3.44279e-06	AT3G01650.1	RING DOMAIN LIGASE1 (RGLG1)	protein_coding	Encodes RGLG1 (RING domain ligase 1), a RING domain ubiquitin E3 ligase that negatively regulates the drought stress response by mediating ERF53 transcriptional activity.
AT3G01720	2.25256	2.25285	5.85181	2.21301e-11	7.73139e-10	AT3G01720.1	(ATSERGT1)	protein_coding	peptidyl serine alpha-galactosyltransferase;(source:Araport11)
AT3G01780	0.726773	0.72685	5.81924	0.000272275	0.00100867	AT3G01780.1	(TPLATE)	protein_coding	Encodes TPLATE, a cytokinesis protein targeted to the cell plate. Functions in vesicle-trafficking events required for site-specific cell wall modifications during pollen germination and for anchoring of the cell plate to the mother wall at the correct cortical position.
AT3G01820	1.7172	1.71749	5.34417	2.15035e-07	2.05062e-06	AT3G01820.1		protein_coding	P-loop containing nucleoside triphosphate hydrolases superfamily protein;(source:Araport11)
AT3G01840	1.47907	1.48917	3.38458	0.00609275	0.0152172	AT3G01840.1	LYSM-CONTAINING RECEPTOR-LIKE KINASE 2 (LYK2)	protein_coding	Encodes a putative LysM-containing receptor-like kinase. Induction of chitin-responsive genes by chitin treatment is not blocked in the mutant. Based on protein sequence alignment analysis, it was determined to be a pseudo kinase since lack of the ATP-binding P-loop in the kinase domain.
AT3G01970	4.98302	4.99346	4.2896	1.58855e-12	9.14079e-11	AT3G01970.1	WRKY DNA-BINDING PROTEIN 45 (WRKY45)	protein_coding	member of WRKY Transcription Factor; Group I
AT3G02040	2.5498	2.55183	3.75445	0.000865093	0.0027717	AT3G02040.1	SENESCENCE-RELATED GENE 3 (SRG3)	protein_coding	Encodes a member of the glycerophosphodiester phosphodiesterase (GDPD) family. Has glycerophosphodiester phosphodiesterase activity. Functions in maintaining cellular phosphate homeostasis under phosphate starvation. The mRNA is cell-to-cell mobile.
AT3G02070	2.44537	2.44627	5.01237	6.52759e-13	4.56923e-11	AT3G02070.1		protein_coding	Cysteine proteinases superfamily protein;(source:Araport11)
AT3G02140	2.84648	2.85411	2.7588	1.0668e-07	1.11016e-06	AT3G02140.1	TWO OR MORE ABRES-CONTAINING GENE 2 (TMAC2)	protein_coding	Encodes a protein that acts in the nucleus and is an important negative regulator of ABA and salt stress responses, and could play a critical role in controlling root elongation, floral initiation and starch degradation.
AT3G02150	1.99489	1.99543	4.70241	1.11363e-10	2.93172e-09	AT3G02150.2	PLASTID TRANSCRIPTION FACTOR 1 (PTF1)	protein_coding	a chloroplast trans-acting factor of the psbD light-responsive promoter.TCP gene involved in heterochronic control of leaf differentiation.
AT3G02190	0.803181	0.803496	4.0711	0.000513881	0.00175119	AT3G02190.1		protein_coding	Ribosomal protein L39 family protein;(source:Araport11)
AT3G02230	0.864242	0.864286	7.30434	0.00113586	0.0035232	AT3G02230.1	REVERSIBLY GLYCOSYLATED POLYPEPTIDE 1 (RGP1)	protein_coding	RGP1 is a UDP-arabinose mutase that catalyzes the interconversion between the pyranose and furanose forms of UDP-L-arabinose. It appears to be required for proper cell wall formation. rgp1/rgp2 (at5g15650) double mutants have a male gametophyte lethal phenotype. RGP1 fusion proteins can be found in the cytosol and peripherally associated with the Golgi apparatus. The mRNA is cell-to-cell mobile.
AT3G02340	1.14313	1.14364	4.03799	1.76553e-07	1.72252e-06	AT3G02340.1		protein_coding	RING/U-box superfamily protein;(source:Araport11)
AT3G02360	2.42446	2.42453	8.44162	1.63329e-09	2.89659e-08	AT3G02360.2	6-PHOSPHOGLUCONATE DEHYDROGENASE 2 (PGD2)	protein_coding	6-phosphogluconate dehydrogenase family protein;(source:Araport11)
AT3G02460	0.878027	0.878259	4.61499	0.000507892	0.00173396	AT3G02460.1		protein_coding	Ypt/Rab-GAP domain of gyp1p superfamily protein;(source:Araport11)
AT3G02520	1.29396	1.29404	7.13358	1.22324e-07	1.25125e-06	AT3G02520.1	GENERAL REGULATORY FACTOR 7 (GRF7)	protein_coding	Encodes GF14 &#957;, a 14-3-3 protein isoform (14-3-3&#957;).
AT3G02550	1.89819	1.89899	3.67959	1.14963e-09	2.13568e-08	AT3G02550.1	LOB DOMAIN-CONTAINING PROTEIN 41 (LBD41)	protein_coding	LOB domain-containing protein 41;(source:Araport11)
AT3G02610	1.35733	1.3701	0.564892	0.000594162	0.00199011	AT3G02610.1	ACYL-ACYL CARRIER PROTEIN DESATURASE2 (AAD2)	protein_coding	Encodes one of two &#8710;9 palmitoyl-ACP desaturases responsible for the biosynthesis of &#969;-7 fatty acids in the maturing endosperm.
AT3G02740	1.38922	1.3894	5.58972	3.78103e-08	4.45143e-07	AT3G02740.1		protein_coding	Eukaryotic aspartyl protease family protein;(source:Araport11)
AT3G02750	0.767297	0.767347	6.41846	3.39277e-06	2.25933e-05	AT3G02750.3		protein_coding	Protein phosphatase 2C family protein;(source:Araport11)
AT3G02800	5.52157	5.52872	4.97635	9.11757e-15	2.33481e-12	AT3G02800.1	PLANT AND FUNGI ATYPICAL DUAL-SPECI&#64257;CITY PHOSPHATASE 3 (PFA-DSP3)	protein_coding	Encodes an atypical dual-speci&#64257;city phosphatase.
AT3G02875	0.702196	0.702693	3.43397	0.000940166	0.00297885	AT3G02875.1	IAA-LEUCINE RESISTANT 1 (ILR1)	protein_coding	Hydrolyzes amino acid conjugates of the plant growth regulator indole-3-acetic acid (IAA), including IAA-Leu and IAA-Phe. Uses Mg and Co ions as cofactors.
AT3G02880	1.80816	1.80836	6.12645	8.4574e-08	9.05989e-07	AT3G02880.1		protein_coding	Leucine-rich repeat protein kinase family protein;(source:Araport11)
AT3G02910	0.590987	0.591129	4.51353	0.016205	0.0357619	AT3G02910.1		protein_coding	AIG2-like (avirulence induced gene) family protein;(source:Araport11)
AT3G03000	1.83771	1.83975	2.93535	2.21958e-08	2.80252e-07	AT3G03000.1		protein_coding	Calmodulin like protein localized in the plant vacuolar compartment with a function of binding and modifying the activity of a tonoplast transporter (AtNHX1) from within the vacuole in a Ca+2- and pH-dependent manner
AT3G03010	0.792006	0.792381	3.58888	0.00021676	0.000823698	AT3G03010.1		protein_coding	Peptidyl-tRNA hydrolase II (PTH2) family protein;(source:Araport11)
AT3G03020	1.83576	1.83637	4.79403	5.67339e-08	6.36879e-07	AT3G03020.1		protein_coding	hypothetical protein;(source:Araport11)
AT3G03030	1.55926	1.56125	2.55094	1.86485e-05	9.89158e-05	AT3G03030.1		protein_coding	F-box/RNI-like superfamily protein;(source:Araport11)
AT3G03050	0.576028	0.576142	5.03209	0.00289277	0.00795612	AT3G03050.1	CELLULOSE SYNTHASE-LIKE D3 (CSLD3)	protein_coding	encodes a cellulose synthase like protein. mutations initiate root hairs that rupture at their tip soon after initiation. is required for the synthesis of a noncellulosic wall polysaccharide.
AT3G03110	0.547666	0.54778	4.95334	0.013504	0.0305447	AT3G03110.1	EXPORTIN 1B (XPO1B)	protein_coding	Encodes a member of the exportin family (XPO1B)which function as receptors for nuclear transport.Along with XPO1A involved in the development of male and female gametophytes.
AT3G03160	0.937732	0.937956	4.69081	1.10662e-05	6.28981e-05	AT3G03160.1		protein_coding	B-cell receptor-associated-like protein;(source:Araport11)
AT3G03440	1.83442	1.83509	4.0303	1.03848e-08	1.46554e-07	AT3G03440.1		protein_coding	ARM repeat superfamily protein;(source:Araport11)
AT3G03490	0.52974	0.529923	4.18437	0.0127178	0.028985	AT3G03490.1	PEROXIN 19-1 (PEX19-1)	protein_coding	Encodes one of two PEX19 peroxin isoforms, a cytosolic chaperone for peroxisome membrane proteins (PMPs) that delivers PMPs to the endoplasmic reticulum or peroxisomal membrane. It is predominantly cytosolic, forms dimers, promotes peroxisome function and is essential for viability. The protein is farnesylated in vivo through the actions of ERA1 and PLP.
AT3G03550	1.05698	1.05754	3.39146	2.54415e-06	1.76439e-05	AT3G03550.1		protein_coding	RING/U-box superfamily protein;(source:Araport11)
AT3G03560	0.946283	0.946407	5.51296	4.68405e-06	2.99786e-05	AT3G03560.1		protein_coding	hypothetical protein;(source:Araport11)
AT3G03610	1.87737	1.87816	4.6486	7.91457e-08	8.54737e-07	AT3G03610.1		protein_coding	ELMO/CED-12 family protein;(source:Araport11)
AT3G03720	0.551313	0.55139	5.05767	0.00724227	0.0177112	AT3G03720.1	CATIONIC AMINO ACID TRANSPORTER 4 (CAT4)	protein_coding	Encodes a member of the cationic amino acid transporter (CAT) subfamily of amino acid polyamine choline transporters.
AT3G03740	0.804371	0.804507	5.14884	1.32712e-05	7.38499e-05	AT3G03740.1	BTB-POZ AND MATH DOMAIN 4 (BPM4)	protein_coding	Encodes a member of the MATH-BTB domain proteins (BPMs) that directly interact with and target for proteasomal degradation the class I homeobox-leucine zipper (HD-ZIP) transcription factor ATHB6. Known members include AT5G19000 (BPM1), AT3G06190 (BPM2), AT2G39760 (BPM3), AT3G03740 (BPM4), AT5G21010 (BPM5) and AT3G43700 (BPM6).
AT3G03750	0.850048	0.850813	2.84616	2.12394e-05	0.00011036	AT3G03750.2	SET DOMAIN PROTEIN 20 (SDG20)	protein_coding	SET domain protein 20;(source:Araport11)
AT3G03855	0.757389	0.757883	2.19484	0.0033987	0.00915083	AT3G03855.1		pseudogene	Annotated as pseudogene of disease resistance protein.Probably not a pseudogene based on evidence for transcription (RNA-seq) and translation (Ribo-seq) described in PMID:27791167 .
AT3G03860	0.420882	0.420959	4.99824	0.0165419	0.0363843	AT3G03860.1	APR-LIKE 5 (APRL5)	protein_coding	Encodes a protein disulfide isomerase-like (PDIL) protein, a member of a multigene family within the thioredoxin (TRX) superfamily. This protein also belongs to the adenosine 5'-phosphosulfate reductase-like (APRL) group. The mRNA is cell-to-cell mobile.
AT3G03970	0.802237	0.802868	3.1968	0.000183982	0.000714924	AT3G03970.1	(SINE2)	protein_coding	At3G03970 encodes the plant KASH protein SINE2; SINE2 interacts with SUN1 and SUN2 and is localized at the nuclear envelope.
AT3G04010	4.25184	4.26469	3.05753	8.49777e-13	5.52121e-11	AT3G04010.1		protein_coding	O-Glycosyl hydrolases family 17 protein;(source:Araport11)
AT3G04050	2.13412	2.14825	0.557353	2.72972e-06	1.8673e-05	AT3G04050.1		protein_coding	Pyruvate kinase family protein;(source:Araport11)
AT3G04070	1.68296	1.68986	1.61412	2.78425e-05	0.00013952	AT3G04070.1	NAC DOMAIN CONTAINING PROTEIN 47 (NAC047)	protein_coding	NAC domain containing protein 47;(source:Araport11)
AT3G04080	0.843156	0.843299	5.17244	4.89322e-05	0.000227136	AT3G04080.1	APYRASE 1 (APY1)	protein_coding	Encodes an Golgi-localized integral membrane enzyme with nucleoside diphosphate activity that when mutated in combination with ATAPY2 causes a complete inhibition of pollen germination.With respect to substrate specificity, APY1 shows the following preferences UTP>IDP>GDP.
AT3G04090	1.07129	1.07139	6.13313	7.00735e-07	5.71081e-06	AT3G04090.1	SMALL AND BASIC INTRINSIC PROTEIN 1A (SIP1A)	protein_coding	Belongs to a family of plant aquaporins. Similar to yeast and radish aquaporins. Located on ER.
AT3G04110	1.49828	1.49868	4.77518	5.71419e-06	3.56269e-05	AT3G04110.1	GLUTAMATE RECEPTOR 1.1 (GLR1.1)	protein_coding	putative glutamate receptor (GLR1.1). Contains a functional cation - permeable pore domain. Involved in cellular cation homeostasis.
AT3G04181	1.20255	1.21117	0.488829	0.00508255	0.0130242	AT3G04181.1		protein_coding	hypothetical protein;(source:Araport11)
AT3G04210	1.89333	1.89339	7.35127	4.78889e-06	3.05654e-05	AT3G04210.1	(TN13)	protein_coding	Disease resistance protein (TIR-NBS class);(source:Araport11)
AT3G04220	5.79732	5.80512	4.1017	3.28935e-11	1.07547e-09	AT3G04220.1		protein_coding	Disease resistance protein (TIR-NBS-LRR class) family;(source:Araport11)
AT3G04230	1.41219	1.41303	3.47295	1.69214e-07	1.65963e-06	AT3G04230.1		protein_coding	Ribosomal protein S5 domain 2-like superfamily protein;(source:Araport11)
AT3G04240	1.05854	1.05859	7.12043	1.50691e-06	1.1203e-05	AT3G04240.1	SECRET AGENT (SEC)	protein_coding	Has O-linked N-acetyl glucosamine transferase activity. Similar to Arabidopsis SPY gene.
AT3G04420	3.63611	3.64775	2.08384	7.32536e-09	1.07204e-07	AT3G04420.1	NAC DOMAIN CONTAINING PROTEIN 48 (NAC048)	protein_coding	NAC domain containing protein 48;(source:Araport11)
AT3G04580	1.73335	1.73367	5.56395	1.00506e-10	2.69943e-09	AT3G04580.1	ETHYLENE INSENSITIVE 4 (EIN4)	protein_coding	Ethylene receptor, subfamily 2. Has serine kinase activity.
AT3G04605	0.423751	0.423812	5.25169	0.0206845	0.0440589	AT3G04605.1	MUSTANG 1 (MUG1)	transposable_element_gene	Encodes a member of a domesticated transposable element gene family MUSTANG. Members of this family are derived from transposable elements genes but gained function in plant fitness and flower development. Known members include: AT3G04605 (MUG1), AT2G30640 (MUG2), AT1G06740 (MUG3), AT5G16505 (MUG4), AT3G06940 (MUG5), AT5G48965 (MUG6), AT3G05850 (MUG7) and AT5G34853 (MUG8).
AT3G04640	4.30881	4.3124	5.29549	5.11258e-12	2.27326e-10	AT3G04640.1		protein_coding	glycine-rich protein;(source:Araport11)
AT3G04670	1.74034	1.74069	5.05039	1.2396e-09	2.27436e-08	AT3G04670.1	WRKY DNA-BINDING PROTEIN 39 (WRKY39)	protein_coding	member of WRKY Transcription Factor; Group II-d
AT3G04680	0.439654	0.439785	4.01951	0.0218523	0.0461112	AT3G04680.1	CLP-SIMILAR PROTEIN 3 (CLPS3)	protein_coding	Encodes a nuclear protein that functions in mRNA processing. Mutations in this gene cause embryo lethality and reduced transmission through the female gametophyte. Over-expression of a CLPS3:TAP protein changes the relative levels of two alternatively processed FCA transcripts. It also causes abnormal phyllotaxy and flower development, early flowering under long and short days, and increased leve…
AT3G04710	1.32455	1.32488	4.83567	2.28195e-06	1.6041e-05	AT3G04710.1	TETRATRICOPEPTIDE REPEAT 10 (TPR10)	protein_coding	Encodes one of the 36 carboxylate clamp (CC)-tetratricopeptide repeat (TPR) proteins (Prasad 2010, Pubmed ID: 20856808) with potential to interact with Hsp90/Hsp70 as co-chaperones.
AT3G04720	3.07534	3.07579	5.95721	1.0504e-06	8.18909e-06	AT3G04720.1	PATHOGENESIS-RELATED 4 (PR4)	protein_coding	Encodes a protein similar to the antifungal chitin-binding protein hevein from rubber tree latex. mRNA levels increase in response to ethylene and turnip crinkle virus infection. The mRNA is cell-to-cell mobile.
AT3G04740	0.485073	0.485152	5.05392	0.0132971	0.0301281	AT3G04740.1	STRUWWELPETER (SWP)	protein_coding	encodes a protein with similarities to subunits of the Mediator complex, required for RNA polymerase II recruitment at target promoters in response to specific activators. Lines carrying loss of function mutations in the gene have reduced cell numbers in aerial organs. On the other hand, lines overexpressing the gene have increased number of small cells in clusters, suggesting cell division is mo…
AT3G04780	0.461217	0.46133	4.77767	0.0198107	0.0424196	AT3G04780.1		protein_coding	Encodes a protein with little sequence identity with any other protein of known structure or function. Part of this protein shows a 42% sequence identity with the C-terminal domain of the 32-kD human thioredoxin-like protein.
AT3G04930	0.716565	0.716697	5.18014	0.00012769	0.000519423	AT3G04930.1		protein_coding	DNA-binding storekeeper protein-related transcriptional regulator;(source:Araport11)
AT3G05050	1.60753	1.60774	5.94047	1.54945e-10	3.83887e-09	AT3G05050.1		protein_coding	Protein kinase superfamily protein;(source:Araport11)
AT3G05200	3.71061	3.71158	5.97269	7.93668e-15	2.23502e-12	AT3G05200.1	ARABIDOPSIS TOXICOS EN LEVADURA 6 (ATL6)	protein_coding	Encodes a putative RING-H2 zinc finger protein ATL6 (ATL6). The mRNA is cell-to-cell mobile.
AT3G05210	0.595982	0.596156	4.46346	0.00108397	0.00338331	AT3G05210.1	(ERCC1)	protein_coding	encodes a homolog of human ERCC1 protein (yeast RAD10), which is a DNA repair endonuclease. Mutants are sensitive to UV-B and gamma radiation (G2 cell cycle phase arrest) and are defective in dark-repair of pyrimidine pyrimidone dimers. This protein incises the 5' end of damaged DNA, similar to ERCC1/RAD10.
AT3G05230	0.6922	0.69246	4.31416	0.00110611	0.00344531	AT3G05230.1		protein_coding	Signal peptidase subunit;(source:Araport11)
AT3G05280	0.843401	0.843551	5.15281	3.14665e-05	0.000154718	AT3G05280.1		protein_coding	Integral membrane Yip1 family protein;(source:Araport11)
AT3G05290	0.854069	0.854353	4.38165	4.16118e-05	0.000197245	AT3G05290.1	PEROXISOMAL ADENINE NUCLEOTIDE CARRIER 1 (PNC1)	protein_coding	encodes a peroxisomal adenine nucleotide transporter, involved in fatty acid beta-oxidation during early stage of postgerminative growth.
AT3G05320	1.25712	1.25779	4.3651	1.03254e-06	8.07354e-06	AT3G05320.1		protein_coding	O-fucosyltransferase family protein;(source:Araport11)
AT3G05360	4.65688	4.66105	4.825	4.05193e-11	1.26997e-09	AT3G05360.1	RECEPTOR LIKE PROTEIN 30 (RLP30)	protein_coding	receptor like protein 30;(source:Araport11)
AT3G05370	1.65939	1.65978	4.5386	2.4795e-09	4.19327e-08	AT3G05370.1	RECEPTOR LIKE PROTEIN 31 (RLP31)	protein_coding	receptor like protein 31;(source:Araport11)
AT3G05380	1.80417	1.80463	4.95845	8.9173e-11	2.48109e-09	AT3G05380.2	ALWAYS EARLY 2 (ALY2)	protein_coding	ALWAYS EARLY 2;(source:Araport11)
AT3G05500	1.30867	1.30881	7.71267	3.53446e-05	0.000171474	AT3G05500.1	LD-ASSOCIATED PROTEIN 3 (LDAP3)	protein_coding	Encodes a protein that associates with lipid droplet surfaces and shares sequence homology with family of small rubber particle proteins. The mRNA is cell-to-cell mobile.
AT3G05545	0.652116	0.652182	5.85674	0.000212327	0.000810164	AT3G05545.1		protein_coding	RING/U-box superfamily protein;(source:Araport11)
AT3G05550	2.24774	2.25928	0.847454	1.72054e-06	1.25254e-05	AT3G05550.1	HYPOXIA-INDUCED GENE DOMAIN 3 (ATHIGD3)	protein_coding	Hypoxia-responsive family protein;(source:Araport11)
AT3G05580	2.77085	2.77174	5.34399	1.54251e-12	8.95909e-11	AT3G05580.1	TYPE ONE PROTEIN PHOSPHATASE 9 (TOPP9)	protein_coding	Calcineurin-like metallo-phosphoesterase superfamily protein;(source:Araport11)
AT3G05660	1.9921	1.99336	3.12808	2.93203e-05	0.000145981	AT3G05660.1	RECEPTOR LIKE PROTEIN 33 (RLP33)	protein_coding	receptor like protein 33;(source:Araport11)
AT3G05670	0.917452	0.917601	5.36555	1.57597e-06	1.16511e-05	AT3G05670.1		protein_coding	RING/U-box protein;(source:Araport11)
AT3G05710	1.0996	1.09983	5.07339	2.58976e-08	3.20689e-07	AT3G05710.2	SYNTAXIN OF PLANTS 43 (SYP43)	protein_coding	Encodes a member of SYP4 Gene Family that is a plant ortholog of the Tlg2/syntaxin16 Qa-SNARE. Together with SYP42, it regulates the secretory and vacuolar transport pathways in the post-Golgi network and maintains the morphology of the Golgi apparatus and TGN and is required for extracellular resistance responses to a fungal pathogen.
AT3G05820	0.731953	0.736627	0.2619	0.0214092	0.0453203	AT3G05820.1	INVERTASE H (INVH)	protein_coding	Encodes a putative plastid-targeted alkaline/neutral invertase.Expression is induced by salt, osmotic and ABA treatments. Loss of function affects mitochondrial functioning and ROS production.
AT3G05830	1.18018	1.18065	4.04824	2.61534e-06	1.80433e-05	AT3G05830.2	(ATNEAP1)	protein_coding	Encodes alpha-helical IF (intermediate filament)-like protein.NEAP1 is a member of a small family containing coiled-coil domains, a nuclear localization signal and a C-terminal predicted transmembrane domain. It localizes to the nuclear periphery. Mutants have altered nuclear morphology and chromatin structure.
AT3G05970	0.96816	0.968242	5.89148	1.84474e-05	9.79611e-05	AT3G05970.1	LONG-CHAIN ACYL-COA SYNTHETASE 6 (LACS6)	protein_coding	encode peroxisomal long-chain acyl-CoA synthetase (LACS) isozymes
AT3G06190	0.53598	0.53607	5.1743	0.00210129	0.00601674	AT3G06190.1	BTB-POZ AND MATH DOMAIN 2 (BPM2)	protein_coding	Encodes a member of the MATH-BTB domain proteins (BPMs) that directly interact with and target for proteasomal degradation the class I homeobox-leucine zipper (HD-ZIP) transcription factor ATHB6. Known members include AT5G19000 (BPM1), AT3G06190 (BPM2), AT2G39760 (BPM3), AT3G03740 (BPM4), AT5G21010 (BPM5) and AT3G43700 (BPM6).
AT3G06250	0.822582	0.822802	4.41233	2.9209e-05	0.000145591	AT3G06250.1	FAR1-RELATED SEQUENCE 7 (FRS7)	protein_coding	FAR1-related sequence 7;(source:Araport11)
AT3G06270	0.682894	0.683193	3.74542	0.000537339	0.00182311	AT3G06270.1		protein_coding	Protein phosphatase 2C family protein;(source:Araport11)
AT3G06300	2.2616	2.26207	5.28666	1.29747e-12	7.72908e-11	AT3G06300.1	PROLYL 4-HYDROXYLASE 2 (P4H2)	protein_coding	Encodes a prolyl-4 hydroxylase that can hydroxylate poly(L-proline)and other proline rich peptides, including those with sequences corresponding to those in arabinogalactan proteins and extensins. The mRNA is cell-to-cell mobile.
AT3G06330	0.545913	0.546013	5.10468	0.00625736	0.0155814	AT3G06330.1		protein_coding	RING/U-box superfamily protein;(source:Araport11)
AT3G06420	1.64244	1.64329	3.89485	7.00721e-09	1.03035e-07	AT3G06420.1	AUTOPHAGY 8H (ATG8H)	protein_coding	Ubiquitin-like superfamily protein;(source:Araport11)
AT3G06490	2.52788	2.54922	0.388088	2.59831e-06	1.79458e-05	AT3G06490.1	MYB DOMAIN PROTEIN 108 (MYB108)	protein_coding	putative transcription factor MYB108 (MYB108) mRNA,
AT3G06500	2.22307	2.22326	7.24175	4.74319e-06	3.03049e-05	AT3G06500.1	ALKALINE/NEUTRAL INVERTASE C (A/N-InvC)	protein_coding	Encodes an alkaline/neutral invertase which localizes in mitochondria. It may be modulating hormone balance in relation to the radicle emergence. Mutants display severely reduced shoot growth and reduced oxygen consumption. Mutant root development is not affected as reported for A/N-InvA mutant (inva) plants. The mRNA is cell-to-cell mobile.
AT3G06540	1.2543	1.25458	5.08434	6.1285e-08	6.80432e-07	AT3G06540.1	RAB ESCORT PROTEIN (REP)	protein_coding	Encodes a cytoplasmic Rab escort protein that preferentially binds the GDP-bound form of Rab and stimulates geranylgeranylation of various Rab GTPases in Arabidopsis extracts in vitro.
AT3G06620	0.587314	0.587457	4.93944	0.00149442	0.00447195	AT3G06620.1		protein_coding	PAS domain-containing protein tyrosine kinase family protein;(source:Araport11)
AT3G06760	1.18012	1.18033	5.18562	1.97404e-07	1.90101e-06	AT3G06760.2		protein_coding	Drought-responsive family protein;(source:Araport11)
AT3G06780	1.44358	1.44392	4.99681	1.60045e-05	8.66604e-05	AT3G06780.1		protein_coding	glycine-rich protein;(source:Araport11)
AT3G06890	3.44039	3.44865	3.57109	1.73191e-06	1.25887e-05	AT3G06890.1		protein_coding	transmembrane protein;(source:Araport11)
AT3G06940	0.962316	0.962632	4.25795	3.08959e-07	2.80387e-06	AT3G06940.1	MUSTANG 5 (MUG5)	transposable_element_gene	Encodes a member of a domesticated transposable element gene family MUSTANG. Members of this family are derived from transposable elements genes but gained function in plant fitness and flower development. Known members include: AT3G04605 (MUG1), AT2G30640 (MUG2), AT1G06740 (MUG3), AT5G16505 (MUG4), AT3G06940 (MUG5), AT5G48965 (MUG6), AT3G05850 (MUG7) and AT5G34853 (MUG8).
AT3G07090	2.05049	2.05064	6.98018	5.52187e-10	1.12532e-08	AT3G07090.1		protein_coding	PPPDE putative thiol peptidase family protein;(source:Araport11)
AT3G07195	3.85251	3.85517	4.54401	5.21836e-12	2.31476e-10	AT3G07195.1		protein_coding	RPM1-interacting protein 4 (RIN4) family protein;(source:Araport11)
AT3G07220	0.616405	0.616591	4.47327	0.000878427	0.00280957	AT3G07220.1	FORKHEAD-ASSOCIATED 2 (FHA2)	protein_coding	SMAD/FHA domain-containing protein;(source:Araport11)
AT3G07270	0.463943	0.463993	5.65847	0.00675093	0.0166637	AT3G07270.1		protein_coding	GTP cyclohydrolase I;(source:Araport11)
AT3G07273	1.64043	1.64742	0.979666	4.81554e-05	0.000223866	AT3G07273.1		protein_coding	hypothetical protein;(source:Araport11)
AT3G07280	1.46546	1.46632	3.73921	8.97073e-08	9.53833e-07	AT3G07280.1		pseudogene	pseudogene of unknown protein
AT3G07370	2.15704	2.15749	5.44048	1.56237e-11	5.90208e-10	AT3G07370.1	CARBOXYL TERMINUS OF HSC70-INTERACTING PROTEIN (CHIP)	protein_coding	Encodes AtCHIP, a new class of E3 ubiquitin ligases with three tetratricopeptide repeats and a U-box domain, structurally similar to the animal CHIP proteins. Plays an important role in plant cellular metabolism under temperature stress conditions. Functions as an E3 ubiquitin ligase of protein phosphatase 2A subunits and alters plant response to abscisic acid treatment. Belongs to one of the 36 …
AT3G07390	3.0738	3.0739	8.90206	4.02511e-11	1.26422e-09	AT3G07390.1	AUXIN-INDUCED IN ROOT CULTURES 12 (AIR12)	protein_coding	isolated from differential screening of a cDNA library from auxin-treated root culture. sequence does not show homology to any known proteins and is predicted to be extracellular. The mRNA is cell-to-cell mobile.
AT3G07560	1.0652	1.06528	6.20811	1.04127e-06	8.13495e-06	AT3G07560.1	PEROXIN 13 (PEX13)	protein_coding	Encodes peroxin 13 (PEX13) involved in protein transport into peroxisomes, for example, peroxisomal import of nitric oxide synthase.
AT3G07565	0.681105	0.681337	3.91076	0.000269983	0.00100148	AT3G07565.4		protein_coding	histone H2A deubiquitinase (DUF3755);(source:Araport11)
AT3G07580	1.84966	1.85187	2.83296	1.05008e-06	8.18909e-06	AT3G07580.2		protein_coding	hypothetical protein;(source:Araport11)
AT3G07680	0.672773	0.672838	5.86003	0.000188533	0.000729862	AT3G07680.1	P24 SUBFAMILY BETA 2 (P24BETA2)	protein_coding	Encodes an Golgi-localized p24 protein. Interacts with p24delta5 at ER export sites for ER exit and coupled transport to the Golgi apparatus. The mRNA is cell-to-cell mobile.
AT3G07720	1.15092	1.15104	5.66993	4.07602e-05	0.000194	AT3G07720.1		protein_coding	Galactose oxidase/kelch repeat superfamily protein;(source:Araport11)
AT3G07780	2.06183	2.06199	6.82027	2.19912e-14	4.3024e-12	AT3G07780.1	OBERON1 (OBE1)	protein_coding	Encodes a nuclear PHD finger protein that is functionally redundant with OBE2 and plays an important role in the maintenance and/or establishment of the root and shoot apical meristems. The mRNA is cell-to-cell mobile.
AT3G07790	1.01419	1.01433	5.67967	7.43771e-08	8.09352e-07	AT3G07790.1		protein_coding	DGCR14-like protein;(source:Araport11)
AT3G07800	1.47836	1.47871	5.22453	8.90357e-09	1.27884e-07	AT3G07800.1	THYMIDINE KINASE 1A (TK1A)	protein_coding	Encodes a thymidine kinase that salvages DNA precursors.
AT3G07810	0.911925	0.91203	5.79948	2.99137e-05	0.000148477	AT3G07810.2		protein_coding	RNA-binding (RRM/RBD/RNP motifs) family protein;(source:Araport11)
AT3G07870	0.706864	0.707172	4.00416	0.00142975	0.00429571	AT3G07870.1	F-BOX PROTEIN92 (FBX92)	protein_coding	FBX92 is an F-box containing protein. Overexpression produces plants with smaller leaves while reduced expression is correlated with increased leaf size and increased rates of cell proliferation.
AT3G07890	1.19363	1.19383	5.28771	4.68053e-09	7.21928e-08	AT3G07890.1		protein_coding	Ypt/Rab-GAP domain of gyp1p superfamily protein;(source:Araport11)
AT3G08530	0.659873	0.659885	8.37771	0.00317312	0.00860833	AT3G08530.1	CLATHRIN HEAVY CHAIN 2 (CHC2)	protein_coding	CHC2 heavy chain subunit of clathrin. Involved in vesicle mediated trafficking. Mutants show reduced rates of endocytosis and defects clathrin mediated exocytosis Mutants have increased drought tolerance due to defects in stomatal movement.
AT3G08640	0.752173	0.752228	6.38941	4.19679e-05	0.000198621	AT3G08640.1	RETICULATA-RELATED 3 (RER3)	protein_coding	alphavirus core family protein (DUF3411);(source:Araport11)
AT3G08650	0.534085	0.534137	5.62915	0.00326176	0.00882304	AT3G08650.2		protein_coding	ZIP metal ion transporter family;(source:Araport11)
AT3G08710	2.53394	2.5344	5.44001	2.80817e-12	1.41754e-10	AT3G08710.1	THIOREDOXIN H-TYPE 9 (TH9)	protein_coding	Associated to plasma membrane. Moves cell to cell, suggesting a role in intercellular communication.
AT3G08720	3.11211	3.11334	5.27116	1.42322e-13	1.41958e-11	AT3G08720.1	SERINE/THREONINE PROTEIN KINASE 2 (S6K2)	protein_coding	Encodes a ribosomal-protein S6 kinase. Gene expression is induced by cold and salt (NaCl). Activation of AtS6k is regulated by 1-naphthylacetic acid and kinetin, at least in part, via a lipid kinase-dependent pathway. Phosphorylates specifically mammalian and plant S6 at 25 degrees C but not at 37 degrees C. Involved in translational up-regulation of ribosomal proteins.
AT3G08760	2.58154	2.58211	5.18215	2.23877e-15	1.03378e-12	AT3G08760.1	(ATSIK)	protein_coding	Encodes an osmotic stress-inducible kinase that functions as a negative regulator of osmotic stress signaling in plants.
AT3G08780	0.535175	0.535393	3.99631	0.00277238	0.00765867	AT3G08780.1		protein_coding	BRISC complex subunit Abro1-like protein;(source:Araport11)
AT3G08870	1.05723	1.05787	3.35903	0.00327615	0.00885808	AT3G08870.1	L-TYPE LECTIN RECEPTOR KINASE VI.1 (LECRK-VI.1)	protein_coding	Concanavalin A-like lectin protein kinase family protein;(source:Araport11)
AT3G08950	1.41378	1.41452	3.74321	2.18914e-06	1.54646e-05	AT3G08950.1	HOMOLOGUE OF THE COPPER CHAPERONE SCO1 (HCC1)	protein_coding	Encodes HCC1, homologue of the copper chaperone SCO1 (synthesis of cytochrome c oxidase 1) from the yeast Saccharomyces cerevisiae. SCO1 encodes a mitochondrial protein that is essential for the correct assembly of complex IV in the respiratory chain. HCC1 is localized in the mitochondrion. A chimeric yeast Sco1-Arabidopsis HCC1 protein complements yeast Sco1 activity. Embryos of hcc1 mutants bec…
AT3G08970	2.0595	2.06057	4.56794	1.29531e-05	7.2318e-05	AT3G08970.1	(ATERDJ3A)	protein_coding	J domain protein localized in ER lumen. Can compensate for the growth defect in jem1 scj1 mutant yeast. Also shows similarity to HSP40 proteins and is induced by heat stress. At high temperatures, mutant alleles are not transmitted through the pollen due to defects in pollen tube growth.
AT3G09000	2.36066	2.36111	5.33734	1.76842e-12	9.84068e-11	AT3G09000.1	BASIC PROLINE-RICH PROTEIN2 (BPP2)	protein_coding	Encodes a microtubule-associated protein.
AT3G09010	4.44292	4.44392	6.29083	2.687e-14	4.74983e-12	AT3G09010.1		protein_coding	Protein kinase superfamily protein;(source:Araport11)
AT3G09020	4.21119	4.21333	5.21005	1.10851e-14	2.74704e-12	AT3G09020.1		protein_coding	alpha 1,4-glycosyltransferase family protein;(source:Araport11)
AT3G09030	1.14754	1.14798	4.19846	1.09197e-06	8.46698e-06	AT3G09030.1		protein_coding	BTB/POZ domain-containing protein;(source:Araport11)
AT3G09032	2.7304	2.7428	1.60647	1.47663e-07	1.47156e-06	AT3G09032.1		protein_coding	josephin-like protein;(source:Araport11)
AT3G09040	1.90234	1.90583	2.50816	1.68831e-07	1.65675e-06	AT3G09040.1	MITOCHONDRIAL RNA EDITING FACTOR 12 (MEF12)	protein_coding	Pentatricopeptide repeat (PPR) superfamily protein;(source:Araport11)
AT3G09100	0.512938	0.513003	5.71418	0.00607772	0.015189	AT3G09100.2		protein_coding	mRNA capping enzyme family protein;(source:Araport11)
AT3G09270	2.46633	2.47045	2.5542	6.30524e-05	0.000282037	AT3G09270.1	GLUTATHIONE S-TRANSFERASE TAU 8 (GSTU8)	protein_coding	Encodes glutathione transferase belonging to the tau class of GSTs. Naming convention according to Wagner et al. (2002).
AT3G09300	1.44323	1.44334	6.30075	2.78147e-08	3.41116e-07	AT3G09300.1	OSBP(OXYSTEROL BINDING PROTEIN)-RELATED PROTEIN 3B (ORP3B)	protein_coding	OSBP(oxysterol binding protein)-related protein 3B;(source:Araport11)
AT3G09350	4.38642	4.38705	7.3531	3.01712e-11	9.97799e-10	AT3G09350.1	FES1A (Fes1A)	protein_coding	Encodes one of the Arabidopsis orthologs of the human Hsp70-binding protein 1 (HspBP-1) and yeast Fes1p: Fes1A (AT3G09350), Fes1B (AT3G53800), Fes1C (AT5G02150). Fes1A is cytosolic and associates with cytosolic Hsp70. Mutants showed increased heat-sensitive phenotype suggestion the involvement of Fes1A in acquired thermotolerance. Does not have nucleotide exchange factor activity in vitro.
AT3G09370	1.22503	1.22558	4.10587	3.48812e-07	3.11235e-06	AT3G09370.2	MYB DOMAIN PROTEIN 3R-3 (MYB3R-3)	protein_coding	C-myb-like transcription factor (MYB3R3) mRNA. It is a target of CDK phosphorylation and blocks cell division in response to DNA damage.
AT3G09405	5.35318	5.35653	5.08404	5.91936e-17	1.22241e-13	AT3G09405.1	PECTIN ACETYESTERASE 4 (PAE4)	protein_coding	Pectinacetylesterase family protein;(source:Araport11)
AT3G09440	3.45615	3.45618	10.8398	1.6748e-12	9.51922e-11	AT3G09440.1		protein_coding	Heat shock protein 70 (Hsp 70) family protein;(source:Araport11)
AT3G09480	1.33208	1.33601	2.39269	0.000499385	0.00170774	AT3G09480.1		protein_coding	Histone superfamily protein;(source:Araport11)
AT3G09490	2.35367	2.35626	3.19798	4.62473e-09	7.14507e-08	AT3G09490.1		protein_coding	Tetratricopeptide repeat (TPR)-like superfamily protein;(source:Araport11)
AT3G09520	3.50066	3.50295	4.15582	2.57555e-12	1.32235e-10	AT3G09520.1	EXOCYST SUBUNIT EXO70 FAMILY PROTEIN H4 (EXO70H4)	protein_coding	A member of EXO70 gene family, putative exocyst subunits, conserved in land plants. Arabidopsis thaliana contains 23 putative EXO70 genes, which can be classified into eight clusters on the phylogenetic tree.
AT3G09570	1.39245	1.39268	5.48966	6.54948e-08	7.22425e-07	AT3G09570.1		protein_coding	Lung seven transmembrane receptor family protein;(source:Araport11)
AT3G09735	0.650713	0.650854	4.90662	0.000312904	0.00114099	AT3G09735.1		protein_coding	S1FA-like DNA-binding protein;(source:Araport11)
AT3G09790	0.916649	0.921291	1.69559	0.0165024	0.0363122	AT3G09790.1	UBIQUITIN 8 (UBQ8)	protein_coding	encodes a ubiquitin-like protein that contains tandem repeats of the ubiquitin coding region, but at least one repeat per gene encodes a protein with amino acid substitutions.
AT3G09830	3.13539	3.13589	6.3285	8.82972e-10	1.70238e-08	AT3G09830.1	PATTERN-TRIGGERED IMMUNITY (PTI) COMPROMISED RECEPTOR-LIKE CYTOPLASMIC KINASE 1 (PCRK1)	protein_coding	Encodes a member of subfamily VIIa of the receptor-like cytoplasmic kinases (RLCKs). It contributes to pattern-triggered immunity in response to P. syringae.
AT3G09840	1.18143	1.18145	9.27684	7.70994e-06	4.59727e-05	AT3G09840.1	CELL DIVISION CYCLE 48 (CDC48)	protein_coding	Encodes a cell division cycle protein, a member of AAA-type ATPases gene family. Expressed throughout the plant in regions of cell division. Within the cell, sub-cellular localization varies depending on the stage of the cell cycle.Mutants in which the expression of CDC48A is altered show defects in cytokinesis, cell expansion and cell differentiation. The mRNA is cell-to-cell mobile.
AT3G09920	0.634126	0.634183	5.83716	0.000758805	0.00247034	AT3G09920.1	PHOSPHATIDYL INOSITOL MONOPHOSPHATE 5 KINASE (PIP5K9)	protein_coding	phosphatidyl inositol monophosphate 5 kinase;(source:Araport11)
AT3G09940	6.17634	6.17934	6.3069	1.55116e-10	3.83887e-09	AT3G09940.1	MONODEHYDROASCORBATE REDUCTASE 3 (MDAR3)	protein_coding	Encodes a member of the monodehydroascorbate reductase gene family. Critical for a mutualistic symbiosis between the host Arabidopsis and the root colonizing fungus Piriformospora indica.
AT3G10030	0.440705	0.440836	4.35538	0.0186514	0.0402711	AT3G10030.1		protein_coding	aspartate/glutamate/uridylate kinase family protein;(source:Araport11)
AT3G10040	0.895279	0.896287	2.42053	0.00487059	0.0125624	AT3G10040.1	HYPOXIA RESPONSE ATTENUATOR1 (HRA1)	protein_coding	Encodes HRA1 (HYPOXIA RESPONSE ATTENUATOR1), a low oxygen-inducible transcription factor.
AT3G10120	1.25344	1.25552	2.32957	0.0161557	0.0356743	AT3G10120.1		protein_coding	hypothetical protein;(source:Araport11)
AT3G10260	0.568147	0.568217	5.26806	0.00251634	0.00703396	AT3G10260.3		protein_coding	Reticulon family protein;(source:Araport11)
AT3G10300	2.96875	2.96949	6.34219	4.3285e-11	1.34982e-09	AT3G10300.3		protein_coding	Calcium-binding EF-hand family protein;(source:Araport11)
AT3G10310	0.734285	0.73468	3.28125	0.00895728	0.0213327	AT3G10310.1		protein_coding	P-loop nucleoside triphosphate hydrolases superfamily protein with CH (Calponin Homology) domain-containing protein;(source:Araport11)
AT3G10380	1.03468	1.03473	7.14476	4.63495e-07	3.99931e-06	AT3G10380.1	SUBUNIT OF EXOCYST COMPLEX 8 (SEC8)	protein_coding	Subunit of the Putative Arabidopsis Exocyst Complex
AT3G10400	1.16392	1.16531	2.63986	5.75351e-05	0.000260667	AT3G10400.1	U11/U12-31K (U11/U12-31K)	protein_coding	Encodes a U12-type spliceosomal protein U11/U12-31K. Involved in U12 intron splicing via RNA chaperone activity and affects plant development.
AT3G10480	0.504023	0.504137	4.58124	0.0116691	0.0268652	AT3G10480.3	NAC DOMAIN CONTAINING PROTEIN 50 (NAC050)	protein_coding	Encodes a NAC transcription factor that physically associates with the histone H3K4 demethylase JMJ14 and through that association is involved in transcriptional repression and flowering time control. It binds the NAC-binding site, the Mitochondrial Dysfunction Motif.
AT3G10490	0.882461	0.882641	4.78431	4.44282e-06	2.86219e-05	AT3G10490.2	NAC DOMAIN CONTAINING PROTEIN 52 (NAC052)	protein_coding	Encodes a NAC transcription factor that physically associates with the histone H3K4 demethylase JMJ14 and through that association is involved in transcriptional repression and flowering time control.
AT3G10500	3.54076	3.54159	6.13798	9.86134e-14	1.10215e-11	AT3G10500.1	NAC DOMAIN CONTAINING PROTEIN 53 (NAC053)	protein_coding	Encodes a transcriptional activator that is associated with the plasma membrane in a dormant form and is proteolytically cleaved to create a form that can enter the nucleus. It is thought to promote ROS production by binding directly to the promoters of genes encoding ROS biosynthetic enzymes during drought-induced leaf senescence. The mRNA is cell-to-cell mobile.
AT3G10640	2.7575	2.75791	6.08744	7.11892e-15	2.10019e-12	AT3G10640.1	(VPS60.1)	protein_coding	SNF7 family protein;(source:Araport11)
AT3G10660	1.61011	1.61144	3.63859	7.12381e-07	5.78938e-06	AT3G10660.1	CALMODULIN-DOMAIN PROTEIN KINASE CDPK ISOFORM 2 (CPK2)	protein_coding	predicted to encode calcium-dependent protein kinase and is localized to the ER. Protein is myristoylated in a cell-free extract. Changing the proposed myristoylated site, G residue in the amino terminal, to A prevented the meristoylation . The G to A mutation decreased AtCPK2 membrane association by approximately 50%.
AT3G10730	0.621383	0.621612	4.00445	0.000563388	0.00189901	AT3G10730.1	SAD1/UNC-84 DOMAIN PROTEIN 2 (SUN2)	protein_coding	Encodes a member of the Sad1/UNC-84 (SUN)-domain proteins: AtSUN1(At5g04990), AtSUN2(AT3G10730). SUN domain proteins are part of the cytoskeletal-nucleoskeletal bridging complexes. AtSUN1 and AtSUN2 are localized to the nuclear envelope and are present as homomers and heteromers in vivo.
AT3G10800	1.64172	1.64199	6.00485	9.86097e-10	1.86256e-08	AT3G10800.1	(BZIP28)	protein_coding	Encodes bZIP28, a putative membrane-tethered transcriptional factor. Up-regulated in response to heat; a bZIP28 null mutant has a heat-sensitive phenotype. bZIP28 has a similar domain structure to the mammalian ATF6 protein involved in the unfolded protein response (UPR), and shares a bZIP domain, transmembrane domain, and a canonical S1P cleavage site. The bZIP28 seems to be glycosylated in vivo…
AT3G10820	0.592298	0.592701	3.14849	0.00531878	0.0135641	AT3G10820.2		protein_coding	Transcription elongation factor (TFIIS) family protein;(source:Araport11)
AT3G10915	1.0035	1.00373	4.88218	6.60086e-07	5.43088e-06	AT3G10915.5		protein_coding	Reticulon family protein;(source:Araport11)
AT3G10980	1.19439	1.19459	5.21842	6.12329e-09	9.14852e-08	AT3G10980.1		protein_coding	PLAC8 family protein;(source:Araport11)
AT3G10985	3.61781	3.61806	7.81025	1.94281e-17	8.03083e-14	AT3G10985.1	SENESCENCE ASSOCIATED GENE 20 (SAG20)	protein_coding	A senescence-associated gene whose expression is induced in response to treatment with Nep1, a fungal protein that causes necrosis. The mRNA is cell-to-cell mobile.
[truncated: 2,136 more rows]

## Sheet: Col-O3-down
Locus Identifier	logFC	unshrunk.logFC	logCPM	PValue	FDR	Gene Model Name	Primary Gene Symbol	Gene Model Type	Gene Model Description
[truncated: 4,915 more rows]

## Sheet: Sha-O3-up
Locus Identifier	logFC	unshrunk.logFC	logCPM	PValue	FDR	Gene Model Name	Primary Gene Symbol	Gene Model Type	Gene Model Description
[truncated: 5,243 more rows]

[truncated: 3 more sheets: Sha-O3-down, Cvi-O3-up, Cvi-O3-down]
