# Supplementary material for: Ozone responses in Arabidopsis: beyond stomatal conductance
Source: Plant Physiol. 2021 Feb 24;186(1):180–92. doi: 10.1093/plphys/kiab097 (PMC8154098; doi:10.1093/plphys/kiab097)
Supplement: kiab097_Supplementary_Data [file kiab097_supplementary_data.zip › pp.00132.2021-s02.xlsx]

## Sheet: Col-O3-up
Supplemental Table S2. List of significantly enriched gene ontology terms associated to differentially expressed genes (FDR ≤ 0.05).
Gene ratio represents the proportion of genes annotated to a
particular GO category within a gene list. The number of genes identified by a particular biological process or molecular function is represented by "Counts". The level of
significance "p.adjust" was calculated using Bonferroni corrections.
GO ID	Description	Category	GeneRatio	BgRatio	pvalue	p.adjust	qvalue	geneID	Count	Removed by REVIGO
GO:0000160	phosphorelay signal transduction system	Biological process	80/3181	115/15023	6.76437e-29	1.44937e-27	1.1979e-27	AT4G17230/AT1G64610/AT1G80840/AT1G76650/AT2G27310/AT3G23250/AT1G06160/AT2G32030/AT3G26200/AT1G42990/AT5G59550/AT1G07260/AT5G47230/AT1G72520/AT5G03730/AT5G22250/AT3G04640/AT5G47220/AT1G28370/AT3G46620/AT1G27730/AT1G16540/AT4G33940/AT3G63010/AT4G29780/AT1G27130/AT3G04580/AT1G23710/AT3G55980/AT3G23150/AT2G47000/AT1G76600/AT4G17500/AT2G40940/AT1G50640/AT4G26400/AT5G64870/AT3G55730/AT1G73730/AT1G69270…	80	1
GO:0000165	MAPK cascade	Biological process	133/3181	216/15023	2.4995e-38	6.62139e-37	5.47258e-37	AT3G20410/AT2G35930/AT3G28930/AT2G38290/AT1G29690/AT3G11820/AT3G52400/AT1G74360/AT1G59870/AT3G02800/AT3G09020/AT2G38470/AT1G15430/AT1G64610/AT1G80840/AT5G05730/AT3G11840/AT5G61210/AT1G33590/AT1G42990/AT1G05010/AT2G13790/AT2G26560/AT4G17615/AT5G44070/AT1G18890/AT1G28380/AT1G19180/AT4G14220/AT4G08500/AT2G36470/AT1G51660/AT4G34460/AT2G23680/AT5G22250/AT5G20480/AT5G39020/AT4G08180/AT2G20010/AT2G44490…	133	0
GO:0000302	response to reactive oxygen species	Biological process	129/3181	285/15023	3.75084e-20	6.74689e-19	5.5763e-19	AT3G46930/AT3G02800/AT1G64610/AT5G51440/AT1G17860/AT3G09440/AT2G26150/AT1G72520/AT5G22060/AT5G02490/AT2G06530/AT5G24110/AT2G20560/AT1G14200/AT3G09350/AT4G11170/AT1G16540/AT5G52640/AT1G16420/AT4G33940/AT4G12720/AT3G63010/AT2G47000/AT1G78420/AT3G12580/AT5G42380/AT4G12400/AT3G19930/AT4G26400/AT4G23810/AT5G59420/AT1G61120/AT1G15520/AT3G55730/AT1G73730/AT1G69270/AT2G06050/AT5G35320/AT4G17490/AT2G26300…	129	0
GO:0000303	response to superoxide	Biological process	22/3181	42/15023	8.12443e-06	6.57627e-05	5.43529e-05	AT1G64610/AT1G16540/AT4G33940/AT3G63010/AT2G47000/AT4G26400/AT3G55730/AT1G73730/AT1G69270/AT2G26300/AT2G43790/AT5G38895/AT3G20770/AT1G32230/AT4G20380/AT2G46270/AT5G44790/AT4G13820/AT4G26080/AT1G71860/AT1G54100/AT5G39610	22	1
GO:0000305	response to oxygen radical	Biological process	22/3181	42/15023	8.12443e-06	6.57627e-05	5.43529e-05	AT1G64610/AT1G16540/AT4G33940/AT3G63010/AT2G47000/AT4G26400/AT3G55730/AT1G73730/AT1G69270/AT2G26300/AT2G43790/AT5G38895/AT3G20770/AT1G32230/AT4G20380/AT2G46270/AT5G44790/AT4G13820/AT4G26080/AT1G71860/AT1G54100/AT5G39610	22	1
GO:0001666	response to hypoxia	Biological process	35/3181	78/15023	2.2545e-06	1.90977e-05	1.57842e-05	AT5G27760/AT5G63790/AT5G57220/AT2G26560/AT1G26380/AT2G26150/AT2G36470/AT5G25250/AT4G04700/AT5G54960/AT4G19520/AT1G17290/AT5G26920/AT3G02550/AT4G13510/AT3G45640/AT1G57630/AT4G19460/AT4G36150/AT4G00550/AT3G14230/AT3G05550/AT1G72330/AT3G48090/AT3G52430/AT2G16060/AT3G56400/AT1G73805/AT4G20380/AT4G33070/AT1G72360/AT3G10040/AT5G20830/AT1G02450/AT1G53910	35	0
GO:0002218	activation of innate immune response	Biological process	13/3181	30/15023	0.0051858	0.0284049	0.0234767	AT3G21630/AT5G20480/AT5G47220/AT3G05360/AT4G12720/AT5G60410/AT3G18690/AT3G15210/AT4G03550/AT3G25070/AT2G43790/AT1G08450/AT3G56400	13	1
GO:0002237	response to molecule of bacterial origin	Biological process	59/3181	96/15023	1.15925e-17	1.74127e-16	1.43916e-16	AT1G09970/AT3G28930/AT2G38290/AT5G61560/AT3G22060/AT1G22280/AT1G03740/AT3G09010/AT1G80840/AT3G21630/AT2G13790/AT2G26560/AT2G30250/AT4G22980/AT2G23680/AT2G25735/AT5G39020/AT4G33050/AT1G71400/AT3G29400/AT3G13380/AT4G23210/AT4G03450/AT5G10190/AT2G23770/AT5G26920/AT5G25440/AT4G14365/AT1G47890/AT4G25110/AT5G61010/AT1G57630/AT1G34750/AT4G23220/AT3G26210/AT4G28490/AT4G26070/AT1G17750/AT5G52760/AT3G13950…	59	0
GO:0002252	immune effector process	Biological process	115/3181	266/15023	2.83224e-16	4.00638e-15	3.31128e-15	AT1G61360/AT2G35930/AT5G27420/AT1G18390/AT4G22530/AT3G63380/AT1G29690/AT2G40140/AT5G61560/AT3G11820/AT3G52400/AT4G33430/AT1G74360/AT3G05200/AT2G23320/AT3G09020/AT4G20830/AT2G38470/AT5G25930/AT3G49530/AT4G17230/AT2G39660/AT4G20860/AT2G39650/AT1G62300/AT1G80840/AT4G21390/AT3G11840/AT2G27310/AT3G23250/AT5G61210/AT3G21630/AT2G32030/AT2G16900/AT5G66070/AT1G42990/AT3G53180/AT2G17720/AT4G21400/AT2G26560…	115	0
GO:0002253	activation of immune response	Biological process	13/3181	30/15023	0.0051858	0.0284049	0.0234767	AT3G21630/AT5G20480/AT5G47220/AT3G05360/AT4G12720/AT5G60410/AT3G18690/AT3G15210/AT4G03550/AT3G25070/AT2G43790/AT1G08450/AT3G56400	13	1
GO:0002679	respiratory burst involved in defense response	Biological process	105/3181	111/15023	2.36438e-63	1.01321e-61	8.37417e-62	AT1G61360/AT2G35930/AT5G27420/AT1G18390/AT4G22530/AT3G63380/AT1G29690/AT2G40140/AT5G61560/AT3G11820/AT3G52400/AT4G33430/AT1G74360/AT3G05200/AT2G23320/AT3G09020/AT4G20830/AT2G38470/AT5G25930/AT3G49530/AT4G17230/AT2G39660/AT4G20860/AT2G39650/AT1G62300/AT1G80840/AT4G21390/AT3G11840/AT2G27310/AT3G23250/AT5G61210/AT3G21630/AT2G32030/AT2G16900/AT5G66070/AT1G42990/AT3G53180/AT2G17720/AT4G21400/AT2G26560…	105	0
GO:0002682	regulation of immune system process	Biological process	266/3181	414/15023	2.57403e-82	4.16707e-80	3.44408e-80	AT4G25390/AT3G20410/AT1G09970/AT2G37940/AT2G35930/AT1G28190/AT3G28930/AT2G38290/AT1G29690/AT4G37640/AT2G40140/AT3G11820/AT3G52400/AT4G33430/AT5G15730/AT1G74360/AT4G25030/AT3G10640/AT1G59870/AT3G09020/AT4G20830/AT2G38470/AT5G25930/AT3G55950/AT1G15430/AT4G17230/AT2G41100/AT2G39660/AT5G26030/AT1G64610/AT5G13190/AT4G34150/AT5G11670/AT1G80840/AT3G57330/AT1G08940/AT4G21390/AT5G05730/AT3G11840/AT5G61210…	266	1
GO:0002684	positive regulation of immune system process	Biological process	23/3181	42/15023	1.84036e-06	1.57729e-05	1.30363e-05	AT2G39660/AT3G21630/AT5G20480/AT5G47220/AT3G05360/AT4G25230/AT4G12720/AT3G49110/AT5G60410/AT3G18690/AT5G45110/AT3G15210/AT3G49120/AT4G04920/AT4G03550/AT3G25070/AT2G43790/AT1G08450/AT5G01540/AT3G56400/AT4G19660/AT3G62600/AT2G25110	23	1
GO:0002790	peptide secretion	Biological process	3181-12-01	18/15023	4.06159e-05	0.000301925	0.000249541	AT4G12120/AT1G12360/AT4G02195/AT3G05710/AT2G34250/AT5G50440/AT5G07350/AT2G17980/AT5G61780/AT1G77140/AT1G29310/AT1G09330	12	1
GO:0002831	regulation of response to biotic stimulus	Biological process	19/3181	28/15023	1.38137e-07	1.29848e-06	1.0732e-06	AT1G80840/AT4G23570/AT3G59700/AT5G62570/AT4G02195/AT5G60410/AT5G26920/AT1G64280/AT3G26830/AT3G05710/AT5G13220/AT4G04920/AT1G44350/AT4G31800/AT4G11260/AT1G73805/AT3G22400/AT1G32640/AT1G02450	19	0
GO:0006457	protein folding	Biological process	104/3181	258/15023	1.67108e-12	2.15466e-11	1.78083e-11	AT5G51440/AT1G76700/AT1G17860/AT1G59860/AT3G09440/AT3G66654/AT2G26150/AT5G22060/AT5G02490/AT3G14200/AT2G20560/AT1G14200/AT3G09350/AT5G52640/AT3G12580/AT4G12400/AT3G19930/AT3G44110/AT5G35320/AT4G28480/AT5G56010/AT1G70520/AT5G56030/AT1G72070/AT5G48570/AT5G05410/AT2G21510/AT1G68370/AT3G24500/AT3G63400/AT1G74310/AT1G21080/AT5G09590/AT3G57340/AT1G11890/AT3G04710/AT1G08450/AT1G56300/AT4G14420/AT4G08230…	104	0
GO:0006470	protein dephosphorylation	Biological process	56/3181	178/15023	0.000816569	0.004978	0.00411432	AT3G11820/AT3G52400/AT1G22280/AT1G33590/AT4G14220/AT2G36470/AT1G51660/AT4G34460/AT5G39020/AT1G01560/AT5G40170/AT1G33600/AT1G22070/AT4G11330/AT2G29400/AT4G01370/AT3G55270/AT1G64280/AT3G45640/AT4G31750/AT5G52200/AT4G26070/AT4G29810/AT5G52760/AT5G57050/AT2G39840/AT2G37710/AT4G04220/AT5G27840/AT1G28480/AT4G18140/AT1G64040/AT5G60900/AT5G46410/AT3G05660/AT3G48090/AT3G52430/AT5G11860/AT3G56400/AT2G32680…	56	0
GO:0006486	protein glycosylation	Biological process	65/3181	186/15023	9.17841e-06	7.2679e-05	6.00692e-05	AT1G34300/AT2G17520/AT4G12720/AT2G39480/AT5G10190/AT3G17240/AT1G32530/AT5G57580/AT3G55270/AT2G01600/AT1G61690/AT4G26970/AT1G32340/AT3G02520/AT1G30000/AT2G24360/AT1G53165/AT2G35610/AT4G31080/AT1G07990/AT1G79380/AT3G14230/AT3G04240/AT4G11670/AT3G46510/AT3G12570/AT3G09840/AT5G23450/AT5G14950/AT3G20770/AT1G32230/AT5G07360/AT5G22450/AT1G20575/AT1G24560/AT3G13235/AT5G44790/AT2G43080/AT3G20250/AT2G33730…	65	0
GO:0006487	protein N-linked glycosylation	Biological process	37/3181	94/15023	4.42709e-05	0.000327425	0.000270617	AT1G34300/AT2G17520/AT2G39480/AT5G10190/AT5G57580/AT3G55270/AT4G26970/AT1G32340/AT1G30000/AT2G24360/AT4G31080/AT1G07990/AT1G79380/AT3G14230/AT3G46510/AT3G12570/AT5G14950/AT3G20770/AT5G07360/AT5G44790/AT2G43080/AT3G20250/AT5G47580/AT1G32130/AT5G66250/AT2G18750/AT2G30110/AT1G52320/AT3G13670/AT5G55500/AT1G33050/AT2G41700/AT5G43930/AT4G32760/AT2G16950/AT3G51770/AT4G24560	37	1
GO:0006497	protein lipidation	Biological process	81/3181	155/15023	1.14542e-17	1.73841e-16	1.4368e-16	AT1G09970/AT5G61560/AT3G11840/AT4G39890/AT5G61210/AT3G49370/AT3G59700/AT1G18890/AT1G63350/AT5G22060/AT2G20010/AT3G17410/AT5G67340/AT5G42050/AT1G67800/AT2G46500/AT3G22950/AT1G07630/AT3G22942/AT3G49350/AT4G04490/AT5G15870/AT5G51640/AT3G55270/AT2G37110/AT3G44110/AT1G69270/AT2G01650/AT2G26300/AT1G08050/AT1G49050/AT1G09560/AT1G12210/AT5G47200/AT5G48570/AT1G05350/AT5G17060/AT1G32340/AT2G34250/AT1G23490…	81	0
GO:0006498	N-terminal protein lipidation	Biological process	79/3181	145/15023	1.10246e-18	1.82532e-17	1.50863e-17	AT1G09970/AT5G61560/AT3G11840/AT4G39890/AT5G61210/AT3G49370/AT3G59700/AT1G18890/AT1G63350/AT5G22060/AT2G20010/AT3G17410/AT5G67340/AT5G42050/AT1G67800/AT2G46500/AT3G22950/AT1G07630/AT3G49350/AT4G04490/AT5G15870/AT5G51640/AT3G55270/AT2G37110/AT3G44110/AT1G69270/AT2G01650/AT2G26300/AT1G08050/AT1G49050/AT1G09560/AT1G12210/AT5G47200/AT5G48570/AT1G05350/AT5G17060/AT1G32340/AT2G34250/AT1G23490/AT2G24360…	79	1
GO:0006499	N-terminal protein myristoylation	Biological process	79/3181	145/15023	1.10246e-18	1.82532e-17	1.50863e-17	AT1G09970/AT5G61560/AT3G11840/AT4G39890/AT5G61210/AT3G49370/AT3G59700/AT1G18890/AT1G63350/AT5G22060/AT2G20010/AT3G17410/AT5G67340/AT5G42050/AT1G67800/AT2G46500/AT3G22950/AT1G07630/AT3G49350/AT4G04490/AT5G15870/AT5G51640/AT3G55270/AT2G37110/AT3G44110/AT1G69270/AT2G01650/AT2G26300/AT1G08050/AT1G49050/AT1G09560/AT1G12210/AT5G47200/AT5G48570/AT1G05350/AT5G17060/AT1G32340/AT2G34250/AT1G23490/AT2G24360…	79	1
GO:0006568	tryptophan metabolic process	Biological process	42/3181	87/15023	1.67974e-08	1.71146e-07	1.41452e-07	AT1G25220/AT1G52200/AT5G05730/AT3G53180/AT2G30990/AT1G08930/AT2G38860/AT2G30870/AT2G44490/AT4G33050/AT3G54640/AT5G54810/AT1G51800/AT2G04400/AT3G22890/AT5G19240/AT3G28940/AT2G20960/AT3G51660/AT2G18690/AT4G30530/AT2G46330/AT2G06050/AT1G19300/AT1G17745/AT1G73500/AT1G74100/AT1G13110/AT2G20630/AT3G04110/AT5G26600/AT5G60750/AT4G36670/AT3G13110/AT1G32640/AT5G05590/AT3G14310/AT5G17990/AT5G01750/AT3G50740…	42	1
GO:0006569	tryptophan catabolic process	Biological process	38/3181	71/15023	2.03369e-09	2.21125e-08	1.8276e-08	AT1G52200/AT5G05730/AT3G53180/AT2G30990/AT1G08930/AT2G38860/AT2G30870/AT2G44490/AT4G33050/AT3G54640/AT1G51800/AT2G04400/AT3G22890/AT5G19240/AT3G28940/AT2G20960/AT3G51660/AT2G18690/AT4G30530/AT2G46330/AT2G06050/AT1G19300/AT1G17745/AT1G73500/AT1G74100/AT1G13110/AT2G20630/AT3G04110/AT5G26600/AT5G60750/AT4G36670/AT3G13110/AT3G14310/AT5G17990/AT5G01750/AT3G50740/AT4G31500/AT5G46790	38	0
GO:0006576	cellular biogenic amine metabolic process	Biological process	56/3181	147/15023	1.90352e-06	1.62189e-05	1.34049e-05	AT1G25220/AT1G52200/AT5G05730/AT3G53180/AT2G30990/AT1G08930/AT2G38860/AT2G30870/AT5G03630/AT2G44490/AT4G33050/AT3G54640/AT5G54810/AT1G51800/AT2G04400/AT3G22890/AT5G19240/AT3G28940/AT2G20960/AT3G51660/AT2G18690/AT4G30530/AT2G46330/AT2G06050/AT4G33420/AT1G19300/AT1G02500/AT1G17745/AT1G73500/AT1G74100/AT1G13110/AT2G20630/AT3G53260/AT4G32150/AT3G04110/AT2G37040/AT1G07890/AT4G34710/AT5G07440/AT5G26600…	56	1
GO:0006586	indolalkylamine metabolic process	Biological process	42/3181	87/15023	1.67974e-08	1.71146e-07	1.41452e-07	AT1G25220/AT1G52200/AT5G05730/AT3G53180/AT2G30990/AT1G08930/AT2G38860/AT2G30870/AT2G44490/AT4G33050/AT3G54640/AT5G54810/AT1G51800/AT2G04400/AT3G22890/AT5G19240/AT3G28940/AT2G20960/AT3G51660/AT2G18690/AT4G30530/AT2G46330/AT2G06050/AT1G19300/AT1G17745/AT1G73500/AT1G74100/AT1G13110/AT2G20630/AT3G04110/AT5G26600/AT5G60750/AT4G36670/AT3G13110/AT1G32640/AT5G05590/AT3G14310/AT5G17990/AT5G01750/AT3G50740…	42	1
GO:0006612	protein targeting to membrane	Biological process	244/3181	372/15023	3.3364e-78	3.03016e-76	2.50442e-76	AT4G25390/AT3G20410/AT1G09970/AT2G37940/AT2G35930/AT1G28190/AT3G28930/AT2G38290/AT1G29690/AT4G37640/AT2G40140/AT3G11820/AT3G52400/AT4G33430/AT5G15730/AT1G74360/AT4G25030/AT3G10640/AT1G59870/AT3G09020/AT4G20830/AT2G38470/AT5G25930/AT3G55950/AT1G15430/AT4G17230/AT2G41100/AT2G39660/AT5G26030/AT1G64610/AT5G13190/AT4G34150/AT5G11670/AT1G80840/AT3G57330/AT1G08940/AT4G21390/AT5G05730/AT3G11840/AT5G61210…	244	1
GO:0006623	protein targeting to vacuole	Biological process	57/3181	117/15023	3.10211e-11	3.76648e-10	3.113e-10	AT4G34180/AT3G47550/AT1G12360/AT4G02350/AT1G09070/AT4G02195/AT4G30600/AT3G22950/AT5G61530/AT1G01550/AT3G16270/AT5G25540/AT2G01600/AT5G53310/AT1G34190/AT1G79590/AT5G16830/AT1G73030/AT5G16880/AT4G21160/AT1G20110/AT3G47700/AT1G16240/AT5G03540/AT4G15470/AT3G62420/AT3G54300/AT2G14720/AT1G32230/AT1G16180/AT1G77140/AT3G63080/AT1G65720/AT1G28200/AT4G33060/AT4G20110/AT5G39510/AT1G48790/AT3G60600/AT1G09920…	57	0
GO:0006643	membrane lipid metabolic process	Biological process	48/3181	150/15023	0.00124204	0.00726769	0.00600674	AT2G37940/AT3G19260/AT1G30270/AT2G21620/AT4G36480/AT4G11850/AT3G48780/AT3G62590/AT3G58490/AT2G34500/AT4G04800/AT3G17410/AT4G31860/AT4G04490/AT4G21540/AT2G45570/AT5G57910/AT4G12250/AT4G17650/AT1G32940/AT4G19460/AT2G02870/AT2G30550/AT4G39830/AT4G30490/AT3G03610/AT3G16785/AT5G58350/AT4G02380/AT2G05940/AT4G00550/AT1G69640/AT5G21105/AT5G51290/AT1G32870/AT5G23450/AT1G27980/AT3G17770/AT5G45900/AT1G78380…	48	0
GO:0006820	anion transport	Biological process	244/3181	456/15023	1.26465e-53	4.2851e-52	3.54163e-52	AT2G38290/AT4G37640/AT5G61560/AT3G11820/AT3G52400/AT3G12740/AT5G26340/AT1G52200/AT2G39660/AT2G26650/AT3G18830/AT4G20860/AT1G62300/AT5G61210/AT2G17720/AT5G20050/AT4G37900/AT1G17860/AT3G59700/AT5G44070/AT5G13490/AT5G17000/AT3G04010/AT5G49520/AT1G28380/AT2G20320/AT5G59540/AT5G64120/AT2G30870/AT4G30060/AT4G35110/AT1G35350/AT3G54420/AT4G23470/AT4G31980/AT5G20480/AT1G61800/AT5G12420/AT2G44490/AT1G21010…	244	0
GO:0006857	oligopeptide transport	Biological process	44/3181	90/15023	4.70503e-09	5.00382e-08	4.13566e-08	AT2G39200/AT1G28390/AT1G51800/AT5G11000/AT2G28890/AT3G53960/AT1G71880/AT1G51790/AT4G08850/AT5G01180/AT4G21680/AT5G44910/AT1G70520/AT1G62200/AT5G12170/AT1G51850/AT1G17890/AT1G72120/AT5G44210/AT2G02040/AT5G53550/AT4G25350/AT1G69870/AT1G48370/AT5G55930/AT4G24240/AT5G46050/AT4G01720/AT3G45650/AT5G62680/AT5G03700/AT4G16660/AT4G36670/AT1G29750/AT2G19190/AT5G55610/AT1G27930/AT5G19380/AT1G24530/AT1G07390…	44	0
GO:0006862	nucleotide transport	Biological process	26/3181	38/15023	4.90803e-10	5.58672e-09	4.61742e-09	AT2G38290/AT4G37640/AT3G11820/AT3G52400/AT5G61210/AT5G13490/AT1G28380/AT1G09070/AT4G21120/AT4G27500/AT5G27520/AT4G13510/AT2G17290/AT1G59820/AT5G09420/AT4G03550/AT1G77380/AT5G40780/AT5G50200/AT4G28390/AT5G55930/AT1G77140/AT3G05290/AT1G09270/AT1G27970/AT2G39970	26	0
GO:0006865	amino acid transport	Biological process	153/3181	227/15023	1.90497e-51	5.90542e-50	4.88083e-50	AT2G38290/AT4G37640/AT5G61560/AT3G11820/AT3G52400/AT5G26340/AT1G52200/AT2G39660/AT3G18830/AT4G20860/AT1G62300/AT5G61210/AT2G17720/AT4G37900/AT3G59700/AT5G13490/AT5G17000/AT3G04010/AT5G49520/AT1G28380/AT2G20320/AT4G35110/AT3G54420/AT4G31980/AT1G21010/AT3G21700/AT2G42360/AT2G39200/AT2G17760/AT1G10410/AT2G39210/AT1G66160/AT5G67340/AT1G14780/AT3G13380/AT4G01700/AT3G13050/AT1G51800/AT1G09070/AT4G21120…	153	1
GO:0006887	exocytosis	Biological process	3181-12-01	18/15023	4.06159e-05	0.000301925	0.000249541	AT1G07000/AT5G58430/AT3G09520/AT3G29400/AT3G14090/AT1G54090/AT5G61010/AT5G59730/AT5G50380/AT5G03540/AT1G72470/AT4G22970	12	1
GO:0006888	ER to Golgi vesicle-mediated transport	Biological process	62/3181	87/15023	1.37163e-23	2.66462e-22	2.20231e-22	AT2G38290/AT4G37640/AT3G11820/AT3G52400/AT5G61210/AT2G17720/AT5G13490/AT1G28380/AT2G39210/AT3G13380/AT1G09070/AT4G21120/AT4G27500/AT2G47000/AT5G41990/AT5G15870/AT4G13510/AT3G55270/AT3G02360/AT2G17290/AT1G59820/AT1G65820/AT1G09560/AT5G02100/AT5G09420/AT5G02040/AT3G05710/AT1G05350/AT4G03550/AT1G77380/AT2G34250/AT3G02880/AT3G02520/AT1G30000/AT1G01010/AT3G47700/AT5G40780/AT5G50200/AT1G25280/AT5G58620…	62	1
GO:0006891	intra-Golgi vesicle-mediated transport	Biological process	26/3181	65/15023	0.0004301	0.00272459	0.00225187	AT4G39890/AT1G76970/AT4G02195/AT1G21380/AT5G02040/AT3G05710/AT5G50440/AT5G16880/AT2G02040/AT2G38410/AT3G07560/AT5G64990/AT1G16240/AT5G52210/AT1G15880/AT5G07360/AT1G16560/AT5G23630/AT4G39220/AT1G06210/AT1G12640/AT4G27780/AT5G63640/AT4G32760/AT1G04260/AT3G12180	26	1
GO:0006904	vesicle docking involved in exocytosis	Biological process	3181-11-01	15/15023	2.18972e-05	0.000167038	0.000138057	AT1G07000/AT5G58430/AT3G09520/AT3G29400/AT3G14090/AT1G54090/AT5G61010/AT5G59730/AT5G50380/AT5G03540/AT1G72470	11	1
GO:0006914	autophagy	Biological process	37/3181	68/15023	1.7963e-09	1.98274e-08	1.63873e-08	AT3G08760/AT2G38470/AT1G29330/AT1G32530/AT5G57910/AT3G06420/AT3G62770/AT1G29970/AT5G22000/AT2G40810/AT3G51130/AT5G45900/AT5G38895/AT4G31170/AT5G11860/AT4G20380/AT5G55700/AT4G02880/AT3G52770/AT1G70690/AT4G26080/AT4G17250/AT3G43230/AT2G27830/AT1G12640/AT5G02020/AT2G45980/AT5G24360/AT4G23450/AT2G25190/AT1G54210/AT2G31260/AT1G10170/AT4G19010/AT5G64880/AT1G72940/AT3G56440	37	0
GO:0006972	hyperosmotic response	Biological process	104/3181	238/15023	3.19038e-15	4.42703e-14	3.65894e-14	AT5G27420/AT4G34180/AT3G11820/AT3G52400/AT4G25030/AT5G54490/AT1G15430/AT3G21780/AT5G05730/AT2G27310/AT3G23250/AT1G63720/AT4G17615/AT1G18890/AT1G19180/AT4G34390/AT2G41430/AT3G22160/AT3G50260/AT1G01560/AT3G07370/AT3G14050/AT1G28370/AT2G43320/AT4G18010/AT3G26090/AT1G27730/AT3G28210/AT5G67340/AT1G16540/AT5G45710/AT1G06620/AT3G63010/AT3G19970/AT2G46500/AT3G22890/AT3G09940/AT2G47000/AT1G63840/AT1G29330…	104	0
GO:0006979	response to oxidative stress	Biological process	182/3181	436/15023	5.95027e-23	1.12591e-21	9.30568e-22	AT1G09970/AT3G46930/AT4G23190/AT3G02800/AT4G20830/AT1G52200/AT4G11280/AT5G26030/AT1G64610/AT4G17070/AT4G21390/AT5G51440/AT2G16900/AT4G11850/AT3G14990/AT1G19020/AT1G17860/AT5G17000/AT3G09440/AT2G26150/AT4G04800/AT1G72520/AT3G28340/AT2G25735/AT5G22060/AT5G02490/AT2G06530/AT5G24110/AT2G20560/AT1G27730/AT1G14200/AT3G09350/AT4G11170/AT1G16540/AT5G52640/AT1G16420/AT4G33940/AT5G54810/AT1G78410/AT4G12720…	182	0
GO:0006984	ER-nucleus signaling pathway	Biological process	15/3181	15/15023	7.51249e-11	8.68707e-10	7.17986e-10	AT1G18390/AT4G39890/AT1G42990/AT1G07000/AT1G28380/AT4G39670/AT5G67340/AT1G72280/AT5G47120/AT5G47420/AT4G08230/AT5G64510/AT5G24360/AT3G62600/AT1G04980	15	0
GO:0006986	response to unfolded protein	Biological process	143/3181	172/15023	2.61912e-68	1.27202e-66	1.05132e-66	AT3G20410/AT5G63790/AT5G27420/AT4G22530/AT3G63380/AT3G26910/AT2G38290/AT4G37640/AT2G40140/AT5G61560/AT3G11820/AT3G52400/AT4G33430/AT5G15730/AT1G74360/AT4G25030/AT4G23190/AT3G10640/AT4G20830/AT3G45040/AT3G49530/AT1G15430/AT5G26030/AT1G64610/AT2G39650/AT5G13190/AT4G34150/AT1G80840/AT2G18680/AT4G39890/AT5G61210/AT3G21630/AT3G08720/AT3G57550/AT1G24140/AT5G42010/AT1G42990/AT1G07000/AT1G76700/AT3G54620…	143	1
GO:0006995	cellular response to nitrogen starvation	Biological process	3181-11-01	23/15023	0.0039826	0.0220633	0.0182353	AT2G38290/AT1G59870/AT2G17220/AT3G56710/AT4G08850/AT4G26070/AT2G37710/AT4G23180/AT1G08450/AT3G16500/AT5G01750	11	0
GO:0007034	vacuolar transport	Biological process	60/3181	128/15023	7.1122e-11	8.28998e-10	6.85167e-10	AT4G34180/AT3G47550/AT1G12360/AT4G02350/AT1G09070/AT4G02195/AT4G30600/AT3G22950/AT5G45130/AT5G61530/AT1G01550/AT3G16270/AT5G25540/AT2G01600/AT3G05710/AT1G10290/AT5G53310/AT1G34190/AT1G79590/AT5G16830/AT1G73030/AT5G16880/AT4G21160/AT1G20110/AT3G47700/AT1G16240/AT5G03540/AT4G15470/AT3G62420/AT3G54300/AT2G14720/AT1G32230/AT1G16180/AT1G77140/AT3G63080/AT1G65720/AT1G28200/AT4G33060/AT4G20110/AT5G39510…	60	0
GO:0007186	G-protein coupled receptor signaling pathway	Biological process	3181-08-01	14/15023	0.00349394	0.01943	0.0160589	AT2G20900/AT4G34390/AT1G31930/AT4G30340/AT4G21540/AT2G26300/AT5G23450/AT5G63770	8	0
GO:0007568	aging	Biological process	56/3181	133/15023	3.73155e-08	3.62458e-07	2.99572e-07	AT3G10985/AT1G76680/AT3G10500/AT2G23810/AT2G13790/AT2G38860/AT2G22300/AT5G55560/AT2G39200/AT1G20780/AT5G14930/AT2G43000/AT4G23810/AT4G05320/AT5G51640/AT1G15400/AT3G62770/AT2G37150/AT1G74020/AT2G45210/AT4G03550/AT3G19190/AT5G37600/AT5G58350/AT5G13820/AT4G01250/AT5G13330/AT1G47530/AT2G40750/AT5G17860/AT5G11520/AT4G30270/AT3G04070/AT5G45900/AT3G52430/AT3G56400/AT1G76150/AT5G64930/AT3G27010/AT3G51430…	56	0
GO:0008219	cell death	Biological process	283/3181	477/15023	6.05584e-76	4.01062e-74	3.31478e-74	AT4G25390/AT3G20410/AT1G09970/AT2G37940/AT4G23280/AT2G35930/AT1G28190/AT3G28930/AT2G38290/AT1G29690/AT4G37640/AT2G40140/AT3G11820/AT3G52400/AT4G33430/AT5G15730/AT1G74360/AT4G25030/AT3G10640/AT1G59870/AT3G09020/AT4G20830/AT2G38470/AT5G25930/AT3G55950/AT1G15430/AT4G17230/AT2G41100/AT2G39660/AT5G26030/AT1G64610/AT5G13190/AT4G34150/AT5G11670/AT1G80840/AT3G57330/AT1G08940/AT4G21390/AT5G05730/AT3G11840…	283	0
GO:0009072	aromatic amino acid family metabolic process	Biological process	79/3181	220/15023	3.00155e-07	2.78551e-06	2.30223e-06	AT1G25220/AT4G22530/AT5G17380/AT1G52200/AT5G05730/AT3G53180/AT3G14990/AT2G30990/AT1G08930/AT2G38860/AT3G44720/AT2G30870/AT2G44490/AT4G33050/AT3G54640/AT5G54810/AT1G51800/AT2G04400/AT3G22890/AT5G19240/AT3G28940/AT2G20960/AT3G51660/AT2G18690/AT4G30530/AT1G55850/AT5G59420/AT2G46330/AT4G39030/AT1G22410/AT2G06050/AT2G26300/AT1G19300/AT3G06420/AT2G17500/AT2G36950/AT3G44190/AT1G17745/AT1G73500/AT5G34930…	79	0
GO:0009074	aromatic amino acid family catabolic process	Biological process	38/3181	75/15023	1.50769e-08	1.55794e-07	1.28764e-07	AT1G52200/AT5G05730/AT3G53180/AT2G30990/AT1G08930/AT2G38860/AT2G30870/AT2G44490/AT4G33050/AT3G54640/AT1G51800/AT2G04400/AT3G22890/AT5G19240/AT3G28940/AT2G20960/AT3G51660/AT2G18690/AT4G30530/AT2G46330/AT2G06050/AT1G19300/AT1G17745/AT1G73500/AT1G74100/AT1G13110/AT2G20630/AT3G04110/AT5G26600/AT5G60750/AT4G36670/AT3G13110/AT3G14310/AT5G17990/AT5G01750/AT3G50740/AT4G31500/AT5G46790	38	1
GO:0009100	glycoprotein metabolic process	Biological process	67/3181	194/15023	1.05455e-05	8.3053e-05	6.86433e-05	AT1G34300/AT2G17520/AT4G12720/AT2G39480/AT5G10190/AT3G17240/AT1G32530/AT5G57580/AT3G55270/AT2G01600/AT1G61690/AT4G26970/AT1G32340/AT3G02520/AT1G30000/AT2G24360/AT1G53165/AT2G35610/AT4G31080/AT1G07990/AT1G79380/AT3G14230/AT3G04240/AT4G11670/AT3G46510/AT3G12570/AT3G09840/AT5G23450/AT5G14950/AT3G20770/AT1G32230/AT5G07360/AT5G22450/AT1G20575/AT1G24560/AT3G13235/AT5G44790/AT2G43080/AT3G20250/AT2G33730…	67	0
GO:0009101	glycoprotein biosynthetic process	Biological process	65/3181	186/15023	9.17841e-06	7.2679e-05	6.00692e-05	AT1G34300/AT2G17520/AT4G12720/AT2G39480/AT5G10190/AT3G17240/AT1G32530/AT5G57580/AT3G55270/AT2G01600/AT1G61690/AT4G26970/AT1G32340/AT3G02520/AT1G30000/AT2G24360/AT1G53165/AT2G35610/AT4G31080/AT1G07990/AT1G79380/AT3G14230/AT3G04240/AT4G11670/AT3G46510/AT3G12570/AT3G09840/AT5G23450/AT5G14950/AT3G20770/AT1G32230/AT5G07360/AT5G22450/AT1G20575/AT1G24560/AT3G13235/AT5G44790/AT2G43080/AT3G20250/AT2G33730…	65	1
GO:0009225	nucleotide-sugar metabolic process	Biological process	16/3181	40/15023	0.00526124	0.0287102	0.023729	AT1G30620/AT2G47650/AT5G44480/AT3G51160/AT4G12250/AT1G17890/AT5G15650/AT5G18070/AT3G62830/AT3G29360/AT5G15490/AT4G20460/AT3G02230/AT3G53520/AT2G28760/AT1G02000	16	0
GO:0009247	glycolipid biosynthetic process	Biological process	31/3181	96/15023	0.0072266	0.038853	0.032112	AT1G30270/AT2G21620/AT3G62590/AT2G34500/AT4G04800/AT3G17410/AT4G31860/AT4G04490/AT2G45570/AT5G57910/AT4G12250/AT4G17650/AT1G32940/AT4G19460/AT2G02870/AT2G30550/AT4G30490/AT3G03610/AT3G16785/AT5G58350/AT4G02380/AT2G05940/AT4G00550/AT1G32870/AT3G17770/AT5G45900/AT1G78380/AT2G26660/AT5G54730/AT1G12640/AT5G20830	31	1
GO:0009267	cellular response to starvation	Biological process	67/3181	202/15023	4.58122e-05	0.000337113	0.000278624	AT2G38290/AT1G59870/AT2G26650/AT1G62300/AT1G30270/AT2G21620/AT2G17220/AT3G62590/AT2G34500/AT4G04800/AT1G35350/AT3G17410/AT3G56710/AT4G31860/AT5G60410/AT3G55880/AT4G04490/AT4G08850/AT1G55920/AT1G73730/AT1G26730/AT2G45570/AT5G57910/AT4G12250/AT4G17650/AT1G32940/AT2G02870/AT2G30550/AT4G30490/AT4G26070/AT3G03610/AT3G16785/AT5G42870/AT1G14040/AT5G58350/AT3G59220/AT4G02380/AT2G05940/AT2G03240/AT2G37710…	67	1
GO:0009306	protein secretion	Biological process	3181-12-01	18/15023	4.06159e-05	0.000301925	0.000249541	AT4G12120/AT1G12360/AT4G02195/AT3G05710/AT2G34250/AT5G50440/AT5G07350/AT2G17980/AT5G61780/AT1G77140/AT1G29310/AT1G09330	12	1
GO:0009308	amine metabolic process	Biological process	72/3181	205/15023	2.52448e-06	2.12611e-05	1.75723e-05	AT1G25220/AT1G52200/AT5G05730/AT3G53180/AT2G30990/AT1G08930/AT2G38860/AT2G20320/AT2G30870/AT5G03630/AT2G44490/AT4G33050/AT3G54640/AT5G54810/AT1G51800/AT2G04400/AT3G22890/AT5G19240/AT3G28940/AT2G20960/AT3G51660/AT3G25730/AT2G18690/AT4G30530/AT2G46330/AT2G06050/AT1G08050/AT4G33420/AT1G19300/AT1G02500/AT1G17745/AT1G73500/AT5G61900/AT1G74100/AT1G13110/AT3G01650/AT2G20630/AT1G79380/AT3G53260/AT4G32150…	72	0
GO:0009310	amine catabolic process	Biological process	49/3181	109/15023	2.12642e-08	2.13669e-07	1.76597e-07	AT1G52200/AT5G05730/AT3G53180/AT2G30990/AT1G08930/AT2G38860/AT2G30870/AT5G03630/AT2G44490/AT4G33050/AT3G54640/AT1G51800/AT2G04400/AT3G22890/AT5G19240/AT3G28940/AT2G20960/AT3G51660/AT2G18690/AT4G30530/AT2G46330/AT2G06050/AT4G33420/AT1G19300/AT1G02500/AT1G17745/AT1G73500/AT1G74100/AT1G13110/AT2G20630/AT3G53260/AT4G32150/AT3G04110/AT2G37040/AT1G07890/AT5G07440/AT5G26600/AT5G60750/AT4G36670/AT1G51680…	49	0
GO:0009403	toxin biosynthetic process	Biological process	3181-08-01	12/15023	0.000867672	0.00518114	0.00428221	AT2G38470/AT2G43000/AT3G45640/AT3G26830/AT1G73500/AT2G30770/AT2G43790/AT3G56400	8	1
GO:0009404	toxin metabolic process	Biological process	99/3181	192/15023	9.73505e-21	1.773e-19	1.46538e-19	AT4G25390/AT2G15480/AT1G18390/AT5G17380/AT4G24160/AT2G38470/AT1G15430/AT4G20860/AT1G62300/AT1G08940/AT3G10500/AT5G57480/AT5G27380/AT4G38540/AT2G26150/AT2G34500/AT3G50910/AT2G30870/AT2G29420/AT2G39200/AT3G28210/AT3G05360/AT5G45710/AT1G77450/AT4G21120/AT1G27130/AT3G57760/AT1G70140/AT2G47000/AT4G15610/AT2G30140/AT3G47780/AT5G14730/AT2G47730/AT2G43000/AT1G30700/AT5G01720/AT1G17170/AT1G02930/AT2G29460…	99	0
GO:0009407	toxin catabolic process	Biological process	91/3181	180/15023	1.95761e-18	3.16915e-17	2.61931e-17	AT4G25390/AT2G15480/AT1G18390/AT5G17380/AT4G24160/AT1G15430/AT4G20860/AT1G62300/AT1G08940/AT3G10500/AT5G57480/AT5G27380/AT4G38540/AT2G26150/AT2G34500/AT3G50910/AT2G30870/AT2G29420/AT2G39200/AT3G28210/AT3G05360/AT5G45710/AT1G77450/AT4G21120/AT1G27130/AT3G57760/AT1G70140/AT2G47000/AT4G15610/AT2G30140/AT3G47780/AT5G14730/AT2G47730/AT1G30700/AT5G01720/AT1G17170/AT1G02930/AT2G29460/AT4G01870/AT5G38710…	91	0
GO:0009408	response to heat	Biological process	130/3181	258/15023	1.31051e-25	2.58028e-24	2.1326e-24	AT1G02400/AT2G38470/AT1G15430/AT5G51440/AT2G27310/AT3G08720/AT5G47910/AT1G42990/AT1G17860/AT3G04010/AT4G18880/AT2G30250/AT4G37370/AT1G59860/AT3G09440/AT2G26150/AT5G22060/AT5G02490/AT5G63880/AT5G07100/AT4G39670/AT3G07370/AT2G20560/AT1G14200/AT3G28210/AT3G09350/AT1G16540/AT5G52640/AT3G10300/AT5G45710/AT4G02550/AT5G10695/AT1G23710/AT5G27520/AT5G60410/AT3G12580/AT5G59820/AT5G42380/AT4G12400/AT5G13200…	130	0
GO:0009414	response to water deprivation	Biological process	181/3181	385/15023	2.34823e-30	5.18389e-29	4.28449e-29	AT2G35930/AT5G27420/AT3G11820/AT3G52400/AT4G25030/AT2G38470/AT5G26340/AT5G54490/AT1G15430/AT2G41010/AT2G26650/AT3G21780/AT1G30270/AT5G05730/AT2G21620/AT3G10500/AT2G27310/AT3G23250/AT1G63720/AT4G17615/AT1G08930/AT1G18890/AT1G19180/AT5G59550/AT4G34390/AT3G62590/AT2G41430/AT2G34500/AT4G04800/AT2G30870/AT3G22160/AT3G50260/AT1G01560/AT3G07370/AT3G17410/AT3G14050/AT1G28370/AT2G43320/AT3G46620/AT4G18010…	181	0
GO:0009415	response to water	Biological process	182/3181	389/15023	3.4407e-30	7.48223e-29	6.18406e-29	AT2G35930/AT5G27420/AT3G11820/AT3G52400/AT4G25030/AT2G38470/AT5G26340/AT5G54490/AT1G15430/AT2G41010/AT2G26650/AT3G21780/AT1G30270/AT5G05730/AT2G21620/AT3G10500/AT2G27310/AT3G23250/AT1G63720/AT4G17615/AT1G08930/AT1G18890/AT1G19180/AT5G59550/AT4G34390/AT3G62590/AT2G41430/AT2G34500/AT4G04800/AT2G30870/AT3G22160/AT3G50260/AT1G01560/AT3G07370/AT3G17410/AT3G14050/AT1G28370/AT2G43320/AT3G46620/AT4G18010…	182	1
GO:0009581	detection of external stimulus	Biological process	20/3181	40/15023	5.0334e-05	0.000364859	0.000301556	AT2G38290/AT5G61560/AT1G74360/AT3G09010/AT5G20480/AT5G39020/AT1G01560/AT4G33050/AT4G03450/AT4G14365/AT1G32960/AT5G52760/AT1G10340/AT5G01540/AT1G25540/AT3G47480/AT3G52430/AT4G11890/AT1G73805/AT5G59560	20	1
GO:0009593	detection of chemical stimulus	Biological process	3181-10-01	17/15023	0.000791254	0.00484394	0.00400352	AT3G21630/AT5G60410/AT4G32040/AT4G18710/AT3G51920/AT5G37780/AT5G24270/AT1G66340/AT4G14640/AT1G53910	10	1
GO:0009595	detection of biotic stimulus	Biological process	67/3181	103/15023	7.28345e-22	1.36051e-20	1.12446e-20	AT3G28930/AT2G38290/AT5G61560/AT3G11820/AT3G52400/AT1G74360/AT1G59870/AT3G09020/AT2G38470/AT3G09010/AT1G80840/AT5G05730/AT3G11840/AT5G61210/AT3G21630/AT1G05010/AT2G26560/AT5G44070/AT1G28380/AT1G51660/AT2G23680/AT5G20480/AT5G39020/AT2G44490/AT1G01560/AT4G33050/AT3G54640/AT1G78410/AT1G18570/AT4G12720/AT1G22070/AT4G03450/AT3G17700/AT1G66880/AT1G74710/AT5G26920/AT1G11310/AT4G23810/AT4G14365/AT4G01370…	67	0
GO:0009608	response to symbiont	Biological process	28/3181	38/15023	5.91734e-12	7.49701e-11	6.19628e-11	AT5G10520/AT3G07370/AT3G09940/AT4G31860/AT1G32530/AT1G72900/AT5G59420/AT1G33110/AT3G21690/AT2G02870/AT1G32340/AT5G64250/AT5G27600/AT5G61820/AT3G51130/AT1G77770/AT1G28520/AT3G17770/AT5G46410/AT5G26600/AT4G27830/AT4G21580/AT4G39140/AT2G03760/AT1G12640/AT1G10170/AT1G09270/AT4G19010	28	0
GO:0009610	response to symbiotic fungus	Biological process	27/3181	37/15023	2.07904e-11	2.58902e-10	2.13983e-10	AT5G10520/AT3G07370/AT3G09940/AT4G31860/AT1G32530/AT1G72900/AT5G59420/AT1G33110/AT3G21690/AT2G02870/AT1G32340/AT5G64250/AT5G27600/AT5G61820/AT3G51130/AT1G77770/AT1G28520/AT3G17770/AT5G46410/AT5G26600/AT4G27830/AT4G21580/AT4G39140/AT2G03760/AT1G12640/AT1G10170/AT4G19010	27	0
GO:0009611	response to wounding	Biological process	199/3181	312/15023	1.08781e-60	4.28363e-59	3.54042e-59	AT5G27420/AT5G08790/AT3G11820/AT4G25030/AT4G23190/AT4G20830/AT1G15430/AT1G52200/AT1G76680/AT2G41100/AT4G11280/AT5G26030/AT2G39650/AT4G34150/AT1G80840/AT1G61340/AT3G21780/AT4G21390/AT5G05730/AT1G76650/AT2G02220/AT3G23250/AT5G61210/AT1G06160/AT5G47910/AT2G23810/AT2G16900/AT1G51760/AT1G19380/AT4G17615/AT1G19020/AT1G18890/AT1G20510/AT1G19180/AT4G34390/AT4G08500/AT1G72520/AT2G30870/AT2G25735/AT1G71697…	199	0
GO:0009612	response to mechanical stimulus	Biological process	42/3181	59/15023	2.21148e-16	3.15895e-15	2.61088e-15	AT2G41100/AT4G11280/AT2G39650/AT4G34150/AT1G80840/AT5G10520/AT5G61210/AT2G23810/AT1G19380/AT1G31930/AT3G04640/AT1G74740/AT3G46620/AT1G27730/AT1G09070/AT4G29780/AT4G27280/AT1G23710/AT3G50930/AT3G55980/AT1G07135/AT4G35600/AT4G24570/AT2G26530/AT5G56030/AT3G16720/AT3G62720/AT3G61190/AT3G12200/AT3G51920/AT5G37780/AT3G44260/AT1G18740/AT3G61640/AT4G14640/AT5G37770/AT5G48670/AT5G57560/AT5G61600/AT1G74450…	42	0
GO:0009620	response to fungus	Biological process	298/3181	471/15023	6.34443e-90	1.84877e-87	1.528e-87	AT3G10985/AT3G20410/AT2G37940/AT2G35930/AT5G08790/AT3G28930/AT2G38290/AT1G29690/AT4G37640/AT2G40140/AT5G61560/AT3G11820/AT3G52400/AT4G33430/AT1G74360/AT4G23190/AT3G10640/AT1G59870/AT3G09020/AT1G79680/AT2G38470/AT1G15430/AT2G39660/AT1G76070/AT1G64610/AT3G19260/AT1G80840/AT5G10520/AT4G21390/AT5G05730/AT2G21620/AT3G11840/AT1G76650/AT5G61210/AT3G21630/AT3G57550/AT5G47910/AT3G15356/AT2G23810/AT5G57220…	298	0
GO:0009625	response to insect	Biological process	28/3181	43/15023	6.12405e-10	6.86364e-09	5.6728e-09	AT3G11820/AT3G52400/AT5G61210/AT1G07000/AT5G35735/AT1G19020/AT2G30250/AT2G23680/AT5G39020/AT4G36500/AT4G33050/AT2G21120/AT1G18570/AT4G39640/AT1G25400/AT1G66880/AT1G72900/AT1G64280/AT5G37480/AT4G02410/AT3G26830/AT4G26070/AT2G05940/AT3G52430/AT3G56400/AT1G66340/AT2G40270/AT5G44420	28	0
GO:0009626	plant-type hypersensitive response	Biological process	255/3181	394/15023	6.97753e-80	9.24206e-78	7.63856e-78	AT4G25390/AT3G20410/AT1G09970/AT2G37940/AT2G35930/AT1G28190/AT3G28930/AT2G38290/AT1G29690/AT4G37640/AT2G40140/AT3G11820/AT3G52400/AT4G33430/AT5G15730/AT1G74360/AT4G25030/AT3G10640/AT1G59870/AT3G09020/AT4G20830/AT2G38470/AT5G25930/AT3G55950/AT1G15430/AT4G17230/AT2G41100/AT2G39660/AT5G26030/AT1G64610/AT5G13190/AT4G34150/AT5G11670/AT1G80840/AT3G57330/AT1G08940/AT4G21390/AT5G05730/AT3G11840/AT5G61210…	255	1
GO:0009627	systemic acquired resistance	Biological process	283/3181	427/15023	1.52826e-92	5.5667e-90	4.60088e-90	AT3G20410/AT1G09970/AT2G35930/AT3G28930/AT2G38290/AT1G29690/AT4G37640/AT3G11820/AT3G52400/AT1G74360/AT4G25900/AT1G59870/AT3G09020/AT2G38470/AT1G15430/AT1G64610/AT1G25275/AT1G80840/AT5G05730/AT3G11840/AT4G39890/AT5G61210/AT4G17720/AT3G21630/AT1G75020/AT1G33590/AT1G42990/AT3G57280/AT1G07000/AT5G35735/AT1G05010/AT5G54860/AT2G17720/AT3G60690/AT2G26560/AT4G17615/AT2G17220/AT4G26910/AT1G19020/AT5G44070…	283	0
GO:0009642	response to light intensity	Biological process	115/3181	257/15023	1.22946e-17	1.82789e-16	1.51075e-16	AT3G46930/AT3G02800/AT2G41100/AT5G13190/AT4G34150/AT1G80840/AT5G51440/AT2G26560/AT5G51070/AT1G17860/AT3G09440/AT2G41430/AT2G26150/AT5G22060/AT5G02490/AT1G61800/AT4G33050/AT2G06530/AT2G20560/AT1G27730/AT1G14200/AT3G09350/AT5G52640/AT1G09070/AT3G55980/AT1G78420/AT1G07135/AT3G12580/AT5G59820/AT4G12400/AT3G19930/AT3G15760/AT4G14365/AT5G59420/AT2G26530/AT1G17420/AT5G35320/AT4G17490/AT5G20230/AT2G26300…	115	0
GO:0009644	response to high light intensity	Biological process	89/3181	203/15023	2.51152e-13	3.29665e-12	2.72468e-12	AT3G46930/AT3G02800/AT5G51440/AT1G17860/AT3G09440/AT2G41430/AT2G26150/AT5G22060/AT5G02490/AT2G06530/AT2G20560/AT1G27730/AT1G14200/AT3G09350/AT5G52640/AT1G78420/AT3G12580/AT4G12400/AT3G19930/AT5G59420/AT1G17420/AT5G35320/AT4G17490/AT1G62740/AT1G70520/AT4G11660/AT5G48570/AT5G05410/AT5G04410/AT5G50380/AT3G24500/AT5G57050/AT1G74310/AT4G21870/AT5G09590/AT1G11890/AT3G04710/AT4G14420/AT4G08230/AT4G24240…	89	0
GO:0009646	response to absence of light	Biological process	20/3181	33/15023	9.86636e-07	8.87364e-06	7.33406e-06	AT2G41100/AT5G13190/AT4G34150/AT1G80840/AT2G26560/AT5G51070/AT2G41430/AT4G33050/AT1G09070/AT3G55980/AT1G07135/AT3G15760/AT4G14365/AT2G26530/AT5G20230/AT2G40000/AT1G13990/AT4G24230/AT5G37770/AT5G18170	20	1
GO:0009682	induced systemic resistance	Biological process	3181-11-01	20/15023	0.000930703	0.00553484	0.00457454	AT5G57220/AT2G44490/AT5G47220/AT1G18570/AT2G30750/AT1G64280/AT3G15210/AT2G30770/AT2G43790/AT3G56400/AT4G31500	11	0
GO:0009683	indoleacetic acid metabolic process	Biological process	45/3181	101/15023	1.09571e-07	1.03666e-06	8.56799e-07	AT1G52200/AT5G05730/AT3G53180/AT2G30990/AT1G08930/AT2G38860/AT3G48890/AT2G30870/AT2G44490/AT4G33050/AT3G54640/AT5G54810/AT1G51800/AT2G04400/AT3G22890/AT5G19240/AT3G28940/AT2G20960/AT3G51660/AT2G18690/AT4G30530/AT2G46330/AT4G39030/AT2G06050/AT1G19300/AT3G26830/AT1G17745/AT1G73500/AT1G74100/AT1G13110/AT2G20630/AT3G04110/AT5G26600/AT5G60750/AT4G36670/AT3G61440/AT3G13110/AT4G04610/AT2G05380/AT3G14310…	45	1
GO:0009684	indoleacetic acid biosynthetic process	Biological process	45/3181	100/15023	7.62876e-08	7.26478e-07	6.00434e-07	AT1G52200/AT5G05730/AT3G53180/AT2G30990/AT1G08930/AT2G38860/AT3G48890/AT2G30870/AT2G44490/AT4G33050/AT3G54640/AT5G54810/AT1G51800/AT2G04400/AT3G22890/AT5G19240/AT3G28940/AT2G20960/AT3G51660/AT2G18690/AT4G30530/AT2G46330/AT4G39030/AT2G06050/AT1G19300/AT3G26830/AT1G17745/AT1G73500/AT1G74100/AT1G13110/AT2G20630/AT3G04110/AT5G26600/AT5G60750/AT4G36670/AT3G61440/AT3G13110/AT4G04610/AT2G05380/AT3G14310…	45	1
GO:0009692	ethylene metabolic process	Biological process	73/3181	95/15023	4.15065e-31	9.44922e-30	7.80978e-30	AT4G25390/AT5G18490/AT5G27420/AT5G46080/AT2G15390/AT4G11370/AT2G23320/AT1G22280/AT5G54490/AT4G17230/AT4G11280/AT2G39650/AT1G61340/AT3G18930/AT3G11840/AT2G27310/AT1G35210/AT2G23810/AT2G32030/AT1G24140/AT1G42990/AT1G05010/AT2G46620/AT5G65300/AT4G01010/AT2G15760/AT5G59550/AT3G22160/AT5G22250/AT5G05850/AT5G47220/AT5G63130/AT1G66480/AT3G46620/AT2G32140/AT1G03730/AT1G11050/AT3G13050/AT4G38940/AT1G25370…	73	1
GO:0009693	ethylene biosynthetic process	Biological process	73/3181	95/15023	4.15065e-31	9.44922e-30	7.80978e-30	AT4G25390/AT5G18490/AT5G27420/AT5G46080/AT2G15390/AT4G11370/AT2G23320/AT1G22280/AT5G54490/AT4G17230/AT4G11280/AT2G39650/AT1G61340/AT3G18930/AT3G11840/AT2G27310/AT1G35210/AT2G23810/AT2G32030/AT1G24140/AT1G42990/AT1G05010/AT2G46620/AT5G65300/AT4G01010/AT2G15760/AT5G59550/AT3G22160/AT5G22250/AT5G05850/AT5G47220/AT5G63130/AT1G66480/AT3G46620/AT2G32140/AT1G03730/AT1G11050/AT3G13050/AT4G38940/AT1G25370…	73	0
GO:0009694	jasmonic acid metabolic process	Biological process	79/3181	147/15023	3.28082e-18	5.19582e-17	4.29435e-17	AT1G80840/AT4G28085/AT1G76650/AT3G23250/AT5G61210/AT1G20510/AT1G19180/AT4G08500/AT1G72520/AT2G30870/AT1G71697/AT3G25780/AT2G02860/AT3G14050/AT1G71100/AT1G27730/AT4G16760/AT3G25760/AT3G19970/AT3G51450/AT3G02150/AT3G09940/AT5G27520/AT5G59820/AT1G72450/AT3G57450/AT2G30360/AT1G61120/AT1G17380/AT4G24380/AT4G39030/AT1G17420/AT2G06050/AT5G20230/AT5G05600/AT5G53750/AT1G01260/AT5G38710/AT5G05140/AT1G01720…	79	0
GO:0009695	jasmonic acid biosynthetic process	Biological process	69/3181	124/15023	3.82162e-17	5.62434e-16	4.64852e-16	AT1G80840/AT1G76650/AT3G23250/AT5G61210/AT1G20510/AT1G19180/AT4G08500/AT1G72520/AT2G30870/AT1G71697/AT3G25780/AT2G02860/AT3G14050/AT1G71100/AT1G27730/AT4G16760/AT3G25760/AT3G19970/AT3G51450/AT3G09940/AT5G27520/AT5G59820/AT1G72450/AT3G57450/AT2G30360/AT1G61120/AT1G17380/AT4G24380/AT4G39030/AT1G17420/AT2G06050/AT5G20230/AT5G05600/AT5G53750/AT5G38710/AT5G05140/AT1G01720/AT4G18950/AT1G30135/AT1G32920…	69	0
GO:0009696	salicylic acid metabolic process	Biological process	152/3181	212/15023	9.96393e-57	3.63283e-55	3.00253e-55	AT3G28930/AT2G38290/AT1G29690/AT4G37640/AT3G11820/AT3G52400/AT1G59870/AT3G09020/AT2G38470/AT3G45040/AT2G41010/AT1G64610/AT1G80840/AT5G05730/AT3G11840/AT4G39890/AT5G61210/AT3G21630/AT1G07000/AT1G05010/AT5G54860/AT2G26560/AT2G17220/AT4G01010/AT5G44070/AT1G18890/AT1G28380/AT3G48760/AT1G02170/AT5G47070/AT4G34390/AT4G22980/AT4G08500/AT2G36470/AT1G51660/AT4G26120/AT2G23680/AT4G23470/AT5G20480/AT5G02490…	152	0
GO:0009697	salicylic acid biosynthetic process	Biological process	147/3181	201/15023	9.97344e-57	3.63283e-55	3.00253e-55	AT3G28930/AT2G38290/AT4G37640/AT3G11820/AT3G52400/AT1G59870/AT3G09020/AT2G38470/AT3G45040/AT1G64610/AT1G80840/AT5G05730/AT3G11840/AT4G39890/AT5G61210/AT3G21630/AT1G07000/AT1G05010/AT5G54860/AT2G26560/AT2G17220/AT4G01010/AT5G44070/AT1G18890/AT1G28380/AT3G48760/AT1G02170/AT5G47070/AT4G34390/AT4G22980/AT4G08500/AT2G36470/AT1G51660/AT4G26120/AT2G23680/AT4G23470/AT5G20480/AT5G02490/AT5G39020/AT1G66090…	147	1
GO:0009698	phenylpropanoid metabolic process	Biological process	53/3181	152/15023	6.32577e-05	0.000451796	0.000373409	AT4G25030/AT1G20510/AT1G15670/AT5G64120/AT2G30870/AT5G03630/AT4G23850/AT4G30210/AT4G36640/AT4G34230/AT1G61810/AT3G24503/AT1G22410/AT3G21230/AT4G33420/AT1G80820/AT2G33600/AT1G22885/AT1G02500/AT2G44790/AT1G79340/AT1G35580/AT3G53260/AT5G22630/AT4G32150/AT3G17390/AT1G61820/AT2G37040/AT1G07890/AT5G14700/AT5G07440/AT5G24760/AT1G72680/AT1G48850/AT2G33590/AT1G51680/AT1G09480/AT3G44550/AT2G30490/AT1G28680…	53	0
GO:0009699	phenylpropanoid biosynthetic process	Biological process	42/3181	112/15023	5.39808e-05	0.000389357	0.000321803	AT4G25030/AT2G30870/AT5G03630/AT4G23850/AT4G36640/AT4G34230/AT1G61810/AT3G24503/AT1G22410/AT3G21230/AT1G80820/AT2G33600/AT1G22885/AT1G02500/AT2G44790/AT1G79340/AT1G35580/AT3G53260/AT5G22630/AT3G17390/AT1G61820/AT2G37040/AT5G14700/AT5G24760/AT1G72680/AT1G48850/AT2G33590/AT1G51680/AT1G09480/AT3G44550/AT2G30490/AT1G28680/AT1G58170/AT3G21240/AT1G55210/AT5G48930/AT4G34100/AT5G13420/AT1G76490/AT4G01070…	42	1
GO:0009700	indole phytoalexin biosynthetic process	Biological process	3181-08-01	12/15023	0.000867672	0.00518114	0.00428221	AT2G38470/AT2G43000/AT3G45640/AT3G26830/AT1G73500/AT2G30770/AT2G43790/AT3G56400	8	1
GO:0009723	response to ethylene	Biological process	202/3181	314/15023	1.54627e-62	6.43692e-61	5.32011e-61	AT5G27760/AT3G20410/AT1G25220/AT2G37940/AT2G15480/AT5G18490/AT1G28190/AT5G27420/AT1G30620/AT3G28930/AT3G11820/AT3G52400/AT2G20900/AT3G12740/AT4G25030/AT3G10640/AT4G11370/AT3G02800/AT3G54150/AT5G12930/AT1G79680/AT5G54490/AT5G25930/AT3G55950/AT1G15430/AT4G17230/AT5G47730/AT4G11280/AT1G64610/AT1G80840/AT3G21780/AT4G30390/AT5G10520/AT1G30270/AT5G05730/AT1G76650/AT2G27310/AT3G23250/AT1G06160/AT3G08720…	202	0
GO:0009733	response to auxin	Biological process	113/3181	337/15023	7.15799e-08	6.86131e-07	5.67088e-07	AT5G27420/AT3G11820/AT3G52400/AT4G25030/AT1G59870/AT5G54490/AT1G15430/AT4G11280/AT3G62150/AT5G54500/AT5G05730/AT3G23250/AT1G63720/AT4G23570/AT3G60690/AT4G17615/AT1G18890/AT1G19180/AT4G34390/AT1G01560/AT3G07370/AT3G14050/AT1G28370/AT4G18010/AT3G26090/AT1G27730/AT3G28210/AT1G16540/AT3G07390/AT5G45710/AT4G33940/AT1G18570/AT3G63010/AT2G39480/AT3G09940/AT2G47000/AT1G63840/AT3G59900/AT4G26400/AT4G01370…	113	0
GO:0009738	abscisic acid-activated signaling pathway	Biological process	157/3181	236/15023	1.31573e-51	4.16743e-50	3.44438e-50	AT3G20410/AT5G18490/AT1G28190/AT5G27420/AT1G30620/AT2G38290/AT3G11820/AT3G52400/AT3G12740/AT4G25030/AT3G10640/AT3G02800/AT3G54150/AT5G54490/AT5G25930/AT3G55950/AT1G15430/AT5G47730/AT1G64610/AT1G80840/AT3G21780/AT1G30270/AT5G05730/AT4G39890/AT1G76650/AT2G27310/AT3G23250/AT3G08720/AT1G63720/AT2G32030/AT1G42990/AT5G65300/AT4G17615/AT5G63490/AT1G18890/AT1G19180/AT3G48760/AT5G58430/AT4G34390/AT3G05580…	157	1
GO:0009751	response to salicylic acid	Biological process	265/3181	446/15023	3.07637e-71	1.79291e-69	1.48184e-69	AT4G25390/AT3G20410/AT4G23280/AT2G35930/AT1G28190/AT5G08790/AT3G28930/AT2G38290/AT1G29690/AT2G40140/AT3G11820/AT3G52400/AT4G33430/AT1G74360/AT3G10640/AT1G59870/AT3G09020/AT1G79680/AT2G38470/AT3G45040/AT1G15430/AT1G76680/AT4G17230/AT2G39660/AT1G64610/AT5G13190/AT1G80840/AT1G61340/AT4G21390/AT5G05730/AT3G11840/AT4G39890/AT5G61210/AT1G75020/AT1G33590/AT3G08720/AT1G42990/AT1G07000/AT5G35735/AT1G05010…	265	0
GO:0009753	response to jasmonic acid	Biological process	263/3181	448/15023	3.90933e-69	2.19073e-67	1.81064e-67	AT4G25390/AT3G20410/AT2G35930/AT1G28190/AT5G27420/AT5G08790/AT3G28930/AT2G38290/AT1G29690/AT3G11820/AT3G52400/AT1G74360/AT4G25030/AT3G10640/AT1G59870/AT3G09020/AT2G38470/AT5G54490/AT1G15430/AT4G17230/AT4G11280/AT1G64610/AT5G13190/AT1G80840/AT1G61340/AT5G05730/AT4G28085/AT3G11840/AT1G76650/AT3G23250/AT5G61210/AT1G06160/AT1G33590/AT3G08720/AT5G27380/AT1G63720/AT1G42990/AT1G05010/AT2G26560/AT4G17615…	263	0
GO:0009804	coumarin metabolic process	Biological process	27/3181	53/15023	1.58104e-06	1.38919e-05	1.14816e-05	AT4G25030/AT2G30870/AT5G03630/AT4G23850/AT4G36640/AT4G34230/AT1G22410/AT3G21230/AT1G22885/AT1G02500/AT2G44790/AT1G79340/AT1G35580/AT3G53260/AT5G22630/AT2G37040/AT5G24760/AT1G48850/AT1G51680/AT2G30490/AT1G28680/AT3G21240/AT5G48930/AT1G76490/AT4G01070/AT5G54160/AT2G40890	27	0
GO:0009805	coumarin biosynthetic process	Biological process	27/3181	53/15023	1.58104e-06	1.38919e-05	1.14816e-05	AT4G25030/AT2G30870/AT5G03630/AT4G23850/AT4G36640/AT4G34230/AT1G22410/AT3G21230/AT1G22885/AT1G02500/AT2G44790/AT1G79340/AT1G35580/AT3G53260/AT5G22630/AT2G37040/AT5G24760/AT1G48850/AT1G51680/AT2G30490/AT1G28680/AT3G21240/AT5G48930/AT1G76490/AT4G01070/AT5G54160/AT2G40890	27	0
GO:0009808	lignin metabolic process	Biological process	18/3181	49/15023	0.00896863	0.0476909	0.0394165	AT5G64120/AT4G34230/AT1G61810/AT1G80820/AT2G33600/AT3G17390/AT1G61820/AT2G37040/AT5G14700/AT1G72680/AT2G33590/AT1G09480/AT2G30490/AT5G48930/AT5G13420/AT3G50740/AT5G54160/AT2G40890	18	1
GO:0009812	flavonoid metabolic process	Biological process	68/3181	222/15023	0.000559363	0.00348287	0.00287859	AT3G11820/AT3G52400/AT1G59870/AT2G37970/AT5G11670/AT3G57330/AT1G08940/AT3G19010/AT1G07000/AT5G35735/AT3G55470/AT4G34135/AT3G44720/AT5G04930/AT4G36500/AT1G50740/AT4G38550/AT3G52800/AT1G27100/AT2G43000/AT3G53960/AT1G66880/AT4G34230/AT5G46780/AT3G21230/AT3G57530/AT4G33300/AT1G22885/AT1G17745/AT4G12010/AT5G24520/AT5G04410/AT5G46760/AT1G61660/AT1G13110/AT2G05940/AT5G25890/AT3G53260/AT1G08450/AT4G32150…	68	0
GO:0009813	flavonoid biosynthetic process	Biological process	62/3181	197/15023	0.000439373	0.00277128	0.00229047	AT3G11820/AT3G52400/AT1G59870/AT2G37970/AT5G11670/AT3G57330/AT1G08940/AT3G19010/AT1G07000/AT5G35735/AT3G55470/AT4G34135/AT3G44720/AT5G04930/AT4G36500/AT1G50740/AT4G38550/AT3G52800/AT1G27100/AT2G43000/AT3G53960/AT1G66880/AT4G34230/AT5G46780/AT3G21230/AT3G57530/AT4G33300/AT1G22885/AT1G17745/AT4G12010/AT5G24520/AT5G04410/AT5G46760/AT1G61660/AT1G13110/AT2G05940/AT5G25890/AT3G53260/AT4G32150/AT5G52250…	62	1
GO:0009816	defense response to bacterium, incompatible interaction	Biological process	23/3181	34/15023	7.05764e-09	7.45144e-08	6.15862e-08	AT5G27420/AT4G23190/AT3G05200/AT4G11850/AT5G62570/AT2G17520/AT3G56710/AT5G26920/AT4G23810/AT2G42010/AT5G45110/AT5G56030/AT2G40000/AT3G25070/AT3G20600/AT5G13160/AT4G16890/AT1G32230/AT3G52430/AT4G19660/AT5G24360/AT2G34690/AT1G12220	23	1
GO:0009817	defense response to fungus, incompatible interaction	Biological process	22/3181	42/15023	8.12443e-06	6.57627e-05	5.43529e-05	AT1G59870/AT3G21630/AT3G15356/AT4G23570/AT1G61560/AT4G34460/AT2G44490/AT2G39200/AT3G63420/AT1G11310/AT5G45110/AT1G56510/AT4G16260/AT1G29340/AT5G38900/AT1G02920/AT3G04720/AT3G20600/AT4G11260/AT4G16860/AT4G19660/AT4G16950	22	1
GO:0009850	auxin metabolic process	Biological process	54/3181	128/15023	6.00346e-08	5.79274e-07	4.7877e-07	AT1G25220/AT1G52200/AT5G05730/AT3G53180/AT2G30990/AT1G08930/AT2G38860/AT3G48890/AT2G30870/AT2G44490/AT4G33050/AT3G54640/AT5G54810/AT1G51800/AT2G04400/AT3G22890/AT5G19240/AT5G27520/AT3G28940/AT2G20960/AT3G51660/AT5G20960/AT2G18690/AT4G30530/AT2G46330/AT4G39030/AT2G06050/AT1G19300/AT3G26830/AT1G17745/AT1G73500/AT1G74100/AT1G13110/AT1G44350/AT3G01650/AT2G20630/AT3G04110/AT5G26600/AT3G05290/AT5G60750…	54	0
GO:0009851	auxin biosynthetic process	Biological process	47/3181	110/15023	2.69189e-07	2.51415e-06	2.07795e-06	AT1G25220/AT1G52200/AT5G05730/AT3G53180/AT2G30990/AT1G08930/AT2G38860/AT3G48890/AT2G30870/AT2G44490/AT4G33050/AT3G54640/AT5G54810/AT1G51800/AT2G04400/AT3G22890/AT5G19240/AT3G28940/AT2G20960/AT3G51660/AT5G20960/AT2G18690/AT4G30530/AT2G46330/AT4G39030/AT2G06050/AT1G19300/AT3G26830/AT1G17745/AT1G73500/AT1G74100/AT1G13110/AT2G20630/AT3G04110/AT5G26600/AT5G60750/AT4G36670/AT3G61440/AT3G13110/AT4G04610…	47	1
GO:0009861	jasmonic acid and ethylene-dependent systemic resistance	Biological process	3181-07-01	11/15023	0.00277831	0.0156899	0.0129677	AT1G06160/AT4G01370/AT1G74100/AT1G66340/AT5G64930/AT5G44420/AT3G12500	7	1
GO:0009862	systemic acquired resistance, salicylic acid mediated signaling pathway	Biological process	152/3181	241/15023	1.43452e-45	3.94357e-44	3.25936e-44	AT3G20410/AT2G35930/AT3G28930/AT2G38290/AT1G29690/AT3G11820/AT3G52400/AT1G74360/AT1G59870/AT3G09020/AT2G38470/AT1G15430/AT1G64610/AT1G80840/AT5G05730/AT3G11840/AT4G39890/AT5G61210/AT1G75020/AT1G33590/AT1G42990/AT1G07000/AT5G35735/AT1G05010/AT3G60690/AT2G26560/AT4G17615/AT1G19020/AT5G44070/AT1G18890/AT1G28380/AT1G19180/AT2G30250/AT4G14220/AT4G08500/AT2G36470/AT1G51660/AT4G34460/AT2G23680/AT5G20480…	152	1
GO:0009863	salicylic acid mediated signaling pathway	Biological process	231/3181	340/15023	1.23558e-78	1.28589e-76	1.06279e-76	AT4G25390/AT3G20410/AT2G35930/AT1G28190/AT3G28930/AT2G38290/AT1G29690/AT2G40140/AT3G11820/AT3G52400/AT4G33430/AT1G74360/AT3G10640/AT1G59870/AT3G09020/AT2G38470/AT3G45040/AT1G15430/AT4G17230/AT2G39660/AT1G64610/AT5G13190/AT1G80840/AT4G21390/AT5G05730/AT3G11840/AT4G39890/AT5G61210/AT1G75020/AT1G33590/AT3G08720/AT1G42990/AT1G07000/AT5G35735/AT1G05010/AT3G60690/AT2G26560/AT4G17615/AT2G17220/AT4G01010…	231	1
GO:0009867	jasmonic acid mediated signaling pathway	Biological process	178/3181	274/15023	4.36307e-56	1.51357e-54	1.25096e-54	AT4G25390/AT3G20410/AT2G35930/AT1G28190/AT3G28930/AT2G38290/AT1G29690/AT3G11820/AT3G52400/AT1G74360/AT3G10640/AT1G59870/AT3G09020/AT2G38470/AT1G15430/AT4G17230/AT1G64610/AT5G13190/AT1G80840/AT5G05730/AT3G11840/AT3G23250/AT5G61210/AT1G33590/AT3G08720/AT1G42990/AT1G05010/AT2G26560/AT4G17615/AT5G44070/AT5G63490/AT1G18890/AT1G28380/AT1G19180/AT4G14220/AT4G22980/AT4G08500/AT2G27500/AT2G36470/AT1G51660…	178	0
GO:0009873	ethylene-activated signaling pathway	Biological process	78/3181	107/15023	1.92452e-30	4.31389e-29	3.56543e-29	AT4G17230/AT1G64610/AT1G80840/AT1G76650/AT2G27310/AT3G23250/AT1G06160/AT2G32030/AT3G26200/AT1G42990/AT5G59550/AT1G07260/AT5G47230/AT1G72520/AT5G03730/AT5G22250/AT3G04640/AT5G47220/AT1G28370/AT3G46620/AT1G27730/AT1G16540/AT4G33940/AT3G63010/AT4G29780/AT1G27130/AT3G04580/AT1G23710/AT3G55980/AT3G23150/AT2G47000/AT1G76600/AT4G17500/AT2G40940/AT1G50640/AT4G26400/AT5G64870/AT3G55730/AT1G73730/AT1G69270…	78	0
GO:0009962	regulation of flavonoid biosynthetic process	Biological process	54/3181	115/15023	5.79294e-10	6.54287e-09	5.40769e-09	AT3G11820/AT3G52400/AT1G59870/AT5G11670/AT3G57330/AT1G08940/AT3G19010/AT1G07000/AT5G35735/AT3G55470/AT3G44720/AT5G04930/AT4G36500/AT1G50740/AT4G38550/AT3G52800/AT1G27100/AT1G66880/AT4G34230/AT5G46780/AT3G21230/AT3G57530/AT4G33300/AT1G22885/AT1G17745/AT4G12010/AT5G24520/AT5G04410/AT1G61660/AT1G13110/AT2G05940/AT5G25890/AT3G53260/AT4G32150/AT2G37040/AT1G03080/AT5G04720/AT1G59580/AT1G51680/AT2G30490…	54	1
GO:0009963	positive regulation of flavonoid biosynthetic process	Biological process	52/3181	101/15023	1.59919e-11	2.00864e-10	1.66014e-10	AT3G11820/AT3G52400/AT1G59870/AT5G11670/AT3G57330/AT1G08940/AT3G19010/AT1G07000/AT5G35735/AT3G55470/AT3G44720/AT5G04930/AT4G36500/AT1G50740/AT4G38550/AT3G52800/AT1G27100/AT1G66880/AT4G34230/AT5G46780/AT3G21230/AT3G57530/AT4G33300/AT1G22885/AT1G17745/AT4G12010/AT5G24520/AT1G61660/AT1G13110/AT2G05940/AT5G25890/AT3G53260/AT4G32150/AT2G37040/AT1G03080/AT5G04720/AT1G59580/AT1G51680/AT2G30490/AT1G28680…	52	0
GO:0009966	regulation of signal transduction	Biological process	45/3181	125/15023	9.34663e-05	0.00066107	0.000546374	AT3G02800/AT3G62150/AT1G15670/AT4G34460/AT5G03730/AT4G09570/AT3G63010/AT3G04580/AT3G23150/AT2G39480/AT2G47000/AT5G60410/AT2G40940/AT1G50640/AT1G64280/AT2G26300/AT3G45640/AT5G25350/AT1G01720/AT3G15210/AT5G02800/AT5G13220/AT4G04920/AT1G35670/AT5G20910/AT1G04310/AT3G02140/AT5G57050/AT5G08335/AT1G05000/AT5G66730/AT2G39550/AT4G20380/AT1G66340/AT3G21510/AT4G19660/AT4G26080/AT5G59220/AT5G13530/AT1G71860…	45	1
GO:0009968	negative regulation of signal transduction	Biological process	26/3181	63/15023	0.000238991	0.00159729	0.00132016	AT3G02800/AT1G15670/AT4G34460/AT5G03730/AT3G04580/AT3G23150/AT2G40940/AT1G50640/AT2G26300/AT5G25350/AT1G01720/AT3G15210/AT5G20910/AT1G04310/AT3G02140/AT5G57050/AT5G08335/AT1G05000/AT2G39550/AT1G66340/AT4G26080/AT5G59220/AT5G13530/AT1G71860/AT2G25490/AT5G56610	26	1
GO:0009991	response to extracellular stimulus	Biological process	78/3181	260/15023	0.000466711	0.00293102	0.00242249	AT5G27420/AT2G38290/AT1G59870/AT2G26650/AT1G62300/AT1G30270/AT2G21620/AT2G17220/AT3G62590/AT2G34500/AT4G04800/AT4G34460/AT1G35350/AT3G17410/AT3G56710/AT4G31860/AT5G60410/AT3G55880/AT4G04490/AT4G08850/AT1G55920/AT1G73730/AT1G26730/AT2G45570/AT5G57910/AT3G62770/AT4G12250/AT5G19000/AT4G17650/AT1G32940/AT2G02870/AT2G30550/AT1G79410/AT4G30490/AT4G26070/AT3G03610/AT3G16785/AT5G42870/AT1G14040/AT5G58350…	78	0
GO:0010104	regulation of ethylene-activated signaling pathway	Biological process	3181-12-01	14/15023	4.71505e-07	4.32065e-06	3.57102e-06	AT5G03730/AT3G04580/AT3G23150/AT2G40940/AT1G50640/AT5G25350/AT3G15210/AT4G04920/AT1G04310/AT4G20380/AT1G66340/AT2G25490	12	1
GO:0010105	negative regulation of ethylene-activated signaling pathway	Biological process	3181-10-01	11/15023	1.59227e-06	1.38919e-05	1.14816e-05	AT5G03730/AT3G04580/AT3G23150/AT2G40940/AT1G50640/AT5G25350/AT3G15210/AT1G04310/AT1G66340/AT2G25490	10	1
GO:0010112	regulation of systemic acquired resistance	Biological process	3181-09-01	11/15023	3.06055e-05	0.000231048	0.000190961	AT5G60410/AT5G26920/AT1G64280/AT3G26830/AT5G13220/AT4G04920/AT1G44350/AT1G73805/AT1G02450	9	1
GO:0010118	stomatal movement	Biological process	31/3181	90/15023	0.00243706	0.0138163	0.0114192	AT3G11820/AT2G26650/AT1G30270/AT4G17615/AT3G59700/AT3G58490/AT4G33050/AT1G16540/AT1G74710/AT2G30360/AT2G17290/AT2G26300/AT5G56030/AT5G13750/AT5G57050/AT2G47800/AT4G32150/AT5G02500/AT5G24270/AT1G05805/AT1G66340/AT4G23650/AT5G44790/AT4G26080/AT5G46860/AT5G59220/AT4G24020/AT4G18290/AT5G64010/AT2G18960/AT5G07070	31	0
GO:0010120	camalexin biosynthetic process	Biological process	3181-08-01	11/15023	0.000355393	0.00228109	0.00188532	AT2G38470/AT2G43000/AT3G45640/AT3G26830/AT1G73500/AT2G30770/AT2G43790/AT3G56400	8	1
GO:0010150	leaf senescence	Biological process	34/3181	65/15023	3.06311e-08	3.03602e-07	2.50927e-07	AT1G76680/AT3G10500/AT2G13790/AT2G38860/AT2G22300/AT2G39200/AT1G20780/AT2G43000/AT4G23810/AT5G51640/AT3G62770/AT2G45210/AT4G03550/AT3G19190/AT5G37600/AT4G01250/AT2G40750/AT5G11520/AT5G45900/AT3G52430/AT3G56400/AT5G64930/AT3G27010/AT3G51430/AT4G12570/AT1G69490/AT5G59220/AT3G11340/AT2G13810/AT1G04010/AT5G39610/AT5G66100/AT3G48140/AT5G62000	34	0
GO:0010167	response to nitrate	Biological process	63/3181	123/15023	1.58274e-13	2.09641e-12	1.73268e-12	AT1G52200/AT2G26650/AT4G20860/AT5G20050/AT1G17860/AT5G59540/AT5G64120/AT2G30870/AT4G30060/AT3G54420/AT4G23470/AT5G12420/AT2G44490/AT3G01290/AT4G24400/AT4G01700/AT4G15610/AT5G44380/AT1G02360/AT4G23270/AT3G19930/AT1G55920/AT3G24503/AT2G27660/AT4G33420/AT2G39360/AT4G21680/AT1G09560/AT2G22470/AT3G13790/AT4G40080/AT1G74020/AT4G26970/AT2G44790/AT5G55850/AT1G13110/AT3G59220/AT3G22600/AT5G20400/AT3G04720…	63	1
GO:0010193	response to ozone	Biological process	16/3181	35/15023	0.000999638	0.00592062	0.00489339	AT1G72520/AT5G24110/AT4G11170/AT4G12720/AT5G42380/AT4G23810/AT1G15520/AT2G06050/AT1G70520/AT5G27600/AT3G02750/AT5G49570/AT3G05970/AT5G55120/AT1G32230/AT2G39770	16	1
GO:0010200	response to chitin	Biological process	313/3181	393/15023	8.22423e-140	1.19827e-136	9.9037e-137	AT1G61360/AT4G25390/AT2G37940/AT2G35930/AT5G27420/AT3G46930/AT1G18390/AT3G28930/AT4G22530/AT3G63380/AT2G38290/AT1G29690/AT4G37640/AT2G40140/AT5G61560/AT3G11820/AT3G52400/AT4G33430/AT1G74360/AT4G23190/AT3G10640/AT1G59870/AT3G05200/AT3G02800/AT2G23320/AT3G09020/AT4G24160/AT4G20830/AT2G38470/AT5G25930/AT3G45040/AT3G49530/AT3G09010/AT1G15430/AT4G17230/AT2G41100/AT2G39660/AT4G11280/AT1G76070/AT4G20860…	313	1
GO:0010243	response to organonitrogen compound	Biological process	317/3181	408/15023	6.61161e-136	4.81656e-133	3.98088e-133	AT1G61360/AT4G25390/AT2G37940/AT2G35930/AT5G27420/AT3G46930/AT1G18390/AT3G28930/AT4G22530/AT3G63380/AT2G38290/AT1G29690/AT4G37640/AT2G40140/AT5G61560/AT3G11820/AT3G52400/AT4G33430/AT1G74360/AT4G23190/AT3G10640/AT1G59870/AT3G05200/AT3G02800/AT2G23320/AT3G09020/AT4G24160/AT4G20830/AT2G38470/AT5G25930/AT3G45040/AT3G49530/AT3G09010/AT1G15430/AT4G17230/AT2G41100/AT2G39660/AT4G11280/AT1G76070/AT4G20860…	317	0
GO:0010260	animal organ senescence	Biological process	17/3181	28/15023	6.30465e-06	5.21925e-05	4.31371e-05	AT5G55560/AT5G51640/AT1G15400/AT2G37150/AT1G74020/AT5G58350/AT5G13820/AT5G13330/AT5G17860/AT3G04070/AT5G45900/AT1G76150/AT5G25770/AT1G12640/AT4G27780/AT4G29820/AT5G39610	17	1
GO:0010286	heat acclimation	Biological process	47/3181	77/15023	3.44248e-14	4.60156e-13	3.80319e-13	AT1G02400/AT2G38470/AT1G15430/AT2G27310/AT1G42990/AT3G04010/AT2G30250/AT4G37370/AT2G26150/AT5G63880/AT5G07100/AT4G39670/AT3G28210/AT3G10300/AT4G02550/AT5G10695/AT1G23710/AT5G27520/AT5G60410/AT5G59820/AT5G42380/AT4G12400/AT5G13200/AT5G56030/AT4G33985/AT5G48570/AT5G05410/AT1G52890/AT1G74310/AT1G73030/AT3G61190/AT5G04760/AT4G35480/AT4G11220/AT4G24990/AT1G76590/AT3G25230/AT2G36220/AT3G08970/AT5G04250…	47	0
GO:0010310	regulation of hydrogen peroxide metabolic process	Biological process	95/3181	176/15023	8.33583e-22	1.53738e-20	1.27064e-20	AT2G35930/AT3G28930/AT2G38290/AT1G29690/AT3G11820/AT3G52400/AT1G74360/AT1G59870/AT3G09020/AT2G38470/AT1G80840/AT5G05730/AT3G11840/AT5G61210/AT1G33590/AT1G05010/AT2G26560/AT5G44070/AT1G28380/AT4G14220/AT2G36470/AT1G51660/AT4G34460/AT2G23680/AT5G20480/AT5G39020/AT4G04700/AT2G44490/AT1G01560/AT4G33050/AT5G40170/AT3G54640/AT1G33600/AT3G56710/AT1G78410/AT1G18570/AT4G12720/AT1G22070/AT4G03450/AT3G17700…	95	0
GO:0010359	regulation of anion channel activity	Biological process	3181-12-01	21/15023	0.000338225	0.00219997	0.00181828	AT5G20480/AT5G51060/AT2G28890/AT3G02360/AT2G17290/AT4G26470/AT5G46330/AT1G25280/AT5G08560/AT4G23650/AT3G60600/AT5G17330	12	1
GO:0010363	regulation of plant-type hypersensitive response	Biological process	243/3181	367/15023	3.65367e-79	4.09492e-77	3.38445e-77	AT4G25390/AT3G20410/AT1G09970/AT2G37940/AT2G35930/AT1G28190/AT3G28930/AT2G38290/AT1G29690/AT4G37640/AT2G40140/AT3G11820/AT3G52400/AT4G33430/AT5G15730/AT1G74360/AT4G25030/AT3G10640/AT1G59870/AT3G09020/AT4G20830/AT2G38470/AT5G25930/AT3G55950/AT1G15430/AT4G17230/AT2G41100/AT2G39660/AT5G26030/AT1G64610/AT5G13190/AT4G34150/AT5G11670/AT1G80840/AT3G57330/AT1G08940/AT4G21390/AT5G05730/AT3G11840/AT5G61210…	243	1
GO:0010583	response to cyclopentenone	Biological process	62/3181	125/15023	1.56571e-12	2.03682e-11	1.68343e-11	AT4G25390/AT2G15480/AT1G18390/AT5G17380/AT4G24160/AT5G54490/AT1G15430/AT4G20860/AT1G62300/AT1G08940/AT3G10500/AT5G57480/AT4G38540/AT2G34500/AT3G50910/AT2G29420/AT2G39200/AT3G28210/AT3G05360/AT1G77450/AT4G21120/AT3G57760/AT1G70140/AT2G47000/AT4G15610/AT2G30140/AT3G47780/AT5G14730/AT1G30700/AT1G17170/AT2G29460/AT4G01870/AT5G38710/AT2G36950/AT1G23550/AT4G18170/AT3G44190/AT1G79410/AT4G26470/AT3G03610…	62	1
GO:0010646	regulation of cell communication	Biological process	46/3181	129/15023	0.000102185	0.000719243	0.000594454	AT3G02800/AT3G62150/AT1G15670/AT4G34460/AT5G03730/AT4G09570/AT3G63010/AT3G04580/AT3G23150/AT2G39480/AT2G47000/AT5G60410/AT2G40940/AT1G50640/AT1G64280/AT2G26300/AT3G45640/AT5G25350/AT1G01720/AT3G15210/AT5G02800/AT5G13220/AT4G04920/AT1G35670/AT5G20910/AT1G04310/AT3G02140/AT5G57050/AT5G08335/AT2G15570/AT1G05000/AT5G66730/AT2G39550/AT4G20380/AT1G66340/AT3G21510/AT4G19660/AT4G26080/AT5G59220/AT5G13530…	46	0
GO:0010648	negative regulation of cell communication	Biological process	26/3181	64/15023	0.000322266	0.00210557	0.00174025	AT3G02800/AT1G15670/AT4G34460/AT5G03730/AT3G04580/AT3G23150/AT2G40940/AT1G50640/AT2G26300/AT5G25350/AT1G01720/AT3G15210/AT5G20910/AT1G04310/AT3G02140/AT5G57050/AT5G08335/AT1G05000/AT2G39550/AT1G66340/AT4G26080/AT5G59220/AT5G13530/AT1G71860/AT2G25490/AT5G56610	26	1
GO:0010941	regulation of cell death	Biological process	259/3181	395/15023	5.10635e-83	1.23999e-80	1.02485e-80	AT4G25390/AT3G20410/AT1G09970/AT2G37940/AT2G35930/AT1G28190/AT3G28930/AT2G38290/AT1G29690/AT4G37640/AT2G40140/AT3G11820/AT3G52400/AT4G33430/AT5G15730/AT1G74360/AT4G25030/AT3G10640/AT1G59870/AT3G09020/AT4G20830/AT2G38470/AT5G25930/AT3G55950/AT1G15430/AT4G17230/AT2G41100/AT2G39660/AT5G26030/AT1G64610/AT5G13190/AT4G34150/AT5G11670/AT1G80840/AT3G57330/AT1G08940/AT4G21390/AT5G05730/AT3G11840/AT5G61210…	259	0
GO:0010942	positive regulation of cell death	Biological process	3181-09-01	13/15023	0.000261681	0.00174095	0.0014389	AT1G02170/AT4G25230/AT3G20600/AT1G79340/AT2G31880/AT3G48090/AT3G52430/AT3G11440/AT2G46240	9	1
GO:0012501	programmed cell death	Biological process	270/3181	437/15023	5.91895e-78	4.79106e-76	3.95981e-76	AT4G25390/AT3G20410/AT1G09970/AT2G37940/AT4G23280/AT2G35930/AT1G28190/AT3G28930/AT2G38290/AT1G29690/AT4G37640/AT2G40140/AT3G11820/AT3G52400/AT4G33430/AT5G15730/AT1G74360/AT4G25030/AT3G10640/AT1G59870/AT3G09020/AT4G20830/AT2G38470/AT5G25930/AT3G55950/AT1G15430/AT4G17230/AT2G41100/AT2G39660/AT5G26030/AT1G64610/AT5G13190/AT4G34150/AT5G11670/AT1G80840/AT3G57330/AT1G08940/AT4G21390/AT5G05730/AT3G11840…	270	1
GO:0015696	ammonium transport	Biological process	23/3181	29/15023	3.60083e-11	4.30033e-10	3.55423e-10	AT2G38290/AT4G37640/AT3G11820/AT3G52400/AT5G61210/AT5G13490/AT1G28380/AT3G13050/AT1G09070/AT4G21120/AT4G27500/AT4G13510/AT2G17290/AT1G59820/AT5G09420/AT4G03550/AT1G77380/AT5G40780/AT5G50200/AT5G55930/AT1G77140/AT1G09270/AT1G27970	23	0
GO:0015698	inorganic anion transport	Biological process	82/3181	172/15023	7.30356e-15	9.94513e-14	8.21965e-14	AT1G52200/AT2G26650/AT4G20860/AT5G20050/AT1G17860/AT5G44070/AT5G59540/AT5G64120/AT2G30870/AT4G30060/AT1G35350/AT3G54420/AT4G23470/AT5G12420/AT2G44490/AT3G01290/AT4G01700/AT3G13050/AT5G10190/AT4G15610/AT5G44380/AT1G02360/AT4G23270/AT3G19930/AT1G55920/AT1G26730/AT3G24503/AT2G27660/AT4G33420/AT2G39360/AT1G09560/AT2G22470/AT3G13790/AT4G40080/AT1G74020/AT4G26970/AT3G45060/AT2G44790/AT1G14040/AT1G13110…	82	1
GO:0015706	nitrate transport	Biological process	68/3181	134/15023	3.13071e-14	4.22356e-13	3.49077e-13	AT1G52200/AT2G26650/AT4G20860/AT5G20050/AT1G17860/AT5G59540/AT5G64120/AT2G30870/AT4G30060/AT3G54420/AT4G23470/AT5G12420/AT2G44490/AT3G01290/AT4G01700/AT3G13050/AT5G10190/AT4G15610/AT5G44380/AT1G02360/AT4G23270/AT3G19930/AT1G55920/AT3G24503/AT2G27660/AT4G33420/AT2G39360/AT1G09560/AT2G22470/AT3G13790/AT4G40080/AT1G74020/AT4G26970/AT3G45060/AT2G44790/AT1G13110/AT3G59220/AT3G22600/AT5G20400/AT1G78130…	68	1
GO:0015711	organic anion transport	Biological process	167/3181	270/15023	2.67972e-48	7.8087e-47	6.45389e-47	AT2G38290/AT4G37640/AT5G61560/AT3G11820/AT3G52400/AT3G12740/AT5G26340/AT1G52200/AT2G39660/AT3G18830/AT4G20860/AT1G62300/AT5G61210/AT2G17720/AT4G37900/AT3G59700/AT5G13490/AT5G17000/AT3G04010/AT5G49520/AT1G28380/AT2G20320/AT4G35110/AT3G54420/AT4G31980/AT1G61800/AT1G21010/AT3G21700/AT2G42360/AT2G39200/AT2G17760/AT1G10410/AT2G39210/AT1G66160/AT5G67340/AT4G23010/AT1G14780/AT3G13380/AT4G01700/AT3G13050…	167	0
GO:0015748	organophosphate ester transport	Biological process	29/3181	48/15023	3.95401e-09	4.23603e-08	3.50108e-08	AT2G38290/AT4G37640/AT3G11820/AT3G52400/AT3G12740/AT5G61210/AT5G13490/AT1G28380/AT1G61800/AT1G09070/AT4G21120/AT4G27500/AT5G27520/AT4G13510/AT2G17290/AT1G59820/AT5G09420/AT5G48970/AT4G03550/AT1G77380/AT5G40780/AT5G50200/AT4G28390/AT5G55930/AT1G77140/AT3G05290/AT1G09270/AT1G27970/AT2G39970	29	0
GO:0015802	basic amino acid transport	Biological process	23/3181	29/15023	3.60083e-11	4.30033e-10	3.55423e-10	AT2G38290/AT4G37640/AT3G11820/AT3G52400/AT5G61210/AT5G13490/AT1G28380/AT1G09070/AT4G21120/AT4G27500/AT4G13510/AT2G17290/AT1G59820/AT5G09420/AT4G03550/AT1G77380/AT5G40780/AT5G50200/AT5G55930/AT1G77140/AT1G09270/AT1G44100/AT1G27970	23	1
GO:0015804	neutral amino acid transport	Biological process	47/3181	73/15023	1.74122e-15	2.43938e-14	2.01615e-14	AT4G20860/AT5G17000/AT5G49520/AT3G54420/AT1G21010/AT3G21700/AT2G42360/AT2G39200/AT1G66160/AT1G14780/AT1G51800/AT4G21120/AT1G70140/AT2G43620/AT3G21220/AT2G38870/AT5G43190/AT3G52450/AT4G34230/AT5G12010/AT5G14310/AT4G24380/AT1G65520/AT3G21690/AT2G27660/AT1G51620/AT1G07030/AT4G17650/AT1G24350/AT1G79410/AT3G57750/AT4G02330/AT5G54300/AT5G16970/AT4G35480/AT5G19070/AT1G53920/AT5G41800/AT5G39090/AT5G55050…	47	1
GO:0015824	proline transport	Biological process	47/3181	70/15023	1.44649e-16	2.08666e-15	1.72463e-15	AT4G20860/AT5G17000/AT5G49520/AT3G54420/AT1G21010/AT3G21700/AT2G42360/AT2G39200/AT1G66160/AT1G14780/AT1G51800/AT4G21120/AT1G70140/AT2G43620/AT3G21220/AT2G38870/AT5G43190/AT3G52450/AT4G34230/AT5G12010/AT5G14310/AT4G24380/AT1G65520/AT3G21690/AT2G27660/AT1G51620/AT1G07030/AT4G17650/AT1G24350/AT1G79410/AT3G57750/AT4G02330/AT5G54300/AT5G16970/AT4G35480/AT5G19070/AT1G53920/AT5G41800/AT5G39090/AT5G55050…	47	0
GO:0015849	organic acid transport	Biological process	158/3181	250/15023	1.64635e-47	4.61294e-46	3.8126e-46	AT2G38290/AT4G37640/AT5G61560/AT3G11820/AT3G52400/AT5G26340/AT1G52200/AT2G39660/AT3G18830/AT4G20860/AT1G62300/AT5G61210/AT2G17720/AT4G37900/AT3G59700/AT5G13490/AT5G17000/AT3G04010/AT5G49520/AT1G28380/AT2G20320/AT4G35110/AT3G54420/AT4G31980/AT1G61800/AT1G21010/AT3G21700/AT2G42360/AT2G39200/AT2G17760/AT1G10410/AT2G39210/AT1G66160/AT5G67340/AT1G14780/AT3G13380/AT4G01700/AT3G13050/AT1G51800/AT1G09070…	158	0
GO:0016036	cellular response to phosphate starvation	Biological process	43/3181	115/15023	4.79303e-05	0.000350927	0.000290041	AT1G62300/AT1G30270/AT2G21620/AT3G62590/AT2G34500/AT4G04800/AT1G35350/AT3G17410/AT4G31860/AT5G60410/AT4G04490/AT1G26730/AT2G45570/AT5G57910/AT4G12250/AT4G17650/AT1G32940/AT2G02870/AT2G30550/AT4G30490/AT3G03610/AT3G16785/AT5G42870/AT1G14040/AT5G58350/AT4G02380/AT2G05940/AT2G03240/AT4G00550/AT4G25350/AT1G32870/AT3G17770/AT5G45900/AT1G78380/AT1G63010/AT2G26660/AT5G54730/AT1G71040/AT5G23630/AT1G12640…	43	1
GO:0016045	detection of bacterium	Biological process	3181-11-01	15/15023	2.18972e-05	0.000167038	0.000138057	AT1G80840/AT5G20480/AT3G54640/AT1G18570/AT1G22070/AT1G64280/AT3G26830/AT5G46330/AT2G30770/AT2G19190/AT1G02450	11	1
GO:0016192	vesicle-mediated transport	Biological process	220/3181	472/15023	4.77909e-36	1.2216e-34	1.00965e-34	AT2G38290/AT4G37640/AT3G11820/AT3G52400/AT3G10640/AT3G47550/AT4G39890/AT5G61210/AT4G12040/AT1G07000/AT1G76700/AT2G17720/AT5G13490/AT1G28380/AT5G58430/AT4G34390/AT3G09520/AT4G34460/AT5G25250/AT2G20010/AT5G63880/AT1G12360/AT2G06530/AT3G21700/AT3G29400/AT4G02350/AT2G39210/AT1G76970/AT5G45710/AT3G13380/AT1G09070/AT4G21120/AT4G02195/AT4G27500/AT4G30600/AT3G22950/AT1G07630/AT2G47000/AT5G45130/AT1G09630…	220	0
GO:0016197	endosomal transport	Biological process	14/3181	34/15023	0.00653194	0.0352483	0.0291327	AT1G34190/AT5G16830/AT1G73030/AT4G21160/AT1G20110/AT4G15470/AT1G17730/AT1G28200/AT5G39510/AT5G46860/AT5G13530/AT2G17790/AT5G06140/AT4G39990	14	0
GO:0016311	dephosphorylation	Biological process	62/3181	203/15023	0.00103564	0.006109	0.00504909	AT3G11820/AT3G52400/AT1G22280/AT1G33590/AT4G14220/AT2G36470/AT1G51660/AT4G34460/AT5G39020/AT1G01560/AT4G18010/AT5G40170/AT1G33600/AT1G22070/AT4G11330/AT2G29400/AT4G01370/AT3G55270/AT1G64280/AT3G45640/AT4G31750/AT5G52200/AT4G26070/AT4G29810/AT5G52760/AT5G57050/AT2G39840/AT2G37710/AT4G04220/AT5G27840/AT1G28480/AT5G04540/AT4G18140/AT1G47510/AT1G64040/AT5G60900/AT5G46410/AT3G05660/AT3G48090/AT3G52430…	62	0
GO:0018377	protein myristoylation	Biological process	79/3181	147/15023	3.28082e-18	5.19582e-17	4.29435e-17	AT1G09970/AT5G61560/AT3G11840/AT4G39890/AT5G61210/AT3G49370/AT3G59700/AT1G18890/AT1G63350/AT5G22060/AT2G20010/AT3G17410/AT5G67340/AT5G42050/AT1G67800/AT2G46500/AT3G22950/AT1G07630/AT3G49350/AT4G04490/AT5G15870/AT5G51640/AT3G55270/AT2G37110/AT3G44110/AT1G69270/AT2G01650/AT2G26300/AT1G08050/AT1G49050/AT1G09560/AT1G12210/AT5G47200/AT5G48570/AT1G05350/AT5G17060/AT1G32340/AT2G34250/AT1G23490/AT2G24360…	79	1
GO:0018958	phenol-containing compound metabolic process	Biological process	153/3181	223/15023	5.04495e-53	1.63344e-51	1.35004e-51	AT3G28930/AT2G38290/AT1G29690/AT4G37640/AT3G11820/AT3G52400/AT1G59870/AT3G09020/AT2G38470/AT3G45040/AT2G41010/AT1G64610/AT1G80840/AT5G05730/AT3G11840/AT4G39890/AT5G61210/AT3G21630/AT1G07000/AT1G05010/AT5G54860/AT2G26560/AT2G17220/AT4G01010/AT5G44070/AT1G18890/AT1G28380/AT3G48760/AT1G02170/AT5G47070/AT4G34390/AT4G22980/AT4G08500/AT2G36470/AT1G51660/AT4G26120/AT2G23680/AT4G23470/AT5G20480/AT5G02490…	153	0
GO:0019321	pentose metabolic process	Biological process	18/3181	38/15023	0.000284627	0.001885	0.00155796	AT1G30620/AT2G47650/AT2G22475/AT3G54130/AT3G07790/AT4G28540/AT2G05320/AT3G62830/AT3G04080/AT4G02030/AT1G14830/AT5G15490/AT5G58700/AT3G53520/AT5G17770/AT2G28760/AT5G61760/AT3G46060	18	0
GO:0019374	galactolipid metabolic process	Biological process	32/3181	90/15023	0.00115529	0.00678731	0.00560971	AT1G30270/AT2G21620/AT3G62590/AT2G34500/AT4G04800/AT3G17410/AT4G31860/AT4G04490/AT2G45570/AT5G57910/AT4G12250/AT4G17650/AT1G32940/AT4G19460/AT2G02870/AT2G30550/AT4G30490/AT3G03610/AT3G16785/AT5G58350/AT4G02380/AT2G05940/AT4G00550/AT1G32870/AT3G17770/AT5G45900/AT1G78380/AT2G26660/AT5G54730/AT1G12640/AT3G54950/AT5G20830	32	0
GO:0019375	galactolipid biosynthetic process	Biological process	31/3181	89/15023	0.00199556	0.0114922	0.00949831	AT1G30270/AT2G21620/AT3G62590/AT2G34500/AT4G04800/AT3G17410/AT4G31860/AT4G04490/AT2G45570/AT5G57910/AT4G12250/AT4G17650/AT1G32940/AT4G19460/AT2G02870/AT2G30550/AT4G30490/AT3G03610/AT3G16785/AT5G58350/AT4G02380/AT2G05940/AT4G00550/AT1G32870/AT3G17770/AT5G45900/AT1G78380/AT2G26660/AT5G54730/AT1G12640/AT5G20830	31	1
GO:0019439	aromatic compound catabolic process	Biological process	77/3181	272/15023	0.00299448	0.0168454	0.0139227	AT1G59870/AT1G52200/AT5G05730/AT3G53180/AT2G30990/AT5G44070/AT1G08930/AT2G38860/AT2G30870/AT5G22250/AT2G44490/AT4G33050/AT3G54640/AT1G16540/AT1G20780/AT1G51800/AT2G04400/AT3G22890/AT5G19240/AT3G28940/AT2G20960/AT3G51660/AT2G18690/AT4G30530/AT2G46330/AT2G06050/AT1G19300/AT1G17745/AT1G73500/AT1G74100/AT1G13110/AT5G58720/AT5G55040/AT1G68290/AT1G07990/AT2G20630/AT5G12400/AT2G02390/AT3G04110/AT2G37040…	77	0
GO:0022406	membrane docking	Biological process	3181-11-01	16/15023	5.65997e-05	0.000406235	0.000335753	AT1G07000/AT5G58430/AT3G09520/AT3G29400/AT3G14090/AT1G54090/AT5G61010/AT5G59730/AT5G50380/AT5G03540/AT1G72470	11	0
GO:0022898	regulation of transmembrane transporter activity	Biological process	13/3181	22/15023	0.000119136	0.000822662	0.00067993	AT5G20480/AT5G51060/AT2G28890/AT3G02360/AT2G17290/AT1G35670/AT4G26470/AT5G46330/AT1G25280/AT5G08560/AT4G23650/AT3G60600/AT5G17330	13	1
GO:0023014	signal transduction by protein phosphorylation	Biological process	133/3181	216/15023	2.4995e-38	6.62139e-37	5.47258e-37	AT3G20410/AT2G35930/AT3G28930/AT2G38290/AT1G29690/AT3G11820/AT3G52400/AT1G74360/AT1G59870/AT3G02800/AT3G09020/AT2G38470/AT1G15430/AT1G64610/AT1G80840/AT5G05730/AT3G11840/AT5G61210/AT1G33590/AT1G42990/AT1G05010/AT2G13790/AT2G26560/AT4G17615/AT5G44070/AT1G18890/AT1G28380/AT1G19180/AT4G14220/AT4G08500/AT2G36470/AT1G51660/AT4G34460/AT2G23680/AT5G22250/AT5G20480/AT5G39020/AT4G08180/AT2G20010/AT2G44490…	133	0
GO:0023051	regulation of signaling	Biological process	45/3181	127/15023	0.00014322	0.000984298	0.000813522	AT3G02800/AT3G62150/AT1G15670/AT4G34460/AT5G03730/AT4G09570/AT3G63010/AT3G04580/AT3G23150/AT2G39480/AT2G47000/AT5G60410/AT2G40940/AT1G50640/AT1G64280/AT2G26300/AT3G45640/AT5G25350/AT1G01720/AT3G15210/AT5G02800/AT5G13220/AT4G04920/AT1G35670/AT5G20910/AT1G04310/AT3G02140/AT5G57050/AT5G08335/AT1G05000/AT5G66730/AT2G39550/AT4G20380/AT1G66340/AT3G21510/AT4G19660/AT4G26080/AT5G59220/AT5G13530/AT1G71860…	45	0
GO:0023057	negative regulation of signaling	Biological process	26/3181	64/15023	0.000322266	0.00210557	0.00174025	AT3G02800/AT1G15670/AT4G34460/AT5G03730/AT3G04580/AT3G23150/AT2G40940/AT1G50640/AT2G26300/AT5G25350/AT1G01720/AT3G15210/AT5G20910/AT1G04310/AT3G02140/AT5G57050/AT5G08335/AT1G05000/AT2G39550/AT1G66340/AT4G26080/AT5G59220/AT5G13530/AT1G71860/AT2G25490/AT5G56610	26	1
GO:0030968	endoplasmic reticulum unfolded protein response	Biological process	142/3181	170/15023	2.26561e-68	1.22259e-66	1.01047e-66	AT3G20410/AT5G63790/AT5G27420/AT4G22530/AT3G63380/AT3G26910/AT2G38290/AT4G37640/AT2G40140/AT5G61560/AT3G11820/AT3G52400/AT4G33430/AT5G15730/AT1G74360/AT4G25030/AT4G23190/AT3G10640/AT4G20830/AT3G45040/AT3G49530/AT1G15430/AT5G26030/AT1G64610/AT2G39650/AT5G13190/AT4G34150/AT1G80840/AT2G18680/AT4G39890/AT5G61210/AT3G21630/AT3G08720/AT3G57550/AT1G24140/AT5G42010/AT1G42990/AT1G07000/AT1G76700/AT3G54620…	142	1
GO:0031348	negative regulation of defense response	Biological process	189/3181	272/15023	8.16329e-67	3.83675e-65	3.17107e-65	AT3G20410/AT2G35930/AT3G28930/AT2G38290/AT1G29690/AT3G11820/AT3G52400/AT1G74360/AT1G59870/AT3G09020/AT2G38470/AT3G45040/AT1G15430/AT1G64610/AT3G18830/AT5G13190/AT1G80840/AT5G05730/AT3G11840/AT4G39890/AT5G61210/AT1G33590/AT1G42990/AT4G25720/AT1G07000/AT5G35735/AT1G05010/AT2G13790/AT1G22180/AT2G26560/AT4G17615/AT2G17220/AT4G01010/AT1G19020/AT3G59700/AT5G44070/AT1G18890/AT2G38860/AT1G28380/AT1G19180…	189	1
GO:0031349	positive regulation of defense response	Biological process	24/3181	44/15023	1.21036e-06	1.0819e-05	8.94186e-06	AT2G39660/AT3G21630/AT5G20480/AT5G47220/AT3G05360/AT4G25230/AT4G12720/AT3G49110/AT5G60410/AT3G18690/AT3G15210/AT3G49120/AT4G04920/AT4G03550/AT5G61900/AT3G25070/AT2G43790/AT1G08450/AT5G01540/AT1G25540/AT2G31880/AT3G56400/AT3G62600/AT2G25110	24	1
GO:0031365	N-terminal protein amino acid modification	Biological process	79/3181	149/15023	9.46272e-18	1.48249e-16	1.22528e-16	AT1G09970/AT5G61560/AT3G11840/AT4G39890/AT5G61210/AT3G49370/AT3G59700/AT1G18890/AT1G63350/AT5G22060/AT2G20010/AT3G17410/AT5G67340/AT5G42050/AT1G67800/AT2G46500/AT3G22950/AT1G07630/AT3G49350/AT4G04490/AT5G15870/AT5G51640/AT3G55270/AT2G37110/AT3G44110/AT1G69270/AT2G01650/AT2G26300/AT1G08050/AT1G49050/AT1G09560/AT1G12210/AT5G47200/AT5G48570/AT1G05350/AT5G17060/AT1G32340/AT2G34250/AT1G23490/AT2G24360…	79	0
GO:0031667	response to nutrient levels	Biological process	71/3181	225/15023	0.000161588	0.00109504	0.000905054	AT5G27420/AT2G38290/AT1G59870/AT2G26650/AT1G62300/AT1G30270/AT2G21620/AT2G17220/AT3G62590/AT2G34500/AT4G04800/AT1G35350/AT3G17410/AT3G56710/AT4G31860/AT5G60410/AT3G55880/AT4G04490/AT4G08850/AT1G55920/AT1G73730/AT1G26730/AT2G45570/AT5G57910/AT3G62770/AT4G12250/AT4G17650/AT1G32940/AT2G02870/AT2G30550/AT4G30490/AT4G26070/AT3G03610/AT3G16785/AT5G42870/AT1G14040/AT5G58350/AT3G59220/AT4G02380/AT2G05940…	71	1
GO:0031668	cellular response to extracellular stimulus	Biological process	74/3181	245/15023	0.000517914	0.00323863	0.00267673	AT5G27420/AT2G38290/AT1G59870/AT2G26650/AT1G62300/AT1G30270/AT2G21620/AT2G17220/AT3G62590/AT2G34500/AT4G04800/AT1G35350/AT3G17410/AT3G56710/AT4G31860/AT5G60410/AT3G55880/AT4G04490/AT4G08850/AT1G55920/AT1G73730/AT1G26730/AT2G45570/AT5G57910/AT4G12250/AT5G19000/AT4G17650/AT1G32940/AT2G02870/AT2G30550/AT1G79410/AT4G30490/AT4G26070/AT3G03610/AT3G16785/AT5G42870/AT1G14040/AT5G58350/AT3G59220/AT4G02380…	74	1
GO:0031669	cellular response to nutrient levels	Biological process	68/3181	211/15023	0.000109437	0.000766585	0.000633583	AT5G27420/AT2G38290/AT1G59870/AT2G26650/AT1G62300/AT1G30270/AT2G21620/AT2G17220/AT3G62590/AT2G34500/AT4G04800/AT1G35350/AT3G17410/AT3G56710/AT4G31860/AT5G60410/AT3G55880/AT4G04490/AT4G08850/AT1G55920/AT1G73730/AT1G26730/AT2G45570/AT5G57910/AT4G12250/AT4G17650/AT1G32940/AT2G02870/AT2G30550/AT4G30490/AT4G26070/AT3G03610/AT3G16785/AT5G42870/AT1G14040/AT5G58350/AT3G59220/AT4G02380/AT2G05940/AT2G03240…	68	1
GO:0032101	regulation of response to external stimulus	Biological process	19/3181	30/15023	7.00947e-07	6.34335e-06	5.24278e-06	AT1G80840/AT4G23570/AT3G59700/AT5G62570/AT4G02195/AT5G60410/AT5G26920/AT1G64280/AT3G26830/AT3G05710/AT5G13220/AT4G04920/AT1G44350/AT4G31800/AT4G11260/AT1G73805/AT3G22400/AT1G32640/AT1G02450	19	0
GO:0032409	regulation of transporter activity	Biological process	13/3181	22/15023	0.000119136	0.000822662	0.00067993	AT5G20480/AT5G51060/AT2G28890/AT3G02360/AT2G17290/AT1G35670/AT4G26470/AT5G46330/AT1G25280/AT5G08560/AT4G23650/AT3G60600/AT5G17330	13	0
GO:0032412	regulation of ion transmembrane transporter activity	Biological process	13/3181	22/15023	0.000119136	0.000822662	0.00067993	AT5G20480/AT5G51060/AT2G28890/AT3G02360/AT2G17290/AT1G35670/AT4G26470/AT5G46330/AT1G25280/AT5G08560/AT4G23650/AT3G60600/AT5G17330	13	1
GO:0032940	secretion by cell	Biological process	25/3181	41/15023	3.62786e-08	3.54752e-07	2.93202e-07	AT4G12120/AT1G07000/AT5G58430/AT3G09520/AT1G12360/AT3G29400/AT4G02195/AT3G14090/AT1G54090/AT5G61010/AT3G05710/AT5G59730/AT2G34250/AT5G50380/AT5G50440/AT5G03540/AT5G07350/AT2G17980/AT5G61780/AT1G77140/AT1G72470/AT4G22970/AT5G13530/AT1G29310/AT1G09330	25	0
GO:0033037	polysaccharide localization	Biological process	60/3181	93/15023	1.86504e-19	3.23495e-18	2.67369e-18	AT4G12120/AT1G30620/AT3G26910/AT1G29690/AT1G74360/AT1G59870/AT1G77500/AT4G24160/AT5G25930/AT1G15430/AT5G26030/AT2G39650/AT4G34150/AT3G23250/AT5G57220/AT2G16900/AT1G61560/AT4G17615/AT5G44070/AT5G49520/AT1G28380/AT4G34390/AT4G22980/AT4G08500/AT1G72520/AT4G33920/AT3G25780/AT5G62570/AT2G20010/AT2G44490/AT4G39670/AT4G18010/AT5G51060/AT3G54640/AT2G32140/AT1G18570/AT3G19970/AT3G50930/AT3G55980/AT1G73080…	60	0
GO:0034050	host programmed cell death induced by symbiont	Biological process	255/3181	395/15023	1.5767e-79	1.91438e-77	1.58223e-77	AT4G25390/AT3G20410/AT1G09970/AT2G37940/AT2G35930/AT1G28190/AT3G28930/AT2G38290/AT1G29690/AT4G37640/AT2G40140/AT3G11820/AT3G52400/AT4G33430/AT5G15730/AT1G74360/AT4G25030/AT3G10640/AT1G59870/AT3G09020/AT4G20830/AT2G38470/AT5G25930/AT3G55950/AT1G15430/AT4G17230/AT2G41100/AT2G39660/AT5G26030/AT1G64610/AT5G13190/AT4G34150/AT5G11670/AT1G80840/AT3G57330/AT1G08940/AT4G21390/AT5G05730/AT3G11840/AT5G61210…	255	1
GO:0034620	cellular response to unfolded protein	Biological process	143/3181	172/15023	2.61912e-68	1.27202e-66	1.05132e-66	AT3G20410/AT5G63790/AT5G27420/AT4G22530/AT3G63380/AT3G26910/AT2G38290/AT4G37640/AT2G40140/AT5G61560/AT3G11820/AT3G52400/AT4G33430/AT5G15730/AT1G74360/AT4G25030/AT4G23190/AT3G10640/AT4G20830/AT3G45040/AT3G49530/AT1G15430/AT5G26030/AT1G64610/AT2G39650/AT5G13190/AT4G34150/AT1G80840/AT2G18680/AT4G39890/AT5G61210/AT3G21630/AT3G08720/AT3G57550/AT1G24140/AT5G42010/AT1G42990/AT1G07000/AT1G76700/AT3G54620…	143	1
GO:0034754	cellular hormone metabolic process	Biological process	58/3181	149/15023	5.47217e-07	4.9831e-06	4.11853e-06	AT1G52200/AT5G05730/AT3G53180/AT2G30990/AT1G08930/AT2G38860/AT2G20320/AT3G48890/AT2G30870/AT2G44490/AT4G33050/AT3G54640/AT5G54810/AT1G51800/AT2G04400/AT3G22890/AT5G19240/AT3G28940/AT2G20960/AT3G51660/AT3G25730/AT2G18690/AT4G30530/AT2G46330/AT4G39030/AT2G06050/AT1G08050/AT1G19300/AT3G26830/AT1G17745/AT1G73500/AT5G61900/AT1G74100/AT1G13110/AT3G01650/AT2G20630/AT1G79380/AT3G04110/AT5G26600/AT5G60750…	58	1
GO:0034762	regulation of transmembrane transport	Biological process	13/3181	23/15023	0.000220959	0.00148358	0.00122618	AT5G20480/AT5G51060/AT2G28890/AT3G02360/AT2G17290/AT1G35670/AT4G26470/AT5G46330/AT1G25280/AT5G08560/AT4G23650/AT3G60600/AT5G17330	13	1
GO:0034765	regulation of ion transmembrane transport	Biological process	13/3181	23/15023	0.000220959	0.00148358	0.00122618	AT5G20480/AT5G51060/AT2G28890/AT3G02360/AT2G17290/AT1G35670/AT4G26470/AT5G46330/AT1G25280/AT5G08560/AT4G23650/AT3G60600/AT5G17330	13	1
GO:0034976	response to endoplasmic reticulum stress	Biological process	253/3181	335/15023	5.00907e-103	2.43274e-100	2.01066e-100	AT3G20410/AT5G63790/AT5G27420/AT1G18390/AT4G22530/AT3G63380/AT3G26910/AT2G38290/AT4G37640/AT2G40140/AT5G61560/AT3G11820/AT3G52400/AT4G33430/AT5G15730/AT1G74360/AT4G25030/AT4G23190/AT3G10640/AT4G25900/AT4G20830/AT3G45040/AT3G49530/AT1G15430/AT5G26030/AT1G64610/AT2G39650/AT5G13190/AT4G34150/AT1G80840/AT2G18680/AT4G39890/AT5G51440/AT5G61210/AT4G17720/AT3G21630/AT3G08720/AT3G57550/AT1G24140/AT5G42010…	253	0
GO:0035556	intracellular signal transduction	Biological process	275/3181	449/15023	3.53553e-78	3.03016e-76	2.50442e-76	AT3G20410/AT5G18490/AT2G35930/AT1G28190/AT5G27420/AT1G30620/AT3G28930/AT2G38290/AT1G29690/AT2G40140/AT3G11820/AT3G52400/AT3G12740/AT1G74360/AT4G25030/AT3G10640/AT1G59870/AT3G05200/AT3G02800/AT2G23320/AT3G09020/AT3G54150/AT2G38470/AT5G25930/AT3G49530/AT3G55950/AT1G15430/AT4G17230/AT2G41100/AT5G47730/AT1G64610/AT2G39650/AT1G62300/AT1G80840/AT5G10520/AT1G30270/AT5G05730/AT3G11840/AT4G39890/AT1G76650…	275	0
GO:0035966	response to topologically incorrect protein	Biological process	174/3181	346/15023	8.57285e-34	2.15356e-32	1.77992e-32	AT3G20410/AT5G63790/AT5G27420/AT4G22530/AT3G63380/AT3G26910/AT2G38290/AT4G37640/AT2G40140/AT5G61560/AT3G11820/AT3G52400/AT4G33430/AT5G15730/AT1G74360/AT4G25030/AT4G23190/AT3G10640/AT4G20830/AT3G45040/AT3G49530/AT1G15430/AT5G26030/AT1G64610/AT2G39650/AT5G13190/AT4G34150/AT1G80840/AT2G18680/AT4G39890/AT5G61210/AT3G21630/AT3G08720/AT3G57550/AT1G24140/AT5G42010/AT1G42990/AT1G07000/AT1G76700/AT3G54620…	174	0
GO:0035967	cellular response to topologically incorrect protein	Biological process	143/3181	172/15023	2.61912e-68	1.27202e-66	1.05132e-66	AT3G20410/AT5G63790/AT5G27420/AT4G22530/AT3G63380/AT3G26910/AT2G38290/AT4G37640/AT2G40140/AT5G61560/AT3G11820/AT3G52400/AT4G33430/AT5G15730/AT1G74360/AT4G25030/AT4G23190/AT3G10640/AT4G20830/AT3G45040/AT3G49530/AT1G15430/AT5G26030/AT1G64610/AT2G39650/AT5G13190/AT4G34150/AT1G80840/AT2G18680/AT4G39890/AT5G61210/AT3G21630/AT3G08720/AT3G57550/AT1G24140/AT5G42010/AT1G42990/AT1G07000/AT1G76700/AT3G54620…	143	0
GO:0036293	response to decreased oxygen levels	Biological process	35/3181	80/15023	4.58004e-06	3.83513e-05	3.16973e-05	AT5G27760/AT5G63790/AT5G57220/AT2G26560/AT1G26380/AT2G26150/AT2G36470/AT5G25250/AT4G04700/AT5G54960/AT4G19520/AT1G17290/AT5G26920/AT3G02550/AT4G13510/AT3G45640/AT1G57630/AT4G19460/AT4G36150/AT4G00550/AT3G14230/AT3G05550/AT1G72330/AT3G48090/AT3G52430/AT2G16060/AT3G56400/AT1G73805/AT4G20380/AT4G33070/AT1G72360/AT3G10040/AT5G20830/AT1G02450/AT1G53910	35	1
GO:0036294	cellular response to decreased oxygen levels	Biological process	3181-09-01	16/15023	0.00224344	0.0127683	0.010553	AT5G57220/AT2G26560/AT1G26380/AT2G26150/AT5G25250/AT4G19520/AT5G26920/AT1G57630/AT1G72360	9	1
GO:0042157	lipoprotein metabolic process	Biological process	81/3181	155/15023	1.14542e-17	1.73841e-16	1.4368e-16	AT1G09970/AT5G61560/AT3G11840/AT4G39890/AT5G61210/AT3G49370/AT3G59700/AT1G18890/AT1G63350/AT5G22060/AT2G20010/AT3G17410/AT5G67340/AT5G42050/AT1G67800/AT2G46500/AT3G22950/AT1G07630/AT3G22942/AT3G49350/AT4G04490/AT5G15870/AT5G51640/AT3G55270/AT2G37110/AT3G44110/AT1G69270/AT2G01650/AT2G26300/AT1G08050/AT1G49050/AT1G09560/AT1G12210/AT5G47200/AT5G48570/AT1G05350/AT5G17060/AT1G32340/AT2G34250/AT1G23490…	81	0
GO:0042158	lipoprotein biosynthetic process	Biological process	81/3181	155/15023	1.14542e-17	1.73841e-16	1.4368e-16	AT1G09970/AT5G61560/AT3G11840/AT4G39890/AT5G61210/AT3G49370/AT3G59700/AT1G18890/AT1G63350/AT5G22060/AT2G20010/AT3G17410/AT5G67340/AT5G42050/AT1G67800/AT2G46500/AT3G22950/AT1G07630/AT3G22942/AT3G49350/AT4G04490/AT5G15870/AT5G51640/AT3G55270/AT2G37110/AT3G44110/AT1G69270/AT2G01650/AT2G26300/AT1G08050/AT1G49050/AT1G09560/AT1G12210/AT5G47200/AT5G48570/AT1G05350/AT5G17060/AT1G32340/AT2G34250/AT1G23490…	81	1
GO:0042343	indole glucosinolate metabolic process	Biological process	3181-10-01	14/15023	7.66449e-05	0.000544739	0.000450227	AT1G59870/AT1G21120/AT5G57220/AT5G44070/AT2G44490/AT1G21100/AT1G18570/AT3G56400/AT1G32640/AT4G31500	10	1
GO:0042402	cellular biogenic amine catabolic process	Biological process	49/3181	109/15023	2.12642e-08	2.13669e-07	1.76597e-07	AT1G52200/AT5G05730/AT3G53180/AT2G30990/AT1G08930/AT2G38860/AT2G30870/AT5G03630/AT2G44490/AT4G33050/AT3G54640/AT1G51800/AT2G04400/AT3G22890/AT5G19240/AT3G28940/AT2G20960/AT3G51660/AT2G18690/AT4G30530/AT2G46330/AT2G06050/AT4G33420/AT1G19300/AT1G02500/AT1G17745/AT1G73500/AT1G74100/AT1G13110/AT2G20630/AT3G53260/AT4G32150/AT3G04110/AT2G37040/AT1G07890/AT5G07440/AT5G26600/AT5G60750/AT4G36670/AT1G51680…	49	1
GO:0042430	indole-containing compound metabolic process	Biological process	63/3181	137/15023	6.63091e-11	7.79132e-10	6.43953e-10	AT1G25220/AT1G59870/AT2G38470/AT1G52200/AT5G05730/AT1G21120/AT5G57220/AT3G53180/AT2G30990/AT5G44070/AT1G08930/AT2G38860/AT3G48890/AT2G30870/AT2G44490/AT4G33050/AT1G21100/AT3G54640/AT5G54810/AT1G51800/AT1G18570/AT2G04400/AT3G22890/AT5G19240/AT2G43000/AT5G27520/AT3G28940/AT2G20960/AT3G51660/AT2G18690/AT4G30530/AT2G46330/AT4G39030/AT2G06050/AT1G19300/AT3G45640/AT3G26830/AT1G17745/AT1G73500/AT1G74100…	63	0
GO:0042435	indole-containing compound biosynthetic process	Biological process	56/3181	123/15023	1.19402e-09	1.328e-08	1.09759e-08	AT1G25220/AT2G38470/AT1G52200/AT5G05730/AT5G57220/AT3G53180/AT2G30990/AT1G08930/AT2G38860/AT3G48890/AT2G30870/AT2G44490/AT4G33050/AT3G54640/AT5G54810/AT1G51800/AT1G18570/AT2G04400/AT3G22890/AT5G19240/AT2G43000/AT3G28940/AT2G20960/AT3G51660/AT2G18690/AT4G30530/AT2G46330/AT4G39030/AT2G06050/AT1G19300/AT3G45640/AT3G26830/AT1G17745/AT1G73500/AT1G74100/AT1G13110/AT2G20630/AT2G30770/AT2G43790/AT3G04110…	56	1
GO:0042436	indole-containing compound catabolic process	Biological process	40/3181	73/15023	2.98584e-10	3.42548e-09	2.83116e-09	AT1G59870/AT1G52200/AT5G05730/AT3G53180/AT2G30990/AT5G44070/AT1G08930/AT2G38860/AT2G30870/AT2G44490/AT4G33050/AT3G54640/AT1G51800/AT2G04400/AT3G22890/AT5G19240/AT3G28940/AT2G20960/AT3G51660/AT2G18690/AT4G30530/AT2G46330/AT2G06050/AT1G19300/AT1G17745/AT1G73500/AT1G74100/AT1G13110/AT2G20630/AT3G04110/AT5G26600/AT5G60750/AT4G36670/AT3G13110/AT3G14310/AT5G17990/AT5G01750/AT3G50740/AT4G31500/AT5G46790	40	0
GO:0042445	hormone metabolic process	Biological process	75/3181	275/15023	0.00900756	0.0477237	0.0394436	AT1G25220/AT1G52200/AT5G05730/AT3G53180/AT2G30990/AT1G08930/AT2G38860/AT2G20320/AT3G48890/AT2G30870/AT2G44490/AT4G33050/AT3G54640/AT5G54810/AT1G51800/AT2G04400/AT3G22890/AT5G19240/AT5G27520/AT3G28940/AT1G17060/AT2G20960/AT3G51660/AT3G25730/AT5G20960/AT3G11320/AT2G18690/AT4G30530/AT5G48560/AT2G46330/AT4G39030/AT2G06050/AT1G08050/AT1G19300/AT3G26830/AT1G50430/AT1G17745/AT1G73500/AT5G61900/AT1G74100…	75	1
GO:0042537	benzene-containing compound metabolic process	Biological process	178/3181	249/15023	5.06769e-66	2.30738e-64	1.90705e-64	AT3G28930/AT4G22530/AT2G38290/AT1G29690/AT4G37640/AT3G11820/AT3G52400/AT1G59870/AT5G17380/AT3G09020/AT2G38470/AT3G45040/AT2G41010/AT1G64610/AT1G80840/AT5G05730/AT3G11840/AT4G39890/AT5G61210/AT3G21630/AT1G07000/AT1G05010/AT5G54860/AT2G26560/AT2G17220/AT3G14990/AT4G01010/AT5G44070/AT1G18890/AT1G28380/AT3G48760/AT1G02170/AT5G47070/AT4G34390/AT4G22980/AT4G08500/AT2G36470/AT1G51660/AT4G26120/AT2G23680…	178	0
GO:0042538	hyperosmotic salinity response	Biological process	88/3181	151/15023	2.23565e-23	4.28598e-22	3.54236e-22	AT5G27420/AT3G11820/AT3G52400/AT4G25030/AT5G54490/AT1G15430/AT3G21780/AT5G05730/AT2G27310/AT3G23250/AT1G63720/AT4G17615/AT1G18890/AT1G19180/AT4G34390/AT3G22160/AT3G50260/AT1G01560/AT3G07370/AT3G14050/AT1G28370/AT2G43320/AT4G18010/AT3G26090/AT1G27730/AT3G28210/AT5G67340/AT1G16540/AT5G45710/AT1G06620/AT3G63010/AT3G19970/AT2G46500/AT3G09940/AT2G47000/AT1G63840/AT1G29330/AT2G43000/AT5G27520/AT4G17500…	88	0
GO:0042542	response to hydrogen peroxide	Biological process	90/3181	172/15023	1.58087e-19	2.80893e-18	2.32158e-18	AT3G46930/AT3G02800/AT5G51440/AT1G17860/AT3G09440/AT2G26150/AT5G22060/AT5G02490/AT2G06530/AT5G24110/AT2G20560/AT1G14200/AT3G09350/AT5G52640/AT1G16420/AT1G78420/AT3G12580/AT4G12400/AT3G19930/AT4G23810/AT5G59420/AT5G35320/AT1G62740/AT1G70520/AT4G11660/AT5G48570/AT5G05410/AT4G26070/AT5G58940/AT5G50380/AT3G24500/AT1G74310/AT4G21870/AT5G09590/AT1G35580/AT1G11890/AT2G43790/AT3G04710/AT4G14420/AT4G08230…	90	1
GO:0042594	response to starvation	Biological process	70/3181	208/15023	1.82752e-05	0.00014239	0.000117686	AT2G38290/AT1G59870/AT2G26650/AT1G62300/AT1G30270/AT2G21620/AT2G17220/AT3G62590/AT2G34500/AT4G04800/AT1G35350/AT3G17410/AT3G56710/AT4G31860/AT5G60410/AT3G55880/AT4G04490/AT4G08850/AT1G55920/AT1G73730/AT1G26730/AT2G45570/AT5G57910/AT3G62770/AT4G12250/AT4G17650/AT1G32940/AT2G02870/AT2G30550/AT4G30490/AT4G26070/AT3G03610/AT3G16785/AT5G42870/AT1G14040/AT5G58350/AT3G59220/AT4G02380/AT2G05940/AT2G03240…	70	1
GO:0042631	cellular response to water deprivation	Biological process	34/3181	63/15023	1.07746e-08	1.12133e-07	9.2678e-08	AT1G30270/AT2G21620/AT3G62590/AT2G34500/AT4G04800/AT3G17410/AT4G31860/AT4G04490/AT2G45570/AT5G57910/AT4G12250/AT5G19000/AT4G17650/AT1G32940/AT2G02870/AT2G30550/AT1G79410/AT4G30490/AT3G03610/AT3G16785/AT5G58350/AT4G02380/AT2G05940/AT4G00550/AT3G20660/AT1G32870/AT3G03740/AT3G17770/AT5G45900/AT1G78380/AT1G16370/AT5G54730/AT1G12640/AT3G06190	34	1
GO:0042732	D-xylose metabolic process	Biological process	17/3181	35/15023	0.000287344	0.00189439	0.00156571	AT2G47650/AT2G22475/AT3G54130/AT3G07790/AT4G28540/AT2G05320/AT3G62830/AT3G04080/AT4G02030/AT1G14830/AT5G15490/AT5G58700/AT3G53520/AT5G17770/AT2G28760/AT5G61760/AT3G46060	17	0
GO:0042742	defense response to bacterium	Biological process	176/3181	386/15023	1.48485e-27	3.1354e-26	2.59141e-26	AT4G23280/AT2G35930/AT5G27420/AT3G28930/AT2G38290/AT1G29690/AT3G11820/AT3G52400/AT4G33430/AT1G74360/AT4G23190/AT1G59870/AT3G05200/AT3G09020/AT2G38470/AT1G80840/AT3G57330/AT5G05730/AT3G11840/AT5G61210/AT3G21630/AT5G57220/AT4G11850/AT1G05010/AT2G26560/AT3G59700/AT5G44070/AT2G38860/AT5G49520/AT1G28380/AT1G19180/AT3G48890/AT2G22300/AT2G36470/AT1G51660/AT2G30870/AT2G23680/AT5G62570/AT5G22250/AT5G20480…	176	1
GO:0042743	hydrogen peroxide metabolic process	Biological process	118/3181	320/15023	5.72832e-11	6.7855e-10	5.60822e-10	AT2G35930/AT3G28930/AT2G38290/AT1G29690/AT3G11820/AT3G52400/AT1G74360/AT1G59870/AT3G09020/AT2G38470/AT1G80840/AT5G05730/AT3G11840/AT5G61210/AT1G33590/AT5G47910/AT1G05010/AT2G26560/AT5G44070/AT1G28380/AT4G14220/AT2G41430/AT2G36470/AT1G51660/AT4G34460/AT2G23680/AT5G03630/AT5G20480/AT5G39020/AT4G04700/AT2G44490/AT1G01560/AT4G33050/AT5G40170/AT3G54640/AT1G33600/AT3G56710/AT1G78410/AT1G18570/AT4G12720…	118	1
GO:0043067	regulation of programmed cell death	Biological process	254/3181	389/15023	8.35257e-81	1.21697e-78	1.00583e-78	AT4G25390/AT3G20410/AT1G09970/AT2G37940/AT2G35930/AT1G28190/AT3G28930/AT2G38290/AT1G29690/AT4G37640/AT2G40140/AT3G11820/AT3G52400/AT4G33430/AT5G15730/AT1G74360/AT4G25030/AT3G10640/AT1G59870/AT3G09020/AT4G20830/AT2G38470/AT5G25930/AT3G55950/AT1G15430/AT4G17230/AT2G41100/AT2G39660/AT5G26030/AT1G64610/AT5G13190/AT4G34150/AT5G11670/AT1G80840/AT3G57330/AT1G08940/AT4G21390/AT5G05730/AT3G11840/AT5G61210…	254	1
GO:0043069	negative regulation of programmed cell death	Biological process	144/3181	166/15023	6.04023e-74	3.66693e-72	3.03071e-72	AT3G20410/AT1G09970/AT2G37940/AT2G35930/AT2G38290/AT1G29690/AT4G37640/AT2G40140/AT3G11820/AT3G52400/AT4G33430/AT5G15730/AT1G74360/AT4G25030/AT4G20830/AT2G38470/AT5G25930/AT3G55950/AT1G15430/AT2G41100/AT2G39660/AT5G26030/AT1G64610/AT5G13190/AT4G34150/AT1G80840/AT3G57330/AT4G21390/AT3G11840/AT5G61210/AT3G21630/AT5G47910/AT1G42990/AT1G07000/AT2G13790/AT2G26560/AT4G17615/AT4G01010/AT5G13490/AT1G18890…	144	1
GO:0043090	amino acid import	Biological process	58/3181	72/15023	6.26796e-27	1.30463e-25	1.07828e-25	AT2G38290/AT4G37640/AT3G11820/AT3G52400/AT5G26340/AT3G18830/AT1G62300/AT5G61210/AT2G17720/AT5G13490/AT1G28380/AT4G35110/AT2G42360/AT2G39210/AT3G13380/AT1G09070/AT4G21120/AT4G27500/AT2G47000/AT5G41990/AT5G15870/AT4G13510/AT3G55270/AT3G02360/AT2G17290/AT1G59820/AT1G09560/AT1G57630/AT5G09420/AT3G05710/AT1G05350/AT4G03550/AT3G50770/AT1G77380/AT2G34250/AT3G02880/AT3G02520/AT1G30000/AT1G01010/AT5G40780…	58	0
GO:0043413	macromolecule glycosylation	Biological process	65/3181	186/15023	9.17841e-06	7.2679e-05	6.00692e-05	AT1G34300/AT2G17520/AT4G12720/AT2G39480/AT5G10190/AT3G17240/AT1G32530/AT5G57580/AT3G55270/AT2G01600/AT1G61690/AT4G26970/AT1G32340/AT3G02520/AT1G30000/AT2G24360/AT1G53165/AT2G35610/AT4G31080/AT1G07990/AT1G79380/AT3G14230/AT3G04240/AT4G11670/AT3G46510/AT3G12570/AT3G09840/AT5G23450/AT5G14950/AT3G20770/AT1G32230/AT5G07360/AT5G22450/AT1G20575/AT1G24560/AT3G13235/AT5G44790/AT2G43080/AT3G20250/AT2G33730…	65	1
GO:0043449	cellular alkene metabolic process	Biological process	73/3181	95/15023	4.15065e-31	9.44922e-30	7.80978e-30	AT4G25390/AT5G18490/AT5G27420/AT5G46080/AT2G15390/AT4G11370/AT2G23320/AT1G22280/AT5G54490/AT4G17230/AT4G11280/AT2G39650/AT1G61340/AT3G18930/AT3G11840/AT2G27310/AT1G35210/AT2G23810/AT2G32030/AT1G24140/AT1G42990/AT1G05010/AT2G46620/AT5G65300/AT4G01010/AT2G15760/AT5G59550/AT3G22160/AT5G22250/AT5G05850/AT5G47220/AT5G63130/AT1G66480/AT3G46620/AT2G32140/AT1G03730/AT1G11050/AT3G13050/AT4G38940/AT1G25370…	73	1
GO:0043450	alkene biosynthetic process	Biological process	73/3181	95/15023	4.15065e-31	9.44922e-30	7.80978e-30	AT4G25390/AT5G18490/AT5G27420/AT5G46080/AT2G15390/AT4G11370/AT2G23320/AT1G22280/AT5G54490/AT4G17230/AT4G11280/AT2G39650/AT1G61340/AT3G18930/AT3G11840/AT2G27310/AT1G35210/AT2G23810/AT2G32030/AT1G24140/AT1G42990/AT1G05010/AT2G46620/AT5G65300/AT4G01010/AT2G15760/AT5G59550/AT3G22160/AT5G22250/AT5G05850/AT5G47220/AT5G63130/AT1G66480/AT3G46620/AT2G32140/AT1G03730/AT1G11050/AT3G13050/AT4G38940/AT1G25370…	73	1
GO:0043543	protein acylation	Biological process	83/3181	175/15023	7.26435e-15	9.94513e-14	8.21965e-14	AT1G09970/AT5G61560/AT3G11840/AT4G39890/AT5G61210/AT3G49370/AT3G59700/AT1G18890/AT1G63350/AT5G22060/AT3G04640/AT2G20010/AT3G17410/AT5G67340/AT5G42050/AT1G67800/AT2G46500/AT3G22950/AT1G07630/AT3G22942/AT3G49350/AT4G04490/AT5G15870/AT5G51640/AT3G55270/AT2G37110/AT3G44110/AT1G69270/AT2G01650/AT2G26300/AT1G08050/AT1G49050/AT1G09560/AT1G12210/AT5G47200/AT5G48570/AT1G05350/AT5G17060/AT1G32340/AT2G34250…	83	0
GO:0043562	cellular response to nitrogen levels	Biological process	3181-12-01	28/15023	0.00793862	0.0423684	0.0350175	AT5G27420/AT2G38290/AT1G59870/AT2G17220/AT3G56710/AT4G08850/AT4G26070/AT2G37710/AT4G23180/AT1G08450/AT3G16500/AT5G01750	12	1
GO:0043900	regulation of multi-organism process	Biological process	69/3181	125/15023	6.78052e-17	9.87922e-16	8.16518e-16	AT3G28930/AT2G38290/AT3G11820/AT3G52400/AT1G59870/AT3G09020/AT2G38470/AT1G80840/AT5G05730/AT3G11840/AT5G61210/AT4G23570/AT1G05010/AT2G26560/AT3G59700/AT5G44070/AT1G28380/AT1G51660/AT2G23680/AT5G62570/AT5G20480/AT5G39020/AT2G44490/AT4G33050/AT3G54640/AT1G78410/AT1G18570/AT4G12720/AT4G02195/AT1G22070/AT3G17700/AT3G09940/AT5G60410/AT1G66880/AT1G74710/AT5G26920/AT1G11310/AT4G23810/AT4G01370/AT1G15520…	69	0
GO:0044070	regulation of anion transport	Biological process	3181-12-01	28/15023	0.00793862	0.0423684	0.0350175	AT5G20480/AT5G51060/AT2G28890/AT3G02360/AT2G17290/AT4G26470/AT5G46330/AT1G25280/AT5G08560/AT4G23650/AT3G60600/AT5G17330	12	1
GO:0044106	cellular amine metabolic process	Biological process	59/3181	157/15023	1.71981e-06	1.49153e-05	1.23275e-05	AT1G25220/AT1G52200/AT5G05730/AT3G53180/AT2G30990/AT1G08930/AT2G38860/AT2G30870/AT5G03630/AT2G44490/AT4G33050/AT3G54640/AT5G54810/AT1G51800/AT2G04400/AT3G22890/AT5G19240/AT3G28940/AT2G20960/AT3G51660/AT2G18690/AT4G30530/AT2G46330/AT2G06050/AT4G33420/AT1G19300/AT1G02500/AT1G17745/AT1G73500/AT1G74100/AT1G13110/AT2G20630/AT3G53260/AT4G32150/AT3G04110/AT2G37040/AT1G07890/AT4G34710/AT5G07440/AT5G26600…	59	1
GO:0044270	cellular nitrogen compound catabolic process	Biological process	76/3181	272/15023	0.00455465	0.0251368	0.0207756	AT1G59870/AT1G52200/AT5G05730/AT3G53180/AT2G30990/AT5G44070/AT1G08930/AT2G38860/AT2G30870/AT5G22250/AT2G44490/AT4G33050/AT3G54640/AT1G16540/AT1G20780/AT1G51800/AT2G04400/AT3G22890/AT5G19240/AT3G28940/AT2G20960/AT3G51660/AT2G18690/AT4G30530/AT2G46330/AT2G06050/AT1G19300/AT1G17745/AT1G73500/AT1G74100/AT1G13110/AT5G58720/AT5G55040/AT1G68290/AT1G07990/AT2G20630/AT5G12400/AT3G04110/AT5G26600/AT4G01660…	76	0
GO:0045088	regulation of innate immune response	Biological process	264/3181	409/15023	2.37163e-82	4.16707e-80	3.44408e-80	AT4G25390/AT3G20410/AT1G09970/AT2G37940/AT2G35930/AT1G28190/AT3G28930/AT2G38290/AT1G29690/AT4G37640/AT2G40140/AT3G11820/AT3G52400/AT4G33430/AT5G15730/AT1G74360/AT4G25030/AT3G10640/AT1G59870/AT3G09020/AT4G20830/AT2G38470/AT5G25930/AT3G55950/AT1G15430/AT4G17230/AT2G41100/AT2G39660/AT5G26030/AT1G64610/AT5G13190/AT4G34150/AT5G11670/AT1G80840/AT3G57330/AT1G08940/AT4G21390/AT5G05730/AT3G11840/AT5G61210…	264	1
GO:0045089	positive regulation of innate immune response	Biological process	21/3181	40/15023	1.24456e-05	9.74901e-05	8.05756e-05	AT2G39660/AT3G21630/AT5G20480/AT5G47220/AT3G05360/AT4G25230/AT4G12720/AT3G49110/AT5G60410/AT3G18690/AT3G15210/AT3G49120/AT4G04920/AT4G03550/AT3G25070/AT2G43790/AT1G08450/AT5G01540/AT3G56400/AT3G62600/AT2G25110	21	1
GO:0045730	respiratory burst	Biological process	105/3181	111/15023	2.36438e-63	1.01321e-61	8.37417e-62	AT1G61360/AT2G35930/AT5G27420/AT1G18390/AT4G22530/AT3G63380/AT1G29690/AT2G40140/AT5G61560/AT3G11820/AT3G52400/AT4G33430/AT1G74360/AT3G05200/AT2G23320/AT3G09020/AT4G20830/AT2G38470/AT5G25930/AT3G49530/AT4G17230/AT2G39660/AT4G20860/AT2G39650/AT1G62300/AT1G80840/AT4G21390/AT3G11840/AT2G27310/AT3G23250/AT5G61210/AT3G21630/AT2G32030/AT2G16900/AT5G66070/AT1G42990/AT3G53180/AT2G17720/AT4G21400/AT2G26560…	105	0
GO:0046189	phenol-containing compound biosynthetic process	Biological process	147/3181	208/15023	1.40684e-53	4.65857e-52	3.85031e-52	AT3G28930/AT2G38290/AT4G37640/AT3G11820/AT3G52400/AT1G59870/AT3G09020/AT2G38470/AT3G45040/AT1G64610/AT1G80840/AT5G05730/AT3G11840/AT4G39890/AT5G61210/AT3G21630/AT1G07000/AT1G05010/AT5G54860/AT2G26560/AT2G17220/AT4G01010/AT5G44070/AT1G18890/AT1G28380/AT3G48760/AT1G02170/AT5G47070/AT4G34390/AT4G22980/AT4G08500/AT2G36470/AT1G51660/AT4G26120/AT2G23680/AT4G23470/AT5G20480/AT5G02490/AT5G39020/AT1G66090…	147	1
GO:0046217	indole phytoalexin metabolic process	Biological process	3181-08-01	12/15023	0.000867672	0.00518114	0.00428221	AT2G38470/AT2G43000/AT3G45640/AT3G26830/AT1G73500/AT2G30770/AT2G43790/AT3G56400	8	1
GO:0046218	indolalkylamine catabolic process	Biological process	38/3181	71/15023	2.03369e-09	2.21125e-08	1.8276e-08	AT1G52200/AT5G05730/AT3G53180/AT2G30990/AT1G08930/AT2G38860/AT2G30870/AT2G44490/AT4G33050/AT3G54640/AT1G51800/AT2G04400/AT3G22890/AT5G19240/AT3G28940/AT2G20960/AT3G51660/AT2G18690/AT4G30530/AT2G46330/AT2G06050/AT1G19300/AT1G17745/AT1G73500/AT1G74100/AT1G13110/AT2G20630/AT3G04110/AT5G26600/AT5G60750/AT4G36670/AT3G13110/AT3G14310/AT5G17990/AT5G01750/AT3G50740/AT4G31500/AT5G46790	38	1
GO:0046467	membrane lipid biosynthetic process	Biological process	41/3181	134/15023	0.00650898	0.0352483	0.0291327	AT2G37940/AT3G19260/AT1G30270/AT2G21620/AT4G36480/AT3G48780/AT3G62590/AT2G34500/AT4G04800/AT3G17410/AT4G31860/AT4G04490/AT2G45570/AT5G57910/AT4G12250/AT4G17650/AT1G32940/AT4G19460/AT2G02870/AT2G30550/AT4G39830/AT4G30490/AT3G03610/AT3G16785/AT5G58350/AT4G02380/AT2G05940/AT4G00550/AT1G69640/AT5G21105/AT1G32870/AT5G23450/AT3G17770/AT5G45900/AT1G78380/AT2G26660/AT3G22845/AT5G54730/AT3G54020/AT1G12640…	41	1
GO:0046482	para-aminobenzoic acid metabolic process	Biological process	28/3181	37/15023	1.9527e-12	2.49569e-11	2.06269e-11	AT4G22530/AT5G17380/AT3G14990/AT1G55850/AT5G59420/AT3G06420/AT2G17500/AT2G36950/AT3G44190/AT5G13330/AT5G64250/AT5G19440/AT2G45140/AT3G20660/AT1G23440/AT5G61820/AT5G17860/AT3G48990/AT5G07440/AT5G26600/AT1G72680/AT4G15550/AT5G25770/AT1G05560/AT1G32790/AT3G02875/AT2G43820/AT2G41705	28	1
GO:0046700	heterocycle catabolic process	Biological process	77/3181	273/15023	0.00332289	0.0186209	0.0153902	AT1G59870/AT1G52200/AT5G05730/AT3G53180/AT2G30990/AT5G44070/AT1G08930/AT2G38860/AT2G30870/AT5G22250/AT2G44490/AT4G33050/AT3G54640/AT1G16540/AT1G20780/AT1G51800/AT2G04400/AT3G22890/AT5G19240/AT3G28940/AT2G20960/AT3G51660/AT2G18690/AT4G30530/AT2G46330/AT2G06050/AT5G38710/AT1G19300/AT1G17745/AT1G73500/AT1G74100/AT1G13110/AT5G58720/AT5G55040/AT1G68290/AT1G07990/AT2G20630/AT5G12400/AT3G04110/AT5G26600…	77	0
GO:0046777	protein autophosphorylation	Biological process	46/3181	143/15023	0.00137447	0.0080104	0.00662059	AT1G09970/AT2G39660/AT3G21630/AT1G18890/AT2G30250/AT4G08500/AT2G01450/AT5G03730/AT1G61380/AT5G04870/AT2G17520/AT4G16250/AT4G24400/AT1G16130/AT5G66850/AT4G32300/AT5G41990/AT1G16670/AT3G54850/AT2G17290/AT2G31800/AT1G70520/AT4G27300/AT4G28490/AT1G35670/AT1G73500/AT5G58350/AT5G24430/AT1G12970/AT4G28540/AT2G45140/AT2G43850/AT1G68330/AT5G38210/AT4G18710/AT3G46510/AT4G21380/AT5G13160/AT5G14640/AT4G00720…	46	0
GO:0046903	secretion	Biological process	25/3181	41/15023	3.62786e-08	3.54752e-07	2.93202e-07	AT4G12120/AT1G07000/AT5G58430/AT3G09520/AT1G12360/AT3G29400/AT4G02195/AT3G14090/AT1G54090/AT5G61010/AT3G05710/AT5G59730/AT2G34250/AT5G50380/AT5G50440/AT5G03540/AT5G07350/AT2G17980/AT5G61780/AT1G77140/AT1G72470/AT4G22970/AT5G13530/AT1G29310/AT1G09330	25	0
GO:0046942	carboxylic acid transport	Biological process	158/3181	250/15023	1.64635e-47	4.61294e-46	3.8126e-46	AT2G38290/AT4G37640/AT5G61560/AT3G11820/AT3G52400/AT5G26340/AT1G52200/AT2G39660/AT3G18830/AT4G20860/AT1G62300/AT5G61210/AT2G17720/AT4G37900/AT3G59700/AT5G13490/AT5G17000/AT3G04010/AT5G49520/AT1G28380/AT2G20320/AT4G35110/AT3G54420/AT4G31980/AT1G61800/AT1G21010/AT3G21700/AT2G42360/AT2G39200/AT2G17760/AT1G10410/AT2G39210/AT1G66160/AT5G67340/AT1G14780/AT3G13380/AT4G01700/AT3G13050/AT1G51800/AT1G09070…	158	1
GO:0048193	Golgi vesicle transport	Biological process	147/3181	304/15023	2.05577e-26	4.1031e-25	3.39121e-25	AT2G38290/AT4G37640/AT3G11820/AT3G52400/AT4G39890/AT5G61210/AT4G12040/AT1G76700/AT2G17720/AT5G13490/AT1G28380/AT4G34390/AT4G34460/AT2G20010/AT1G12360/AT2G06530/AT4G02350/AT2G39210/AT1G76970/AT5G45710/AT3G13380/AT1G09070/AT4G21120/AT4G02195/AT4G27500/AT4G30600/AT1G07630/AT2G47000/AT1G21380/AT5G41990/AT5G15870/AT4G13510/AT3G55270/AT5G46250/AT3G02360/AT5G61530/AT1G54320/AT2G17290/AT3G16270/AT1G59820…	147	0
GO:0048278	vesicle docking	Biological process	3181-11-01	15/15023	2.18972e-05	0.000167038	0.000138057	AT1G07000/AT5G58430/AT3G09520/AT3G29400/AT3G14090/AT1G54090/AT5G61010/AT5G59730/AT5G50380/AT5G03540/AT1G72470	11	0
GO:0048584	positive regulation of response to stimulus	Biological process	36/3181	91/15023	4.9239e-05	0.000358706	0.000296471	AT2G39660/AT3G21630/AT3G14990/AT5G20480/AT5G47220/AT4G09570/AT3G05360/AT4G25230/AT4G12720/AT3G63010/AT3G49110/AT5G60410/AT3G18690/AT5G45110/AT2G26300/AT3G45640/AT3G15210/AT5G02800/AT3G49120/AT4G04920/AT1G35670/AT4G03550/AT5G61900/AT3G25070/AT1G68310/AT2G43790/AT1G08450/AT5G01540/AT1G28520/AT1G25540/AT2G31880/AT3G56400/AT4G19660/AT3G62600/AT4G23450/AT2G25110	36	1
GO:0048585	negative regulation of response to stimulus	Biological process	217/3181	355/15023	2.38579e-61	9.65584e-60	7.98055e-60	AT3G20410/AT2G35930/AT3G28930/AT2G38290/AT1G29690/AT3G11820/AT3G52400/AT1G74360/AT1G59870/AT3G02800/AT3G09020/AT2G38470/AT3G45040/AT1G15430/AT1G64610/AT3G18830/AT5G13190/AT1G80840/AT5G05730/AT3G11840/AT4G39890/AT5G61210/AT1G33590/AT1G42990/AT4G25720/AT1G07000/AT5G35735/AT1G05010/AT2G13790/AT1G22180/AT2G26560/AT4G17615/AT2G17220/AT4G01010/AT1G19020/AT3G59700/AT5G44070/AT1G18890/AT2G38860/AT1G28380…	217	0
GO:0050776	regulation of immune response	Biological process	265/3181	411/15023	1.6511e-82	3.43664e-80	2.84038e-80	AT4G25390/AT3G20410/AT1G09970/AT2G37940/AT2G35930/AT1G28190/AT3G28930/AT2G38290/AT1G29690/AT4G37640/AT2G40140/AT3G11820/AT3G52400/AT4G33430/AT5G15730/AT1G74360/AT4G25030/AT3G10640/AT1G59870/AT3G09020/AT4G20830/AT2G38470/AT5G25930/AT3G55950/AT1G15430/AT4G17230/AT2G41100/AT2G39660/AT5G26030/AT1G64610/AT5G13190/AT4G34150/AT5G11670/AT1G80840/AT3G57330/AT1G08940/AT4G21390/AT5G05730/AT3G11840/AT5G61210…	265	1
GO:0050778	positive regulation of immune response	Biological process	23/3181	42/15023	1.84036e-06	1.57729e-05	1.30363e-05	AT2G39660/AT3G21630/AT5G20480/AT5G47220/AT3G05360/AT4G25230/AT4G12720/AT3G49110/AT5G60410/AT3G18690/AT5G45110/AT3G15210/AT3G49120/AT4G04920/AT4G03550/AT3G25070/AT2G43790/AT1G08450/AT5G01540/AT3G56400/AT4G19660/AT3G62600/AT2G25110	23	1
GO:0050832	defense response to fungus	Biological process	203/3181	329/15023	2.28115e-58	8.7464e-57	7.2289e-57	AT3G20410/AT2G37940/AT2G35930/AT3G28930/AT2G38290/AT1G29690/AT4G37640/AT2G40140/AT3G11820/AT3G52400/AT4G33430/AT1G74360/AT4G23190/AT3G10640/AT1G59870/AT3G09020/AT2G38470/AT1G15430/AT2G39660/AT1G76070/AT1G64610/AT1G80840/AT4G21390/AT5G05730/AT3G11840/AT5G61210/AT3G21630/AT3G57550/AT5G47910/AT3G15356/AT2G23810/AT5G57220/AT2G32030/AT1G42990/AT1G07000/AT4G23570/AT1G05010/AT3G16530/AT1G61560/AT2G26560…	203	1
GO:0051336	regulation of hydrolase activity	Biological process	3181-08-01	13/15023	0.00183726	0.0106226	0.00877954	AT2G17520/AT3G26090/AT3G44110/AT5G52200/AT4G19700/AT2G31305/AT1G47710/AT5G46790	8	0
GO:0051606	detection of stimulus	Biological process	78/3181	141/15023	5.40501e-19	9.26483e-18	7.65738e-18	AT3G28930/AT2G38290/AT5G61560/AT3G11820/AT3G52400/AT1G74360/AT1G59870/AT3G09020/AT2G38470/AT3G09010/AT1G80840/AT5G05730/AT3G11840/AT5G61210/AT3G21630/AT1G05010/AT2G26560/AT5G44070/AT1G28380/AT1G51660/AT2G23680/AT5G20480/AT5G39020/AT2G44490/AT1G01560/AT4G33050/AT3G54640/AT1G78410/AT1G18570/AT4G12720/AT1G22070/AT4G03450/AT3G17700/AT5G60410/AT1G66880/AT1G74710/AT5G26920/AT1G11310/AT4G23810/AT4G14365…	78	0
GO:0051865	protein autoubiquitination	Biological process	3181-08-01	11/15023	0.000355393	0.00228109	0.00188532	AT2G35930/AT3G11840/AT5G59550/AT3G46620/AT3G52450/AT3G12630/AT1G06770/AT2G30580	8	0
GO:0052314	phytoalexin metabolic process	Biological process	3181-08-01	12/15023	0.000867672	0.00518114	0.00428221	AT2G38470/AT2G43000/AT3G45640/AT3G26830/AT1G73500/AT2G30770/AT2G43790/AT3G56400	8	1
GO:0052315	phytoalexin biosynthetic process	Biological process	3181-08-01	12/15023	0.000867672	0.00518114	0.00428221	AT2G38470/AT2G43000/AT3G45640/AT3G26830/AT1G73500/AT2G30770/AT2G43790/AT3G56400	8	1
GO:0052317	camalexin metabolic process	Biological process	3181-08-01	11/15023	0.000355393	0.00228109	0.00188532	AT2G38470/AT2G43000/AT3G45640/AT3G26830/AT1G73500/AT2G30770/AT2G43790/AT3G56400	8	1
GO:0052386	cell wall thickening	Biological process	17/3181	44/15023	0.00617091	0.0335486	0.0277279	AT1G59870/AT5G57220/AT5G44070/AT4G08500/AT2G44490/AT3G54640/AT1G18570/AT1G19300/AT4G03550/AT5G16830/AT5G46330/AT5G13790/AT4G08470/AT1G66340/AT5G46860/AT4G31500/AT4G12020	17	0
GO:0052482	defense response by cell wall thickening	Biological process	3181-10-01	16/15023	0.000402041	0.00255797	0.00211416	AT1G59870/AT5G57220/AT5G44070/AT2G44490/AT3G54640/AT1G18570/AT4G03550/AT5G46330/AT1G66340/AT4G31500	10	1
GO:0052542	defense response by callose deposition	Biological process	52/3181	61/15023	1.38209e-26	2.8362e-25	2.34412e-25	AT4G12120/AT1G30620/AT3G26910/AT1G29690/AT1G74360/AT1G59870/AT1G77500/AT4G24160/AT5G25930/AT1G15430/AT5G26030/AT2G39650/AT4G34150/AT3G23250/AT5G57220/AT2G16900/AT1G61560/AT4G17615/AT5G44070/AT5G49520/AT1G28380/AT4G34390/AT4G22980/AT1G72520/AT4G33920/AT3G25780/AT5G62570/AT2G20010/AT2G44490/AT4G39670/AT4G18010/AT5G51060/AT3G54640/AT2G32140/AT1G18570/AT3G19970/AT3G50930/AT3G55980/AT1G73080/AT5G42380…	52	0
GO:0052544	defense response by callose deposition in cell wall	Biological process	3181-10-01	16/15023	0.000402041	0.00255797	0.00211416	AT1G59870/AT5G57220/AT5G44070/AT2G44490/AT3G54640/AT1G18570/AT4G03550/AT5G46330/AT1G66340/AT4G31500	10	1
GO:0052545	callose localization	Biological process	58/3181	90/15023	8.09464e-19	1.37138e-17	1.13345e-17	AT4G12120/AT1G30620/AT3G26910/AT1G29690/AT1G74360/AT1G59870/AT1G77500/AT4G24160/AT5G25930/AT1G15430/AT5G26030/AT2G39650/AT4G34150/AT3G23250/AT5G57220/AT2G16900/AT1G61560/AT4G17615/AT5G44070/AT5G49520/AT1G28380/AT4G34390/AT4G22980/AT4G08500/AT1G72520/AT4G33920/AT3G25780/AT5G62570/AT2G20010/AT2G44490/AT4G39670/AT4G18010/AT5G51060/AT3G54640/AT2G32140/AT1G18570/AT3G19970/AT3G50930/AT3G55980/AT1G73080…	58	1
GO:0060548	negative regulation of cell death	Biological process	146/3181	169/15023	1.95756e-74	1.24007e-72	1.02492e-72	AT3G20410/AT1G09970/AT2G37940/AT2G35930/AT2G38290/AT1G29690/AT4G37640/AT2G40140/AT3G11820/AT3G52400/AT4G33430/AT5G15730/AT1G74360/AT4G25030/AT4G20830/AT2G38470/AT5G25930/AT3G55950/AT1G15430/AT2G41100/AT2G39660/AT5G26030/AT1G64610/AT5G13190/AT4G34150/AT1G80840/AT3G57330/AT4G21390/AT3G11840/AT5G61210/AT3G21630/AT5G47910/AT1G42990/AT1G07000/AT2G13790/AT2G26560/AT4G17615/AT4G01010/AT5G13490/AT1G18890…	146	1
GO:0070085	glycosylation	Biological process	65/3181	186/15023	9.17841e-06	7.2679e-05	6.00692e-05	AT1G34300/AT2G17520/AT4G12720/AT2G39480/AT5G10190/AT3G17240/AT1G32530/AT5G57580/AT3G55270/AT2G01600/AT1G61690/AT4G26970/AT1G32340/AT3G02520/AT1G30000/AT2G24360/AT1G53165/AT2G35610/AT4G31080/AT1G07990/AT1G79380/AT3G14230/AT3G04240/AT4G11670/AT3G46510/AT3G12570/AT3G09840/AT5G23450/AT5G14950/AT3G20770/AT1G32230/AT5G07360/AT5G22450/AT1G20575/AT1G24560/AT3G13235/AT5G44790/AT2G43080/AT3G20250/AT2G33730…	65	0
GO:0070297	regulation of phosphorelay signal transduction system	Biological process	3181-12-01	14/15023	4.71505e-07	4.32065e-06	3.57102e-06	AT5G03730/AT3G04580/AT3G23150/AT2G40940/AT1G50640/AT5G25350/AT3G15210/AT4G04920/AT1G04310/AT4G20380/AT1G66340/AT2G25490	12	1
GO:0070298	negative regulation of phosphorelay signal transduction system	Biological process	3181-10-01	11/15023	1.59227e-06	1.38919e-05	1.14816e-05	AT5G03730/AT3G04580/AT3G23150/AT2G40940/AT1G50640/AT5G25350/AT3G15210/AT1G04310/AT1G66340/AT2G25490	10	1
GO:0070482	response to oxygen levels	Biological process	35/3181	81/15023	6.43477e-06	5.29687e-05	4.37786e-05	AT5G27760/AT5G63790/AT5G57220/AT2G26560/AT1G26380/AT2G26150/AT2G36470/AT5G25250/AT4G04700/AT5G54960/AT4G19520/AT1G17290/AT5G26920/AT3G02550/AT4G13510/AT3G45640/AT1G57630/AT4G19460/AT4G36150/AT4G00550/AT3G14230/AT3G05550/AT1G72330/AT3G48090/AT3G52430/AT2G16060/AT3G56400/AT1G73805/AT4G20380/AT4G33070/AT1G72360/AT3G10040/AT5G20830/AT1G02450/AT1G53910	35	0
GO:0071214	cellular response to abiotic stimulus	Biological process	52/3181	153/15023	0.000155902	0.00106145	0.000877285	AT1G22280/AT2G37970/AT1G30270/AT2G21620/AT5G47910/AT3G62590/AT2G34500/AT4G04800/AT3G17410/AT4G16250/AT3G56710/AT4G31860/AT4G04490/AT2G45570/AT2G26300/AT5G57910/AT4G12250/AT5G19000/AT4G17650/AT1G32940/AT2G02870/AT2G30550/AT1G79410/AT4G30490/AT3G03610/AT3G16785/AT5G58350/AT3G59220/AT4G02380/AT2G05940/AT4G00550/AT3G20660/AT4G25350/AT5G20730/AT2G33700/AT1G32870/AT3G03740/AT3G17770/AT1G25540/AT5G45900…	52	0
GO:0071215	cellular response to abscisic acid stimulus	Biological process	159/3181	248/15023	5.06097e-49	1.50486e-47	1.24377e-47	AT3G20410/AT5G18490/AT1G28190/AT5G27420/AT1G30620/AT2G38290/AT3G11820/AT3G52400/AT3G12740/AT4G25030/AT3G10640/AT3G02800/AT3G54150/AT5G54490/AT5G25930/AT3G55950/AT1G15430/AT5G47730/AT1G64610/AT1G80840/AT3G21780/AT1G30270/AT5G05730/AT4G39890/AT1G76650/AT2G27310/AT3G23250/AT3G08720/AT1G63720/AT2G32030/AT1G42990/AT5G65300/AT4G17615/AT5G63490/AT1G18890/AT1G19180/AT3G48760/AT5G58430/AT4G34390/AT3G05580…	159	1
GO:0071369	cellular response to ethylene stimulus	Biological process	80/3181	121/15023	1.45836e-26	2.95115e-25	2.43912e-25	AT4G17230/AT1G64610/AT1G80840/AT5G10520/AT1G76650/AT2G27310/AT3G23250/AT1G06160/AT2G32030/AT3G26200/AT1G42990/AT5G59550/AT1G07260/AT5G47230/AT1G72520/AT5G03730/AT5G22250/AT3G04640/AT5G47220/AT1G28370/AT3G46620/AT1G27730/AT1G16540/AT4G33940/AT3G63010/AT4G29780/AT1G27130/AT3G04580/AT1G23710/AT3G55980/AT3G23150/AT2G47000/AT1G76600/AT4G17500/AT2G40940/AT1G50640/AT4G26400/AT5G64870/AT3G55730/AT1G73730…	80	1
GO:0071395	cellular response to jasmonic acid stimulus	Biological process	178/3181	274/15023	4.36307e-56	1.51357e-54	1.25096e-54	AT4G25390/AT3G20410/AT2G35930/AT1G28190/AT3G28930/AT2G38290/AT1G29690/AT3G11820/AT3G52400/AT1G74360/AT3G10640/AT1G59870/AT3G09020/AT2G38470/AT1G15430/AT4G17230/AT1G64610/AT5G13190/AT1G80840/AT5G05730/AT3G11840/AT3G23250/AT5G61210/AT1G33590/AT3G08720/AT1G42990/AT1G05010/AT2G26560/AT4G17615/AT5G44070/AT5G63490/AT1G18890/AT1G28380/AT1G19180/AT4G14220/AT4G22980/AT4G08500/AT2G27500/AT2G36470/AT1G51660…	178	1
GO:0071396	cellular response to lipid	Biological process	175/3181	337/15023	2.63383e-36	6.85266e-35	5.66372e-35	AT3G20410/AT5G18490/AT1G28190/AT5G27420/AT1G30620/AT2G38290/AT3G11820/AT3G52400/AT4G33430/AT3G12740/AT4G25030/AT3G10640/AT3G02800/AT3G54150/AT5G54490/AT5G25930/AT3G55950/AT1G15430/AT5G47730/AT1G64610/AT1G80840/AT3G21780/AT1G30270/AT5G05730/AT4G39890/AT1G76650/AT2G27310/AT3G23250/AT3G08720/AT1G63720/AT2G32030/AT1G42990/AT1G05010/AT2G13790/AT5G65300/AT4G17615/AT5G63490/AT1G18890/AT1G19180/AT3G48760…	175	1
GO:0071446	cellular response to salicylic acid stimulus	Biological process	231/3181	341/15023	3.06454e-78	2.97669e-76	2.46023e-76	AT4G25390/AT3G20410/AT2G35930/AT1G28190/AT3G28930/AT2G38290/AT1G29690/AT2G40140/AT3G11820/AT3G52400/AT4G33430/AT1G74360/AT3G10640/AT1G59870/AT3G09020/AT2G38470/AT3G45040/AT1G15430/AT4G17230/AT2G39660/AT1G64610/AT5G13190/AT1G80840/AT4G21390/AT5G05730/AT3G11840/AT4G39890/AT5G61210/AT1G75020/AT1G33590/AT3G08720/AT1G42990/AT1G07000/AT5G35735/AT1G05010/AT3G60690/AT2G26560/AT4G17615/AT2G17220/AT4G01010…	231	1
GO:0071453	cellular response to oxygen levels	Biological process	3181-09-01	16/15023	0.00224344	0.0127683	0.010553	AT5G57220/AT2G26560/AT1G26380/AT2G26150/AT5G25250/AT4G19520/AT5G26920/AT1G57630/AT1G72360	9	1
GO:0071456	cellular response to hypoxia	Biological process	3181-09-01	14/15023	0.000594746	0.0036718	0.00303474	AT5G57220/AT2G26560/AT1G26380/AT2G26150/AT5G25250/AT4G19520/AT5G26920/AT1G57630/AT1G72360	9	1
GO:0071462	cellular response to water stimulus	Biological process	34/3181	63/15023	1.07746e-08	1.12133e-07	9.2678e-08	AT1G30270/AT2G21620/AT3G62590/AT2G34500/AT4G04800/AT3G17410/AT4G31860/AT4G04490/AT2G45570/AT5G57910/AT4G12250/AT5G19000/AT4G17650/AT1G32940/AT2G02870/AT2G30550/AT1G79410/AT4G30490/AT3G03610/AT3G16785/AT5G58350/AT4G02380/AT2G05940/AT4G00550/AT3G20660/AT1G32870/AT3G03740/AT3G17770/AT5G45900/AT1G78380/AT1G16370/AT5G54730/AT1G12640/AT3G06190	34	1
GO:0071496	cellular response to external stimulus	Biological process	74/3181	246/15023	0.000589822	0.0036569	0.00302243	AT5G27420/AT2G38290/AT1G59870/AT2G26650/AT1G62300/AT1G30270/AT2G21620/AT2G17220/AT3G62590/AT2G34500/AT4G04800/AT1G35350/AT3G17410/AT3G56710/AT4G31860/AT5G60410/AT3G55880/AT4G04490/AT4G08850/AT1G55920/AT1G73730/AT1G26730/AT2G45570/AT5G57910/AT4G12250/AT5G19000/AT4G17650/AT1G32940/AT2G02870/AT2G30550/AT1G79410/AT4G30490/AT4G26070/AT3G03610/AT3G16785/AT5G42870/AT1G14040/AT5G58350/AT3G59220/AT4G02380…	74	0
GO:0072593	reactive oxygen species metabolic process	Biological process	124/3181	359/15023	2.24508e-09	2.42302e-08	2.00263e-08	AT2G35930/AT3G28930/AT2G38290/AT1G29690/AT3G11820/AT3G52400/AT1G74360/AT1G59870/AT3G09020/AT2G38470/AT1G80840/AT5G05730/AT3G11840/AT3G10500/AT5G61210/AT1G33590/AT5G47910/AT1G05010/AT2G26560/AT5G44070/AT1G28380/AT4G14220/AT2G41430/AT2G36470/AT1G51660/AT4G34460/AT2G23680/AT5G03630/AT5G20480/AT5G39020/AT4G04700/AT2G44490/AT1G01560/AT4G33050/AT5G40170/AT3G54640/AT1G33600/AT3G56710/AT1G78410/AT1G18570…	124	0
GO:0072657	protein localization to membrane	Biological process	244/3181	375/15023	4.07498e-77	2.96862e-75	2.45357e-75	AT4G25390/AT3G20410/AT1G09970/AT2G37940/AT2G35930/AT1G28190/AT3G28930/AT2G38290/AT1G29690/AT4G37640/AT2G40140/AT3G11820/AT3G52400/AT4G33430/AT5G15730/AT1G74360/AT4G25030/AT3G10640/AT1G59870/AT3G09020/AT4G20830/AT2G38470/AT5G25930/AT3G55950/AT1G15430/AT4G17230/AT2G41100/AT2G39660/AT5G26030/AT1G64610/AT5G13190/AT4G34150/AT5G11670/AT1G80840/AT3G57330/AT1G08940/AT4G21390/AT5G05730/AT3G11840/AT5G61210…	244	1
GO:0072665	protein localization to vacuole	Biological process	57/3181	117/15023	3.10211e-11	3.76648e-10	3.113e-10	AT4G34180/AT3G47550/AT1G12360/AT4G02350/AT1G09070/AT4G02195/AT4G30600/AT3G22950/AT5G61530/AT1G01550/AT3G16270/AT5G25540/AT2G01600/AT5G53310/AT1G34190/AT1G79590/AT5G16830/AT1G73030/AT5G16880/AT4G21160/AT1G20110/AT3G47700/AT1G16240/AT5G03540/AT4G15470/AT3G62420/AT3G54300/AT2G14720/AT1G32230/AT1G16180/AT1G77140/AT3G63080/AT1G65720/AT1G28200/AT4G33060/AT4G20110/AT5G39510/AT1G48790/AT3G60600/AT1G09920…	57	0
GO:0072666	establishment of protein localization to vacuole	Biological process	57/3181	117/15023	3.10211e-11	3.76648e-10	3.113e-10	AT4G34180/AT3G47550/AT1G12360/AT4G02350/AT1G09070/AT4G02195/AT4G30600/AT3G22950/AT5G61530/AT1G01550/AT3G16270/AT5G25540/AT2G01600/AT5G53310/AT1G34190/AT1G79590/AT5G16830/AT1G73030/AT5G16880/AT4G21160/AT1G20110/AT3G47700/AT1G16240/AT5G03540/AT4G15470/AT3G62420/AT3G54300/AT2G14720/AT1G32230/AT1G16180/AT1G77140/AT3G63080/AT1G65720/AT1G28200/AT4G33060/AT4G20110/AT5G39510/AT1G48790/AT3G60600/AT1G09920…	57	1
GO:0080135	regulation of cellular response to stress	Biological process	245/3181	380/15023	3.32485e-76	2.30681e-74	1.90658e-74	AT4G25390/AT3G20410/AT1G09970/AT2G37940/AT2G35930/AT1G28190/AT3G28930/AT2G38290/AT1G29690/AT4G37640/AT2G40140/AT3G11820/AT3G52400/AT4G33430/AT5G15730/AT1G74360/AT4G25030/AT3G10640/AT1G59870/AT3G09020/AT4G20830/AT2G38470/AT5G25930/AT3G55950/AT1G15430/AT4G17230/AT2G41100/AT2G39660/AT5G26030/AT1G64610/AT5G13190/AT4G34150/AT5G11670/AT1G80840/AT3G57330/AT1G08940/AT4G21390/AT5G05730/AT3G11840/AT5G61210…	245	0
GO:0080167	response to karrikin	Biological process	38/3181	115/15023	0.00201636	0.0115663	0.00955952	AT5G48540/AT1G25275/AT1G33590/AT4G37370/AT3G09440/AT3G44720/AT4G35110/AT1G61800/AT1G71100/AT4G24110/AT4G27280/AT2G47730/AT4G02940/AT5G18470/AT4G13510/AT5G05600/AT3G13790/AT3G45060/AT5G13750/AT5G57710/AT2G46170/AT5G40780/AT1G80460/AT3G17609/AT3G53260/AT3G03550/AT2G37040/AT5G62680/AT3G57520/AT4G34710/AT1G33560/AT2G30490/AT1G80530/AT1G61890/AT1G66390/AT2G39980/AT3G02910/AT1G06520	38	0
GO:0090150	establishment of protein localization to membrane	Biological process	244/3181	375/15023	4.07498e-77	2.96862e-75	2.45357e-75	AT4G25390/AT3G20410/AT1G09970/AT2G37940/AT2G35930/AT1G28190/AT3G28930/AT2G38290/AT1G29690/AT4G37640/AT2G40140/AT3G11820/AT3G52400/AT4G33430/AT5G15730/AT1G74360/AT4G25030/AT3G10640/AT1G59870/AT3G09020/AT4G20830/AT2G38470/AT5G25930/AT3G55950/AT1G15430/AT4G17230/AT2G41100/AT2G39660/AT5G26030/AT1G64610/AT5G13190/AT4G34150/AT5G11670/AT1G80840/AT3G57330/AT1G08940/AT4G21390/AT5G05730/AT3G11840/AT5G61210…	244	0
GO:0090487	secondary metabolite catabolic process	Biological process	91/3181	180/15023	1.95761e-18	3.16915e-17	2.61931e-17	AT4G25390/AT2G15480/AT1G18390/AT5G17380/AT4G24160/AT1G15430/AT4G20860/AT1G62300/AT1G08940/AT3G10500/AT5G57480/AT5G27380/AT4G38540/AT2G26150/AT2G34500/AT3G50910/AT2G30870/AT2G29420/AT2G39200/AT3G28210/AT3G05360/AT5G45710/AT1G77450/AT4G21120/AT1G27130/AT3G57760/AT1G70140/AT2G47000/AT4G15610/AT2G30140/AT3G47780/AT5G14730/AT2G47730/AT1G30700/AT5G01720/AT1G17170/AT1G02930/AT2G29460/AT4G01870/AT5G38710…	91	0
GO:0090693	plant organ senescence	Biological process	34/3181	65/15023	3.06311e-08	3.03602e-07	2.50927e-07	AT1G76680/AT3G10500/AT2G13790/AT2G38860/AT2G22300/AT2G39200/AT1G20780/AT2G43000/AT4G23810/AT5G51640/AT3G62770/AT2G45210/AT4G03550/AT3G19190/AT5G37600/AT4G01250/AT2G40750/AT5G11520/AT5G45900/AT3G52430/AT3G56400/AT5G64930/AT3G27010/AT3G51430/AT4G12570/AT1G69490/AT5G59220/AT3G11340/AT2G13810/AT1G04010/AT5G39610/AT5G66100/AT3G48140/AT5G62000	34	1
GO:0097306	cellular response to alcohol	Biological process	159/3181	248/15023	5.06097e-49	1.50486e-47	1.24377e-47	AT3G20410/AT5G18490/AT1G28190/AT5G27420/AT1G30620/AT2G38290/AT3G11820/AT3G52400/AT3G12740/AT4G25030/AT3G10640/AT3G02800/AT3G54150/AT5G54490/AT5G25930/AT3G55950/AT1G15430/AT5G47730/AT1G64610/AT1G80840/AT3G21780/AT1G30270/AT5G05730/AT4G39890/AT1G76650/AT2G27310/AT3G23250/AT3G08720/AT1G63720/AT2G32030/AT1G42990/AT5G65300/AT4G17615/AT5G63490/AT1G18890/AT1G19180/AT3G48760/AT5G58430/AT4G34390/AT3G05580…	159	1
GO:0098543	detection of other organism	Biological process	3181-11-01	15/15023	2.18972e-05	0.000167038	0.000138057	AT1G80840/AT5G20480/AT3G54640/AT1G18570/AT1G22070/AT1G64280/AT3G26830/AT5G46330/AT2G30770/AT2G19190/AT1G02450	11	1
GO:0098581	detection of external biotic stimulus	Biological process	3181-12-01	16/15023	6.12335e-06	5.09812e-05	4.2136e-05	AT1G80840/AT3G21630/AT5G20480/AT3G54640/AT1G18570/AT1G22070/AT1G64280/AT3G26830/AT5G46330/AT2G30770/AT2G19190/AT1G02450	12	0
GO:0098656	anion transmembrane transport	Biological process	14/3181	32/15023	0.00338894	0.0189183	0.015636	AT5G20480/AT5G51060/AT4G23010/AT2G28890/AT3G02360/AT2G17290/AT4G26470/AT5G46330/AT1G25280/AT5G08560/AT4G23650/AT3G60600/AT5G17330/AT1G76670	14	1
GO:1900673	olefin metabolic process	Biological process	73/3181	95/15023	4.15065e-31	9.44922e-30	7.80978e-30	AT4G25390/AT5G18490/AT5G27420/AT5G46080/AT2G15390/AT4G11370/AT2G23320/AT1G22280/AT5G54490/AT4G17230/AT4G11280/AT2G39650/AT1G61340/AT3G18930/AT3G11840/AT2G27310/AT1G35210/AT2G23810/AT2G32030/AT1G24140/AT1G42990/AT1G05010/AT2G46620/AT5G65300/AT4G01010/AT2G15760/AT5G59550/AT3G22160/AT5G22250/AT5G05850/AT5G47220/AT5G63130/AT1G66480/AT3G46620/AT2G32140/AT1G03730/AT1G11050/AT3G13050/AT4G38940/AT1G25370…	73	0
GO:1900674	olefin biosynthetic process	Biological process	73/3181	95/15023	4.15065e-31	9.44922e-30	7.80978e-30	AT4G25390/AT5G18490/AT5G27420/AT5G46080/AT2G15390/AT4G11370/AT2G23320/AT1G22280/AT5G54490/AT4G17230/AT4G11280/AT2G39650/AT1G61340/AT3G18930/AT3G11840/AT2G27310/AT1G35210/AT2G23810/AT2G32030/AT1G24140/AT1G42990/AT1G05010/AT2G46620/AT5G65300/AT4G01010/AT2G15760/AT5G59550/AT3G22160/AT5G22250/AT5G05850/AT5G47220/AT5G63130/AT1G66480/AT3G46620/AT2G32140/AT1G03730/AT1G11050/AT3G13050/AT4G38940/AT1G25370…	73	1
GO:1901361	organic cyclic compound catabolic process	Biological process	80/3181	279/15023	0.00171369	0.00994762	0.00822171	AT1G59870/AT1G52200/AT5G05730/AT3G53180/AT2G30990/AT5G44070/AT1G08930/AT2G38860/AT2G30870/AT5G22250/AT2G44490/AT4G33050/AT3G54640/AT1G16540/AT1G20780/AT1G51800/AT2G04400/AT3G22890/AT5G19240/AT3G28940/AT2G20960/AT3G51660/AT2G18690/AT4G30530/AT2G46330/AT2G06050/AT5G38710/AT1G19300/AT1G17745/AT1G73500/AT1G74100/AT1G13110/AT5G58720/AT5G55040/AT1G68290/AT1G07990/AT2G20630/AT5G12400/AT2G02390/AT3G04110…	80	0
GO:1902531	regulation of intracellular signal transduction	Biological process	17/3181	30/15023	2.26563e-05	0.000171928	0.000142099	AT3G02800/AT5G03730/AT3G04580/AT3G23150/AT2G40940/AT1G50640/AT3G45640/AT5G25350/AT3G15210/AT4G04920/AT1G04310/AT1G05000/AT4G20380/AT1G66340/AT1G71860/AT2G25490/AT5G56610	17	0
GO:1902532	negative regulation of intracellular signal transduction	Biological process	14/3181	25/15023	0.000144343	0.000987359	0.000816052	AT3G02800/AT5G03730/AT3G04580/AT3G23150/AT2G40940/AT1G50640/AT5G25350/AT3G15210/AT1G04310/AT1G05000/AT1G66340/AT1G71860/AT2G25490/AT5G56610	14	1
GO:1903959	regulation of anion transmembrane transport	Biological process	3181-12-01	22/15023	0.000601132	0.00369557	0.00305439	AT5G20480/AT5G51060/AT2G28890/AT3G02360/AT2G17290/AT4G26470/AT5G46330/AT1G25280/AT5G08560/AT4G23650/AT3G60600/AT5G17330	12	1
GO:2000377	regulation of reactive oxygen species metabolic process	Biological process	98/3181	195/15023	1.63082e-19	2.86277e-18	2.36608e-18	AT2G35930/AT3G28930/AT2G38290/AT1G29690/AT3G11820/AT3G52400/AT1G74360/AT1G59870/AT3G09020/AT2G38470/AT1G80840/AT5G05730/AT3G11840/AT3G10500/AT5G61210/AT1G33590/AT1G05010/AT2G26560/AT5G44070/AT1G28380/AT4G14220/AT2G36470/AT1G51660/AT4G34460/AT2G23680/AT5G20480/AT5G39020/AT4G04700/AT2G44490/AT1G01560/AT4G33050/AT5G40170/AT3G54640/AT1G33600/AT3G56710/AT1G78410/AT1G18570/AT4G12720/AT1G22070/AT4G03450…	98	1
GO:0000139	Golgi membrane	Cellular component	3569-11-01	23/17310	0.00320087	0.0327978	0.0282615	AT4G39890/AT4G23010/AT5G16910/AT4G39390/AT3G62830/AT2G36900/AT1G14360/AT5G55500/AT4G18800/AT2G20370/AT4G39990	11	1
GO:0000145	exocyst	Cellular component	14/3569	21/17310	6.47096e-06	0.000181816	0.000156669	AT1G07000/AT5G58430/AT3G09520/AT3G29400/AT4G02350/AT3G14090/AT1G54090/AT5G61010/AT5G59730/AT5G50380/AT1G71820/AT3G10380/AT5G03540/AT1G72470	14	0
GO:0005768	endosome	Cellular component	85/3569	275/17310	3.32995e-05	0.000650854	0.000560834	AT4G33430/AT5G18480/AT2G47650/AT1G61250/AT3G06300/AT3G66654/AT5G25250/AT5G63880/AT2G06530/AT1G19360/AT1G31130/AT5G23850/AT3G26090/AT5G13860/AT2G33120/AT4G15610/AT1G09630/AT5G13500/AT5G33290/AT3G12400/AT5G44240/AT5G16910/AT1G59820/AT4G12250/AT5G43100/AT3G05710/AT3G53120/AT4G21560/AT2G36680/AT3G62720/AT5G11730/AT1G30000/AT1G79590/AT2G03240/AT5G16830/AT2G35610/AT4G30260/AT5G46330/AT5G54310/AT1G30450…	85	1
GO:0005783	endoplasmic reticulum	Cellular component	170/3569	497/17310	6.24636e-13	1.34297e-10	1.15722e-10	AT4G34180/AT4G37640/AT3G19260/AT2G18680/AT2G33110/AT2G24180/AT4G36480/AT1G42990/AT1G51760/AT2G17720/AT1G08930/AT4G37370/AT1G26380/AT3G48890/AT3G58490/AT4G04800/AT2G38960/AT4G34460/AT5G03730/AT2G44080/AT2G17520/AT1G11905/AT1G22510/AT4G30210/AT4G00300/AT1G09070/AT4G27500/AT4G30600/AT3G04580/AT3G23150/AT5G45130/AT5G18290/AT1G29330/AT3G59900/AT3G11320/AT5G53560/AT5G24810/AT2G40940/AT3G28580/AT3G10800…	170	0
GO:0005789	endoplasmic reticulum membrane	Cellular component	27/3569	58/17310	8.34402e-06	0.000181816	0.000156669	AT4G37640/AT1G42990/AT3G58490/AT5G03730/AT2G17520/AT4G27500/AT5G53560/AT2G26300/AT1G21900/AT5G21990/AT4G01540/AT1G50430/AT1G15110/AT3G10660/AT3G47700/AT4G11220/AT1G08450/AT2G02810/AT2G36900/AT1G14360/AT1G66340/AT3G07680/AT3G60600/AT1G07810/AT2G01470/AT1G76490/AT1G79940	27	1
GO:0005795	Golgi stack	Cellular component	3569-09-01	17/17310	0.0032035	0.0327978	0.0282615	AT1G76970/AT1G21380/AT5G16880/AT2G38410/AT1G06210/AT3G02230/AT5G55500/AT5G63640/AT4G32760	9	1
GO:0005802	trans-Golgi network	Cellular component	66/3569	225/17310	0.00114066	0.0136245	0.0117401	AT2G37940/AT3G11820/AT5G18480/AT2G47650/AT1G61250/AT3G06300/AT3G66654/AT1G19360/AT1G31130/AT5G23850/AT4G02195/AT4G15610/AT5G13500/AT5G33290/AT5G44240/AT5G16910/AT1G59820/AT4G12250/AT5G43100/AT3G05710/AT4G21560/AT3G62720/AT5G11730/AT1G30000/AT2G03240/AT2G35610/AT4G30260/AT5G54310/AT1G30450/AT2G43790/AT1G64385/AT3G28480/AT5G54830/AT3G62830/AT5G14950/AT2G25520/AT2G14720/AT1G77140/AT4G21700/AT5G03700…	66	1
GO:0008287	protein serine/threonine phosphatase complex	Cellular component	13/3569	25/17310	0.000499298	0.00631466	0.00544127	AT3G26020/AT2G29400/AT5G57050/AT2G39840/AT3G21650/AT1G64040/AT5G24270/AT2G31305/AT4G26080/AT1G13460/AT5G59160/AT1G17720/AT5G03470	13	0
GO:0010008	endosome membrane	Cellular component	14/3569	27/17310	0.000315814	0.00452666	0.00390058	AT5G63880/AT2G06530/AT3G26090/AT5G13860/AT3G12400/AT3G53120/AT4G21560/AT2G36680/AT1G79590/AT1G16240/AT5G04920/AT4G29160/AT4G18800/AT4G39990	14	1
GO:0016021	integral component of membrane	Cellular component	54/3569	187/17310	0.00435504	0.0425606	0.036674	AT5G61210/AT2G01180/AT1G35350/AT5G51060/AT4G23010/AT2G39480/AT1G29330/AT3G19930/AT1G26730/AT5G16910/AT1G50430/AT1G14040/AT5G50440/AT2G03240/AT2G17730/AT2G21190/AT4G27970/AT3G09030/AT1G01820/AT2G24240/AT4G25350/AT4G11220/AT1G47750/AT3G20040/AT2G02810/AT4G35080/AT3G61450/AT2G14720/AT1G15880/AT3G04080/AT1G75000/AT4G20110/AT1G14360/AT4G38790/AT3G59500/AT3G60600/AT5G10840/AT5G41330/AT1G07810/AT5G05370…	54	0
GO:0030133	transport vesicle	Cellular component	3569-07-01	12/17310	0.00466199	0.0435795	0.037552	AT4G02195/AT1G21900/AT5G16830/AT1G23900/AT5G39510/AT3G07680/AT5G46860	7	1
GO:0031410	cytoplasmic vesicle	Cellular component	96/3569	309/17310	8.45654e-06	0.000181816	0.000156669	AT4G33430/AT5G18480/AT2G47650/AT1G61250/AT3G06300/AT3G66654/AT5G25250/AT5G63880/AT2G06530/AT1G19360/AT1G31130/AT5G23850/AT3G26090/AT5G13860/AT2G33120/AT4G02195/AT4G15610/AT1G09630/AT5G13500/AT5G33290/AT3G12400/AT5G44240/AT5G16910/AT1G59820/AT4G12250/AT1G21900/AT5G43100/AT3G05710/AT3G53120/AT4G21560/AT2G36680/AT3G62720/AT5G11730/AT1G30000/AT1G79590/AT2G03240/AT5G16830/AT1G47830/AT2G35610/AT4G30260…	96	0
GO:0031982	vesicle	Cellular component	100/3569	317/17310	2.64297e-06	0.000113648	9.79288e-05	AT4G33430/AT5G18480/AT2G47650/AT1G07000/AT1G61250/AT5G58430/AT3G06300/AT3G66654/AT5G25250/AT5G63880/AT2G06530/AT1G19360/AT1G31130/AT5G23850/AT3G26090/AT5G13860/AT2G33120/AT4G02195/AT4G15610/AT1G09630/AT5G13500/AT5G33290/AT3G12400/AT5G44240/AT5G16910/AT1G59820/AT4G12250/AT1G21900/AT5G61010/AT5G43100/AT3G05710/AT3G53120/AT4G21560/AT2G36680/AT3G62720/AT5G11730/AT1G30000/AT1G79590/AT2G03240/AT5G16830…	100	0
GO:0036452	ESCRT complex	Cellular component	3569-09-01	17/17310	0.0032035	0.0327978	0.0282615	AT5G63880/AT2G06530/AT5G13860/AT3G12400/AT3G53120/AT4G21560/AT2G36680/AT5G04920/AT4G29160	9	0
GO:0042175	nuclear outer membrane-endoplasmic reticulum membrane network	Cellular component	28/3569	61/17310	7.9882e-06	0.000181816	0.000156669	AT4G37640/AT1G42990/AT3G58490/AT5G03730/AT2G17520/AT4G27500/AT5G53560/AT2G26300/AT1G21900/AT5G21990/AT4G01540/AT1G50430/AT1G15110/AT3G10660/AT3G47700/AT4G11220/AT1G08450/AT2G02810/AT2G36900/AT1G14360/AT1G66340/AT3G07680/AT3G60600/AT1G07810/AT2G01470/AT1G76490/AT1G79940/AT4G08810	28	0
GO:0044431	Golgi apparatus part	Cellular component	87/3569	264/17310	1.62795e-06	8.75021e-05	7.53996e-05	AT2G37940/AT3G11820/AT5G18480/AT4G39890/AT2G47650/AT1G61250/AT3G06300/AT3G66654/AT1G19360/AT1G31130/AT5G23850/AT4G23010/AT1G76970/AT4G02195/AT4G15610/AT5G13500/AT5G33290/AT1G21380/AT5G44240/AT5G16910/AT1G59820/AT4G12250/AT5G43100/AT3G05710/AT4G21560/AT3G62720/AT5G11730/AT1G30000/AT2G03240/AT5G16830/AT5G16880/AT2G35610/AT4G30260/AT1G23900/AT2G38410/AT5G54310/AT1G30450/AT2G43790/AT1G58340/AT4G39390…	87	0
GO:0044432	endoplasmic reticulum part	Cellular component	33/3569	66/17310	1.0346e-07	1.11219e-05	9.58365e-06	AT4G37640/AT1G42990/AT3G58490/AT5G03730/AT2G17520/AT4G27500/AT5G53560/AT2G26300/AT1G21900/AT5G21990/AT4G01540/AT1G50430/AT1G15110/AT3G10660/AT3G47700/AT4G11220/AT1G08450/AT2G02810/AT3G08970/AT2G36900/AT1G14360/AT1G66340/AT5G28540/AT3G07680/AT5G42020/AT3G60600/AT1G09080/AT1G07810/AT2G01470/AT3G62600/AT1G76490/AT5G03160/AT1G79940	33	0
GO:0044433	cytoplasmic vesicle part	Cellular component	21/3569	48/17310	0.000246189	0.00407159	0.00350845	AT5G63880/AT2G06530/AT3G26090/AT5G13860/AT3G12400/AT3G53120/AT4G21560/AT2G36680/AT1G79590/AT1G47830/AT1G23900/AT5G46630/AT1G16240/AT5G04920/AT3G15980/AT5G64070/AT2G21390/AT4G29160/AT4G18800/AT1G60780/AT4G39990	21	1
GO:0044440	endosomal part	Cellular component	14/3569	27/17310	0.000315814	0.00452666	0.00390058	AT5G63880/AT2G06530/AT3G26090/AT5G13860/AT3G12400/AT3G53120/AT4G21560/AT2G36680/AT1G79590/AT1G16240/AT5G04920/AT4G29160/AT4G18800/AT4G39990	14	1
GO:0097708	intracellular vesicle	Cellular component	96/3569	309/17310	8.45654e-06	0.000181816	0.000156669	AT4G33430/AT5G18480/AT2G47650/AT1G61250/AT3G06300/AT3G66654/AT5G25250/AT5G63880/AT2G06530/AT1G19360/AT1G31130/AT5G23850/AT3G26090/AT5G13860/AT2G33120/AT4G02195/AT4G15610/AT1G09630/AT5G13500/AT5G33290/AT3G12400/AT5G44240/AT5G16910/AT1G59820/AT4G12250/AT1G21900/AT5G43100/AT3G05710/AT3G53120/AT4G21560/AT2G36680/AT3G62720/AT5G11730/AT1G30000/AT1G79590/AT2G03240/AT5G16830/AT1G47830/AT2G35610/AT4G30260…	96	1
GO:0098791	Golgi subcompartment	Cellular component	75/3569	240/17310	6.31223e-05	0.00113094	0.000974519	AT2G37940/AT3G11820/AT5G18480/AT2G47650/AT1G61250/AT3G06300/AT3G66654/AT1G19360/AT1G31130/AT5G23850/AT1G76970/AT4G02195/AT4G15610/AT5G13500/AT5G33290/AT1G21380/AT5G44240/AT5G16910/AT1G59820/AT4G12250/AT5G43100/AT3G05710/AT4G21560/AT3G62720/AT5G11730/AT1G30000/AT2G03240/AT5G16880/AT2G35610/AT4G30260/AT2G38410/AT5G54310/AT1G30450/AT2G43790/AT1G64385/AT3G28480/AT5G54830/AT3G62830/AT5G14950/AT2G25520…	75	0
GO:0099023	tethering complex	Cellular component	18/3569	28/17310	6.65617e-07	4.77025e-05	4.11048e-05	AT1G07000/AT5G58430/AT3G09520/AT3G29400/AT4G02350/AT3G14090/AT1G54090/AT5G61010/AT5G59730/AT5G50380/AT1G71820/AT3G10380/AT1G58340/AT5G03540/AT2G14720/AT1G72470/AT4G20110/AT1G30900	18	0
GO:1903293	phosphatase complex	Cellular component	13/3569	25/17310	0.000499298	0.00631466	0.00544127	AT3G26020/AT2G29400/AT5G57050/AT2G39840/AT3G21650/AT1G64040/AT5G24270/AT2G31305/AT4G26080/AT1G13460/AT5G59160/AT1G17720/AT5G03470	13	0
GO:0004568	chitinase activity	Molecular function	3051-09-01	12/14406	9.9397e-05	0.00465182	0.00406816	AT3G54420/AT4G01700/AT2G43620/AT1G02360/AT2G43590/AT3G47540/AT4G19810/AT2G43570/AT3G12500	9	0
GO:0004672	protein kinase activity	Molecular function	150/3051	450/14406	8.29536e-10	3.82416e-07	3.34434e-07	AT3G20410/AT1G09970/AT1G56140/AT3G46930/AT4G33430/AT1G74360/AT4G23190/AT1G74330/AT5G26751/AT4G18250/AT1G30270/AT4G21390/AT2G02220/AT5G12480/AT3G21630/AT3G08720/AT2G13790/AT1G18890/AT5G66210/AT4G08500/AT5G41180/AT2G01450/AT1G51660/AT3G28450/AT5G03730/AT1G56145/AT5G20480/AT1G61380/AT5G04870/AT1G01560/AT5G48380/AT1G74740/AT3G47570/AT4G09570/AT4G00970/AT4G24400/AT3G13380/AT2G19130/AT1G54960/AT1G06840…	150	1
GO:0004674	protein serine/threonine kinase activity	Molecular function	99/3051	302/14406	1.45758e-06	0.000153754	0.000134462	AT3G20410/AT1G09970/AT4G33430/AT1G74360/AT5G26751/AT4G18250/AT1G30270/AT2G02220/AT5G12480/AT3G21630/AT2G13790/AT1G18890/AT5G66210/AT4G08500/AT5G41180/AT2G01450/AT3G28450/AT5G03730/AT5G20480/AT5G04870/AT1G01560/AT1G74740/AT3G47570/AT4G09570/AT4G24400/AT1G54960/AT1G06840/AT1G16130/AT3G04580/AT3G23150/AT1G73080/AT5G66850/AT5G01950/AT1G66880/AT3G47090/AT4G35310/AT1G16670/AT4G11330/AT4G04490/AT4G01370…	99	0
GO:0004683	calmodulin-dependent protein kinase activity	Molecular function	19/3051	27/14406	5.55676e-08	1.28083e-05	1.12013e-05	AT3G20410/AT5G12480/AT1G18890/AT5G66210/AT5G04870/AT1G74740/AT4G09570/AT4G35310/AT2G17290/AT3G57530/AT1G76040/AT1G35670/AT5G58940/AT3G10660/AT1G20575/AT4G23650/AT4G04740/AT4G04695/AT1G50700	19	0
GO:0004712	protein serine/threonine/tyrosine kinase activity	Molecular function	22/3051	48/14406	0.000114616	0.00465182	0.00406816	AT3G46930/AT1G51660/AT5G03730/AT3G21220/AT2G31800/AT4G18950/AT1G14000/AT4G26070/AT1G73500/AT4G29810/AT2G24360/AT2G43850/AT5G11850/AT1G64300/AT5G01850/AT4G31170/AT3G27560/AT1G18160/AT3G06620/AT1G02090/AT1G67890/AT3G46920	22	0
GO:0004721	phosphoprotein phosphatase activity	Molecular function	53/3051	158/14406	0.000198037	0.00652107	0.00570287	AT3G02800/AT1G22280/AT3G49370/AT3G05580/AT1G69960/AT4G33920/AT2G30020/AT1G07630/AT4G31860/AT2G28890/AT2G29400/AT2G40180/AT3G55270/AT3G12620/AT3G62260/AT1G18480/AT1G48040/AT4G31750/AT4G28400/AT1G34750/AT3G15260/AT5G16480/AT1G68410/AT5G24430/AT5G57050/AT2G39840/AT3G55050/AT5G27840/AT2G20630/AT4G18140/AT1G05000/AT2G33700/AT3G02750/AT1G64040/AT4G31770/AT5G46410/AT5G11860/AT5G24270/AT4G11800/AT4G24730…	53	0
GO:0004722	protein serine/threonine phosphatase activity	Molecular function	47/3051	135/14406	0.000167191	0.00592884	0.00518494	AT1G22280/AT3G49370/AT3G05580/AT1G69960/AT4G33920/AT2G30020/AT1G07630/AT4G31860/AT2G28890/AT2G29400/AT2G40180/AT3G12620/AT3G62260/AT1G18480/AT1G48040/AT4G31750/AT4G28400/AT1G34750/AT3G15260/AT1G68410/AT5G24430/AT5G57050/AT2G39840/AT3G55050/AT5G27840/AT2G20630/AT4G18140/AT2G33700/AT3G02750/AT1G64040/AT4G31770/AT5G46410/AT5G11860/AT5G24270/AT4G11800/AT4G24730/AT4G26080/AT5G59160/AT5G59220/AT3G06270…	47	1
GO:0004842	ubiquitin-protein transferase activity	Molecular function	61/3051	189/14406	0.000230467	0.00684787	0.00598866	AT2G35930/AT5G27420/AT3G05200/AT4G14220/AT5G59550/AT1G12760/AT2G42360/AT3G07370/AT3G46620/AT1G20780/AT4G25230/AT5G43190/AT5G01720/AT3G52450/AT3G54850/AT4G11360/AT5G65200/AT1G08050/AT2G22010/AT1G29340/AT5G20910/AT3G12630/AT1G14260/AT5G67250/AT3G01650/AT5G45100/AT1G79380/AT3G46510/AT5G50430/AT1G06770/AT5G02750/AT4G28370/AT1G76920/AT4G19700/AT4G27960/AT1G78870/AT4G12570/AT3G05545/AT2G30580/AT5G13530…	61	0
GO:0005484	SNAP receptor activity	Molecular function	3051-12-01	24/14406	0.0016454	0.0329795	0.0288415	AT3G11820/AT3G52400/AT5G61210/AT4G02195/AT3G05710/AT5G50440/AT1G79590/AT5G16830/AT3G24350/AT1G16240/AT2G36900/AT5G46860	12	0
GO:0005509	calcium ion binding	Molecular function	44/3051	106/14406	1.66761e-06	0.000153754	0.000134462	AT5G54490/AT2G41100/AT1G76650/AT2G41110/AT3G49370/AT5G04170/AT4G17615/AT4G20780/AT1G18210/AT3G10300/AT3G29000/AT3G25600/AT4G27280/AT5G42380/AT1G21550/AT5G28830/AT2G41410/AT5G44090/AT1G65540/AT3G03000/AT4G26470/AT3G50770/AT5G24430/AT3G56800/AT1G08450/AT5G39670/AT5G49480/AT3G47480/AT3G59450/AT5G12380/AT3G51920/AT5G37780/AT5G24270/AT4G37010/AT4G26080/AT1G62820/AT3G50360/AT3G22930/AT4G14640/AT5G37770…	44	0
GO:0005516	calmodulin binding	Molecular function	60/3051	159/14406	1.20289e-06	0.000153754	0.000134462	AT3G63380/AT2G02010/AT4G37640/AT2G23320/AT1G13210/AT2G41010/AT3G57330/AT1G01340/AT1G61560/AT4G01010/AT2G15760/AT2G22300/AT5G62570/AT4G33050/AT5G04020/AT2G39200/AT5G57010/AT1G22070/AT3G17700/AT4G28600/AT2G43120/AT5G26920/AT5G57580/AT1G11310/AT4G29900/AT3G04670/AT1G27770/AT5G48570/AT4G30490/AT2G26190/AT4G31550/AT5G58940/AT2G17480/AT3G59220/AT2G46430/AT3G13600/AT4G24240/AT5G62070/AT5G37710/AT4G00500…	60	0
GO:0015197	peptide transporter activity	Molecular function	39/3051	116/14406	0.00123746	0.0271651	0.0237567	AT4G12120/AT5G44070/AT1G12360/AT1G76970/AT1G21380/AT1G20350/AT5G01180/AT1G21900/AT3G60540/AT2G34250/AT5G16880/AT2G02040/AT1G14010/AT2G38410/AT5G53550/AT1G48370/AT5G55930/AT1G57620/AT5G46050/AT1G72750/AT1G26690/AT2G17980/AT3G61450/AT2G45070/AT1G77140/AT3G07680/AT1G06210/AT2G46520/AT1G29310/AT5G63640/AT4G32760/AT1G09270/AT2G16950/AT4G27730/AT3G03110/AT5G60460/AT1G30630/AT1G65730/AT1G27970	39	0
GO:0015662	ATPase activity, coupled to transmembrane movement of ions, phosphorylative mechanism	Molecular function	18/3051	35/14406	7.43984e-05	0.00465182	0.00406816	AT3G63380/AT4G37640/AT1G13210/AT3G25610/AT3G57330/AT5G04930/AT4G29900/AT5G44240/AT1G59820/AT1G27770/AT1G17500/AT5G44790/AT1G07810/AT5G53010/AT1G63440/AT2G18960/AT4G30190/AT4G33520	18	0
GO:0016298	lipase activity	Molecular function	29/3051	76/14406	0.000526655	0.0121394	0.0106163	AT4G24160/AT4G11850/AT2G26560/AT3G62590/AT1G02660/AT5G14930/AT1G06800/AT2G42010/AT4G00240/AT2G30550/AT1G54000/AT3G16785/AT2G05260/AT1G53920/AT5G37710/AT4G00500/AT1G54030/AT3G48090/AT3G52430/AT3G14075/AT4G11840/AT5G58700/AT3G61680/AT5G24210/AT4G11830/AT4G18550/AT1G52760/AT3G54950/AT1G61850	29	0
GO:0016877	ligase activity, forming carbon-sulfur bonds	Molecular function	18/3051	39/14406	0.000425566	0.0103256	0.00903002	AT1G20510/AT5G36880/AT4G23850/AT3G21230/AT5G08300/AT1G64400/AT2G21470/AT5G27600/AT2G47240/AT3G48990/AT3G05970/AT5G45900/AT1G51680/AT2G20420/AT3G21240/AT2G30110/AT1G05180/AT4G19010	18	0
GO:0019787	ubiquitin-like protein transferase activity	Molecular function	62/3051	193/14406	0.00023767	0.00684787	0.00598866	AT2G35930/AT5G27420/AT3G05200/AT4G14220/AT5G59550/AT1G12760/AT2G42360/AT3G07370/AT3G46620/AT1G20780/AT4G25230/AT5G60410/AT5G43190/AT5G01720/AT3G52450/AT3G54850/AT4G11360/AT5G65200/AT1G08050/AT2G22010/AT1G29340/AT5G20910/AT3G12630/AT1G14260/AT5G67250/AT3G01650/AT5G45100/AT1G79380/AT3G46510/AT5G50430/AT1G06770/AT5G02750/AT4G28370/AT1G76920/AT4G19700/AT4G27960/AT1G78870/AT4G12570/AT3G05545/AT2G30580…	62	0
GO:0022804	active transmembrane transporter activity	Molecular function	99/3051	358/14406	0.00192754	0.0370248	0.0323792	AT3G63380/AT2G38290/AT4G37640/AT1G59870/AT1G13210/AT5G26340/AT3G18830/AT3G25610/AT3G62150/AT3G57330/AT1G30420/AT3G23550/AT1G53390/AT5G44070/AT1G08930/AT5G13490/AT1G61800/AT5G04930/AT2G02860/AT3G13050/AT2G39480/AT2G47000/AT5G10190/AT3G47780/AT2G20780/AT1G71880/AT2G36380/AT3G19930/AT4G29900/AT1G20350/AT1G15520/AT5G44240/AT4G39030/AT3G21690/AT1G59820/AT2G17500/AT1G27770/AT1G80300/AT1G79410/AT5G13750…	99	0
GO:0030246	carbohydrate binding	Molecular function	30/3051	74/14406	0.000121089	0.00465182	0.00406816	AT1G61360/AT1G61370/AT4G21390/AT3G15356/AT3G16530/AT1G34300/AT1G15530/AT1G61380/AT4G29050/AT1G65390/AT4G32300/AT5G18470/AT1G78860/AT4G27300/AT1G78850/AT3G16030/AT1G78830/AT5G35370/AT1G61610/AT2G02360/AT3G53000/AT1G67520/AT5G60300/AT1G11330/AT2G02350/AT5G60900/AT1G61400/AT1G63090/AT1G61460/AT1G11340	30	0
GO:0033218	amide binding	Molecular function	3051-11-01	21/14406	0.00158479	0.0329795	0.0288415	AT2G30870/AT2G47730/AT1G29330/AT1G17170/AT1G02930/AT1G17750/AT1G02920/AT1G68310/AT4G02520/AT1G75270/AT1G78380	11	0
GO:0042277	peptide binding	Molecular function	3051-11-01	18/14406	0.000269836	0.00691079	0.00604369	AT2G30870/AT2G47730/AT1G29330/AT1G17170/AT1G02930/AT1G17750/AT1G02920/AT1G68310/AT4G02520/AT1G75270/AT1G78380	11	0
GO:0043295	glutathione binding	Molecular function	3051-08-01	10/14406	0.000119343	0.00465182	0.00406816	AT2G30870/AT2G47730/AT1G17170/AT1G02930/AT1G02920/AT4G02520/AT1G75270/AT1G78380	8	1
GO:0072341	modified amino acid binding	Molecular function	3051-08-01	10/14406	0.000119343	0.00465182	0.00406816	AT2G30870/AT2G47730/AT1G17170/AT1G02930/AT1G02920/AT4G02520/AT1G75270/AT1G78380	8	0
GO:1900750	oligopeptide binding	Molecular function	3051-08-01	10/14406	0.000119343	0.00465182	0.00406816	AT2G30870/AT2G47730/AT1G17170/AT1G02930/AT1G02920/AT4G02520/AT1G75270/AT1G78380	8	1
GO:1901681	sulfur compound binding	Molecular function	3051-11-01	18/14406	0.000269836	0.00691079	0.00604369	AT2G30870/AT2G47730/AT1G17170/AT1G02930/AT5G53470/AT1G02920/AT4G02520/AT1G75270/AT1G78380/AT4G24230/AT4G27780	11	0

## Sheet: Col-O3-down
GO ID	Description	Category	GeneRatio	BgRatio	pvalue	p.adjust	qvalue	geneID	Count	Removed by REVIGO
GO:0000023	maltose metabolic process	Biological process	120/3838	151/15023	4.34595e-44	2.21209e-41	1.67129e-41	AT4G04340/AT2G35960/AT4G30020/AT4G27700/AT3G01440/AT1G03310/AT1G31230/AT5G13730/AT3G15570/AT5G53580/AT5G58140/AT5G64860/AT3G18110/AT2G26900/AT2G01870/AT3G01660/AT2G29630/AT4G31850/AT2G39930/AT5G57930/AT3G48200/AT3G09650/AT3G09050/AT3G29185/AT5G63780/AT1G07440/AT1G14030/AT3G07670/AT5G23060/AT4G17770/AT2G40840/AT3G28760/AT3G17930/AT2G27040/AT3G52750/AT2G30390/AT4G17360/AT1G07280/AT5G39210/AT5G08570…	120	0
GO:0000096	sulfur amino acid metabolic process	Biological process	197/3838	334/15023	4.76652e-39	1.45569e-36	1.09981e-36	AT1G55260/AT1G55330/AT2G05920/AT1G70280/AT4G38770/AT1G12090/AT3G57050/AT5G55230/AT1G31650/AT5G44020/AT2G42320/AT1G76100/AT4G23670/AT1G43580/AT3G26520/AT1G44446/AT3G03780/AT3G30300/AT3G53420/AT5G50000/AT5G01020/AT5G41760/AT1G60000/AT2G24290/AT1G09310/AT1G72500/AT5G13140/AT3G59400/AT1G11680/AT5G47820/AT1G12820/AT4G35920/AT4G32980/AT3G59060/AT5G18690/AT3G19820/AT5G12250/AT2G40540/AT3G04940/AT5G23060…	197	1
GO:0000097	sulfur amino acid biosynthetic process	Biological process	181/3838	296/15023	6.29293e-39	1.60155e-36	1.21001e-36	AT1G55260/AT1G55330/AT2G05920/AT1G70280/AT4G38770/AT1G12090/AT3G57050/AT5G55230/AT1G31650/AT5G44020/AT2G42320/AT1G76100/AT4G23670/AT1G43580/AT3G26520/AT1G44446/AT3G03780/AT3G30300/AT3G53420/AT5G50000/AT5G01020/AT5G41760/AT1G60000/AT2G24290/AT1G09310/AT1G72500/AT5G13140/AT3G59400/AT1G11680/AT5G47820/AT1G12820/AT4G35920/AT3G59060/AT5G18690/AT3G19820/AT5G12250/AT2G40540/AT3G04940/AT5G23060/AT4G24510…	181	1
GO:0000226	microtubule cytoskeleton organization	Biological process	90/3838	239/15023	2.13521e-05	0.000141759	0.000107103	AT3G08680/AT2G28950/AT4G29720/AT1G69420/AT1G60800/AT5G51550/AT3G60320/AT3G45850/AT2G26730/AT1G65010/AT4G20260/AT1G51940/AT4G30020/AT5G55230/AT5G43700/AT5G58960/AT5G15050/AT2G04280/AT1G28440/AT4G16340/AT4G28050/AT5G10020/AT3G18110/AT4G26760/AT1G20090/AT2G22670/AT5G50420/AT4G35920/AT3G60740/AT3G44200/AT2G20190/AT5G65700/AT1G55130/AT3G22780/AT5G48910/AT3G43610/AT2G43360/AT3G62300/AT2G27040/AT1G74690…	90	1
GO:0000272	polysaccharide catabolic process	Biological process	30/3838	44/15023	3.41193e-09	3.49665e-08	2.6418e-08	AT3G56370/AT2G35620/AT2G26730/AT5G55230/AT1G31420/AT5G60920/AT1G75680/AT5G64860/AT3G19820/AT4G31850/AT1G69830/AT2G40840/AT1G10760/AT3G52750/AT4G34980/AT3G01810/AT5G26570/AT3G10940/AT1G03630/AT1G68560/AT2G36390/AT5G55480/AT5G17520/AT3G16000/AT4G18240/AT5G04360/AT3G52180/AT1G43670/AT3G01510/AT5G51820	30	1
GO:0000373	Group II intron splicing	Biological process	3838-08-01	11/15023	0.00138131	0.00684824	0.005174	AT1G23400/AT3G01370/AT5G16180/AT3G23070/AT3G27750/AT4G31010/AT2G15820/AT2G20020	8	0
GO:0000394	RNA splicing, via endonucleolytic cleavage and ligation	Biological process	78/3838	140/15023	2.54489e-14	4.73909e-13	3.58049e-13	AT2G05920/AT1G70280/AT3G57050/AT1G43580/AT3G30300/AT5G50000/AT5G01020/AT5G41760/AT2G24290/AT1G11680/AT5G47820/AT1G12820/AT2G40540/AT5G10800/AT3G14860/AT2G16800/AT4G22756/AT2G33310/AT1G80790/AT3G17330/AT5G11720/AT5G08430/AT3G11620/AT4G12110/AT3G16200/AT3G66658/AT5G44200/AT1G33400/AT2G33990/AT2G17265/AT5G65760/AT5G51140/AT1G48230/AT5G40870/AT4G15820/AT4G15930/AT4G29680/AT2G31670/AT4G33740/AT5G23550…	78	0
GO:0003002	regionalization	Biological process	72/3838	211/15023	0.00321924	0.0149416	0.0112887	AT2G21050/AT4G32880/AT1G04550/AT2G45190/AT4G12970/AT5G61480/AT1G05470/AT2G30424/AT2G44830/AT3G13510/AT5G67200/AT2G32010/AT1G54200/AT2G33860/AT5G13300/AT4G00480/AT3G07540/AT3G54720/AT2G34710/AT3G54220/AT5G13290/AT1G17840/AT5G37020/AT2G30420/AT1G73590/AT5G55540/AT2G26330/AT1G11130/AT2G41370/AT4G37750/AT1G05690/AT2G37630/AT4G24670/AT5G43810/AT2G42580/AT4G20910/AT4G32970/AT1G28560/AT1G20330/AT2G20875…	72	1
GO:0005982	starch metabolic process	Biological process	158/3838	224/15023	8.55576e-46	6.53232e-43	4.93532e-43	AT3G56370/AT4G04340/AT2G35960/AT2G21380/AT2G35620/AT2G26730/AT4G30020/AT5G55230/AT1G31420/AT4G27700/AT3G01440/AT1G03310/AT1G31230/AT3G29320/AT5G60920/AT5G13730/AT1G75680/AT3G15570/AT3G14210/AT3G46970/AT5G53580/AT5G58140/AT5G64860/AT3G18110/AT2G26900/AT2G01870/AT3G01660/AT3G19820/AT2G29630/AT4G31850/AT2G39930/AT5G57930/AT1G69830/AT3G48200/AT3G09650/AT3G09050/AT3G29185/AT5G63780/AT1G07440/AT1G14030…	158	0
GO:0005983	starch catabolic process	Biological process	3838-11-01	16/15023	0.000347828	0.00188345	0.00142299	AT5G64860/AT1G69830/AT2G40840/AT1G10760/AT5G26570/AT3G10940/AT5G17520/AT5G04360/AT3G52180/AT1G43670/AT3G01510	11	1
GO:0005984	disaccharide metabolic process	Biological process	129/3838	186/15023	2.43252e-36	4.64307e-34	3.50795e-34	AT4G04340/AT2G35960/AT4G30020/AT4G27700/AT3G01440/AT1G03310/AT1G31230/AT5G13730/AT3G15570/AT4G09510/AT5G53580/AT5G58140/AT5G64860/AT3G18110/AT4G39770/AT2G26900/AT2G01870/AT3G01660/AT2G29630/AT4G31850/AT2G39930/AT5G57930/AT3G48200/AT3G09650/AT3G09050/AT3G29185/AT5G63780/AT1G07440/AT1G14030/AT3G07670/AT5G23060/AT4G17770/AT2G40840/AT3G28760/AT1G78580/AT3G17930/AT2G27040/AT3G52750/AT2G30390/AT4G17360…	129	0
GO:0006066	alcohol metabolic process	Biological process	66/3838	162/15023	1.51687e-05	0.000105765	7.99081e-05	AT3G23410/AT1G05470/AT1G66130/AT1G71710/AT2G21320/AT2G32010/AT3G01180/AT1G52340/AT2G31380/AT3G02870/AT1G64670/AT3G43600/AT2G41290/AT4G22200/AT1G66330/AT2G29090/AT1G67080/AT5G64850/AT5G01260/AT5G40390/AT5G63700/AT1G55960/AT1G23740/AT2G43900/AT2G29300/AT1G64780/AT4G37760/AT1G70985/AT2G34460/AT2G15020/AT1G18060/AT1G66980/AT5G55480/AT5G67030/AT1G07010/AT5G38520/AT1G71340/AT1G64770/AT4G31310/AT4G32770…	66	1
GO:0006073	cellular glucan metabolic process	Biological process	196/3838	368/15023	1.5975e-30	1.62626e-28	1.22868e-28	AT3G56370/AT3G08600/AT4G04340/AT2G35960/AT2G21380/AT2G35620/AT2G26730/AT3G05900/AT4G30020/AT5G55230/AT5G09870/AT1G04040/AT1G31420/AT4G27700/AT3G01440/AT1G03310/AT1G31230/AT3G29320/AT5G60920/AT5G13730/AT1G75680/AT3G15570/AT3G14210/AT3G46970/AT1G12500/AT5G53580/AT5G58140/AT5G64860/AT3G18110/AT2G26900/AT4G32410/AT4G12420/AT2G01870/AT3G01660/AT2G20190/AT3G19820/AT2G29630/AT4G31850/AT2G39930/AT5G57930…	196	1
GO:0006081	cellular aldehyde metabolic process	Biological process	205/3838	429/15023	6.90424e-24	3.10081e-22	2.34274e-22	AT4G26520/AT4G18030/AT4G27700/AT5G52780/AT5G13730/AT1G10360/AT3G14210/AT5G53580/AT4G03205/AT3G59400/AT3G10850/AT4G26500/AT3G02870/AT4G32980/AT1G14345/AT3G59060/AT2G29630/AT4G31850/AT4G14890/AT3G48200/AT1G05385/AT3G29185/AT1G07440/AT1G14030/AT3G07670/AT5G23060/AT4G00370/AT4G15560/AT3G11670/AT1G22700/AT5G58370/AT3G17930/AT3G49140/AT3G52750/AT2G30390/AT1G55805/AT3G56940/AT4G25080/AT3G16250/AT5G10690…	205	0
GO:0006084	acetyl-CoA metabolic process	Biological process	41/3838	85/15023	5.30252e-06	3.96909e-05	2.99874e-05	AT3G08680/AT5G16590/AT2G26730/AT4G12730/AT1G01620/AT1G75680/AT5G50000/AT4G16340/AT3G19820/AT5G12250/AT3G06650/AT2G43360/AT4G22756/AT2G26640/AT1G76090/AT1G74690/AT5G13710/AT1G62640/AT4G12110/AT5G50375/AT3G52940/AT5G56040/AT1G48230/AT3G24040/AT1G20330/AT4G14850/AT2G29390/AT4G17190/AT1G45130/AT5G49460/AT2G14890/AT1G64650/AT5G15350/AT4G18060/AT2G04780/AT2G01070/AT5G47770/AT2G13820/AT1G20950/AT1G44900…	41	1
GO:0006090	pyruvate metabolic process	Biological process	167/3838	412/15023	1.08503e-11	1.49265e-10	1.12774e-10	AT4G18030/AT3G26520/AT5G60920/AT1G72150/AT4G23400/AT3G53420/AT3G14210/AT2G45960/AT2G36830/AT3G10850/AT4G32410/AT1G13930/AT4G32980/AT1G14345/AT3G59060/AT2G29630/AT5G12250/AT4G31850/AT4G14890/AT3G61430/AT3G29185/AT1G14030/AT3G07670/AT5G23060/AT4G15560/AT3G11670/AT1G22700/AT3G49140/AT2G30390/AT3G56940/AT4G25080/AT5G08570/AT3G16250/AT5G10690/AT5G62790/AT3G59780/AT1G44920/AT5G35790/AT4G34090/AT1G26230…	167	0
GO:0006098	pentose-phosphate shunt	Biological process	99/3838	182/15023	7.6031e-17	1.6352e-15	1.23543e-15	AT4G26520/AT4G27700/AT5G52780/AT5G13730/AT1G10360/AT3G14210/AT5G53580/AT3G59400/AT1G14345/AT2G29630/AT4G31850/AT4G14890/AT3G48200/AT1G05385/AT1G07440/AT5G23060/AT4G00370/AT3G17930/AT3G52750/AT2G30390/AT3G16250/AT5G62790/AT3G59780/AT5G35790/AT4G34090/AT2G21530/AT1G19150/AT1G22630/AT1G77090/AT1G32060/AT5G44520/AT1G08550/AT3G47430/AT4G33470/AT4G35760/AT1G04640/AT1G03630/AT5G58260/AT5G51720/AT3G56010…	99	1
GO:0006304	DNA modification	Biological process	63/3838	181/15023	0.00335479	0.01543	0.0116577	AT5G43990/AT3G22780/AT3G62300/AT2G27040/AT1G80790/AT2G06210/AT1G67320/AT4G37750/AT4G02020/AT5G25590/AT3G02890/AT4G20910/AT3G14980/AT5G61460/AT5G46280/AT3G49250/AT4G00380/AT3G24320/AT2G16390/AT5G25480/AT2G13540/AT1G80850/AT1G04020/AT2G16440/AT1G15215/AT1G67630/AT4G02060/AT3G63250/AT3G23780/AT2G31320/AT3G17310/AT5G08020/AT1G63470/AT5G48360/AT1G63640/AT4G29360/AT5G14620/AT5G52950/AT3G20010/AT3G23740…	63	0
GO:0006305	DNA alkylation	Biological process	63/3838	178/15023	0.00214151	0.0103484	0.00781845	AT5G43990/AT3G22780/AT3G62300/AT2G27040/AT1G80790/AT2G06210/AT1G67320/AT4G37750/AT4G02020/AT5G25590/AT3G02890/AT4G20910/AT3G14980/AT5G61460/AT5G46280/AT3G49250/AT4G00380/AT3G24320/AT2G16390/AT5G25480/AT2G13540/AT1G80850/AT1G04020/AT2G16440/AT1G15215/AT1G67630/AT4G02060/AT3G63250/AT3G23780/AT2G31320/AT3G17310/AT5G08020/AT1G63470/AT5G48360/AT1G63640/AT4G29360/AT5G14620/AT5G52950/AT3G20010/AT3G23740…	63	1
GO:0006306	DNA methylation	Biological process	63/3838	178/15023	0.00214151	0.0103484	0.00781845	AT5G43990/AT3G22780/AT3G62300/AT2G27040/AT1G80790/AT2G06210/AT1G67320/AT4G37750/AT4G02020/AT5G25590/AT3G02890/AT4G20910/AT3G14980/AT5G61460/AT5G46280/AT3G49250/AT4G00380/AT3G24320/AT2G16390/AT5G25480/AT2G13540/AT1G80850/AT1G04020/AT2G16440/AT1G15215/AT1G67630/AT4G02060/AT3G63250/AT3G23780/AT2G31320/AT3G17310/AT5G08020/AT1G63470/AT5G48360/AT1G63640/AT4G29360/AT5G14620/AT5G52950/AT3G20010/AT3G23740…	63	0
GO:0006364	rRNA processing	Biological process	112/3838	241/15023	1.29195e-12	2.09873e-11	1.58564e-11	AT5G44190/AT3G08010/AT5G58140/AT3G17040/AT3G59400/AT1G63680/AT5G02250/AT4G14890/AT2G04270/AT1G42550/AT5G23060/AT3G27690/AT3G56940/AT4G25080/AT1G03160/AT2G21530/AT1G19150/AT5G36170/AT1G68010/AT1G32060/AT1G08550/AT3G25690/AT1G04640/AT1G03630/AT5G46420/AT1G54780/AT2G30170/AT1G74850/AT5G58330/AT4G10340/AT3G54890/AT3G08940/AT2G21330/AT3G47450/AT5G53490/AT3G13490/AT4G34730/AT5G38520/AT1G03600/AT4G02770…	112	0
GO:0006417	regulation of translation	Biological process	71/3838	193/15023	0.000337535	0.00185402	0.00140075	AT2G02070/AT4G17810/AT4G18390/AT5G43700/AT3G26932/AT5G44190/AT5G54630/AT3G17040/AT1G16680/AT5G23570/AT1G24450/AT3G60740/AT2G40570/AT3G02830/AT2G27040/AT2G06210/AT2G26580/AT5G47630/AT5G35930/AT4G02020/AT5G46420/AT5G13000/AT5G43810/AT3G02890/AT4G20910/AT3G14980/AT5G44200/AT1G33400/AT4G13020/AT3G49250/AT2G16390/AT1G10180/AT2G45730/AT2G13540/AT1G14690/AT4G17600/AT2G31320/AT4G16390/AT1G63470/AT1G63640…	71	1
GO:0006470	protein dephosphorylation	Biological process	73/3838	178/15023	4.14467e-06	3.14871e-05	2.37893e-05	AT2G41940/AT1G69690/AT5G44190/AT1G76100/AT5G08330/AT2G43010/AT1G76110/AT3G08010/AT5G58140/AT3G17040/AT5G63780/AT1G42550/AT5G19940/AT5G58670/AT1G74470/AT2G22540/AT1G03160/AT5G36170/AT1G68010/AT3G10940/AT1G32060/AT3G25690/AT5G48790/AT2G31070/AT1G54780/AT5G46110/AT1G30210/AT2G30170/AT1G74850/AT1G75460/AT1G68520/AT3G08940/AT2G21330/AT1G03130/AT1G03600/AT4G02770/AT4G22890/AT5G66570/AT1G62750/AT3G55800…	73	0
GO:0006534	cysteine metabolic process	Biological process	112/3838	206/15023	7.40996e-19	2.21863e-17	1.67623e-17	AT1G55260/AT1G55330/AT4G38770/AT1G12090/AT5G55230/AT1G31650/AT5G44020/AT2G42320/AT1G76100/AT4G23670/AT3G26520/AT1G44446/AT3G53420/AT5G50000/AT1G60000/AT1G09310/AT1G72500/AT5G13140/AT3G59400/AT4G35920/AT3G59060/AT5G18690/AT3G19820/AT5G12250/AT3G04940/AT5G23060/AT4G24510/AT4G15560/AT1G22700/AT5G19940/AT4G22756/AT1G74470/AT3G52750/AT3G56940/AT2G47450/AT5G01090/AT4G04830/AT2G24270/AT1G35420/AT1G74090…	112	1
GO:0006555	methionine metabolic process	Biological process	77/3838	102/15023	4.43348e-26	2.41783e-24	1.82673e-24	AT2G05920/AT1G70280/AT3G57050/AT1G43580/AT3G03780/AT3G30300/AT5G50000/AT5G01020/AT5G41760/AT2G24290/AT1G11680/AT5G47820/AT1G12820/AT2G40540/AT3G14860/AT2G16800/AT4G22756/AT5G20980/AT2G33310/AT1G80790/AT3G17330/AT5G11720/AT5G08430/AT3G11620/AT4G12110/AT3G16200/AT3G66658/AT5G44200/AT1G33400/AT2G33990/AT2G17265/AT5G65760/AT5G51140/AT1G48230/AT5G40870/AT4G15820/AT4G15930/AT4G29680/AT2G31670/AT4G33740…	77	1
GO:0006633	fatty acid biosynthetic process	Biological process	57/3838	137/15023	2.74736e-05	0.000175532	0.000132619	AT1G49430/AT4G27030/AT4G32980/AT3G59060/AT5G23060/AT4G24510/AT4G15560/AT3G11670/AT3G56940/AT5G62790/AT1G62640/AT3G25110/AT5G08415/AT5G47630/AT5G01220/AT1G08550/AT1G23740/AT1G04640/AT5G17230/AT1G03630/AT1G54780/AT3G15850/AT4G34250/AT2G43710/AT2G07050/AT1G68530/AT3G02630/AT2G21330/AT5G53490/AT2G15090/AT2G45690/AT1G32200/AT5G63980/AT1G31800/AT4G14070/AT1G67730/AT2G22990/AT4G30580/AT4G03560/AT1G36160…	57	1
GO:0006636	unsaturated fatty acid biosynthetic process	Biological process	40/3838	67/15023	3.2957e-09	3.40036e-08	2.56905e-08	AT4G27030/AT4G32980/AT3G59060/AT5G23060/AT4G15560/AT3G11670/AT3G56940/AT5G62790/AT5G01220/AT1G08550/AT1G23740/AT1G04640/AT5G17230/AT1G03630/AT1G54780/AT3G15850/AT2G43710/AT2G07050/AT1G68530/AT2G21330/AT5G53490/AT1G32200/AT1G31800/AT4G14070/AT2G22990/AT4G30580/AT5G09660/AT1G09340/AT3G26900/AT4G33010/AT5G45680/AT2G35500/AT4G01050/AT4G38970/AT3G53130/AT3G63520/AT1G42970/AT2G44920/AT5G18660/AT4G18480	40	0
GO:0006637	acyl-CoA metabolic process	Biological process	42/3838	88/15023	5.7432e-06	4.23665e-05	3.20089e-05	AT3G08680/AT5G16590/AT2G26730/AT5G45940/AT4G12730/AT1G01620/AT1G75680/AT5G50000/AT4G16340/AT3G19820/AT5G12250/AT3G06650/AT2G43360/AT4G22756/AT2G26640/AT1G76090/AT1G74690/AT5G13710/AT1G62640/AT4G12110/AT5G50375/AT3G52940/AT5G56040/AT1G48230/AT3G24040/AT1G20330/AT4G14850/AT2G29390/AT4G17190/AT1G45130/AT5G49460/AT2G14890/AT1G64650/AT5G15350/AT4G18060/AT2G04780/AT2G01070/AT5G47770/AT2G13820/AT1G20950…	42	1
GO:0006644	phospholipid metabolic process	Biological process	176/3838	395/15023	8.41753e-17	1.78522e-15	1.34877e-15	AT4G00400/AT4G18030/AT2G32090/AT3G02660/AT5G14410/AT1G01610/AT3G14210/AT4G27030/AT1G62430/AT3G60620/AT3G10850/AT4G35920/AT4G32980/AT1G14345/AT3G59060/AT2G29630/AT4G31850/AT4G14890/AT3G29185/AT1G14030/AT3G07670/AT5G23060/AT4G15560/AT3G11670/AT1G22700/AT3G49140/AT2G30390/AT3G56940/AT4G25080/AT3G16250/AT5G10690/AT5G62790/AT3G59780/AT1G44920/AT5G35790/AT3G18000/AT4G34090/AT1G26230/AT1G17220/AT1G19150…	176	1
GO:0006650	glycerophospholipid metabolic process	Biological process	69/3838	178/15023	6.62463e-05	0.00039826	0.000300895	AT4G00400/AT2G32090/AT3G02660/AT5G14410/AT1G01610/AT4G27030/AT4G35920/AT4G31850/AT3G29185/AT1G14030/AT4G15560/AT3G11670/AT1G22700/AT5G62790/AT3G18000/AT1G26230/AT1G08550/AT3G28140/AT4G28080/AT5G17230/AT1G03630/AT3G15850/AT2G43710/AT5G18850/AT5G09960/AT4G01510/AT2G07050/AT3G21260/AT3G16000/AT2G21180/AT5G40500/AT3G47450/AT3G03180/AT4G31560/AT5G23550/AT5G44010/AT1G32200/AT2G03890/AT5G06480/AT1G31800…	69	1
GO:0006655	phosphatidylglycerol biosynthetic process	Biological process	40/3838	61/15023	5.33333e-11	6.3625e-10	4.80702e-10	AT4G00400/AT3G02660/AT1G01610/AT4G35920/AT4G31850/AT3G29185/AT1G14030/AT4G15560/AT3G11670/AT1G22700/AT5G62790/AT1G26230/AT1G08550/AT4G28080/AT5G17230/AT1G03630/AT3G15850/AT2G43710/AT2G07050/AT3G16000/AT3G47450/AT1G32200/AT1G31800/AT4G14070/AT4G36390/AT3G06980/AT3G09210/AT4G02790/AT3G18390/AT2G47590/AT4G30580/AT1G49380/AT1G50900/AT1G78690/AT3G12930/AT5G09660/AT4G17740/AT2G20890/AT3G63520/AT4G18480	40	0
GO:0006694	steroid biosynthetic process	Biological process	78/3838	191/15023	2.39466e-06	1.90451e-05	1.4389e-05	AT3G08680/AT2G45400/AT5G16590/AT2G26730/AT2G24150/AT1G72430/AT4G12730/AT1G01620/AT1G75680/AT5G50000/AT4G16340/AT1G58440/AT1G11680/AT4G34650/AT5G21100/AT3G19820/AT5G12250/AT1G60660/AT1G24170/AT3G55360/AT5G05630/AT2G43360/AT5G24155/AT4G22756/AT2G26640/AT1G76090/AT3G28200/AT4G22010/AT5G05690/AT5G13710/AT1G78970/AT4G08950/AT1G62640/AT1G07420/AT2G26260/AT4G12110/AT1G28130/AT5G50375/AT3G52940/AT2G21860…	78	1
GO:0006720	isoprenoid metabolic process	Biological process	200/3838	405/15023	1.45329e-25	7.39722e-24	5.58878e-24	AT5G07180/AT4G27430/AT4G18030/AT5G57030/AT3G14210/AT1G58440/AT3G59400/AT1G11680/AT3G10850/AT2G17650/AT1G52340/AT2G20180/AT4G32980/AT1G14345/AT3G59060/AT2G29630/AT4G24660/AT4G31850/AT4G14890/AT3G10230/AT1G15550/AT3G29185/AT1G14030/AT3G07670/AT5G23060/AT4G15560/AT3G11670/AT2G32440/AT1G22700/AT3G50685/AT1G64670/AT3G43600/AT3G49140/AT5G13710/AT1G78970/AT2G30390/AT3G56940/AT4G25080/AT2G20210/AT3G16250…	200	0
GO:0006721	terpenoid metabolic process	Biological process	102/3838	215/15023	2.74515e-12	4.03062e-11	3.04523e-11	AT5G07180/AT4G27430/AT5G57030/AT1G58440/AT3G59400/AT1G11680/AT2G17650/AT1G52340/AT2G20180/AT4G32980/AT4G24660/AT1G15550/AT4G15560/AT3G11670/AT2G32440/AT3G50685/AT1G64670/AT3G43600/AT5G13710/AT1G78970/AT2G30390/AT2G20210/AT5G62790/AT3G59780/AT2G29090/AT1G67080/AT3G26570/AT5G01220/AT2G26260/AT1G08550/AT1G23740/AT5G17230/AT1G03630/AT5G58260/AT3G52940/AT1G54780/AT3G15850/AT4G37760/AT2G43710/AT2G36990…	102	1
GO:0006733	oxidoreduction coenzyme metabolic process	Biological process	150/3838	417/15023	1.13081e-06	9.23392e-06	6.97644e-06	AT4G26520/AT4G27700/AT3G26520/AT5G60920/AT1G72150/AT5G52780/AT5G13730/AT4G23400/AT3G53420/AT1G10360/AT3G14210/AT5G53580/AT2G45960/AT2G36830/AT3G59400/AT4G32410/AT1G13930/AT4G32980/AT1G14345/AT3G59060/AT2G29630/AT5G12250/AT4G31850/AT4G14890/AT3G61430/AT3G48200/AT1G05385/AT1G07440/AT5G23060/AT4G00370/AT4G15560/AT3G17930/AT3G52750/AT2G30390/AT5G08570/AT3G16250/AT5G62790/AT3G59780/AT5G35790/AT4G34090…	150	1
GO:0006739	NADP metabolic process	Biological process	100/3838	186/15023	1.52837e-16	3.07081e-15	2.32007e-15	AT4G26520/AT4G27700/AT5G52780/AT5G13730/AT1G10360/AT3G14210/AT5G53580/AT3G59400/AT1G14345/AT2G29630/AT4G31850/AT4G14890/AT3G48200/AT1G05385/AT1G07440/AT5G23060/AT4G00370/AT3G17930/AT3G52750/AT2G30390/AT3G16250/AT5G62790/AT3G59780/AT5G35790/AT4G34090/AT2G21530/AT1G19150/AT1G22630/AT1G77090/AT1G32060/AT5G44520/AT1G08550/AT3G47430/AT4G33470/AT4G35760/AT1G04640/AT1G03630/AT5G58260/AT5G51720/AT3G56010…	100	0
GO:0006760	folic acid-containing compound metabolic process	Biological process	3838-10-01	18/15023	0.00637274	0.0277242	0.0209462	AT1G78680/AT3G11750/AT4G17360/AT4G30000/AT5G62980/AT3G12290/AT5G05980/AT2G38660/AT5G13050/AT2G16370	10	0
GO:0006766	vitamin metabolic process	Biological process	37/3838	86/15023	0.000302868	0.00167565	0.00126599	AT5G53580/AT4G33670/AT3G02870/AT4G32980/AT3G59060/AT2G29630/AT4G15560/AT2G43360/AT1G60550/AT1G16340/AT5G62790/AT5G54770/AT1G08550/AT1G23740/AT1G04640/AT5G48840/AT2G43710/AT1G68530/AT5G59750/AT2G21330/AT4G26850/AT1G64970/AT4G32770/AT2G22990/AT2G25830/AT5G57590/AT5G09660/AT2G46110/AT2G38230/AT3G26900/AT5G04620/AT1G22940/AT4G33010/AT2G35500/AT4G01050/AT5G28840/AT4G38970	37	0
GO:0006778	porphyrin-containing compound metabolic process	Biological process	99/3838	216/15023	6.93384e-11	8.1446e-10	6.15344e-10	AT5G56860/AT5G35750/AT4G27430/AT5G44190/AT1G44446/AT3G59400/AT4G26150/AT2G20180/AT1G58290/AT4G32980/AT3G02060/AT3G59060/AT4G14890/AT1G28100/AT4G13250/AT5G23060/AT4G15560/AT3G11670/AT1G73750/AT1G74470/AT2G30390/AT3G56940/AT4G25080/AT5G62790/AT5G01220/AT3G45900/AT1G08550/AT1G23740/AT1G04640/AT3G13040/AT5G17230/AT1G03630/AT1G54780/AT3G15850/AT2G43710/AT4G27440/AT2G07050/AT3G03710/AT1G68530/AT5G14970…	99	1
GO:0006779	porphyrin-containing compound biosynthetic process	Biological process	72/3838	149/15023	1.58259e-09	1.68994e-08	1.27679e-08	AT5G56860/AT4G27430/AT5G44190/AT1G44446/AT3G59400/AT4G26150/AT2G20180/AT1G58290/AT4G32980/AT3G02060/AT3G59060/AT4G14890/AT1G28100/AT4G15560/AT3G11670/AT1G74470/AT2G30390/AT3G56940/AT4G25080/AT5G62790/AT5G01220/AT1G08550/AT1G23740/AT1G04640/AT5G17230/AT1G03630/AT1G54780/AT3G15850/AT2G43710/AT4G27440/AT2G07050/AT3G03710/AT1G68530/AT2G21330/AT5G53490/AT2G21210/AT3G23700/AT1G32200/AT5G16140/AT1G31800…	72	1
GO:0006787	porphyrin-containing compound catabolic process	Biological process	26/3838	61/15023	0.00266311	0.01259	0.00951203	AT5G35750/AT4G13250/AT1G73750/AT3G45900/AT3G13040/AT5G14970/AT5G35970/AT4G31390/AT5G65480/AT3G61080/AT1G12050/AT3G26580/AT2G26550/AT4G37000/AT5G01520/AT1G04350/AT1G62250/AT4G11960/AT1G71480/AT5G04360/AT1G76570/AT3G27925/AT5G05200/AT5G04900/AT5G43150/AT4G13830	26	0
GO:0006816	calcium ion transport	Biological process	42/3838	114/15023	0.00490002	0.0215629	0.0162913	AT2G28950/AT5G03760/AT4G20260/AT3G16850/AT2G39010/AT3G26520/AT4G12730/AT5G20700/AT5G60920/AT3G02250/AT3G53420/AT3G16240/AT2G36830/AT4G32410/AT4G12880/AT4G35920/AT3G61430/AT3G55360/AT2G26640/AT2G17780/AT1G05200/AT4G12110/AT1G05850/AT4G16490/AT4G08685/AT2G46690/AT2G43710/AT5G05170/AT3G60750/AT1G66200/AT1G15820/AT1G42540/AT1G12240/AT2G41560/AT2G32080/AT3G23810/AT5G47770/AT4G03560/AT4G37270/AT2G30520…	42	1
GO:0006818	hydrogen transport	Biological process	60/3838	102/15023	1.0075e-12	1.65425e-11	1.24982e-11	AT5G44680/AT3G60320/AT3G45780/AT1G14280/AT3G16850/AT4G19530/AT5G52780/AT3G08010/AT3G19850/AT5G58140/AT3G60740/AT1G74880/AT5G57930/AT2G35260/AT4G08920/AT4G15560/AT5G64330/AT3G27690/AT4G25080/AT2G47450/AT5G54770/AT5G35840/AT5G35790/AT1G17220/AT1G19150/AT4G23890/AT4G33500/AT2G23390/AT1G15700/AT5G02120/AT2G30170/AT4G10340/AT4G04850/AT1G68530/AT3G54890/AT3G08940/AT4G15545/AT3G51420/AT1G67840/AT2G39730…	60	0
GO:0006833	water transport	Biological process	57/3838	135/15023	1.64045e-05	0.000112836	8.52506e-05	AT1G29660/AT2G39010/AT1G75500/AT4G23670/AT3G26520/AT2G37170/AT1G01620/AT5G20700/AT5G60920/AT1G72150/AT1G60010/AT4G23400/AT3G53420/AT2G45960/AT3G16240/AT2G36830/AT4G32410/AT1G13930/AT4G00430/AT4G16980/AT5G12250/AT3G61430/AT1G78680/AT1G64860/AT2G26330/AT1G05850/AT2G23610/AT1G06040/AT2G42690/AT5G05170/AT3G60750/AT1G66200/AT5G52060/AT4G15545/AT4G15920/AT2G13360/AT3G26450/AT1G16880/AT2G42590/AT2G18790…	57	0
GO:0006873	cellular ion homeostasis	Biological process	76/3838	160/15023	1.51219e-09	1.62613e-08	1.22858e-08	AT5G63530/AT2G39010/AT5G44020/AT1G76100/AT3G26520/AT2G43010/AT3G16240/AT3G16570/AT3G52840/AT4G35290/AT3G59060/AT5G22830/AT1G72610/AT4G08920/AT1G27480/AT3G51480/AT1G70890/AT5G19940/AT3G16250/AT1G05200/AT5G26820/AT1G19150/AT3G54900/AT4G23890/AT3G11620/AT1G70760/AT5G54250/AT3G06483/AT5G17520/AT1G66200/AT5G52060/AT5G53490/AT1G03130/AT2G13360/AT3G26740/AT5G20630/AT5G66570/AT1G16880/AT3G47470/AT4G05180…	76	1
GO:0006949	syncytium formation	Biological process	14/3838	19/15023	1.48912e-05	0.000104307	7.88062e-05	AT2G38120/AT2G28950/AT4G24780/AT1G17200/AT2G40610/AT2G03090/AT2G37640/AT2G33255/AT3G55420/AT4G28250/AT1G14520/AT5G57170/AT1G69530/AT5G67070	14	0
GO:0007010	cytoskeleton organization	Biological process	148/3838	460/15023	0.000722042	0.00369986	0.00279533	AT3G25500/AT2G38120/AT1G14840/AT3G08680/AT2G28950/AT4G29720/AT1G69420/AT1G60800/AT5G51550/AT3G60320/AT3G45850/AT1G29170/AT2G26730/AT3G12110/AT4G32880/AT1G65010/AT4G20260/AT1G51940/AT4G30020/AT5G55230/AT5G43700/AT5G58960/AT5G15050/AT1G20010/AT2G04280/AT1G28440/AT2G34150/AT4G16340/AT4G28050/AT5G10020/AT1G75840/AT3G18110/AT4G26760/AT5G13300/AT1G20090/AT2G22670/AT5G50420/AT4G35920/AT3G60740/AT3G44200…	148	0
GO:0007017	microtubule-based process	Biological process	99/3838	257/15023	2.71182e-06	2.13451e-05	1.61267e-05	AT3G08680/AT2G28950/AT4G29720/AT1G69420/AT1G60800/AT5G51550/AT3G60320/AT3G45850/AT2G26730/AT1G65010/AT4G20260/AT1G51940/AT5G20110/AT4G30020/AT5G55230/AT5G43700/AT5G58960/AT5G15050/AT1G20010/AT2G04280/AT1G28440/AT4G16340/AT4G28050/AT5G10020/AT3G18110/AT4G26760/AT1G20090/AT2G22670/AT5G50420/AT4G35920/AT3G60740/AT3G44200/AT2G20190/AT5G12250/AT5G65700/AT1G55130/AT3G22780/AT5G48910/AT3G43610/AT2G43360…	99	0
GO:0007020	microtubule nucleation	Biological process	55/3838	66/15023	8.84389e-23	3.37616e-21	2.55076e-21	AT3G08680/AT2G28950/AT4G29720/AT1G69420/AT1G60800/AT5G51550/AT3G60320/AT3G45850/AT2G26730/AT1G65010/AT1G51940/AT4G30020/AT5G55230/AT5G43700/AT5G58960/AT5G15050/AT2G04280/AT1G28440/AT4G16340/AT4G28050/AT5G10020/AT3G18110/AT2G22670/AT5G50420/AT4G35920/AT3G60740/AT5G65700/AT1G55130/AT3G22780/AT5G48910/AT3G43610/AT2G43360/AT1G74690/AT1G62330/AT3G60630/AT4G34980/AT5G12150/AT5G50180/AT1G08660/AT5G57440…	55	1
GO:0007166	cell surface receptor signaling pathway	Biological process	54/3838	108/15023	3.94013e-08	3.73701e-07	2.82339e-07	AT3G56370/AT1G48480/AT2G02780/AT3G08680/AT3G49670/AT2G41820/AT2G45340/AT5G67280/AT4G23740/AT5G16590/AT2G26730/AT4G34220/AT4G22730/AT1G72180/AT3G28040/AT1G12460/AT2G24230/AT1G31420/AT1G28440/AT5G67200/AT1G27190/AT1G53730/AT5G51560/AT5G10020/AT1G10850/AT5G14210/AT5G65700/AT3G03770/AT3G14350/AT3G17840/AT5G01890/AT5G43020/AT5G51350/AT3G57830/AT2G27060/AT5G05160/AT1G62950/AT5G56040/AT2G36570/AT2G16250…	54	0
GO:0007167	enzyme linked receptor protein signaling pathway	Biological process	54/3838	104/15023	7.23485e-09	7.22067e-08	5.45538e-08	AT3G56370/AT1G48480/AT2G02780/AT3G08680/AT3G49670/AT2G41820/AT2G45340/AT5G67280/AT4G23740/AT5G16590/AT2G26730/AT4G34220/AT4G22730/AT1G72180/AT3G28040/AT1G12460/AT2G24230/AT1G31420/AT1G28440/AT5G67200/AT1G27190/AT1G53730/AT5G51560/AT5G10020/AT1G10850/AT5G14210/AT5G65700/AT3G03770/AT3G14350/AT3G17840/AT5G01890/AT5G43020/AT5G51350/AT3G57830/AT2G27060/AT5G05160/AT1G62950/AT5G56040/AT2G36570/AT2G16250…	54	0
GO:0007169	transmembrane receptor protein tyrosine kinase signaling pathway	Biological process	54/3838	104/15023	7.23485e-09	7.22067e-08	5.45538e-08	AT3G56370/AT1G48480/AT2G02780/AT3G08680/AT3G49670/AT2G41820/AT2G45340/AT5G67280/AT4G23740/AT5G16590/AT2G26730/AT4G34220/AT4G22730/AT1G72180/AT3G28040/AT1G12460/AT2G24230/AT1G31420/AT1G28440/AT5G67200/AT1G27190/AT1G53730/AT5G51560/AT5G10020/AT1G10850/AT5G14210/AT5G65700/AT3G03770/AT3G14350/AT3G17840/AT5G01890/AT5G43020/AT5G51350/AT3G57830/AT2G27060/AT5G05160/AT1G62950/AT5G56040/AT2G36570/AT2G16250…	54	1
GO:0007267	cell-cell signaling	Biological process	35/3838	77/15023	0.000118016	0.000674943	0.000509935	AT3G23805/AT1G72970/AT4G12970/AT2G30424/AT3G16570/AT4G00480/AT3G60740/AT2G27040/AT2G30420/AT5G35930/AT4G02020/AT5G13000/AT5G43810/AT4G20910/AT3G14980/AT3G49250/AT2G16390/AT3G05490/AT1G10180/AT1G14690/AT2G31320/AT1G63470/AT1G63640/AT4G02680/AT4G14010/AT3G20010/AT5G02520/AT4G02460/AT4G30130/AT3G61670/AT4G30520/AT2G39810/AT5G67070/AT2G25420/AT5G63960	35	0
GO:0007389	pattern specification process	Biological process	126/3838	310/15023	3.06578e-09	3.20647e-08	2.42256e-08	AT3G56370/AT2G38120/AT3G08680/AT1G70940/AT3G49670/AT5G19530/AT2G01420/AT2G05790/AT2G21050/AT3G16370/AT2G26730/AT4G32880/AT1G12090/AT4G38430/AT1G04550/AT2G45190/AT3G23050/AT4G12970/AT1G75500/AT1G28440/AT5G61480/AT1G01610/AT5G60920/AT1G05470/AT1G75680/AT2G30424/AT2G44830/AT3G13510/AT4G16340/AT5G67200/AT2G32010/AT1G54200/AT2G33860/AT5G13140/AT5G13300/AT4G00480/AT3G07540/AT1G23080/AT2G28350/AT3G54720…	126	0
GO:0007623	circadian rhythm	Biological process	55/3838	155/15023	0.00370025	0.0168163	0.0127051	AT5G56860/AT1G69690/AT2G21380/AT2G41310/AT4G02630/AT5G08330/AT4G36240/AT3G62980/AT2G43010/AT3G19720/AT4G26150/AT4G00150/AT3G59060/AT1G69830/AT4G38960/AT2G32950/AT4G08920/AT4G09970/AT2G46790/AT2G40840/AT1G10760/AT3G57040/AT5G12050/AT4G15430/AT5G35840/AT3G58850/AT1G18330/AT5G02120/AT1G74890/AT3G56480/AT3G04910/AT4G30200/AT5G62920/AT4G26700/AT2G40670/AT3G01310/AT5G14550/AT4G02850/AT1G02340/AT2G18790…	55	0
GO:0008202	steroid metabolic process	Biological process	84/3838	210/15023	2.70382e-06	2.13451e-05	1.61267e-05	AT3G08680/AT2G45400/AT2G26710/AT5G16590/AT2G26730/AT2G24150/AT1G72430/AT4G12730/AT1G01620/AT1G75680/AT5G50000/AT4G16340/AT1G58440/AT1G11680/AT4G34650/AT5G21100/AT3G19820/AT5G12250/AT1G60660/AT1G24170/AT3G55360/AT5G05630/AT2G43360/AT5G24155/AT4G22756/AT2G26640/AT1G76090/AT3G28200/AT4G22010/AT5G05690/AT5G13710/AT1G78970/AT4G08950/AT1G62640/AT1G07420/AT2G26260/AT1G13170/AT4G12110/AT1G28130/AT5G50375…	84	0
GO:0008299	isoprenoid biosynthetic process	Biological process	196/3838	386/15023	5.18386e-27	3.29823e-25	2.49189e-25	AT5G07180/AT4G27430/AT4G18030/AT5G57030/AT3G14210/AT1G58440/AT3G59400/AT1G11680/AT3G10850/AT2G17650/AT1G52340/AT2G20180/AT4G32980/AT1G14345/AT3G59060/AT2G29630/AT4G24660/AT4G31850/AT4G14890/AT3G10230/AT1G15550/AT3G29185/AT1G14030/AT3G07670/AT5G23060/AT4G15560/AT3G11670/AT2G32440/AT1G22700/AT3G50685/AT1G64670/AT3G43600/AT3G49140/AT5G13710/AT1G78970/AT2G30390/AT3G56940/AT4G25080/AT2G20210/AT3G16250…	196	0
GO:0008356	asymmetric cell division	Biological process	18/3838	22/15023	5.06771e-08	4.66168e-07	3.52201e-07	AT3G56370/AT1G70940/AT2G05790/AT3G59420/AT4G38430/AT5G58480/AT3G22780/AT3G54220/AT2G26330/AT1G55540/AT2G37630/AT5G25590/AT5G22640/AT1G46264/AT5G51750/AT5G60880/AT5G49160/AT4G37650	18	0
GO:0008361	regulation of cell size	Biological process	32/3838	53/15023	8.43902e-08	7.62508e-07	5.76092e-07	AT3G56370/AT2G38120/AT3G08680/AT1G70940/AT3G49670/AT5G19530/AT2G01420/AT2G05790/AT3G16370/AT2G26730/AT1G33240/AT1G12090/AT4G38430/AT3G23050/AT1G75500/AT1G28440/AT1G01610/AT5G60920/AT1G75680/AT5G13140/AT1G23080/AT5G48900/AT2G45470/AT1G73590/AT5G01090/AT1G04680/AT1G05850/AT5G05170/AT2G36910/AT1G11860/AT2G02130/AT3G57920	32	0
GO:0008380	RNA splicing	Biological process	99/3838	272/15023	4.22718e-05	0.000260279	0.000196647	AT2G05920/AT1G70280/AT3G57050/AT1G23400/AT1G43580/AT3G30300/AT5G50000/AT5G01020/AT5G41760/AT2G24290/AT1G11680/AT5G47820/AT1G12820/AT4G32420/AT2G40540/AT5G10800/AT3G14860/AT2G16800/AT4G22756/AT2G33310/AT1G80790/AT2G06210/AT3G17330/AT5G11720/AT5G08430/AT3G11620/AT3G01370/AT4G12110/AT5G16180/AT3G23070/AT3G16200/AT3G27750/AT3G66658/AT5G44200/AT1G33400/AT2G33990/AT2G17265/AT5G65760/AT5G51140/AT1G48230…	99	0
GO:0008652	cellular amino acid biosynthetic process	Biological process	232/3838	449/15023	2.60625e-33	3.97974e-31	3.00679e-31	AT1G55260/AT1G55330/AT2G05920/AT1G70280/AT4G38770/AT1G12090/AT3G57050/AT5G55230/AT1G31650/AT5G60890/AT5G44020/AT2G42320/AT1G76100/AT4G23670/AT1G43580/AT3G26520/AT1G31230/AT1G44446/AT3G03780/AT3G08010/AT3G30300/AT3G53420/AT5G50000/AT4G39120/AT5G01020/AT5G41760/AT1G60000/AT2G24290/AT1G09310/AT1G72500/AT5G13140/AT3G59400/AT1G11680/AT5G47820/AT5G52100/AT4G26500/AT1G12820/AT1G52340/AT4G35920/AT4G32980…	232	1
GO:0008654	phospholipid biosynthetic process	Biological process	174/3838	375/15023	8.7822e-19	2.53027e-17	1.91168e-17	AT4G00400/AT4G18030/AT2G32090/AT3G02660/AT5G14410/AT1G01610/AT3G14210/AT1G62430/AT3G60620/AT3G10850/AT4G35920/AT4G32980/AT1G14345/AT3G59060/AT2G29630/AT4G31850/AT4G14890/AT3G29185/AT1G14030/AT3G07670/AT5G23060/AT4G15560/AT3G11670/AT1G22700/AT3G49140/AT2G30390/AT3G56940/AT4G25080/AT3G16250/AT5G10690/AT5G62790/AT3G59780/AT1G44920/AT5G35790/AT3G18000/AT4G34090/AT1G26230/AT1G17220/AT1G19150/AT1G77090…	174	1
GO:0009066	aspartate family amino acid metabolic process	Biological process	84/3838	137/15023	7.87811e-19	2.31344e-17	1.74786e-17	AT2G05920/AT1G70280/AT3G57050/AT1G43580/AT1G31230/AT3G03780/AT3G30300/AT5G50000/AT5G01020/AT5G41760/AT2G24290/AT1G11680/AT5G47820/AT5G52100/AT1G12820/AT2G40540/AT3G14860/AT2G16800/AT5G14060/AT4G22756/AT5G20980/AT2G33310/AT1G80790/AT3G17330/AT5G11720/AT5G08430/AT3G11620/AT4G12110/AT3G16200/AT3G66658/AT5G44200/AT1G33400/AT2G33990/AT2G17265/AT5G65760/AT5G51140/AT1G48230/AT5G40870/AT4G15820/AT4G15930…	84	1
GO:0009067	aspartate family amino acid biosynthetic process	Biological process	82/3838	115/15023	7.55063e-25	3.49388e-23	2.63971e-23	AT2G05920/AT1G70280/AT3G57050/AT1G43580/AT1G31230/AT3G03780/AT3G30300/AT5G50000/AT5G01020/AT5G41760/AT2G24290/AT1G11680/AT5G47820/AT5G52100/AT1G12820/AT2G40540/AT3G14860/AT2G16800/AT5G14060/AT4G22756/AT5G20980/AT2G33310/AT1G80790/AT3G17330/AT5G11720/AT5G08430/AT3G11620/AT4G12110/AT3G16200/AT3G66658/AT5G44200/AT1G33400/AT2G33990/AT2G17265/AT5G65760/AT5G51140/AT1G48230/AT5G40870/AT4G15820/AT4G15930…	82	1
GO:0009069	serine family amino acid metabolic process	Biological process	129/3838	251/15023	9.49373e-19	2.68462e-17	2.02829e-17	AT1G55260/AT1G55330/AT4G38770/AT1G12090/AT3G57050/AT5G55230/AT1G31650/AT5G44020/AT2G42320/AT1G76100/AT4G23670/AT3G26520/AT1G44446/AT3G53420/AT5G50000/AT1G60000/AT1G09310/AT1G72500/AT5G13140/AT3G59400/AT4G35920/AT4G32980/AT3G59060/AT5G18690/AT3G19820/AT5G12250/AT3G04940/AT5G23060/AT4G24510/AT4G15560/AT1G22700/AT5G19940/AT4G22756/AT1G70310/AT1G74470/AT3G52750/AT3G56940/AT2G47450/AT5G01090/AT4G34980…	129	1
GO:0009070	serine family amino acid biosynthetic process	Biological process	112/3838	207/15023	1.21354e-18	3.25101e-17	2.45621e-17	AT1G55260/AT1G55330/AT4G38770/AT1G12090/AT5G55230/AT1G31650/AT5G44020/AT2G42320/AT1G76100/AT4G23670/AT3G26520/AT1G44446/AT3G53420/AT5G50000/AT1G60000/AT1G09310/AT1G72500/AT5G13140/AT3G59400/AT4G35920/AT3G59060/AT5G18690/AT3G19820/AT5G12250/AT3G04940/AT5G23060/AT4G24510/AT4G15560/AT1G22700/AT5G19940/AT4G22756/AT1G74470/AT3G52750/AT3G56940/AT2G47450/AT5G01090/AT4G04830/AT2G24270/AT1G35420/AT1G74090…	112	1
GO:0009086	methionine biosynthetic process	Biological process	75/3838	97/15023	1.33162e-26	8.13354e-25	6.14508e-25	AT2G05920/AT1G70280/AT3G57050/AT1G43580/AT3G03780/AT3G30300/AT5G50000/AT5G01020/AT5G41760/AT2G24290/AT1G11680/AT5G47820/AT1G12820/AT2G40540/AT3G14860/AT2G16800/AT4G22756/AT5G20980/AT2G33310/AT1G80790/AT3G17330/AT5G11720/AT5G08430/AT3G11620/AT4G12110/AT3G16200/AT3G66658/AT5G44200/AT1G33400/AT2G33990/AT2G17265/AT5G65760/AT5G51140/AT1G48230/AT5G40870/AT4G15820/AT4G15930/AT4G29680/AT2G31670/AT4G33740…	75	1
GO:0009106	lipoate metabolic process	Biological process	18/3838	39/15023	0.00423006	0.019054	0.0143957	AT4G32980/AT3G59060/AT4G15560/AT5G62790/AT5G08415/AT1G08550/AT1G23740/AT1G04640/AT2G43710/AT1G68530/AT2G21330/AT2G22990/AT5G09660/AT3G26900/AT4G33010/AT2G35500/AT4G01050/AT4G38970	18	1
GO:0009240	isopentenyl diphosphate biosynthetic process	Biological process	133/3838	232/15023	4.75346e-25	2.26829e-23	1.71375e-23	AT4G18030/AT3G14210/AT3G10850/AT4G32980/AT1G14345/AT3G59060/AT2G29630/AT4G31850/AT4G14890/AT3G29185/AT1G14030/AT3G07670/AT5G23060/AT4G15560/AT3G11670/AT1G22700/AT3G49140/AT2G30390/AT3G56940/AT4G25080/AT3G16250/AT5G10690/AT5G62790/AT3G59780/AT1G44920/AT5G35790/AT4G34090/AT1G26230/AT1G17220/AT1G19150/AT1G77090/AT5G01220/AT1G08550/AT4G33470/AT1G13650/AT4G28080/AT4G35760/AT1G23740/AT2G23390/AT1G04640…	133	1
GO:0009250	glucan biosynthetic process	Biological process	158/3838	284/15023	1.49495e-27	1.08704e-25	8.21285e-26	AT4G04340/AT2G35960/AT4G30020/AT5G55230/AT5G09870/AT4G27700/AT3G01440/AT1G03310/AT1G31230/AT3G29320/AT5G13730/AT3G15570/AT3G14210/AT3G46970/AT5G53580/AT5G58140/AT3G18110/AT2G26900/AT4G32410/AT2G01870/AT3G01660/AT2G29630/AT4G31850/AT2G39930/AT5G57930/AT5G62220/AT3G48200/AT2G22125/AT3G09650/AT3G09050/AT3G29185/AT5G63780/AT1G07440/AT1G14030/AT3G07670/AT5G23060/AT4G17770/AT4G39350/AT2G40840/AT1G06460…	158	1
GO:0009251	glucan catabolic process	Biological process	3838-11-01	16/15023	0.000347828	0.00188345	0.00142299	AT5G64860/AT1G69830/AT2G40840/AT1G10760/AT5G26570/AT3G10940/AT5G17520/AT5G04360/AT3G52180/AT1G43670/AT3G01510	11	1
GO:0009311	oligosaccharide metabolic process	Biological process	136/3838	202/15023	4.78639e-36	8.1209e-34	6.13553e-34	AT4G04340/AT2G35960/AT4G30020/AT4G27700/AT3G01440/AT1G03310/AT1G31230/AT5G13730/AT3G15570/AT4G09510/AT5G53580/AT5G58140/AT5G64860/AT3G18110/AT4G39770/AT1G66350/AT2G26900/AT2G01870/AT3G01660/AT2G29630/AT4G31850/AT2G39930/AT5G57930/AT3G48200/AT3G09650/AT3G09050/AT3G29185/AT5G63780/AT1G07440/AT1G14030/AT3G07670/AT5G23060/AT4G17770/AT2G40840/AT3G28760/AT1G78580/AT3G17930/AT2G27040/AT3G52750/AT2G30390…	136	0
GO:0009411	response to UV	Biological process	102/3838	228/15023	2.00111e-10	2.29751e-09	1.73583e-09	AT5G16000/AT3G12610/AT3G25500/AT2G38120/AT1G70940/AT3G49670/AT5G19530/AT2G01420/AT3G16370/AT2G35620/AT4G39400/AT1G12090/AT1G04430/AT1G04040/AT4G38430/AT3G52740/AT1G31420/AT4G33000/AT3G23050/AT1G75500/AT3G26520/AT1G28440/AT1G01610/AT5G60920/AT1G75680/AT4G37470/AT3G13510/AT5G19730/AT4G25960/AT2G31190/AT1G75840/AT5G13140/AT1G20090/AT4G12420/AT1G23080/AT2G31380/AT2G20190/AT3G19820/AT5G12250/AT2G03710…	102	1
GO:0009615	response to virus	Biological process	79/3838	179/15023	4.44232e-08	4.1873e-07	3.1636e-07	AT5G16000/AT5G63530/AT3G26932/AT2G33860/AT1G05460/AT1G16680/AT5G23570/AT1G24450/AT3G60740/AT5G65670/AT3G14860/AT2G16800/AT2G27040/AT1G80790/AT1G70310/AT1G05070/AT5G37680/AT5G08430/AT5G47630/AT5G35930/AT4G34030/AT2G20990/AT4G02020/AT2G37630/AT5G46420/AT5G13000/AT5G43810/AT3G02890/AT4G20910/AT3G14980/AT2G43710/AT5G15170/AT3G61890/AT1G33400/AT5G40870/AT3G49250/AT3G18910/AT3G56750/AT2G16390/AT1G10180…	79	1
GO:0009616	virus induced gene silencing	Biological process	61/3838	102/15023	2.32424e-13	4.03309e-12	3.04709e-12	AT5G63530/AT2G33860/AT1G05460/AT1G16680/AT5G23570/AT3G60740/AT5G65670/AT3G14860/AT2G16800/AT2G27040/AT1G80790/AT1G70310/AT1G05070/AT5G08430/AT5G35930/AT4G34030/AT4G02020/AT5G13000/AT5G43810/AT3G02890/AT4G20910/AT3G14980/AT5G15170/AT1G33400/AT5G40870/AT3G49250/AT3G18910/AT3G56750/AT2G16390/AT1G10180/AT4G08310/AT1G14690/AT3G60830/AT3G63250/AT2G31320/AT1G63470/AT1G63640/AT4G26870/AT2G03280/AT3G19515…	61	0
GO:0009637	response to blue light	Biological process	72/3838	123/15023	7.84034e-15	1.47805e-13	1.1167e-13	AT5G44680/AT3G60320/AT3G45780/AT1G14280/AT3G16850/AT4G19530/AT3G19850/AT5G58140/AT1G66840/AT3G60740/AT4G40060/AT5G57930/AT4G08920/AT5G23060/AT1G75100/AT5G64330/AT3G27690/AT1G73590/AT5G38150/AT2G47450/AT5G54770/AT5G35790/AT1G19150/AT1G68010/AT4G23890/AT1G32060/AT4G33500/AT2G23390/AT1G03630/AT5G02120/AT1G54780/AT2G36990/AT4G10340/AT1G68530/AT3G54890/AT3G08940/AT4G15545/AT2G21330/AT1G67840/AT2G36910…	72	0
GO:0009639	response to red or far red light	Biological process	123/3838	382/15023	0.00187986	0.00923007	0.00697353	AT2G38120/AT1G70940/AT5G19530/AT2G01420/AT5G47370/AT3G45780/AT3G59420/AT2G46710/AT5G58960/AT2G43010/AT3G08010/AT4G37470/AT5G39860/AT5G58140/AT2G20180/AT4G32980/AT2G37640/AT1G53090/AT3G59060/AT1G15550/AT3G54720/AT2G32950/AT4G08920/AT4G10180/AT5G23060/AT2G46790/AT2G34710/AT3G27690/AT5G37190/AT1G73870/AT2G06210/AT1G73590/AT2G47450/AT2G29090/AT5G35840/AT1G69935/AT1G19150/AT1G68010/AT1G32060/AT3G58850…	123	1
GO:0009657	plastid organization	Biological process	214/3838	383/15023	2.2756e-37	4.96406e-35	3.75047e-35	AT2G41940/AT3G45780/AT2G02070/AT4G17810/AT4G18390/AT4G25910/AT3G53700/AT4G04890/AT4G21750/AT2G45190/AT5G44190/AT3G02660/AT5G54630/AT3G02380/AT5G67570/AT3G19180/AT3G08010/AT5G58140/AT3G19720/AT3G18110/AT5G65460/AT3G17040/AT1G66840/AT4G26500/AT1G63680/AT4G32980/AT4G14605/AT5G02250/AT4G31850/AT3G19570/AT3G48200/AT5G13770/AT3G09050/AT3G29185/AT1G14030/AT2G04270/AT3G07670/AT1G42550/AT5G23060/AT1G44000…	214	0
GO:0009658	chloroplast organization	Biological process	130/3838	234/15023	8.31235e-23	3.25461e-21	2.45893e-21	AT3G45780/AT4G25910/AT5G44190/AT3G02660/AT3G02380/AT5G67570/AT3G19180/AT3G08010/AT5G58140/AT3G19720/AT5G65460/AT3G17040/AT1G66840/AT1G63680/AT4G14605/AT5G02250/AT4G31850/AT3G19570/AT3G48200/AT5G13770/AT1G14030/AT2G04270/AT3G07670/AT1G42550/AT1G44000/AT1G75100/AT5G17790/AT3G17930/AT3G52750/AT3G56940/AT4G34020/AT5G38150/AT1G03160/AT2G24270/AT1G17220/AT3G24560/AT5G36170/AT1G32060/AT3G25690/AT5G15450…	130	1
GO:0009664	plant-type cell wall organization	Biological process	83/3838	218/15023	2.76911e-05	0.000175926	0.000132916	AT3G56370/AT3G08680/AT2G28950/AT1G55260/AT3G49670/AT4G04340/AT1G69420/AT2G05920/AT3G29030/AT3G16370/AT2G35620/AT2G26730/AT3G05900/AT5G55230/AT2G46710/AT1G31420/AT2G40610/AT1G28440/AT4G36360/AT5G60920/AT2G20750/AT1G75680/AT3G61130/AT2G03090/AT5G10020/AT4G38400/AT5G47820/AT1G20190/AT4G32410/AT2G37640/AT3G19820/AT4G31850/AT1G41830/AT3G12690/AT2G40840/AT5G64330/AT1G78580/AT3G17840/AT1G16340/AT3G52750…	83	1
GO:0009668	plastid membrane organization	Biological process	116/3838	197/15023	2.32816e-23	9.60838e-22	7.25936e-22	AT2G41940/AT3G53700/AT4G04890/AT4G21750/AT2G45190/AT5G44190/AT3G02660/AT3G08010/AT5G58140/AT3G18110/AT3G17040/AT4G26500/AT1G63680/AT4G32980/AT5G02250/AT4G31850/AT3G09050/AT3G29185/AT1G14030/AT2G04270/AT3G07670/AT1G42550/AT1G22700/AT3G17930/AT3G49140/AT3G56940/AT1G03160/AT1G44920/AT1G17220/AT4G38160/AT5G36170/AT3G25690/AT4G33470/AT4G11175/AT2G31070/AT1G03630/AT5G02710/AT3G20930/AT1G30210/AT1G24490…	116	1
GO:0009718	anthocyanin-containing compound biosynthetic process	Biological process	25/3838	54/15023	0.00076647	0.00391438	0.00295741	AT4G17880/AT4G27430/AT3G25710/AT2G28350/AT3G03770/AT5G62210/AT2G26330/AT1G65060/AT5G48880/AT2G03310/AT5G08640/AT4G19170/AT2G43800/AT1G19960/AT4G26530/AT3G55120/AT5G13930/AT4G04330/AT1G16310/AT5G17050/AT5G05270/AT3G23210/AT5G06510/AT5G44110/AT3G51240	25	0
GO:0009736	cytokinin-activated signaling pathway	Biological process	30/3838	60/15023	4.00659e-05	0.000247695	0.000187139	AT5G16000/AT2G01760/AT4G29720/AT5G35750/AT3G06750/AT5G03760/AT2G41310/AT4G30020/AT5G43700/AT1G75680/AT5G53900/AT2G22670/AT5G58480/AT3G57040/AT1G70550/AT1G34010/AT4G32330/AT1G74890/AT1G78100/AT5G64460/AT5G62920/AT1G69580/AT2G40670/AT1G67710/AT2G01830/AT3G59940/AT4G02850/AT2G25170/AT1G10470/AT3G15150	30	0
GO:0009739	response to gibberellin	Biological process	55/3838	131/15023	2.77657e-05	0.000175926	0.000132916	AT5G15310/AT3G49670/AT5G56860/AT3G06750/AT3G18050/AT3G58070/AT5G61420/AT4G35470/AT5G07180/AT1G18620/AT1G49010/AT1G20650/AT4G36540/AT5G07690/AT1G74670/AT1G66350/AT2G36830/AT4G26150/AT2G17650/AT2G20180/AT2G22670/AT2G37640/AT4G24660/AT5G12250/AT1G15550/AT3G57040/AT3G07310/AT4G15430/AT1G74840/AT5G47390/AT2G37630/AT3G05120/AT1G79460/AT2G45900/AT1G14920/AT1G22640/AT1G69530/AT5G61130/AT5G50915/AT3G47620…	55	0
GO:0009740	gibberellic acid mediated signaling pathway	Biological process	31/3838	59/15023	8.21665e-06	6.00327e-05	4.53561e-05	AT3G49670/AT5G56860/AT3G06750/AT3G18050/AT4G35470/AT5G07180/AT1G18620/AT1G20650/AT4G36540/AT1G74670/AT1G66350/AT2G36830/AT4G26150/AT2G17650/AT2G20180/AT2G22670/AT4G24660/AT5G12250/AT1G15550/AT3G57040/AT3G07310/AT3G05120/AT1G79460/AT1G14920/AT5G61130/AT3G03450/AT2G01570/AT3G48040/AT4G02780/AT1G48270/AT5G11260	31	0
GO:0009741	response to brassinosteroid	Biological process	39/3838	98/15023	0.00133694	0.0066716	0.00504055	AT1G04240/AT2G41820/AT2G36050/AT4G14550/AT2G26710/AT4G39400/AT4G01330/AT4G14560/AT5G46570/AT2G32090/AT5G52900/AT4G30610/AT5G54380/AT5G39860/AT3G16570/AT2G36430/AT3G17120/AT3G48430/AT5G11070/AT4G08950/AT1G30570/AT1G67050/AT2G42580/AT1G78100/AT4G34160/AT3G11110/AT5G57340/AT1G19350/AT5G26230/AT5G08130/AT3G57180/AT4G00710/AT3G17100/AT1G75750/AT2G01950/AT1G48270/AT2G37950/AT3G17950/AT2G33810	39	0
GO:0009743	response to carbohydrate	Biological process	130/3838	375/15023	4.39843e-05	0.000269735	0.000203791	AT5G20270/AT1G29660/AT1G69780/AT5G56860/AT3G45780/AT4G20260/AT3G59420/AT3G52740/AT2G39010/AT2G24150/AT2G19860/AT1G75500/AT4G23670/AT3G26520/AT5G20700/AT5G60920/AT1G60010/AT4G23400/AT4G37470/AT3G53420/AT3G13510/AT5G58140/AT1G74670/AT4G32410/AT1G52340/AT2G28350/AT2G31380/AT4G16980/AT3G61430/AT4G23870/AT3G03770/AT1G78680/AT1G64860/AT2G34710/AT3G27690/AT1G78580/AT1G10760/AT5G62210/AT2G47450/AT1G65060…	130	0
GO:0009744	response to sucrose	Biological process	67/3838	197/15023	0.0047661	0.0210952	0.0159379	AT5G20270/AT1G69780/AT3G45780/AT3G52740/AT2G24150/AT4G37470/AT3G13510/AT5G58140/AT1G74670/AT2G31380/AT4G23870/AT3G03770/AT3G27690/AT5G62210/AT2G47450/AT1G65060/AT1G19150/AT5G48880/AT5G02120/AT4G37760/AT5G08640/AT2G43800/AT5G57785/AT4G38320/AT4G10340/AT4G34160/AT1G68530/AT3G54890/AT5G26780/AT1G66200/AT3G08940/AT2G39730/AT3G24190/AT2G01830/AT2G23460/AT3G55120/AT2G42900/AT5G13930/AT1G16880/AT3G26650…	67	0
GO:0009765	photosynthesis, light harvesting	Biological process	17/3838	23/15023	1.59488e-06	1.28178e-05	9.68416e-06	AT5G57030/AT1G54780/AT4G18370/AT3G54890/AT5G47110/AT1G03600/AT2G34430/AT1G75690/AT1G08380/AT2G34420/AT2G21970/AT3G27925/AT1G50250/AT3G61470/AT1G45474/AT5G39830/AT2G47940	17	1
GO:0009767	photosynthetic electron transport chain	Biological process	45/3838	70/15023	9.34958e-12	1.29789e-10	9.80587e-11	AT1G76100/AT3G01440/AT5G21930/AT5G52100/AT1G55370/AT5G23060/AT2G01918/AT2G01590/AT3G16250/AT1G68010/AT1G32060/AT5G49740/AT1G54780/AT3G15850/AT1G14150/AT1G70760/AT1G54500/AT1G60600/AT1G64770/AT4G22890/AT3G23700/AT5G66570/AT3G55800/AT1G06680/AT1G20020/AT1G60950/AT1G52230/AT4G09650/AT1G12900/AT3G50820/AT1G15980/AT5G64040/AT2G05620/AT4G11960/AT2G46820/AT5G51545/AT3G54050/AT1G18730/AT1G56500/AT2G20890…	45	1
GO:0009773	photosynthetic electron transport in photosystem I	Biological process	35/3838	49/15023	2.0733e-11	2.59503e-10	1.9606e-10	AT1G76100/AT5G52100/AT1G55370/AT5G23060/AT2G01590/AT3G16250/AT1G68010/AT1G32060/AT1G54780/AT1G70760/AT1G54500/AT1G64770/AT4G22890/AT3G23700/AT3G55800/AT1G06680/AT1G20020/AT1G60950/AT1G52230/AT4G09650/AT1G12900/AT3G50820/AT1G15980/AT5G64040/AT2G05620/AT4G11960/AT2G46820/AT5G51545/AT3G54050/AT1G18730/AT1G56500/AT2G20890/AT1G55670/AT4G01050/AT1G42970	35	1
GO:0009793	embryo development ending in seed dormancy	Biological process	156/3838	497/15023	0.00170499	0.00842562	0.00636575	AT2G41940/AT1G69780/AT2G21050/AT4G32880/AT3G59420/AT3G53700/AT4G04890/AT4G21750/AT2G45190/AT3G02660/AT4G21190/AT5G61480/AT5G67570/AT1G05470/AT3G06430/AT3G18110/AT1G11680/AT4G26500/AT1G23080/AT4G32980/AT3G60740/AT5G02250/AT4G24660/AT5G57930/AT3G29290/AT3G29185/AT1G14030/AT1G49510/AT1G70070/AT2G34710/AT1G78580/AT1G17840/AT5G13710/AT1G73590/AT1G03160/AT5G50280/AT1G11130/AT4G39620/AT1G80260/AT1G55540…	156	0
GO:0009798	axis specification	Biological process	36/3838	83/15023	0.000300093	0.00166633	0.00125895	AT4G32880/AT2G45190/AT5G61480/AT1G05470/AT3G13510/AT5G67200/AT1G54200/AT5G13300/AT3G07540/AT1G23080/AT2G34710/AT5G13290/AT1G73590/AT2G26330/AT2G41370/AT4G37750/AT2G37630/AT5G43810/AT4G20910/AT4G32970/AT1G28560/AT5G48800/AT5G66460/AT1G32240/AT4G26870/AT1G52150/AT5G55250/AT5G57130/AT5G08130/AT1G31320/AT2G27990/AT5G17980/AT5G49990/AT2G31160/AT4G30520/AT4G14200	36	1
GO:0009799	specification of symmetry	Biological process	56/3838	119/15023	3.08529e-07	2.67684e-06	2.02242e-06	AT4G32880/AT5G61480/AT1G05470/AT2G44830/AT3G13510/AT4G16340/AT5G67200/AT1G54200/AT2G33860/AT5G13300/AT3G07540/AT2G34710/AT3G62300/AT4G18820/AT5G13290/AT2G27040/AT5G37020/AT1G73590/AT5G55540/AT4G37750/AT1G65380/AT5G43810/AT4G20910/AT4G32970/AT2G43800/AT1G77110/AT5G48800/AT5G66460/AT1G10180/AT3G22790/AT5G58930/AT1G76420/AT2G31320/AT4G26870/AT1G52150/AT2G34780/AT2G36350/AT5G57130/AT4G02680/AT5G08130…	56	1
GO:0009825	multidimensional cell growth	Biological process	64/3838	97/15023	5.61516e-17	1.24266e-15	9.38858e-16	AT5G16000/AT3G25500/AT2G38120/AT2G28950/AT1G70940/AT3G49670/AT5G19530/AT2G01420/AT3G29030/AT3G16370/AT2G35620/AT3G46550/AT4G39400/AT1G12090/AT1G04430/AT1G04040/AT4G38430/AT1G31420/AT4G33000/AT2G40610/AT3G23050/AT1G75500/AT3G26520/AT1G28440/AT1G01610/AT5G60920/AT1G75680/AT2G03090/AT1G75840/AT5G13140/AT1G20090/AT1G20190/AT4G32410/AT4G12420/AT1G23080/AT2G37640/AT2G20190/AT3G19820/AT5G12250/AT5G65700…	64	0
GO:0009826	unidimensional cell growth	Biological process	109/3838	326/15023	0.000798885	0.00406632	0.0030722	AT5G16000/AT3G25500/AT2G38120/AT2G28950/AT1G70940/AT3G49670/AT5G19530/AT2G01420/AT3G29030/AT3G16370/AT5G47370/AT2G35620/AT4G39400/AT4G20260/AT1G12090/AT1G31650/AT1G04430/AT1G04040/AT4G38430/AT1G31420/AT4G33000/AT2G40610/AT3G27960/AT3G23050/AT1G75500/AT3G26520/AT1G28440/AT1G01610/AT5G60920/AT1G72150/AT2G20750/AT5G54380/AT1G75680/AT5G39860/AT2G03090/AT1G75840/AT4G38400/AT5G13140/AT1G20090/AT1G20190…	109	1
GO:0009828	plant-type cell wall loosening	Biological process	3838-12-01	21/15023	0.00204985	0.0100004	0.00755554	AT2G28950/AT3G29030/AT2G40610/AT2G20750/AT2G03090/AT4G38400/AT1G20190/AT2G37640/AT4G28250/AT3G45970/AT1G69530/AT3G03220	12	0
GO:0009832	plant-type cell wall biogenesis	Biological process	60/3838	147/15023	3.3972e-05	0.000211736	0.000159971	AT3G56370/AT3G08600/AT1G55260/AT3G49670/AT4G04340/AT1G69420/AT2G05920/AT3G16370/AT2G35620/AT2G26730/AT1G09440/AT5G09870/AT1G04040/AT1G31420/AT1G75500/AT1G28440/AT4G36360/AT5G60920/AT1G75680/AT3G61130/AT1G12500/AT5G47820/AT4G32410/AT2G20190/AT3G19820/AT1G41830/AT5G44930/AT2G22125/AT4G39350/AT5G64330/AT2G26640/AT1G78580/AT1G16340/AT2G45470/AT4G14360/AT4G34980/AT1G04680/AT5G64740/AT5G58520/AT5G06700…	60	1
GO:0009855	determination of bilateral symmetry	Biological process	56/3838	118/15023	2.16892e-07	1.90341e-06	1.43807e-06	AT4G32880/AT5G61480/AT1G05470/AT2G44830/AT3G13510/AT4G16340/AT5G67200/AT1G54200/AT2G33860/AT5G13300/AT3G07540/AT2G34710/AT3G62300/AT4G18820/AT5G13290/AT2G27040/AT5G37020/AT1G73590/AT5G55540/AT4G37750/AT1G65380/AT5G43810/AT4G20910/AT4G32970/AT2G43800/AT1G77110/AT5G48800/AT5G66460/AT1G10180/AT3G22790/AT5G58930/AT1G76420/AT2G31320/AT4G26870/AT1G52150/AT2G34780/AT2G36350/AT5G57130/AT4G02680/AT5G08130…	56	0
GO:0009902	chloroplast relocation	Biological process	69/3838	104/15023	2.15142e-18	5.56816e-17	4.20687e-17	AT3G45780/AT5G44190/AT3G08010/AT5G58140/AT5G65460/AT3G17040/AT1G66840/AT1G63680/AT5G02250/AT4G31850/AT3G48200/AT1G14030/AT2G04270/AT3G07670/AT1G42550/AT1G75100/AT3G17930/AT5G38150/AT1G03160/AT2G24270/AT1G17220/AT5G36170/AT1G32060/AT3G25690/AT1G03630/AT1G24490/AT1G74850/AT2G36990/AT1G65230/AT3G16000/AT2G21330/AT4G34830/AT3G47450/AT3G51420/AT4G22890/AT3G23700/AT5G66570/AT1G62750/AT1G08540/AT1G64500…	69	1
GO:0009914	hormone transport	Biological process	49/3838	92/15023	1.20271e-08	1.18486e-07	8.95193e-08	AT3G56370/AT2G38120/AT3G08680/AT1G70940/AT3G49670/AT5G19530/AT5G64770/AT2G01420/AT2G05790/AT3G16370/AT2G26730/AT1G12090/AT2G46710/AT4G38430/AT3G23050/AT1G75500/AT1G28440/AT1G01610/AT5G60920/AT1G75680/AT4G25960/AT2G31190/AT5G13140/AT1G23080/AT5G48900/AT2G45470/AT1G15690/AT4G04950/AT1G73590/AT5G55540/AT4G16515/AT5G01090/AT1G04680/AT1G17140/AT1G05850/AT1G78100/AT1G28560/AT1G77110/AT5G05170/AT2G36910…	49	0
GO:0009926	auxin polar transport	Biological process	48/3838	87/15023	3.64921e-09	3.71489e-08	2.80669e-08	AT3G56370/AT2G38120/AT3G08680/AT1G70940/AT3G49670/AT5G19530/AT5G64770/AT2G01420/AT2G05790/AT3G16370/AT2G26730/AT1G12090/AT2G46710/AT4G38430/AT3G23050/AT1G75500/AT1G28440/AT1G01610/AT5G60920/AT1G75680/AT4G25960/AT2G31190/AT5G13140/AT1G23080/AT5G48900/AT2G45470/AT1G15690/AT4G04950/AT1G73590/AT5G55540/AT4G16515/AT5G01090/AT1G04680/AT1G17140/AT1G05850/AT1G78100/AT1G28560/AT1G77110/AT5G05170/AT2G36910…	48	1
GO:0009932	cell tip growth	Biological process	74/3838	195/15023	8.30304e-05	0.000487644	0.000368426	AT5G16000/AT3G25500/AT2G38120/AT1G70940/AT3G49670/AT5G19530/AT2G01420/AT3G16370/AT2G35620/AT4G39400/AT1G12090/AT1G31650/AT1G04430/AT1G04040/AT4G38430/AT1G31420/AT4G33000/AT3G27960/AT3G23050/AT1G75500/AT3G26520/AT1G28440/AT1G01610/AT5G60920/AT1G72150/AT1G75680/AT1G75840/AT5G13140/AT1G20090/AT4G12420/AT1G23080/AT4G00150/AT2G20190/AT3G19820/AT5G12250/AT3G12690/AT5G65700/AT5G64330/AT4G22010/AT1G16340…	74	1
GO:0009933	meristem structural organization	Biological process	85/3838	239/15023	0.000342921	0.00187685	0.001418	AT3G49670/AT5G19530/AT4G32880/AT3G59420/AT2G45190/AT5G61480/AT1G05470/AT2G34925/AT2G44830/AT3G13510/AT4G16340/AT5G67200/AT1G54200/AT5G13300/AT3G07540/AT5G65700/AT3G22780/AT2G34710/AT3G62300/AT4G18820/AT5G13290/AT2G27040/AT1G73590/AT5G55540/AT1G11130/AT5G64630/AT4G37750/AT1G65380/AT5G43810/AT4G20910/AT4G32970/AT1G28560/AT2G43800/AT1G77110/AT2G34680/AT5G48800/AT5G66460/AT3G24770/AT1G10180/AT5G49020…	85	1
GO:0009943	adaxial/abaxial axis specification	Biological process	34/3838	74/15023	0.000113112	0.000651781	0.000492436	AT4G32880/AT2G45190/AT5G61480/AT1G05470/AT3G13510/AT5G67200/AT1G54200/AT5G13300/AT3G07540/AT2G34710/AT5G13290/AT1G73590/AT2G26330/AT2G41370/AT4G37750/AT2G37630/AT5G43810/AT4G20910/AT4G32970/AT5G48800/AT5G66460/AT1G32240/AT4G26870/AT1G52150/AT5G55250/AT5G57130/AT5G08130/AT1G31320/AT2G27990/AT5G17980/AT5G49990/AT2G31160/AT4G30520/AT4G14200	34	1
GO:0009944	polarity specification of adaxial/abaxial axis	Biological process	34/3838	73/15023	8.08103e-05	0.000476438	0.00035996	AT4G32880/AT2G45190/AT5G61480/AT1G05470/AT3G13510/AT5G67200/AT1G54200/AT5G13300/AT3G07540/AT2G34710/AT5G13290/AT1G73590/AT2G26330/AT2G41370/AT4G37750/AT2G37630/AT5G43810/AT4G20910/AT4G32970/AT5G48800/AT5G66460/AT1G32240/AT4G26870/AT1G52150/AT5G55250/AT5G57130/AT5G08130/AT1G31320/AT2G27990/AT5G17980/AT5G49990/AT2G31160/AT4G30520/AT4G14200	34	1
GO:0009955	adaxial/abaxial pattern specification	Biological process	34/3838	80/15023	0.000683221	0.00351272	0.00265394	AT4G32880/AT2G45190/AT5G61480/AT1G05470/AT3G13510/AT5G67200/AT1G54200/AT5G13300/AT3G07540/AT2G34710/AT5G13290/AT1G73590/AT2G26330/AT2G41370/AT4G37750/AT2G37630/AT5G43810/AT4G20910/AT4G32970/AT5G48800/AT5G66460/AT1G32240/AT4G26870/AT1G52150/AT5G55250/AT5G57130/AT5G08130/AT1G31320/AT2G27990/AT5G17980/AT5G49990/AT2G31160/AT4G30520/AT4G14200	34	0
GO:0009965	leaf morphogenesis	Biological process	109/3838	203/15023	7.46745e-18	1.75428e-16	1.3254e-16	AT2G41940/AT1G69780/AT5G56860/AT4G26520/AT2G21050/AT1G69690/AT1G78995/AT2G02070/AT4G17810/AT2G42200/AT4G18390/AT5G07180/AT5G55740/AT5G44190/AT5G08330/AT5G54630/AT1G44446/AT1G76110/AT1G05470/AT2G04790/AT3G17040/AT3G59400/AT5G13300/AT5G52100/AT2G23760/AT1G55370/AT4G32980/AT3G59060/AT3G20680/AT4G36870/AT4G15560/AT2G34710/AT4G24090/AT5G13290/AT1G17840/AT2G27040/AT2G29180/AT2G22540/AT1G73590/AT5G55540…	109	1
GO:0010014	meristem initiation	Biological process	64/3838	165/15023	0.000116995	0.000671622	0.000507426	AT5G19530/AT4G32880/AT5G61480/AT1G05470/AT2G34925/AT2G44830/AT3G13510/AT4G16340/AT5G67200/AT1G54200/AT5G13300/AT3G07540/AT2G34710/AT3G62300/AT4G18820/AT5G13290/AT2G27040/AT1G73590/AT5G55540/AT1G11130/AT4G37750/AT1G65380/AT5G43810/AT4G20910/AT4G32970/AT1G28560/AT2G43800/AT1G77110/AT2G34680/AT5G48800/AT5G66460/AT3G24770/AT1G10180/AT4G13195/AT3G22790/AT1G55350/AT1G76420/AT2G31320/AT4G26870/AT1G52150…	64	1
GO:0010015	root morphogenesis	Biological process	119/3838	352/15023	0.000291007	0.00162178	0.00122529	AT3G56370/AT5G16000/AT3G25500/AT2G38120/AT3G08680/AT1G70940/AT3G49670/AT5G19530/AT4G14550/AT1G49430/AT2G01420/AT2G05790/AT3G16370/AT2G35620/AT2G26730/AT4G39400/AT4G32880/AT4G20260/AT1G12090/AT3G59420/AT1G04430/AT2G46710/AT1G04040/AT3G16850/AT4G38430/AT1G31420/AT4G33000/AT3G23050/AT1G75500/AT3G26520/AT1G28440/AT4G12730/AT1G01610/AT5G60920/AT1G72150/AT3G62980/AT1G75680/AT3G53420/AT3G25710/AT1G75840…	119	1
GO:0010016	shoot system morphogenesis	Biological process	220/3838	449/15023	1.96597e-27	1.36456e-25	1.03096e-25	AT3G49260/AT4G26540/AT2G41940/AT4G28780/AT1G68780/AT1G69780/AT5G56860/AT3G25670/AT4G26520/AT2G21050/AT1G12860/AT1G69690/AT4G39400/AT4G32880/AT1G78995/AT2G02070/AT1G72180/AT4G17810/AT2G42200/AT4G18390/AT5G07180/AT3G28040/AT1G12460/AT1G33811/AT5G55740/AT2G45850/AT2G45190/AT5G44190/AT5G08330/AT5G61480/AT5G54630/AT1G44446/AT5G57030/AT3G62980/AT1G76110/AT1G05470/AT2G34925/AT2G44830/AT3G13510/AT5G67200…	220	0
GO:0010020	chloroplast fission	Biological process	3838-11-01	19/15023	0.00274275	0.0129265	0.00976627	AT3G19180/AT3G19720/AT1G63680/AT3G52750/AT1G20830/AT5G42480/AT1G75010/AT4G23940/AT2G36250/AT5G53280/AT5G51020	11	1
GO:0010027	thylakoid membrane organization	Biological process	116/3838	197/15023	2.32816e-23	9.60838e-22	7.25936e-22	AT2G41940/AT3G53700/AT4G04890/AT4G21750/AT2G45190/AT5G44190/AT3G02660/AT3G08010/AT5G58140/AT3G18110/AT3G17040/AT4G26500/AT1G63680/AT4G32980/AT5G02250/AT4G31850/AT3G09050/AT3G29185/AT1G14030/AT2G04270/AT3G07670/AT1G42550/AT1G22700/AT3G17930/AT3G49140/AT3G56940/AT1G03160/AT1G44920/AT1G17220/AT4G38160/AT5G36170/AT3G25690/AT4G33470/AT4G11175/AT2G31070/AT1G03630/AT5G02710/AT3G20930/AT1G30210/AT1G24490…	116	0
GO:0010050	vegetative phase change	Biological process	47/3838	70/15023	2.91905e-13	5.0083e-12	3.78389e-12	AT5G63530/AT2G33860/AT1G16680/AT5G23570/AT5G60450/AT3G60740/AT5G65670/AT3G14860/AT2G16800/AT1G80790/AT1G70310/AT1G05070/AT5G08430/AT4G34030/AT4G02020/AT5G43810/AT3G02890/AT5G15170/AT1G33400/AT5G40870/AT3G18910/AT3G56750/AT2G16390/AT1G10180/AT4G08310/AT3G60830/AT3G63250/AT4G26870/AT2G03280/AT3G19515/AT1G69440/AT4G02680/AT3G22520/AT3G20010/AT1G54610/AT3G03040/AT3G62970/AT4G02460/AT2G15790/AT1G67140…	47	0
GO:0010051	xylem and phloem pattern formation	Biological process	41/3838	94/15023	0.000101652	0.000590199	0.000445909	AT2G21050/AT1G04550/AT5G61480/AT1G05470/AT2G44830/AT3G13510/AT5G67200/AT2G32010/AT2G33860/AT5G13300/AT3G07540/AT3G54720/AT2G34710/AT1G17840/AT5G37020/AT1G73590/AT5G55540/AT1G11130/AT4G37750/AT4G24670/AT5G43810/AT2G42580/AT4G20910/AT1G20330/AT5G58930/AT1G52150/AT3G09070/AT5G57130/AT2G27990/AT1G09700/AT2G02560/AT1G27340/AT1G79820/AT2G01950/AT1G68060/AT5G62710/AT2G36120/AT4G30520/AT3G54080/AT4G14200…	41	1
GO:0010053	root epidermal cell differentiation	Biological process	94/3838	273/15023	0.000610411	0.0031704	0.00239531	AT5G16000/AT3G25500/AT2G38120/AT1G70940/AT3G49670/AT5G19530/AT2G01420/AT3G16370/AT2G35620/AT4G39400/AT4G32880/AT4G20260/AT1G12090/AT1G04430/AT2G46710/AT1G04040/AT3G16850/AT4G38430/AT1G31420/AT4G33000/AT3G23050/AT1G75500/AT3G26520/AT1G28440/AT4G12730/AT1G01610/AT5G60920/AT1G72150/AT1G75680/AT3G53420/AT3G25710/AT1G75840/AT5G13140/AT5G13300/AT1G20090/AT4G32410/AT4G12420/AT1G23080/AT3G44200/AT4G00150…	94	1
GO:0010054	trichoblast differentiation	Biological process	94/3838	262/15023	0.00011986	0.000682933	0.000515972	AT5G16000/AT3G25500/AT2G38120/AT1G70940/AT3G49670/AT5G19530/AT2G01420/AT3G16370/AT2G35620/AT4G39400/AT4G32880/AT4G20260/AT1G12090/AT1G04430/AT2G46710/AT1G04040/AT3G16850/AT4G38430/AT1G31420/AT4G33000/AT3G23050/AT1G75500/AT3G26520/AT1G28440/AT4G12730/AT1G01610/AT5G60920/AT1G72150/AT1G75680/AT3G53420/AT3G25710/AT1G75840/AT5G13140/AT5G13300/AT1G20090/AT4G32410/AT4G12420/AT1G23080/AT3G44200/AT4G00150…	94	1
GO:0010073	meristem maintenance	Biological process	155/3838	264/15023	1.31577e-30	1.54552e-28	1.16768e-28	AT3G56370/AT5G16000/AT1G48480/AT3G08680/AT4G37590/AT1G70940/AT3G49670/AT1G69420/AT2G45340/AT4G00400/AT2G05920/AT4G03210/AT1G60800/AT2G05790/AT2G21050/AT4G23740/AT2G26730/AT4G29020/AT5G58960/AT4G38430/AT4G21750/AT1G75500/AT1G71695/AT1G28440/AT5G61480/AT4G36360/AT1G78060/AT4G17460/AT1G75680/AT1G31920/AT3G02250/AT3G61130/AT2G44830/AT3G13510/AT4G16340/AT5G67200/AT4G09510/AT1G54200/AT5G51560/AT1G49580…	155	0
GO:0010075	regulation of meristem growth	Biological process	108/3838	159/15023	2.21044e-29	1.9855e-27	1.50009e-27	AT3G56370/AT5G16000/AT1G48480/AT3G08680/AT4G37590/AT1G70940/AT3G49670/AT1G69420/AT2G45340/AT4G00400/AT2G05920/AT4G03210/AT1G60800/AT2G05790/AT2G21050/AT4G23740/AT2G26730/AT4G29020/AT5G58960/AT4G38430/AT4G21750/AT1G75500/AT1G71695/AT1G28440/AT5G61480/AT4G36360/AT1G78060/AT1G75680/AT1G31920/AT3G02250/AT3G61130/AT3G13510/AT4G16340/AT4G09510/AT1G54200/AT5G51560/AT1G49580/AT5G47820/AT3G19820/AT4G31850…	108	1
GO:0010103	stomatal complex morphogenesis	Biological process	82/3838	144/15023	9.99783e-16	1.90834e-14	1.44179e-14	AT3G49260/AT4G26540/AT4G28780/AT1G68780/AT3G25670/AT1G12860/AT4G39400/AT1G72180/AT5G07180/AT3G28040/AT1G12460/AT1G33811/AT2G45850/AT2G45190/AT5G57030/AT3G62980/AT3G22760/AT5G58140/AT5G52100/AT1G12820/AT4G32980/AT3G04290/AT3G48200/AT3G29185/AT1G72610/AT5G49980/AT1G05230/AT5G01890/AT4G03190/AT2G26330/AT4G10060/AT2G21530/AT4G38160/AT1G35420/AT1G32060/AT4G28080/AT3G04760/AT4G35440/AT5G62230/AT2G03420…	82	1
GO:0010109	regulation of photosynthesis	Biological process	14/3838	26/15023	0.00189824	0.00929043	0.00701914	AT3G11670/AT1G64860/AT3G15850/AT1G68890/AT5G01920/AT1G67840/AT5G66570/AT2G30570/AT3G50820/AT4G01800/AT3G62410/AT2G47400/AT5G52520/AT1G55670	14	1
GO:0010114	response to red light	Biological process	54/3838	97/15023	2.4842e-10	2.80991e-09	2.12295e-09	AT3G45780/AT2G43010/AT5G58140/AT2G20180/AT2G37640/AT1G15550/AT5G23060/AT3G27690/AT2G47450/AT2G29090/AT1G19150/AT1G68010/AT1G32060/AT1G03630/AT5G02120/AT1G54780/AT4G10340/AT1G68530/AT5G67030/AT3G54890/AT3G08940/AT2G21330/AT2G39730/AT2G05100/AT4G22890/AT1G69530/AT1G08540/AT3G26650/AT1G06680/AT5G17170/AT1G60950/AT2G18790/AT2G02950/AT5G04140/AT4G17600/AT3G46780/AT2G05620/AT4G21280/AT4G35250/AT5G49230…	54	0
GO:0010155	regulation of proton transport	Biological process	56/3838	77/15023	4.8026e-18	1.14587e-16	8.65732e-17	AT5G44680/AT3G60320/AT3G45780/AT1G14280/AT3G16850/AT4G19530/AT5G52780/AT3G08010/AT3G19850/AT5G58140/AT3G60740/AT1G74880/AT5G57930/AT2G35260/AT4G08920/AT4G15560/AT5G64330/AT3G27690/AT4G25080/AT2G47450/AT5G54770/AT5G35840/AT5G35790/AT1G17220/AT1G19150/AT4G23890/AT4G33500/AT2G23390/AT5G02120/AT2G30170/AT4G10340/AT4G04850/AT1G68530/AT3G54890/AT3G08940/AT4G15545/AT3G51420/AT1G67840/AT2G39730/AT3G26650…	56	0
GO:0010162	seed dormancy process	Biological process	47/3838	130/15023	0.00462992	0.0206119	0.0155728	AT3G49670/AT3G06750/AT3G18050/AT4G35470/AT3G59420/AT1G18620/AT2G45190/AT3G63210/AT1G20650/AT4G36540/AT1G74670/AT1G66350/AT2G22670/AT4G24660/AT5G12250/AT2G34710/AT3G57040/AT3G07310/AT2G29090/AT3G05120/AT1G14920/AT5G49020/AT1G74720/AT2G13540/AT1G32240/AT5G61130/AT3G60830/AT3G02990/AT3G03450/AT2G01570/AT2G34780/AT2G02560/AT5G12410/AT3G48040/AT2G41620/AT1G52920/AT4G32910/AT4G37740/AT4G02460/AT4G31160…	47	1
GO:0010206	photosystem II repair	Biological process	3838-08-01	10/15023	0.00048613	0.00255973	0.00193393	AT1G54780/AT4G18370/AT1G03600/AT1G75690/AT3G27925/AT1G50250/AT5G39830/AT2G47940	8	1
GO:0010207	photosystem II assembly	Biological process	100/3838	169/15023	1.54729e-20	5.49468e-19	4.15136e-19	AT5G44190/AT5G52780/AT1G64355/AT3G08010/AT5G58140/AT3G17040/AT2G30790/AT3G59400/AT3G60620/AT5G52100/AT5G20935/AT1G14345/AT1G05385/AT1G42550/AT5G23060/AT1G22700/AT3G15095/AT3G17930/AT1G05140/AT1G19740/AT3G56940/AT1G03160/AT5G39210/AT2G21530/AT5G36170/AT1G68010/AT1G32060/AT3G25690/AT4G35760/AT2G39470/AT1G03630/AT5G58260/AT2G45150/AT5G02120/AT1G54780/AT2G32480/AT2G30170/AT1G74850/AT1G75460/AT5G58330…	100	1
GO:0010218	response to far red light	Biological process	52/3838	96/15023	1.97631e-09	2.09571e-08	1.58336e-08	AT2G38120/AT1G70940/AT5G19530/AT2G01420/AT3G45780/AT2G46710/AT5G58140/AT5G23060/AT3G27690/AT2G47450/AT1G19150/AT1G68010/AT1G32060/AT1G03630/AT5G02120/AT1G54780/AT4G10340/AT1G68530/AT3G54890/AT3G08940/AT1G14920/AT2G21330/AT2G39730/AT2G05100/AT4G22890/AT1G08540/AT3G26650/AT1G06680/AT5G17170/AT1G60950/AT2G18790/AT2G02950/AT5G04140/AT4G17600/AT2G01570/AT3G46780/AT2G05620/AT4G21280/AT1G76570/AT4G35250…	52	1
GO:0010224	response to UV-B	Biological process	39/3838	100/15023	0.00207304	0.0100813	0.00761667	AT4G39400/AT3G52740/AT4G37470/AT3G13510/AT2G31190/AT2G31380/AT2G32950/AT3G03770/AT5G05690/AT5G62210/AT1G65060/AT5G48880/AT5G18100/AT1G51400/AT4G37760/AT5G08640/AT2G43800/AT5G57785/AT2G42690/AT3G24190/AT3G55120/AT5G13930/AT3G61220/AT5G23730/AT5G08020/AT1G16310/AT2G24540/AT5G17050/AT5G05270/AT5G44740/AT3G23210/AT5G58760/AT5G44110/AT5G11260/AT1G16590/AT3G21890/AT5G24850/AT3G51240/AT5G09740	39	1
GO:0010264	myo-inositol hexakisphosphate biosynthetic process	Biological process	42/3838	64/15023	1.69164e-11	2.1891e-10	1.65391e-10	AT1G66130/AT2G21320/AT3G01180/AT2G31380/AT3G02870/AT2G41290/AT4G22200/AT1G66330/AT5G64850/AT5G01260/AT5G63700/AT1G55960/AT1G23740/AT2G29300/AT1G64780/AT4G37760/AT1G70985/AT2G34460/AT2G15020/AT1G18060/AT5G67030/AT1G07010/AT5G38520/AT1G64770/AT4G31310/AT4G32770/AT1G32900/AT2G34310/AT3G56290/AT1G16730/AT1G29700/AT2G24540/AT2G46830/AT1G76570/AT5G02280/AT5G06980/AT1G07180/AT2G37240/AT3G12320/AT1G22850…	42	1
GO:0010267	production of ta-siRNAs involved in RNA interference	Biological process	51/3838	109/15023	1.27285e-06	1.03385e-05	7.81101e-06	AT3G26932/AT1G16680/AT5G23570/AT1G24450/AT3G60740/AT2G27040/AT5G47630/AT5G35930/AT4G02020/AT5G46420/AT5G13000/AT5G43810/AT3G02890/AT4G20910/AT3G14980/AT1G33400/AT3G49250/AT2G16390/AT1G10180/AT1G14690/AT2G31320/AT1G63470/AT1G63640/AT2G03280/AT1G69440/AT4G37510/AT4G02680/AT3G22520/AT3G20010/AT1G09700/AT1G54610/AT5G02520/AT5G56130/AT4G02460/AT5G03940/AT2G19430/AT3G49500/AT3G20420/AT4G30130/AT1G67140…	51	0
GO:0010304	PSII associated light-harvesting complex II catabolic process	Biological process	20/3838	27/15023	1.72826e-07	1.52547e-06	1.15253e-06	AT1G10360/AT4G13250/AT3G11750/AT5G53170/AT1G68010/AT5G58870/AT2G21330/AT4G22890/AT5G62980/AT3G16290/AT4G37000/AT3G27925/AT1G50250/AT5G09660/AT5G04900/AT4G33010/AT5G50920/AT4G38970/AT3G63520/AT1G42970	20	0
GO:0010374	stomatal complex development	Biological process	102/3838	211/15023	6.40039e-13	1.074e-11	8.11431e-12	AT3G49260/AT4G26540/AT4G28780/AT1G68780/AT2G44740/AT1G70210/AT3G25670/AT1G12860/AT4G39400/AT1G72180/AT1G33240/AT5G07180/AT3G28040/AT1G12460/AT1G33811/AT2G45850/AT2G45190/AT4G12970/AT5G57030/AT3G62980/AT3G22760/AT5G58140/AT5G52100/AT1G12820/AT4G32980/AT3G04290/AT3G63120/AT3G48200/AT3G29185/AT1G72610/AT5G49980/AT3G21870/AT1G05230/AT5G01890/AT4G03190/AT2G26330/AT4G10060/AT2G23430/AT2G21530/AT5G67260…	102	0
GO:0010476	gibberellin mediated signaling pathway	Biological process	31/3838	60/15023	1.28599e-05	9.09124e-05	6.86865e-05	AT3G49670/AT5G56860/AT3G06750/AT3G18050/AT4G35470/AT5G07180/AT1G18620/AT1G20650/AT4G36540/AT1G74670/AT1G66350/AT2G36830/AT4G26150/AT2G17650/AT2G20180/AT2G22670/AT4G24660/AT5G12250/AT1G15550/AT3G57040/AT3G07310/AT3G05120/AT1G79460/AT1G14920/AT5G61130/AT3G03450/AT2G01570/AT3G48040/AT4G02780/AT1G48270/AT5G11260	31	1
GO:0010557	positive regulation of macromolecule biosynthetic process	Biological process	145/3838	422/15023	2.73189e-05	0.000175277	0.000132426	AT4G17880/AT2G41940/AT2G42380/AT5G56860/AT4G26520/AT3G10525/AT1G69690/AT1G78995/AT2G02070/AT4G17810/AT3G58120/AT4G18390/AT4G27430/AT5G55740/AT5G60890/AT5G44190/AT5G57180/AT5G08330/AT5G54630/AT1G44446/AT1G76110/AT3G08010/AT5G58140/AT2G04790/AT3G17040/AT3G59400/AT5G52100/AT1G63680/AT1G55370/AT4G32980/AT3G59060/AT4G14890/AT4G40060/AT3G20680/AT1G42550/AT5G11590/AT4G15560/AT2G29180/AT1G73870/AT2G06210…	145	1
GO:0010604	positive regulation of macromolecule metabolic process	Biological process	149/3838	441/15023	5.56095e-05	0.000336967	0.000254587	AT4G17880/AT2G41940/AT2G42380/AT5G56860/AT4G26520/AT3G10525/AT1G69690/AT1G78995/AT2G02070/AT4G17810/AT3G58120/AT4G18390/AT4G27430/AT5G55740/AT5G60890/AT5G44190/AT5G57180/AT5G08330/AT5G54630/AT1G44446/AT1G76110/AT3G08010/AT5G58140/AT2G04790/AT3G17040/AT3G59400/AT5G52100/AT1G63680/AT1G55370/AT4G32980/AT3G59060/AT4G14890/AT4G40060/AT3G20680/AT1G42550/AT5G11590/AT4G15560/AT2G29180/AT1G73870/AT2G06210…	149	1
GO:0010608	posttranscriptional regulation of gene expression	Biological process	95/3838	261/15023	5.96703e-05	0.000360145	0.000272098	AT2G02070/AT4G17810/AT4G18390/AT5G43700/AT3G26932/AT5G43990/AT5G44190/AT5G54630/AT3G13510/AT1G05460/AT3G17040/AT1G16680/AT5G23570/AT1G24450/AT3G60740/AT2G40570/AT2G01630/AT1G70070/AT3G02830/AT2G27040/AT2G06210/AT2G26580/AT5G47630/AT4G37750/AT3G57190/AT5G35930/AT4G02020/AT5G46420/AT5G13000/AT5G43810/AT3G02890/AT4G20910/AT3G14980/AT5G44200/AT1G33400/AT4G13020/AT3G49250/AT4G34830/AT2G16390/AT1G10180…	95	0
GO:0010628	positive regulation of gene expression	Biological process	141/3838	416/15023	7.3598e-05	0.000440722	0.000332976	AT4G17880/AT2G41940/AT2G42380/AT5G56860/AT4G26520/AT1G69690/AT1G78995/AT2G02070/AT4G17810/AT3G58120/AT4G18390/AT4G27430/AT5G55740/AT5G60890/AT5G44190/AT5G57180/AT5G08330/AT5G54630/AT1G44446/AT1G76110/AT3G08010/AT5G58140/AT2G04790/AT3G17040/AT3G59400/AT5G52100/AT1G63680/AT1G55370/AT4G32980/AT3G59060/AT4G14890/AT4G40060/AT3G20680/AT1G42550/AT5G11590/AT4G15560/AT2G29180/AT1G73870/AT2G06210/AT2G22540…	141	1
GO:0010817	regulation of hormone levels	Biological process	162/3838	397/15023	1.1841e-11	1.61439e-10	1.21971e-10	AT3G56370/AT5G16000/AT3G25500/AT2G38120/AT3G08680/AT1G70940/AT3G49670/AT2G45400/AT5G19530/AT5G64770/AT2G01420/AT2G05790/AT2G26710/AT3G16370/AT5G16590/AT2G35620/AT2G26730/AT4G39400/AT1G12090/AT1G04430/AT1G68870/AT2G46710/AT1G04040/AT4G38430/AT5G44020/AT1G31420/AT4G33000/AT3G23050/AT1G75500/AT3G26520/AT1G28440/AT4G12730/AT1G01620/AT1G01610/AT5G60920/AT2G43010/AT1G75680/AT5G50000/AT4G16340/AT4G25960…	162	0
GO:0015672	monovalent inorganic cation transport	Biological process	83/3838	188/15023	2.00513e-08	1.93787e-07	1.4641e-07	AT5G44680/AT3G60320/AT3G45780/AT1G14280/AT3G16850/AT4G33000/AT4G19530/AT5G52780/AT3G08010/AT3G19850/AT1G60160/AT5G58140/AT2G35060/AT2G26900/AT3G60740/AT1G74880/AT5G57930/AT2G40540/AT2G35260/AT4G08920/AT4G15560/AT5G64330/AT3G02050/AT3G27690/AT4G25080/AT2G47450/AT5G14880/AT5G54770/AT5G35840/AT5G35790/AT5G27150/AT1G17220/AT1G19150/AT4G23890/AT4G33500/AT2G23390/AT1G15700/AT5G02120/AT2G30170/AT4G10340…	83	1
GO:0015979	photosynthesis	Biological process	205/3838	394/15023	4.69316e-30	4.47903e-28	3.38401e-28	AT2G39010/AT5G44190/AT1G76100/AT3G01440/AT5G52780/AT5G57030/AT5G21930/AT1G64355/AT3G08010/AT3G14210/AT5G58140/AT3G17040/AT2G30790/AT3G59400/AT3G60620/AT5G52100/AT1G55370/AT5G20935/AT1G14345/AT2G29360/AT1G74880/AT4G16980/AT3G53920/AT1G26220/AT1G05385/AT1G42550/AT5G23060/AT2G01918/AT3G11670/AT1G64860/AT1G22700/AT5G19940/AT3G27690/AT3G15095/AT3G17930/AT1G05140/AT1G74470/AT1G19740/AT2G01590/AT3G56940…	205	0
GO:0015992	proton transport	Biological process	60/3838	102/15023	1.0075e-12	1.65425e-11	1.24982e-11	AT5G44680/AT3G60320/AT3G45780/AT1G14280/AT3G16850/AT4G19530/AT5G52780/AT3G08010/AT3G19850/AT5G58140/AT3G60740/AT1G74880/AT5G57930/AT2G35260/AT4G08920/AT4G15560/AT5G64330/AT3G27690/AT4G25080/AT2G47450/AT5G54770/AT5G35840/AT5G35790/AT1G17220/AT1G19150/AT4G23890/AT4G33500/AT2G23390/AT1G15700/AT5G02120/AT2G30170/AT4G10340/AT4G04850/AT1G68530/AT3G54890/AT3G08940/AT4G15545/AT3G51420/AT1G67840/AT2G39730…	60	0
GO:0015994	chlorophyll metabolic process	Biological process	92/3838	188/15023	3.58847e-12	5.21866e-11	3.94282e-11	AT5G56860/AT5G35750/AT4G27430/AT5G44190/AT1G44446/AT3G59400/AT4G26150/AT2G20180/AT1G58290/AT4G32980/AT3G59060/AT4G14890/AT1G28100/AT4G13250/AT5G23060/AT4G15560/AT3G11670/AT1G73750/AT1G74470/AT3G56940/AT4G25080/AT5G62790/AT5G01220/AT3G45900/AT1G08550/AT1G23740/AT1G04640/AT3G13040/AT5G17230/AT1G03630/AT1G54780/AT3G15850/AT2G43710/AT4G27440/AT2G07050/AT3G03710/AT1G68530/AT5G14970/AT5G35970/AT4G31390…	92	0
GO:0015995	chlorophyll biosynthetic process	Biological process	66/3838	124/15023	3.85503e-11	4.67192e-10	3.52975e-10	AT5G56860/AT4G27430/AT5G44190/AT1G44446/AT3G59400/AT4G26150/AT2G20180/AT1G58290/AT4G32980/AT3G59060/AT4G14890/AT1G28100/AT4G15560/AT3G11670/AT1G74470/AT3G56940/AT4G25080/AT5G62790/AT5G01220/AT1G08550/AT1G23740/AT1G04640/AT5G17230/AT1G03630/AT1G54780/AT3G15850/AT2G43710/AT4G27440/AT2G07050/AT3G03710/AT1G68530/AT2G21330/AT5G53490/AT2G21210/AT3G23700/AT1G32200/AT1G31800/AT4G14070/AT4G37000/AT4G09650…	66	1
GO:0015996	chlorophyll catabolic process	Biological process	25/3838	58/15023	0.00265493	0.01259	0.00951203	AT5G35750/AT4G13250/AT1G73750/AT3G45900/AT3G13040/AT5G14970/AT5G35970/AT4G31390/AT5G65480/AT3G61080/AT1G12050/AT3G26580/AT4G37000/AT5G01520/AT1G04350/AT1G62250/AT4G11960/AT1G71480/AT5G04360/AT1G76570/AT3G27925/AT5G05200/AT5G04900/AT5G43150/AT4G13830	25	1
GO:0016032	viral process	Biological process	83/3838	194/15023	1.0968e-07	9.79423e-07	7.39977e-07	AT5G16000/AT5G63530/AT4G20260/AT3G26932/AT2G33860/AT1G05460/AT2G33330/AT1G16680/AT5G23570/AT1G24450/AT3G60740/AT5G65670/AT3G14860/AT2G16800/AT2G27040/AT1G80790/AT1G70310/AT1G05070/AT5G37680/AT5G08430/AT5G47630/AT5G35930/AT4G34030/AT2G20990/AT4G02020/AT2G37630/AT5G46420/AT5G13000/AT5G43810/AT3G02890/AT4G20910/AT3G14980/AT2G43710/AT5G15170/AT3G61890/AT1G33400/AT1G32070/AT5G40870/AT3G49250/AT3G18910…	83	1
GO:0016071	mRNA metabolic process	Biological process	112/3838	346/15023	0.00240233	0.0115721	0.00874299	AT4G28780/AT4G26520/AT1G12860/AT1G60590/AT3G10840/AT4G24810/AT4G30825/AT5G55740/AT1G49010/AT4G12970/AT4G19530/AT5G13730/AT1G31920/AT3G08010/AT5G58140/AT3G14330/AT1G51080/AT2G46250/AT5G52100/AT1G17850/AT1G55370/AT4G32980/AT5G20935/AT3G01660/AT2G29360/AT2G02980/AT1G47580/AT3G22150/AT4G32420/AT5G57930/AT5G64380/AT2G37450/AT3G48200/AT3G09650/AT3G18870/AT3G09050/AT2G04270/AT1G27480/AT5G66520/AT1G70070…	112	0
GO:0016072	rRNA metabolic process	Biological process	113/3838	244/15023	1.36394e-12	2.19236e-11	1.65638e-11	AT5G44190/AT3G08010/AT5G58140/AT3G17040/AT3G59400/AT1G63680/AT5G02250/AT4G14890/AT2G04270/AT1G42550/AT5G23060/AT3G27690/AT3G56940/AT4G25080/AT1G03160/AT2G21530/AT1G19150/AT5G36170/AT1G68010/AT1G32060/AT1G08550/AT3G25690/AT1G04640/AT1G03630/AT5G46420/AT1G54780/AT2G30170/AT1G74850/AT5G58330/AT4G10340/AT3G54890/AT3G08940/AT2G21330/AT3G47450/AT5G53490/AT3G13490/AT4G02990/AT4G34730/AT5G38520/AT1G03600…	113	1
GO:0016108	tetraterpenoid metabolic process	Biological process	67/3838	105/15023	1.4014e-16	2.89182e-15	2.18484e-15	AT4G27430/AT5G57030/AT3G59400/AT4G32980/AT4G15560/AT3G11670/AT3G50685/AT2G30390/AT5G62790/AT3G59780/AT1G67080/AT3G26570/AT5G01220/AT1G08550/AT1G23740/AT5G17230/AT1G03630/AT5G58260/AT1G54780/AT3G15850/AT2G43710/AT2G36990/AT2G07050/AT2G42690/AT1G65230/AT3G03710/AT1G68530/AT5G67030/AT5G53490/AT1G06820/AT1G32200/AT1G31800/AT4G32770/AT1G08540/AT4G14070/AT4G27180/AT2G48120/AT4G37000/AT5G04140/AT3G18390…	67	1
GO:0016109	tetraterpenoid biosynthetic process	Biological process	65/3838	101/15023	2.11632e-16	4.09067e-15	3.0906e-15	AT4G27430/AT5G57030/AT3G59400/AT4G32980/AT4G15560/AT3G11670/AT3G50685/AT2G30390/AT5G62790/AT3G59780/AT3G26570/AT5G01220/AT1G08550/AT1G23740/AT5G17230/AT1G03630/AT5G58260/AT1G54780/AT3G15850/AT2G43710/AT2G36990/AT2G07050/AT2G42690/AT1G65230/AT3G03710/AT1G68530/AT5G67030/AT5G53490/AT1G06820/AT1G32200/AT1G31800/AT1G08540/AT4G14070/AT4G27180/AT2G48120/AT4G37000/AT5G04140/AT3G18390/AT1G15980/AT2G47590…	65	1
GO:0016114	terpenoid biosynthetic process	Biological process	98/3838	196/15023	1.32764e-13	2.38507e-12	1.80197e-12	AT5G07180/AT4G27430/AT5G57030/AT1G58440/AT3G59400/AT1G11680/AT2G17650/AT1G52340/AT2G20180/AT4G32980/AT4G24660/AT1G15550/AT4G15560/AT3G11670/AT2G32440/AT3G50685/AT1G64670/AT3G43600/AT5G13710/AT1G78970/AT2G30390/AT2G20210/AT5G62790/AT3G59780/AT1G67080/AT3G26570/AT5G01220/AT2G26260/AT1G08550/AT1G23740/AT5G17230/AT1G03630/AT5G58260/AT3G52940/AT1G54780/AT3G15850/AT4G37760/AT2G43710/AT2G36990/AT1G10030…	98	1
GO:0016116	carotenoid metabolic process	Biological process	67/3838	105/15023	1.4014e-16	2.89182e-15	2.18484e-15	AT4G27430/AT5G57030/AT3G59400/AT4G32980/AT4G15560/AT3G11670/AT3G50685/AT2G30390/AT5G62790/AT3G59780/AT1G67080/AT3G26570/AT5G01220/AT1G08550/AT1G23740/AT5G17230/AT1G03630/AT5G58260/AT1G54780/AT3G15850/AT2G43710/AT2G36990/AT2G07050/AT2G42690/AT1G65230/AT3G03710/AT1G68530/AT5G67030/AT5G53490/AT1G06820/AT1G32200/AT1G31800/AT4G32770/AT1G08540/AT4G14070/AT4G27180/AT2G48120/AT4G37000/AT5G04140/AT3G18390…	67	1
GO:0016117	carotenoid biosynthetic process	Biological process	65/3838	101/15023	2.11632e-16	4.09067e-15	3.0906e-15	AT4G27430/AT5G57030/AT3G59400/AT4G32980/AT4G15560/AT3G11670/AT3G50685/AT2G30390/AT5G62790/AT3G59780/AT3G26570/AT5G01220/AT1G08550/AT1G23740/AT5G17230/AT1G03630/AT5G58260/AT1G54780/AT3G15850/AT2G43710/AT2G36990/AT2G07050/AT2G42690/AT1G65230/AT3G03710/AT1G68530/AT5G67030/AT5G53490/AT1G06820/AT1G32200/AT1G31800/AT1G08540/AT4G14070/AT4G27180/AT2G48120/AT4G37000/AT5G04140/AT3G18390/AT1G15980/AT2G47590…	65	1
GO:0016122	xanthophyll metabolic process	Biological process	3838-08-01	11/15023	0.00138131	0.00684824	0.005174	AT5G57030/AT1G67080/AT1G08550/AT3G03710/AT5G67030/AT1G31800/AT4G32770/AT3G63520	8	1
GO:0016125	sterol metabolic process	Biological process	73/3838	163/15023	6.90865e-08	6.27947e-07	4.74429e-07	AT3G08680/AT2G45400/AT5G16590/AT2G26730/AT2G24150/AT1G72430/AT4G12730/AT1G01620/AT1G75680/AT5G50000/AT4G16340/AT1G58440/AT1G11680/AT4G34650/AT5G21100/AT3G19820/AT5G12250/AT1G60660/AT1G24170/AT3G55360/AT5G05630/AT2G43360/AT5G24155/AT4G22756/AT2G26640/AT1G76090/AT3G28200/AT4G22010/AT5G13710/AT1G78970/AT4G08950/AT1G62640/AT1G07420/AT2G26260/AT4G12110/AT5G50375/AT3G52940/AT2G21860/AT4G37760/AT5G56040…	73	0
GO:0016126	sterol biosynthetic process	Biological process	71/3838	156/15023	4.69756e-08	4.37389e-07	3.30457e-07	AT3G08680/AT2G45400/AT5G16590/AT2G26730/AT2G24150/AT1G72430/AT4G12730/AT1G01620/AT1G75680/AT5G50000/AT4G16340/AT1G58440/AT1G11680/AT4G34650/AT5G21100/AT3G19820/AT5G12250/AT1G60660/AT1G24170/AT3G55360/AT5G05630/AT2G43360/AT5G24155/AT4G22756/AT2G26640/AT1G76090/AT3G28200/AT4G22010/AT5G13710/AT1G78970/AT4G08950/AT1G62640/AT1G07420/AT2G26260/AT4G12110/AT5G50375/AT3G52940/AT2G21860/AT4G37760/AT5G56040…	71	1
GO:0016128	phytosteroid metabolic process	Biological process	47/3838	101/15023	3.95297e-06	3.0181e-05	2.28024e-05	AT3G08680/AT2G45400/AT2G26710/AT5G16590/AT2G26730/AT4G12730/AT1G01620/AT1G75680/AT5G50000/AT4G16340/AT1G58440/AT3G19820/AT5G12250/AT2G43360/AT4G22756/AT2G26640/AT1G76090/AT5G05690/AT5G13710/AT1G62640/AT4G12110/AT1G28130/AT5G50375/AT3G52940/AT3G30180/AT3G20130/AT5G42750/AT5G56040/AT1G48230/AT3G24040/AT1G20330/AT5G38970/AT2G29390/AT4G17190/AT1G45130/AT5G49460/AT2G14890/AT1G64650/AT5G15350/AT4G18060…	47	1
GO:0016129	phytosteroid biosynthetic process	Biological process	46/3838	99/15023	5.2472e-06	3.94703e-05	2.98207e-05	AT3G08680/AT2G45400/AT5G16590/AT2G26730/AT4G12730/AT1G01620/AT1G75680/AT5G50000/AT4G16340/AT1G58440/AT3G19820/AT5G12250/AT2G43360/AT4G22756/AT2G26640/AT1G76090/AT5G05690/AT5G13710/AT1G62640/AT4G12110/AT1G28130/AT5G50375/AT3G52940/AT3G30180/AT3G20130/AT5G42750/AT5G56040/AT1G48230/AT3G24040/AT1G20330/AT5G38970/AT2G29390/AT4G17190/AT1G45130/AT5G49460/AT2G14890/AT1G64650/AT5G15350/AT4G18060/AT2G04780…	46	1
GO:0016131	brassinosteroid metabolic process	Biological process	47/3838	101/15023	3.95297e-06	3.0181e-05	2.28024e-05	AT3G08680/AT2G45400/AT2G26710/AT5G16590/AT2G26730/AT4G12730/AT1G01620/AT1G75680/AT5G50000/AT4G16340/AT1G58440/AT3G19820/AT5G12250/AT2G43360/AT4G22756/AT2G26640/AT1G76090/AT5G05690/AT5G13710/AT1G62640/AT4G12110/AT1G28130/AT5G50375/AT3G52940/AT3G30180/AT3G20130/AT5G42750/AT5G56040/AT1G48230/AT3G24040/AT1G20330/AT5G38970/AT2G29390/AT4G17190/AT1G45130/AT5G49460/AT2G14890/AT1G64650/AT5G15350/AT4G18060…	47	1
GO:0016132	brassinosteroid biosynthetic process	Biological process	46/3838	99/15023	5.2472e-06	3.94703e-05	2.98207e-05	AT3G08680/AT2G45400/AT5G16590/AT2G26730/AT4G12730/AT1G01620/AT1G75680/AT5G50000/AT4G16340/AT1G58440/AT3G19820/AT5G12250/AT2G43360/AT4G22756/AT2G26640/AT1G76090/AT5G05690/AT5G13710/AT1G62640/AT4G12110/AT1G28130/AT5G50375/AT3G52940/AT3G30180/AT3G20130/AT5G42750/AT5G56040/AT1G48230/AT3G24040/AT1G20330/AT5G38970/AT2G29390/AT4G17190/AT1G45130/AT5G49460/AT2G14890/AT1G64650/AT5G15350/AT4G18060/AT2G04780…	46	1
GO:0016143	S-glycoside metabolic process	Biological process	110/3838	200/15023	4.73593e-19	1.44635e-17	1.09275e-17	AT4G03070/AT5G61420/AT4G30020/AT5G60890/AT5G44020/AT1G31420/AT5G07700/AT1G03310/AT2G31790/AT4G37800/AT1G31230/AT3G02250/AT3G08010/AT1G54040/AT3G14210/AT4G13840/AT5G07690/AT1G17100/AT5G53580/AT5G58140/AT2G26900/AT1G16400/AT3G02870/AT3G59060/AT3G28080/AT2G29630/AT5G57930/AT2G35260/AT4G39350/AT5G19940/AT3G02050/AT5G03430/AT3G50685/AT2G30390/AT3G27820/AT5G08570/AT4G34980/AT3G16250/AT5G62790/AT5G53170…	110	0
GO:0016144	S-glycoside biosynthetic process	Biological process	99/3838	170/15023	1.19129e-19	3.87042e-18	2.92419e-18	AT4G03070/AT5G61420/AT4G30020/AT5G60890/AT5G44020/AT1G31420/AT5G07700/AT1G03310/AT2G31790/AT4G37800/AT1G31230/AT3G02250/AT3G08010/AT3G14210/AT4G13840/AT5G07690/AT1G17100/AT5G53580/AT5G58140/AT2G26900/AT1G16400/AT3G02870/AT3G59060/AT3G28080/AT5G57930/AT2G35260/AT4G39350/AT5G19940/AT3G02050/AT5G03430/AT3G50685/AT3G27820/AT5G08570/AT4G34980/AT3G16250/AT5G62790/AT5G53170/AT1G19150/AT3G09710/AT1G74090…	99	1
GO:0016226	iron-sulfur cluster assembly	Biological process	53/3838	96/15023	5.48968e-10	6.07445e-09	4.58939e-09	AT2G41940/AT4G25910/AT3G53700/AT4G04890/AT4G21750/AT2G45190/AT3G02660/AT3G08010/AT3G18110/AT4G26500/AT4G32980/AT5G57930/AT3G29185/AT1G14030/AT1G60990/AT1G22700/AT1G03160/AT4G38160/AT2G47910/AT2G31070/AT1G30210/AT1G68530/AT3G47450/AT3G13490/AT4G34730/AT5G22640/AT5G63980/AT1G62750/AT4G04350/AT4G36390/AT2G17033/AT3G06980/AT4G30580/AT4G26370/AT2G25830/AT5G46580/AT3G12930/AT2G25840/AT4G04770/AT3G24430…	53	1
GO:0016246	RNA interference	Biological process	71/3838	177/15023	1.38412e-05	9.73989e-05	7.35871e-05	AT3G26932/AT5G43990/AT3G13510/AT1G16680/AT5G23570/AT1G24450/AT3G60740/AT2G01630/AT2G27040/AT2G06210/AT5G47630/AT4G37750/AT5G35930/AT4G02020/AT5G46420/AT5G13000/AT5G43810/AT3G02890/AT4G20910/AT3G14980/AT5G44200/AT1G33400/AT3G49250/AT2G16390/AT1G10180/AT1G14690/AT3G23780/AT2G31320/AT1G63470/AT1G63640/AT4G26870/AT2G03280/AT1G69440/AT2G01210/AT2G36350/AT4G37510/AT4G02680/AT3G22520/AT1G61010/AT3G20010…	71	1
GO:0016311	dephosphorylation	Biological process	80/3838	203/15023	8.946e-06	6.50502e-05	4.91469e-05	AT2G41940/AT1G69690/AT5G44190/AT1G76100/AT5G08330/AT2G43010/AT1G76110/AT1G05470/AT1G71710/AT3G08010/AT2G32010/AT5G58140/AT3G17040/AT5G63780/AT1G42550/AT5G19940/AT5G58670/AT1G74470/AT2G22540/AT1G03160/AT5G36170/AT1G68010/AT3G10940/AT1G32060/AT3G25690/AT5G48790/AT2G31070/AT2G43900/AT1G54780/AT5G46110/AT2G01890/AT1G30210/AT2G30170/AT1G74850/AT1G75460/AT1G68520/AT3G08940/AT2G21330/AT1G03130/AT1G03600…	80	0
GO:0016441	posttranscriptional gene silencing	Biological process	75/3838	196/15023	5.42859e-05	0.000331578	0.000250515	AT3G26932/AT5G43990/AT3G13510/AT1G05460/AT1G16680/AT5G23570/AT1G24450/AT3G60740/AT2G01630/AT1G70070/AT2G27040/AT2G06210/AT5G47630/AT4G37750/AT5G35930/AT4G02020/AT5G46420/AT5G13000/AT5G43810/AT3G02890/AT4G20910/AT3G14980/AT5G44200/AT1G33400/AT3G49250/AT2G16390/AT1G10180/AT2G13540/AT1G14690/AT3G23780/AT2G31320/AT1G63470/AT1G63640/AT4G26870/AT2G03280/AT1G69440/AT2G01210/AT2G36350/AT4G37510/AT4G02680…	75	0
GO:0016556	mRNA modification	Biological process	84/3838	114/15023	4.59204e-27	3.04871e-25	2.30337e-25	AT4G28780/AT4G26520/AT1G12860/AT1G60590/AT3G10840/AT4G24810/AT4G30825/AT5G55740/AT1G49010/AT4G12970/AT4G19530/AT5G13730/AT1G31920/AT3G08010/AT5G58140/AT3G14330/AT1G51080/AT2G46250/AT5G52100/AT1G17850/AT1G55370/AT4G32980/AT5G20935/AT3G01660/AT2G29360/AT2G02980/AT1G47580/AT3G22150/AT5G57930/AT5G64380/AT2G37450/AT3G48200/AT3G18870/AT3G09050/AT2G04270/AT1G27480/AT5G66520/AT1G70070/AT4G24090/AT5G27730…	84	0
GO:0017148	negative regulation of translation	Biological process	54/3838	141/15023	0.000551021	0.0028717	0.00216964	AT3G26932/AT1G16680/AT5G23570/AT1G24450/AT3G60740/AT3G02830/AT2G27040/AT2G06210/AT5G47630/AT5G35930/AT4G02020/AT5G46420/AT5G13000/AT5G43810/AT3G02890/AT4G20910/AT3G14980/AT5G44200/AT1G33400/AT3G49250/AT2G16390/AT1G10180/AT2G13540/AT1G14690/AT2G31320/AT1G63470/AT1G63640/AT2G03280/AT1G69440/AT4G37510/AT4G02680/AT3G22520/AT2G31660/AT3G20010/AT1G09700/AT1G54610/AT5G02520/AT3G13570/AT4G02460/AT5G03940…	54	1
GO:0019216	regulation of lipid metabolic process	Biological process	21/3838	38/15023	9.01152e-05	0.000527226	0.000398331	AT2G45400/AT1G52340/AT4G32980/AT5G23060/AT4G15560/AT1G64670/AT3G56940/AT5G62790/AT1G08550/AT1G23740/AT5G42750/AT3G03710/AT1G68530/AT3G47450/AT5G63980/AT4G03560/AT5G09660/AT4G01050/AT1G16060/AT4G13830/AT1G42970	21	0
GO:0019220	regulation of phosphate metabolic process	Biological process	79/3838	195/15023	2.98388e-06	2.31289e-05	1.74744e-05	AT2G41940/AT1G70210/AT1G69690/AT5G44190/AT1G76100/AT5G08330/AT2G43010/AT1G76110/AT3G08010/AT5G58140/AT3G17040/AT5G63780/AT1G42550/AT5G19940/AT5G58670/AT1G74470/AT2G22540/AT1G03160/AT2G23430/AT5G36170/AT1G68010/AT1G32060/AT3G25690/AT5G48790/AT2G31070/AT1G54780/AT5G46110/AT4G03270/AT1G30210/AT1G74850/AT1G75460/AT1G68520/AT3G03710/AT3G08940/AT2G21330/AT3G47450/AT1G03130/AT1G03600/AT4G02770/AT4G22890…	79	1
GO:0019252	starch biosynthetic process	Biological process	138/3838	188/15023	2.24233e-43	8.56009e-41	6.46735e-41	AT4G04340/AT2G35960/AT4G30020/AT4G27700/AT3G01440/AT1G03310/AT1G31230/AT3G29320/AT5G13730/AT3G15570/AT3G14210/AT3G46970/AT5G53580/AT5G58140/AT3G18110/AT2G26900/AT2G01870/AT3G01660/AT2G29630/AT4G31850/AT2G39930/AT5G57930/AT3G48200/AT3G09650/AT3G09050/AT3G29185/AT5G63780/AT1G07440/AT1G14030/AT3G07670/AT5G23060/AT4G17770/AT2G40840/AT1G06460/AT3G28760/AT3G17930/AT1G10760/AT2G27040/AT3G52750/AT2G30390…	138	0
GO:0019288	isopentenyl diphosphate biosynthetic process, methylerythritol 4-phosphate pathway	Biological process	133/3838	228/15023	4.75715e-26	2.50488e-24	1.8925e-24	AT4G18030/AT3G14210/AT3G10850/AT4G32980/AT1G14345/AT3G59060/AT2G29630/AT4G31850/AT4G14890/AT3G29185/AT1G14030/AT3G07670/AT5G23060/AT4G15560/AT3G11670/AT1G22700/AT3G49140/AT2G30390/AT3G56940/AT4G25080/AT3G16250/AT5G10690/AT5G62790/AT3G59780/AT1G44920/AT5G35790/AT4G34090/AT1G26230/AT1G17220/AT1G19150/AT1G77090/AT5G01220/AT1G08550/AT4G33470/AT1G13650/AT4G28080/AT4G35760/AT1G23740/AT2G23390/AT1G04640…	133	1
GO:0019344	cysteine biosynthetic process	Biological process	111/3838	204/15023	9.80618e-19	2.72255e-17	2.05695e-17	AT1G55260/AT1G55330/AT4G38770/AT1G12090/AT5G55230/AT1G31650/AT5G44020/AT2G42320/AT1G76100/AT4G23670/AT3G26520/AT1G44446/AT3G53420/AT5G50000/AT1G60000/AT1G09310/AT1G72500/AT5G13140/AT3G59400/AT4G35920/AT3G59060/AT5G18690/AT3G19820/AT5G12250/AT3G04940/AT5G23060/AT4G24510/AT4G15560/AT1G22700/AT5G19940/AT4G22756/AT1G74470/AT3G52750/AT3G56940/AT2G47450/AT5G01090/AT4G04830/AT2G24270/AT1G35420/AT1G74090…	111	1
GO:0019362	pyridine nucleotide metabolic process	Biological process	137/3838	372/15023	7.4767e-07	6.17131e-06	4.66257e-06	AT4G26520/AT4G27700/AT3G26520/AT5G60920/AT1G72150/AT5G52780/AT5G13730/AT4G23400/AT3G53420/AT1G10360/AT3G14210/AT5G53580/AT2G45960/AT2G36830/AT3G59400/AT4G32410/AT1G13930/AT1G14345/AT2G29630/AT5G12250/AT4G31850/AT4G14890/AT3G61430/AT3G48200/AT1G05385/AT1G07440/AT5G23060/AT4G00370/AT3G17930/AT3G52750/AT2G30390/AT5G08570/AT3G16250/AT5G62790/AT3G59780/AT5G35790/AT4G34090/AT2G21530/AT1G19150/AT1G22630…	137	1
GO:0019682	glyceraldehyde-3-phosphate metabolic process	Biological process	183/3838	334/15023	1.31066e-30	1.54552e-28	1.16768e-28	AT4G26520/AT4G18030/AT4G27700/AT5G52780/AT5G13730/AT1G10360/AT3G14210/AT5G53580/AT3G59400/AT3G10850/AT4G32980/AT1G14345/AT3G59060/AT2G29630/AT4G31850/AT4G14890/AT3G48200/AT1G05385/AT3G29185/AT1G07440/AT1G14030/AT3G07670/AT5G23060/AT4G00370/AT4G15560/AT3G11670/AT1G22700/AT3G17930/AT3G49140/AT3G52750/AT2G30390/AT3G56940/AT4G25080/AT3G16250/AT5G10690/AT5G62790/AT3G59780/AT1G44920/AT5G35790/AT4G34090…	183	0
GO:0019684	photosynthesis, light reaction	Biological process	163/3838	303/15023	3.43945e-26	1.9452e-24	1.46964e-24	AT2G39010/AT5G44190/AT1G76100/AT3G01440/AT5G52780/AT5G57030/AT5G21930/AT1G64355/AT3G08010/AT5G58140/AT3G17040/AT2G30790/AT3G59400/AT3G60620/AT5G52100/AT1G55370/AT5G20935/AT1G14345/AT1G74880/AT4G16980/AT1G26220/AT1G05385/AT1G42550/AT5G23060/AT2G01918/AT3G11670/AT1G22700/AT5G19940/AT3G15095/AT3G17930/AT1G05140/AT1G74470/AT1G19740/AT2G01590/AT3G56940/AT1G03160/AT5G39210/AT3G16250/AT2G21530/AT5G36170…	163	0
GO:0019725	cellular homeostasis	Biological process	80/3838	185/15023	1.06919e-07	9.60386e-07	7.25594e-07	AT5G56860/AT5G63530/AT2G39010/AT5G44020/AT1G76100/AT3G26520/AT2G43010/AT3G16240/AT3G16570/AT3G52840/AT4G35290/AT3G59060/AT5G22830/AT1G72610/AT4G08920/AT1G27480/AT3G51480/AT1G70890/AT5G19940/AT3G16250/AT1G05200/AT5G26820/AT1G19150/AT3G54900/AT4G23890/AT3G11620/AT4G35460/AT1G70760/AT5G54250/AT3G06483/AT5G17520/AT1G66200/AT5G52060/AT5G53490/AT1G03130/AT2G13360/AT4G35090/AT3G26740/AT5G20630/AT5G66570…	80	1
GO:0019750	chloroplast localization	Biological process	69/3838	105/15023	4.71681e-18	1.14326e-16	8.63763e-17	AT3G45780/AT5G44190/AT3G08010/AT5G58140/AT5G65460/AT3G17040/AT1G66840/AT1G63680/AT5G02250/AT4G31850/AT3G48200/AT1G14030/AT2G04270/AT3G07670/AT1G42550/AT1G75100/AT3G17930/AT5G38150/AT1G03160/AT2G24270/AT1G17220/AT5G36170/AT1G32060/AT3G25690/AT1G03630/AT1G24490/AT1G74850/AT2G36990/AT1G65230/AT3G16000/AT2G21330/AT4G34830/AT3G47450/AT3G51420/AT4G22890/AT3G23700/AT5G66570/AT1G62750/AT1G08540/AT1G64500…	69	1
GO:0019751	polyol metabolic process	Biological process	54/3838	109/15023	5.88009e-08	5.37659e-07	4.06214e-07	AT1G05470/AT1G66130/AT1G71710/AT2G21320/AT2G32010/AT3G01180/AT2G31380/AT3G02870/AT2G41290/AT4G22200/AT1G66330/AT5G64850/AT5G01260/AT5G40390/AT5G63700/AT1G55960/AT1G23740/AT2G43900/AT2G29300/AT1G64780/AT4G37760/AT1G70985/AT2G34460/AT2G15020/AT1G18060/AT1G66980/AT5G55480/AT5G67030/AT1G07010/AT5G38520/AT1G71340/AT1G64770/AT4G31310/AT4G32770/AT5G08030/AT1G32900/AT2G34310/AT3G56290/AT3G43220/AT1G16730…	54	1
GO:0019757	glycosinolate metabolic process	Biological process	110/3838	200/15023	4.73593e-19	1.44635e-17	1.09275e-17	AT4G03070/AT5G61420/AT4G30020/AT5G60890/AT5G44020/AT1G31420/AT5G07700/AT1G03310/AT2G31790/AT4G37800/AT1G31230/AT3G02250/AT3G08010/AT1G54040/AT3G14210/AT4G13840/AT5G07690/AT1G17100/AT5G53580/AT5G58140/AT2G26900/AT1G16400/AT3G02870/AT3G59060/AT3G28080/AT2G29630/AT5G57930/AT2G35260/AT4G39350/AT5G19940/AT3G02050/AT5G03430/AT3G50685/AT2G30390/AT3G27820/AT5G08570/AT4G34980/AT3G16250/AT5G62790/AT5G53170…	110	1
GO:0019758	glycosinolate biosynthetic process	Biological process	99/3838	170/15023	1.19129e-19	3.87042e-18	2.92419e-18	AT4G03070/AT5G61420/AT4G30020/AT5G60890/AT5G44020/AT1G31420/AT5G07700/AT1G03310/AT2G31790/AT4G37800/AT1G31230/AT3G02250/AT3G08010/AT3G14210/AT4G13840/AT5G07690/AT1G17100/AT5G53580/AT5G58140/AT2G26900/AT1G16400/AT3G02870/AT3G59060/AT3G28080/AT5G57930/AT2G35260/AT4G39350/AT5G19940/AT3G02050/AT5G03430/AT3G50685/AT3G27820/AT5G08570/AT4G34980/AT3G16250/AT5G62790/AT5G53170/AT1G19150/AT3G09710/AT1G74090…	99	1
GO:0019760	glucosinolate metabolic process	Biological process	110/3838	200/15023	4.73593e-19	1.44635e-17	1.09275e-17	AT4G03070/AT5G61420/AT4G30020/AT5G60890/AT5G44020/AT1G31420/AT5G07700/AT1G03310/AT2G31790/AT4G37800/AT1G31230/AT3G02250/AT3G08010/AT1G54040/AT3G14210/AT4G13840/AT5G07690/AT1G17100/AT5G53580/AT5G58140/AT2G26900/AT1G16400/AT3G02870/AT3G59060/AT3G28080/AT2G29630/AT5G57930/AT2G35260/AT4G39350/AT5G19940/AT3G02050/AT5G03430/AT3G50685/AT2G30390/AT3G27820/AT5G08570/AT4G34980/AT3G16250/AT5G62790/AT5G53170…	110	1
GO:0019761	glucosinolate biosynthetic process	Biological process	99/3838	170/15023	1.19129e-19	3.87042e-18	2.92419e-18	AT4G03070/AT5G61420/AT4G30020/AT5G60890/AT5G44020/AT1G31420/AT5G07700/AT1G03310/AT2G31790/AT4G37800/AT1G31230/AT3G02250/AT3G08010/AT3G14210/AT4G13840/AT5G07690/AT1G17100/AT5G53580/AT5G58140/AT2G26900/AT1G16400/AT3G02870/AT3G59060/AT3G28080/AT5G57930/AT2G35260/AT4G39350/AT5G19940/AT3G02050/AT5G03430/AT3G50685/AT3G27820/AT5G08570/AT4G34980/AT3G16250/AT5G62790/AT5G53170/AT1G19150/AT3G09710/AT1G74090…	99	0
GO:0021700	developmental maturation	Biological process	139/3838	407/15023	5.51695e-05	0.000335633	0.000253578	AT5G16000/AT3G25500/AT2G38120/AT1G70940/AT3G49670/AT5G19530/AT2G01420/AT3G16370/AT3G06750/AT2G35620/AT3G18050/AT4G39400/AT4G32880/AT4G20260/AT1G12090/AT4G35470/AT3G59420/AT1G04430/AT2G46710/AT1G18620/AT1G04040/AT3G16850/AT4G38430/AT1G31420/AT4G33000/AT2G45190/AT3G23050/AT1G75500/AT3G26520/AT1G28440/AT4G12730/AT3G63210/AT1G01610/AT5G60920/AT1G72150/AT1G20650/AT3G62980/AT1G75680/AT4G36540/AT3G53420…	139	0
GO:0022611	dormancy process	Biological process	47/3838	130/15023	0.00462992	0.0206119	0.0155728	AT3G49670/AT3G06750/AT3G18050/AT4G35470/AT3G59420/AT1G18620/AT2G45190/AT3G63210/AT1G20650/AT4G36540/AT1G74670/AT1G66350/AT2G22670/AT4G24660/AT5G12250/AT2G34710/AT3G57040/AT3G07310/AT2G29090/AT3G05120/AT1G14920/AT5G49020/AT1G74720/AT2G13540/AT1G32240/AT5G61130/AT3G60830/AT3G02990/AT3G03450/AT2G01570/AT2G34780/AT2G02560/AT5G12410/AT3G48040/AT2G41620/AT1G52920/AT4G32910/AT4G37740/AT4G02460/AT4G31160…	47	0
GO:0022613	ribonucleoprotein complex biogenesis	Biological process	121/3838	339/15023	1.8086e-05	0.000123844	9.35672e-05	AT5G44190/AT3G08010/AT5G58140/AT3G17040/AT3G59400/AT1G63680/AT5G02250/AT4G14890/AT2G04270/AT1G42550/AT5G23060/AT3G27690/AT3G56940/AT4G25080/AT1G03160/AT2G21530/AT1G19150/AT5G36170/AT1G68010/AT1G32060/AT1G08550/AT3G25690/AT1G04640/AT1G03630/AT5G46420/AT1G54780/AT2G30170/AT1G74850/AT5G58330/AT4G10340/AT3G54890/AT3G08940/AT2G21330/AT3G47450/AT5G53490/AT3G13490/AT4G34730/AT5G38520/AT1G03600/AT4G02770…	121	0
GO:0022622	root system development	Biological process	157/3838	488/15023	0.000507646	0.00266383	0.00201259	AT3G56370/AT5G16000/AT1G04240/AT3G25500/AT2G38120/AT3G08680/AT1G70940/AT5G01240/AT3G49670/AT5G19530/AT5G64770/AT4G14550/AT1G49430/AT2G01420/AT2G05790/AT2G21050/AT3G16370/AT2G35620/AT2G26730/AT4G39400/AT4G32880/AT4G20260/AT1G12090/AT5G55230/AT3G59420/AT1G04430/AT2G46710/AT4G14560/AT1G04040/AT3G16850/AT4G38430/AT5G55730/AT1G31420/AT4G33000/AT1G04550/AT3G23050/AT1G75500/AT3G26520/AT1G28440/AT4G12730…	157	0
GO:0022900	electron transport chain	Biological process	46/3838	90/15023	1.70572e-07	1.51432e-06	1.1441e-06	AT1G76100/AT3G01440/AT5G21930/AT5G52100/AT1G55370/AT5G23060/AT2G01918/AT2G01590/AT3G16250/AT1G68010/AT1G32060/AT5G49740/AT1G54780/AT3G15850/AT1G14150/AT1G70760/AT3G15840/AT1G54500/AT1G60600/AT1G64770/AT4G22890/AT3G23700/AT5G66570/AT3G55800/AT1G06680/AT1G20020/AT1G60950/AT1G52230/AT4G09650/AT1G12900/AT3G50820/AT1G15980/AT5G64040/AT2G05620/AT4G11960/AT2G46820/AT5G51545/AT3G54050/AT1G18730/AT1G56500…	46	0
GO:0030001	metal ion transport	Biological process	135/3838	388/15023	2.59063e-05	0.000167623	0.000126643	AT2G28950/AT5G35750/AT5G03760/AT4G20260/AT3G16850/AT2G39010/AT5G44020/AT4G33000/AT1G76100/AT3G26520/AT4G12730/AT1G01620/AT5G20700/AT5G60920/AT5G21930/AT3G02250/AT3G53420/AT1G60160/AT3G16240/AT3G16570/AT2G36830/AT2G35060/AT2G26900/AT3G52840/AT4G32410/AT4G12880/AT4G00430/AT4G35920/AT5G42130/AT2G28660/AT3G61430/AT2G40540/AT5G22830/AT1G72610/AT3G55360/AT1G27480/AT1G70890/AT5G19940/AT2G16800/AT3G02050…	135	1
GO:0030003	cellular cation homeostasis	Biological process	76/3838	154/15023	1.6046e-10	1.85624e-09	1.40243e-09	AT5G63530/AT2G39010/AT5G44020/AT1G76100/AT3G26520/AT2G43010/AT3G16240/AT3G16570/AT3G52840/AT4G35290/AT3G59060/AT5G22830/AT1G72610/AT4G08920/AT1G27480/AT3G51480/AT1G70890/AT5G19940/AT3G16250/AT1G05200/AT5G26820/AT1G19150/AT3G54900/AT4G23890/AT3G11620/AT1G70760/AT5G54250/AT3G06483/AT5G17520/AT1G66200/AT5G52060/AT5G53490/AT1G03130/AT2G13360/AT3G26740/AT5G20630/AT5G66570/AT1G16880/AT3G47470/AT4G05180…	76	1
GO:0030091	protein repair	Biological process	3838-08-01	10/15023	0.00048613	0.00255973	0.00193393	AT1G54780/AT4G18370/AT1G03600/AT1G75690/AT3G27925/AT1G50250/AT5G39830/AT2G47940	8	0
GO:0030422	production of siRNA involved in RNA interference	Biological process	58/3838	138/15023	1.63765e-05	0.000112836	8.52506e-05	AT3G26932/AT1G16680/AT5G23570/AT1G24450/AT3G60740/AT2G27040/AT2G06210/AT5G47630/AT5G35930/AT4G02020/AT5G46420/AT5G13000/AT5G43810/AT3G02890/AT4G20910/AT3G14980/AT5G44200/AT1G33400/AT3G49250/AT2G16390/AT1G10180/AT1G14690/AT3G23780/AT2G31320/AT1G63470/AT1G63640/AT2G03280/AT1G69440/AT4G37510/AT4G02680/AT3G22520/AT3G20010/AT1G09700/AT1G54610/AT5G02520/AT5G04290/AT3G13570/AT5G56130/AT4G02460/AT5G03940…	58	1
GO:0031047	gene silencing by RNA	Biological process	100/3838	305/15023	0.00257114	0.0123076	0.00929869	AT3G26932/AT5G43990/AT3G13510/AT1G05460/AT5G65460/AT1G16680/AT5G23570/AT1G24450/AT3G60740/AT2G01630/AT3G22780/AT2G45700/AT2G27040/AT1G80790/AT2G06210/AT1G44780/AT5G47630/AT4G37750/AT5G35930/AT4G02020/AT5G25590/AT5G46420/AT5G13000/AT5G43810/AT3G02890/AT4G20910/AT3G14980/AT5G44200/AT1G33400/AT5G61460/AT3G49250/AT1G77310/AT4G00380/AT3G24320/AT2G16390/AT1G10180/AT2G13540/AT1G04020/AT1G15215/AT1G14690…	100	1
GO:0031050	dsRNA fragmentation	Biological process	60/3838	142/15023	9.67737e-06	6.87319e-05	5.19285e-05	AT3G26932/AT1G16680/AT5G23570/AT1G24450/AT3G60740/AT2G27040/AT2G06210/AT5G47630/AT5G35930/AT4G02020/AT5G46420/AT5G13000/AT5G43810/AT3G02890/AT4G20910/AT3G14980/AT5G44200/AT1G33400/AT3G49250/AT2G16390/AT1G10180/AT2G13540/AT1G14690/AT3G23780/AT2G31320/AT1G63470/AT1G63640/AT2G03280/AT1G69440/AT4G37510/AT4G02680/AT3G22520/AT3G20010/AT1G09700/AT1G54610/AT5G02520/AT5G04290/AT3G22680/AT3G13570/AT5G56130…	60	1
GO:0031109	microtubule polymerization or depolymerization	Biological process	59/3838	72/15023	1.34232e-23	5.85634e-22	4.4246e-22	AT3G08680/AT2G28950/AT4G29720/AT1G69420/AT1G60800/AT5G51550/AT3G60320/AT3G45850/AT2G26730/AT1G65010/AT4G20260/AT1G51940/AT4G30020/AT5G55230/AT5G43700/AT5G58960/AT5G15050/AT2G04280/AT1G28440/AT4G16340/AT4G28050/AT5G10020/AT3G18110/AT2G22670/AT5G50420/AT4G35920/AT3G60740/AT2G20190/AT5G65700/AT1G55130/AT3G22780/AT5G48910/AT3G43610/AT2G43360/AT1G74690/AT1G62330/AT3G60630/AT4G34980/AT5G12150/AT5G50180…	59	0
GO:0031163	metallo-sulfur cluster assembly	Biological process	53/3838	96/15023	5.48968e-10	6.07445e-09	4.58939e-09	AT2G41940/AT4G25910/AT3G53700/AT4G04890/AT4G21750/AT2G45190/AT3G02660/AT3G08010/AT3G18110/AT4G26500/AT4G32980/AT5G57930/AT3G29185/AT1G14030/AT1G60990/AT1G22700/AT1G03160/AT4G38160/AT2G47910/AT2G31070/AT1G30210/AT1G68530/AT3G47450/AT3G13490/AT4G34730/AT5G22640/AT5G63980/AT1G62750/AT4G04350/AT4G36390/AT2G17033/AT3G06980/AT4G30580/AT4G26370/AT2G25830/AT5G46580/AT3G12930/AT2G25840/AT4G04770/AT3G24430…	53	0
GO:0031325	positive regulation of cellular metabolic process	Biological process	152/3838	448/15023	3.70016e-05	0.000229681	0.000173529	AT4G17880/AT2G41940/AT2G42380/AT5G56860/AT4G26520/AT3G10525/AT1G69690/AT1G78995/AT2G02070/AT4G17810/AT3G58120/AT4G18390/AT4G27430/AT5G55740/AT5G60890/AT5G44190/AT1G75500/AT5G57180/AT5G08330/AT5G54630/AT1G44446/AT1G76110/AT3G08010/AT5G58140/AT2G04790/AT3G17040/AT3G59400/AT5G52100/AT1G63680/AT1G55370/AT4G32980/AT3G59060/AT4G14890/AT4G40060/AT3G20680/AT1G42550/AT5G11590/AT4G15560/AT2G29180/AT1G73870…	152	1
GO:0031328	positive regulation of cellular biosynthetic process	Biological process	146/3838	426/15023	2.9708e-05	0.000186683	0.000141044	AT4G17880/AT2G41940/AT2G42380/AT5G56860/AT4G26520/AT3G10525/AT1G69690/AT1G78995/AT2G02070/AT4G17810/AT3G58120/AT4G18390/AT4G27430/AT5G55740/AT5G60890/AT5G44190/AT5G57180/AT5G08330/AT5G54630/AT1G44446/AT1G76110/AT3G08010/AT5G58140/AT2G04790/AT3G17040/AT3G59400/AT5G52100/AT1G63680/AT1G55370/AT4G32980/AT3G59060/AT4G14890/AT4G40060/AT3G20680/AT1G42550/AT5G11590/AT4G15560/AT2G29180/AT1G73870/AT2G06210…	146	1
GO:0031399	regulation of protein modification process	Biological process	79/3838	198/15023	5.91623e-06	4.34331e-05	3.28147e-05	AT2G41940/AT1G70210/AT1G69690/AT5G44190/AT1G76100/AT5G08330/AT2G43010/AT1G76110/AT3G08010/AT5G58140/AT3G17040/AT5G63780/AT1G42550/AT5G19940/AT5G58670/AT1G74470/AT3G48430/AT2G22540/AT1G03160/AT2G23430/AT5G36170/AT1G68010/AT1G32060/AT3G25690/AT5G48790/AT2G31070/AT1G54780/AT5G46110/AT4G03270/AT1G30210/AT1G74850/AT1G75460/AT4G30200/AT1G68520/AT3G08940/AT2G21330/AT1G03130/AT1G03600/AT4G02770/AT4G22890…	79	1
GO:0031408	oxylipin biosynthetic process	Biological process	3838-11-01	20/15023	0.00469791	0.0208538	0.0157555	AT4G32980/AT5G23060/AT4G15560/AT3G56940/AT5G62790/AT1G08550/AT1G23740/AT1G68530/AT5G09660/AT4G01050/AT1G42970	11	0
GO:0031425	chloroplast RNA processing	Biological process	3838-08-01	12/15023	0.00321498	0.0149416	0.0112887	AT3G63370/AT2G02980/AT2G04270/AT3G03710/AT2G48120/AT4G16390/AT5G13650/AT1G06190	8	0
GO:0032268	regulation of cellular protein metabolic process	Biological process	143/3838	387/15023	3.43708e-07	2.94856e-06	2.2277e-06	AT2G41940/AT1G70210/AT1G69690/AT2G02070/AT4G17810/AT4G18390/AT5G43700/AT3G26932/AT5G44190/AT1G76100/AT5G08330/AT5G54630/AT2G43010/AT1G76110/AT3G08010/AT5G58140/AT3G17040/AT1G16680/AT5G23570/AT1G24450/AT3G60740/AT2G40570/AT5G63780/AT1G42550/AT3G02830/AT5G19940/AT5G58670/AT2G27040/AT1G74470/AT3G48430/AT2G06210/AT2G22540/AT1G03160/AT2G23430/AT2G26580/AT5G47630/AT5G36170/AT1G68010/AT5G35930/AT1G32060…	143	0
GO:0032269	negative regulation of cellular protein metabolic process	Biological process	65/3838	189/15023	0.00402561	0.0181867	0.0137405	AT1G70210/AT3G26932/AT1G16680/AT5G23570/AT1G24450/AT3G60740/AT3G02830/AT2G27040/AT3G48430/AT2G06210/AT2G23430/AT5G47630/AT5G35930/AT4G02020/AT5G46420/AT5G13000/AT5G43810/AT3G02890/AT4G20910/AT3G14980/AT4G03270/AT5G44200/AT1G33400/AT3G49250/AT2G16390/AT1G10180/AT2G13540/AT1G14690/AT2G31320/AT1G63470/AT1G63640/AT2G03280/AT1G69440/AT4G37510/AT4G02680/AT3G22520/AT2G31660/AT3G20010/AT3G50070/AT1G09700…	65	1
GO:0032535	regulation of cellular component size	Biological process	61/3838	156/15023	0.000128151	0.000724763	0.000547576	AT3G56370/AT3G25500/AT2G38120/AT3G08680/AT1G70940/AT3G49670/AT5G19530/AT2G01420/AT2G05790/AT3G16370/AT1G29170/AT2G26730/AT4G32880/AT1G33240/AT1G12090/AT4G38430/AT3G23050/AT1G75500/AT1G28440/AT1G01610/AT5G60920/AT2G34150/AT1G75680/AT4G16340/AT4G26760/AT5G13140/AT5G13300/AT1G23080/AT3G44200/AT5G42030/AT5G48900/AT2G34710/AT5G13290/AT2G45470/AT1G73590/AT5G01090/AT1G04680/AT1G05850/AT4G30200/AT5G08390…	61	1
GO:0032879	regulation of localization	Biological process	80/3838	191/15023	5.32726e-07	4.49432e-06	3.39557e-06	AT5G44680/AT5G64770/AT5G35750/AT3G60320/AT5G42100/AT3G45780/AT1G14280/AT3G16850/AT4G33000/AT4G19530/AT5G52780/AT3G08010/AT3G19850/AT5G01020/AT2G45960/AT2G24762/AT5G58140/AT3G60740/AT1G74880/AT4G20940/AT5G57930/AT2G35260/AT4G08920/AT4G15560/AT5G64330/AT3G27690/AT4G25080/AT2G47450/AT4G16515/AT5G54770/AT5G35840/AT5G35790/AT5G53170/AT1G17220/AT1G19150/AT4G23890/AT4G33500/AT1G17140/AT2G23390/AT4G31730…	80	0
GO:0032958	inositol phosphate biosynthetic process	Biological process	43/3838	65/15023	6.45882e-12	9.13206e-11	6.89948e-11	AT1G66130/AT2G21320/AT3G01180/AT2G31380/AT3G02870/AT2G41290/AT4G22200/AT1G66330/AT5G64850/AT5G01260/AT5G63700/AT1G55960/AT1G23740/AT2G29300/AT1G64780/AT4G37760/AT1G70985/AT2G34460/AT2G15020/AT1G18060/AT5G67030/AT1G07010/AT5G38520/AT1G64770/AT4G31310/AT4G32770/AT1G32900/AT2G34310/AT3G56290/AT1G16730/AT1G29700/AT2G24540/AT2G46830/AT1G76570/AT5G02280/AT5G06980/AT1G07180/AT2G37240/AT3G12320/AT1G22850…	43	1
GO:0033013	tetrapyrrole metabolic process	Biological process	100/3838	217/15023	3.77544e-11	4.61208e-10	3.48453e-10	AT5G56860/AT5G35750/AT4G27430/AT5G44190/AT1G44446/AT3G59400/AT4G26150/AT2G20180/AT1G58290/AT4G32980/AT3G02060/AT3G59060/AT4G14890/AT1G28100/AT4G13250/AT5G23060/AT4G15560/AT3G11670/AT1G73750/AT1G74470/AT2G30390/AT3G56940/AT4G25080/AT5G62790/AT5G01220/AT3G45900/AT1G08550/AT1G23740/AT1G04640/AT3G13040/AT5G17230/AT1G03630/AT1G54780/AT3G15850/AT2G43710/AT3G09150/AT4G27440/AT2G07050/AT3G03710/AT1G68530…	100	0
GO:0033014	tetrapyrrole biosynthetic process	Biological process	74/3838	152/15023	6.14379e-10	6.74933e-09	5.09928e-09	AT5G56860/AT4G27430/AT5G44190/AT1G44446/AT3G59400/AT4G26150/AT2G20180/AT1G58290/AT4G32980/AT3G02060/AT3G59060/AT4G14890/AT1G28100/AT4G15560/AT3G11670/AT1G74470/AT2G30390/AT3G56940/AT4G25080/AT5G62790/AT5G01220/AT1G08550/AT1G23740/AT1G04640/AT5G17230/AT1G03630/AT1G54780/AT3G15850/AT2G43710/AT3G09150/AT4G27440/AT2G07050/AT3G03710/AT1G68530/AT2G21330/AT5G53490/AT2G21210/AT3G23700/AT1G32200/AT5G16140…	74	1
GO:0033015	tetrapyrrole catabolic process	Biological process	26/3838	61/15023	0.00266311	0.01259	0.00951203	AT5G35750/AT4G13250/AT1G73750/AT3G45900/AT3G13040/AT5G14970/AT5G35970/AT4G31390/AT5G65480/AT3G61080/AT1G12050/AT3G26580/AT2G26550/AT4G37000/AT5G01520/AT1G04350/AT1G62250/AT4G11960/AT1G71480/AT5G04360/AT1G76570/AT3G27925/AT5G05200/AT5G04900/AT5G43150/AT4G13830	26	0
GO:0033517	myo-inositol hexakisphosphate metabolic process	Biological process	42/3838	64/15023	1.69164e-11	2.1891e-10	1.65391e-10	AT1G66130/AT2G21320/AT3G01180/AT2G31380/AT3G02870/AT2G41290/AT4G22200/AT1G66330/AT5G64850/AT5G01260/AT5G63700/AT1G55960/AT1G23740/AT2G29300/AT1G64780/AT4G37760/AT1G70985/AT2G34460/AT2G15020/AT1G18060/AT5G67030/AT1G07010/AT5G38520/AT1G64770/AT4G31310/AT4G32770/AT1G32900/AT2G34310/AT3G56290/AT1G16730/AT1G29700/AT2G24540/AT2G46830/AT1G76570/AT5G02280/AT5G06980/AT1G07180/AT2G37240/AT3G12320/AT1G22850…	42	0
GO:0033559	unsaturated fatty acid metabolic process	Biological process	40/3838	67/15023	3.2957e-09	3.40036e-08	2.56905e-08	AT4G27030/AT4G32980/AT3G59060/AT5G23060/AT4G15560/AT3G11670/AT3G56940/AT5G62790/AT5G01220/AT1G08550/AT1G23740/AT1G04640/AT5G17230/AT1G03630/AT1G54780/AT3G15850/AT2G43710/AT2G07050/AT1G68530/AT2G21330/AT5G53490/AT1G32200/AT1G31800/AT4G14070/AT2G22990/AT4G30580/AT5G09660/AT1G09340/AT3G26900/AT4G33010/AT5G45680/AT2G35500/AT4G01050/AT4G38970/AT3G53130/AT3G63520/AT1G42970/AT2G44920/AT5G18660/AT4G18480	40	0
GO:0033692	cellular polysaccharide biosynthetic process	Biological process	181/3838	452/15023	5.10457e-12	7.28474e-11	5.50379e-11	AT4G04340/AT2G35960/AT4G30020/AT5G55230/AT1G09440/AT5G09870/AT4G27700/AT3G01440/AT1G03310/AT1G31230/AT3G29320/AT5G13730/AT3G61130/AT3G15570/AT3G14210/AT3G46970/AT5G53580/AT5G58140/AT3G18110/AT2G26900/AT4G32410/AT2G01870/AT3G01660/AT5G18690/AT2G29630/AT4G31850/AT2G39930/AT5G57930/AT5G62220/AT3G48200/AT2G22125/AT3G09650/AT3G09050/AT3G29185/AT5G63780/AT1G07440/AT1G14030/AT3G07670/AT5G23060/AT4G17770…	181	1
GO:0034248	regulation of cellular amide metabolic process	Biological process	71/3838	193/15023	0.000337535	0.00185402	0.00140075	AT2G02070/AT4G17810/AT4G18390/AT5G43700/AT3G26932/AT5G44190/AT5G54630/AT3G17040/AT1G16680/AT5G23570/AT1G24450/AT3G60740/AT2G40570/AT3G02830/AT2G27040/AT2G06210/AT2G26580/AT5G47630/AT5G35930/AT4G02020/AT5G46420/AT5G13000/AT5G43810/AT3G02890/AT4G20910/AT3G14980/AT5G44200/AT1G33400/AT4G13020/AT3G49250/AT2G16390/AT1G10180/AT2G45730/AT2G13540/AT1G14690/AT4G17600/AT2G31320/AT4G16390/AT1G63470/AT1G63640…	71	0
GO:0034249	negative regulation of cellular amide metabolic process	Biological process	54/3838	141/15023	0.000551021	0.0028717	0.00216964	AT3G26932/AT1G16680/AT5G23570/AT1G24450/AT3G60740/AT3G02830/AT2G27040/AT2G06210/AT5G47630/AT5G35930/AT4G02020/AT5G46420/AT5G13000/AT5G43810/AT3G02890/AT4G20910/AT3G14980/AT5G44200/AT1G33400/AT3G49250/AT2G16390/AT1G10180/AT2G13540/AT1G14690/AT2G31320/AT1G63470/AT1G63640/AT2G03280/AT1G69440/AT4G37510/AT4G02680/AT3G22520/AT2G31660/AT3G20010/AT1G09700/AT1G54610/AT5G02520/AT3G13570/AT4G02460/AT5G03940…	54	0
GO:0034285	response to disaccharide	Biological process	68/3838	199/15023	0.00395662	0.0179281	0.0135451	AT5G20270/AT1G69780/AT3G45780/AT3G52740/AT2G24150/AT4G37470/AT3G13510/AT5G58140/AT1G74670/AT2G31380/AT4G23870/AT3G03770/AT3G27690/AT1G10760/AT5G62210/AT2G47450/AT1G65060/AT1G19150/AT5G48880/AT5G02120/AT4G37760/AT5G08640/AT2G43800/AT5G57785/AT4G38320/AT4G10340/AT4G34160/AT1G68530/AT3G54890/AT5G26780/AT1G66200/AT3G08940/AT2G39730/AT3G24190/AT2G01830/AT2G23460/AT3G55120/AT2G42900/AT5G13930/AT1G16880…	68	1
GO:0034470	ncRNA processing	Biological process	119/3838	276/15023	1.15229e-10	1.34316e-09	1.01479e-09	AT5G44190/AT1G78010/AT3G08010/AT3G16260/AT5G58140/AT3G17040/AT3G59400/AT1G63680/AT5G02250/AT4G14890/AT2G04270/AT1G42550/AT5G23060/AT3G27690/AT3G56940/AT4G25080/AT1G03160/AT2G21530/AT1G19150/AT5G36170/AT1G68010/AT1G32060/AT1G08550/AT3G25690/AT1G04640/AT1G03630/AT5G46420/AT1G54780/AT5G44200/AT2G30170/AT1G74850/AT5G58330/AT4G10340/AT3G54890/AT3G08940/AT2G21330/AT3G47450/AT5G53490/AT3G13490/AT4G34730…	119	1
GO:0034637	cellular carbohydrate biosynthetic process	Biological process	189/3838	483/15023	1.88829e-11	2.40284e-10	1.8154e-10	AT4G04340/AT2G35960/AT4G30020/AT5G55230/AT1G09440/AT5G09870/AT4G27700/AT3G01440/AT1G03310/AT1G31230/AT3G29320/AT5G13730/AT3G61130/AT3G15570/AT3G14210/AT3G46970/AT5G53580/AT5G58140/AT3G18110/AT4G39770/AT2G26900/AT4G32410/AT3G02870/AT2G01870/AT3G01660/AT5G18690/AT2G29630/AT4G31850/AT2G39930/AT5G57930/AT5G62220/AT3G48200/AT2G22125/AT3G09650/AT3G09050/AT3G29185/AT5G63780/AT1G07440/AT1G14030/AT3G07670…	189	1
GO:0034660	ncRNA metabolic process	Biological process	150/3838	353/15023	1.74183e-12	2.5823e-11	1.95099e-11	AT5G44190/AT3G02660/AT1G78010/AT3G08010/AT3G16260/AT5G58140/AT3G17040/AT3G59400/AT1G63680/AT5G02250/AT4G31850/AT4G14890/AT1G14030/AT2G04270/AT3G07670/AT1G42550/AT5G23060/AT3G27690/AT3G17930/AT3G56940/AT4G25080/AT1G03160/AT3G56300/AT2G21530/AT5G22800/AT1G17220/AT1G19150/AT5G36170/AT1G68010/AT1G32060/AT1G08550/AT3G25690/AT1G04640/AT1G03630/AT5G46420/AT2G04842/AT5G43810/AT1G54780/AT1G28560/AT5G44200…	150	0
GO:0035194	posttranscriptional gene silencing by RNA	Biological process	74/3838	188/15023	2.00205e-05	0.000134675	0.00010175	AT3G26932/AT5G43990/AT3G13510/AT1G05460/AT1G16680/AT5G23570/AT1G24450/AT3G60740/AT2G01630/AT2G27040/AT2G06210/AT5G47630/AT4G37750/AT5G35930/AT4G02020/AT5G46420/AT5G13000/AT5G43810/AT3G02890/AT4G20910/AT3G14980/AT5G44200/AT1G33400/AT3G49250/AT2G16390/AT1G10180/AT2G13540/AT1G14690/AT3G23780/AT2G31320/AT1G63470/AT1G63640/AT4G26870/AT2G03280/AT1G69440/AT2G01210/AT2G36350/AT4G37510/AT4G02680/AT3G22520…	74	1
GO:0035195	gene silencing by miRNA	Biological process	53/3838	136/15023	0.000378122	0.00204025	0.00154146	AT3G26932/AT1G16680/AT5G23570/AT1G24450/AT3G60740/AT2G27040/AT2G06210/AT5G47630/AT5G35930/AT4G02020/AT5G46420/AT5G13000/AT5G43810/AT3G02890/AT4G20910/AT3G14980/AT5G44200/AT1G33400/AT3G49250/AT2G16390/AT1G10180/AT2G13540/AT1G14690/AT2G31320/AT1G63470/AT1G63640/AT2G03280/AT1G69440/AT4G37510/AT4G02680/AT3G22520/AT2G31660/AT3G20010/AT1G09700/AT1G54610/AT5G02520/AT3G13570/AT4G02460/AT5G03940/AT3G20420…	53	1
GO:0035196	production of miRNAs involved in gene silencing by miRNA	Biological process	51/3838	128/15023	0.000258674	0.00144687	0.00109314	AT3G26932/AT1G16680/AT5G23570/AT1G24450/AT3G60740/AT2G27040/AT2G06210/AT5G47630/AT5G35930/AT4G02020/AT5G46420/AT5G13000/AT5G43810/AT3G02890/AT4G20910/AT3G14980/AT5G44200/AT1G33400/AT3G49250/AT2G16390/AT1G10180/AT2G13540/AT1G14690/AT2G31320/AT1G63470/AT1G63640/AT2G03280/AT4G37510/AT4G02680/AT3G22520/AT3G20010/AT1G09700/AT1G54610/AT5G02520/AT3G13570/AT4G02460/AT5G03940/AT3G20420/AT4G30130/AT1G67140…	51	1
GO:0035266	meristem growth	Biological process	110/3838	165/15023	8.31065e-29	7.0502e-27	5.32659e-27	AT3G56370/AT5G16000/AT1G48480/AT3G08680/AT4G37590/AT1G70940/AT3G49670/AT1G69420/AT2G45340/AT4G00400/AT2G05920/AT4G03210/AT1G60800/AT2G05790/AT2G21050/AT4G23740/AT2G26730/AT4G29020/AT5G58960/AT4G38430/AT4G21750/AT2G45190/AT1G75500/AT1G71695/AT1G28440/AT5G61480/AT4G36360/AT1G78060/AT1G75680/AT1G31920/AT3G02250/AT3G61130/AT3G13510/AT4G16340/AT4G09510/AT1G54200/AT5G51560/AT1G49580/AT5G47820/AT3G19820…	110	1
GO:0035303	regulation of dephosphorylation	Biological process	65/3838	139/15023	4.82909e-08	4.46911e-07	3.37652e-07	AT2G41940/AT1G69690/AT5G44190/AT1G76100/AT5G08330/AT2G43010/AT1G76110/AT3G08010/AT5G58140/AT3G17040/AT5G63780/AT1G42550/AT5G19940/AT5G58670/AT1G74470/AT2G22540/AT1G03160/AT5G36170/AT1G68010/AT1G32060/AT3G25690/AT5G48790/AT2G31070/AT1G54780/AT5G46110/AT1G30210/AT1G74850/AT1G75460/AT1G68520/AT3G08940/AT2G21330/AT1G03130/AT1G03600/AT4G02770/AT4G22890/AT5G66570/AT1G62750/AT3G55800/AT1G75690/AT5G24930…	65	0
GO:0035304	regulation of protein dephosphorylation	Biological process	65/3838	138/15023	3.41647e-08	3.26059e-07	2.46345e-07	AT2G41940/AT1G69690/AT5G44190/AT1G76100/AT5G08330/AT2G43010/AT1G76110/AT3G08010/AT5G58140/AT3G17040/AT5G63780/AT1G42550/AT5G19940/AT5G58670/AT1G74470/AT2G22540/AT1G03160/AT5G36170/AT1G68010/AT1G32060/AT3G25690/AT5G48790/AT2G31070/AT1G54780/AT5G46110/AT1G30210/AT1G74850/AT1G75460/AT1G68520/AT3G08940/AT2G21330/AT1G03130/AT1G03600/AT4G02770/AT4G22890/AT5G66570/AT1G62750/AT3G55800/AT1G75690/AT5G24930…	65	0
GO:0035383	thioester metabolic process	Biological process	42/3838	88/15023	5.7432e-06	4.23665e-05	3.20089e-05	AT3G08680/AT5G16590/AT2G26730/AT5G45940/AT4G12730/AT1G01620/AT1G75680/AT5G50000/AT4G16340/AT3G19820/AT5G12250/AT3G06650/AT2G43360/AT4G22756/AT2G26640/AT1G76090/AT1G74690/AT5G13710/AT1G62640/AT4G12110/AT5G50375/AT3G52940/AT5G56040/AT1G48230/AT3G24040/AT1G20330/AT4G14850/AT2G29390/AT4G17190/AT1G45130/AT5G49460/AT2G14890/AT1G64650/AT5G15350/AT4G18060/AT2G04780/AT2G01070/AT5G47770/AT2G13820/AT1G20950…	42	1
GO:0035670	plant-type ovary development	Biological process	50/3838	131/15023	0.00094568	0.00478164	0.00361264	AT2G41940/AT5G07180/AT3G53700/AT4G04890/AT4G21750/AT2G45190/AT3G02660/AT4G26500/AT4G32980/AT2G34710/AT5G13290/AT5G37020/AT2G22540/AT1G03160/AT1G51170/AT1G11130/AT4G38160/AT5G62090/AT1G65380/AT2G31070/AT5G62230/AT4G20910/AT1G30210/AT1G68530/AT3G47450/AT3G13490/AT5G49020/AT4G34730/AT5G22640/AT5G63980/AT1G32240/AT1G62750/AT3G54660/AT4G04350/AT5G04140/AT4G30580/AT1G11860/AT1G52150/AT3G10150/AT3G55200…	50	1
GO:0035821	modification of morphology or physiology of other organism	Biological process	62/3838	112/15023	1.64274e-11	2.16247e-10	1.6338e-10	AT5G63530/AT2G33860/AT1G05460/AT1G16680/AT5G23570/AT3G60740/AT5G65670/AT3G14860/AT2G16800/AT2G27040/AT1G80790/AT1G70310/AT1G05070/AT5G08430/AT5G35930/AT4G34030/AT4G02020/AT5G13000/AT5G43810/AT3G02890/AT4G20910/AT3G14980/AT5G15170/AT1G33400/AT5G40870/AT3G49250/AT3G18910/AT3G56750/AT2G16390/AT1G10180/AT4G08310/AT1G14690/AT3G60830/AT3G63250/AT2G31320/AT1G63470/AT1G63640/AT4G26870/AT2G03280/AT3G19515…	62	0
GO:0040008	regulation of growth	Biological process	132/3838	267/15023	2.50645e-17	5.71245e-16	4.31589e-16	AT3G56370/AT5G16000/AT1G48480/AT3G08680/AT4G37590/AT1G70940/AT3G49670/AT1G69420/AT2G45340/AT4G00400/AT2G05920/AT4G03210/AT1G60800/AT2G05790/AT2G21050/AT4G23740/AT2G26730/AT4G20260/AT1G33240/AT4G29020/AT1G31650/AT5G58960/AT4G38430/AT4G21750/AT3G23050/AT1G75500/AT1G71695/AT1G28440/AT5G61480/AT4G36360/AT1G78060/AT5G54380/AT1G75680/AT1G31920/AT3G02250/AT3G61130/AT3G13510/AT4G16340/AT4G09510/AT1G54200…	132	0
GO:0042044	fluid transport	Biological process	57/3838	135/15023	1.64045e-05	0.000112836	8.52506e-05	AT1G29660/AT2G39010/AT1G75500/AT4G23670/AT3G26520/AT2G37170/AT1G01620/AT5G20700/AT5G60920/AT1G72150/AT1G60010/AT4G23400/AT3G53420/AT2G45960/AT3G16240/AT2G36830/AT4G32410/AT1G13930/AT4G00430/AT4G16980/AT5G12250/AT3G61430/AT1G78680/AT1G64860/AT2G26330/AT1G05850/AT2G23610/AT1G06040/AT2G42690/AT5G05170/AT3G60750/AT1G66200/AT5G52060/AT4G15545/AT4G15920/AT2G13360/AT3G26450/AT1G16880/AT2G42590/AT2G18790…	57	0
GO:0042254	ribosome biogenesis	Biological process	119/3838	333/15023	1.98682e-05	0.000134243	0.000101423	AT5G44190/AT3G08010/AT5G58140/AT3G17040/AT3G59400/AT1G63680/AT5G02250/AT4G14890/AT2G04270/AT1G42550/AT5G23060/AT3G27690/AT3G56940/AT4G25080/AT1G03160/AT2G21530/AT1G19150/AT5G36170/AT1G68010/AT1G32060/AT1G08550/AT3G25690/AT1G04640/AT1G03630/AT5G46420/AT1G54780/AT2G30170/AT1G74850/AT5G58330/AT4G10340/AT3G54890/AT3G08940/AT2G21330/AT3G47450/AT5G53490/AT3G13490/AT4G34730/AT5G38520/AT1G03600/AT4G02770…	119	1
GO:0042440	pigment metabolic process	Biological process	159/3838	336/15023	2.85264e-18	7.25998e-17	5.48509e-17	AT4G17880/AT2G01760/AT5G56860/AT5G35750/AT2G41310/AT1G80050/AT4G27430/AT1G30530/AT5G44190/AT1G44446/AT5G57030/AT3G25710/AT3G59400/AT4G26150/AT5G49330/AT2G20180/AT1G58290/AT2G28350/AT4G32980/AT3G02060/AT3G59060/AT4G22570/AT4G14890/AT1G28100/AT2G32950/AT4G13250/AT4G08920/AT3G03770/AT4G15560/AT3G11670/AT1G73750/AT3G50685/AT1G74470/AT2G30390/AT5G62210/AT3G56940/AT4G25080/AT2G26330/AT5G62790/AT3G59780…	159	0
GO:0042445	hormone metabolic process	Biological process	91/3838	275/15023	0.00289577	0.0135693	0.0102519	AT3G08680/AT2G45400/AT2G26710/AT5G16590/AT2G26730/AT1G68870/AT5G44020/AT1G75500/AT4G12730/AT1G01620/AT2G43010/AT1G75680/AT5G50000/AT4G16340/AT2G33860/AT1G58440/AT1G72500/AT3G59060/AT1G26210/AT3G19820/AT5G12250/AT2G31750/AT4G13260/AT2G43360/AT4G22756/AT2G26640/AT1G76090/AT5G05690/AT5G13710/AT5G25620/AT5G37680/AT1G62640/AT1G74090/AT4G12110/AT4G37890/AT1G28130/AT5G50375/AT4G24670/AT3G52940/AT3G30180…	91	1
GO:0042446	hormone biosynthetic process	Biological process	79/3838	234/15023	0.00291639	0.0136187	0.0102893	AT3G08680/AT2G45400/AT5G16590/AT2G26730/AT5G44020/AT4G12730/AT1G01620/AT2G43010/AT1G75680/AT5G50000/AT4G16340/AT1G58440/AT3G59060/AT3G19820/AT5G12250/AT4G13260/AT2G43360/AT4G22756/AT2G26640/AT1G76090/AT5G05690/AT5G13710/AT5G25620/AT5G37680/AT1G62640/AT1G74090/AT4G12110/AT1G28130/AT5G50375/AT4G24670/AT3G52940/AT3G30180/AT1G08980/AT3G20130/AT5G42750/AT5G56040/AT1G62560/AT1G48230/AT5G23020/AT3G24040…	79	1
GO:0042546	cell wall biogenesis	Biological process	97/3838	301/15023	0.00517904	0.0227253	0.0171695	AT3G56370/AT3G08600/AT1G55260/AT3G49670/AT4G04340/AT1G69420/AT2G05920/AT4G31590/AT3G16370/AT4G35320/AT2G35620/AT2G26730/AT5G03760/AT4G32880/AT2G36870/AT1G09440/AT5G09870/AT1G04040/AT1G18360/AT4G18030/AT1G31420/AT3G05910/AT4G02630/AT1G75500/AT1G28440/AT4G36360/AT5G60920/AT3G43720/AT1G75680/AT3G61130/AT5G01790/AT1G12500/AT5G47820/AT4G32410/AT4G12880/AT5G18690/AT2G20190/AT3G19820/AT1G41830/AT5G44930…	97	1
GO:0042558	pteridine-containing compound metabolic process	Biological process	3838-10-01	18/15023	0.00637274	0.0277242	0.0209462	AT1G78680/AT3G11750/AT4G17360/AT4G30000/AT5G62980/AT3G12290/AT5G05980/AT2G38660/AT5G13050/AT2G16370	10	0
GO:0042592	homeostatic process	Biological process	120/3838	326/15023	3.67105e-06	2.83116e-05	2.139e-05	AT5G56860/AT5G63530/AT2G26710/AT4G39400/AT2G39010/AT5G44020/AT4G33000/AT1G76100/AT3G26520/AT2G43010/AT3G16240/AT3G16570/AT3G52840/AT4G35290/AT1G58290/AT4G35920/AT3G59060/AT5G22830/AT1G72610/AT4G08920/AT1G27480/AT3G22780/AT3G51480/AT4G17550/AT1G70890/AT5G19940/AT2G19110/AT5G05690/AT5G34850/AT3G16250/AT1G05200/AT5G27150/AT5G26820/AT2G05210/AT1G19150/AT3G54900/AT4G23890/AT3G11620/AT4G35460/AT5G06460…	120	0
GO:0042793	transcription from plastid promoter	Biological process	41/3838	72/15023	1.45555e-08	1.42476e-07	1.07644e-07	AT5G44190/AT5G67570/AT3G08010/AT5G58140/AT3G17040/AT1G63680/AT2G04270/AT1G42550/AT1G03160/AT1G17220/AT5G36170/AT3G25690/AT1G74850/AT4G34830/AT3G47450/AT4G02990/AT3G23700/AT5G66570/AT1G62750/AT3G09210/AT3G50820/AT4G26370/AT1G21600/AT2G20570/AT5G51545/AT1G09340/AT2G01110/AT1G06190/AT1G67700/AT2G20890/AT4G39460/AT3G62910/AT5G50920/AT3G04260/AT2G45770/AT1G32500/AT3G24590/AT4G27600/AT3G28460/AT5G54180…	41	0
GO:0043085	positive regulation of catalytic activity	Biological process	86/3838	115/15023	1.82216e-28	1.39122e-26	1.0511e-26	AT4G04340/AT4G30020/AT4G27700/AT3G01440/AT1G03310/AT1G31230/AT5G53580/AT5G58140/AT3G18110/AT3G59400/AT2G26900/AT2G29630/AT2G39930/AT3G48200/AT3G29185/AT5G63780/AT1G07440/AT5G23060/AT4G17770/AT2G40840/AT3G17930/AT2G27040/AT2G30390/AT4G17360/AT5G08570/AT5G62790/AT3G59780/AT5G54770/AT5G12150/AT1G26230/AT2G21530/AT4G32330/AT1G77090/AT3G10940/AT4G33500/AT5G08370/AT2G23390/AT4G17050/AT5G48590/AT1G03630…	86	0
GO:0043269	regulation of ion transport	Biological process	64/3838	136/15023	4.5344e-08	4.24787e-07	3.20936e-07	AT5G44680/AT5G35750/AT3G60320/AT3G45780/AT1G14280/AT3G16850/AT4G33000/AT4G19530/AT5G52780/AT3G08010/AT3G19850/AT2G24762/AT5G58140/AT3G60740/AT1G74880/AT4G20940/AT5G57930/AT2G35260/AT4G08920/AT4G15560/AT5G64330/AT3G27690/AT4G25080/AT2G47450/AT5G54770/AT5G35840/AT5G35790/AT1G17220/AT1G19150/AT4G23890/AT4G33500/AT2G23390/AT4G31730/AT5G02120/AT2G30170/AT4G10340/AT4G04850/AT1G68530/AT3G54890/AT3G08940…	64	0
GO:0043331	response to dsRNA	Biological process	60/3838	142/15023	9.67737e-06	6.87319e-05	5.19285e-05	AT3G26932/AT1G16680/AT5G23570/AT1G24450/AT3G60740/AT2G27040/AT2G06210/AT5G47630/AT5G35930/AT4G02020/AT5G46420/AT5G13000/AT5G43810/AT3G02890/AT4G20910/AT3G14980/AT5G44200/AT1G33400/AT3G49250/AT2G16390/AT1G10180/AT2G13540/AT1G14690/AT3G23780/AT2G31320/AT1G63470/AT1G63640/AT2G03280/AT1G69440/AT4G37510/AT4G02680/AT3G22520/AT3G20010/AT1G09700/AT1G54610/AT5G02520/AT5G04290/AT3G22680/AT3G13570/AT5G56130…	60	0
GO:0043473	pigmentation	Biological process	58/3838	98/15023	1.67586e-12	2.50886e-11	1.8955e-11	AT5G16000/AT3G25500/AT2G38120/AT1G70940/AT3G49670/AT5G19530/AT2G01420/AT3G16370/AT2G35620/AT4G39400/AT1G12090/AT1G04430/AT1G04040/AT4G38430/AT1G31420/AT4G33000/AT3G23050/AT1G75500/AT3G26520/AT1G28440/AT1G01610/AT5G60920/AT1G75680/AT4G25960/AT1G75840/AT5G13140/AT1G20090/AT4G12420/AT1G23080/AT2G20190/AT3G19820/AT5G12250/AT2G03710/AT5G65700/AT5G64330/AT4G22010/AT5G05690/AT4G03190/AT1G73590/AT4G34490…	58	0
GO:0043476	pigment accumulation	Biological process	58/3838	98/15023	1.67586e-12	2.50886e-11	1.8955e-11	AT5G16000/AT3G25500/AT2G38120/AT1G70940/AT3G49670/AT5G19530/AT2G01420/AT3G16370/AT2G35620/AT4G39400/AT1G12090/AT1G04430/AT1G04040/AT4G38430/AT1G31420/AT4G33000/AT3G23050/AT1G75500/AT3G26520/AT1G28440/AT1G01610/AT5G60920/AT1G75680/AT4G25960/AT1G75840/AT5G13140/AT1G20090/AT4G12420/AT1G23080/AT2G20190/AT3G19820/AT5G12250/AT2G03710/AT5G65700/AT5G64330/AT4G22010/AT5G05690/AT4G03190/AT1G73590/AT4G34490…	58	0
GO:0043478	pigment accumulation in response to UV light	Biological process	58/3838	98/15023	1.67586e-12	2.50886e-11	1.8955e-11	AT5G16000/AT3G25500/AT2G38120/AT1G70940/AT3G49670/AT5G19530/AT2G01420/AT3G16370/AT2G35620/AT4G39400/AT1G12090/AT1G04430/AT1G04040/AT4G38430/AT1G31420/AT4G33000/AT3G23050/AT1G75500/AT3G26520/AT1G28440/AT1G01610/AT5G60920/AT1G75680/AT4G25960/AT1G75840/AT5G13140/AT1G20090/AT4G12420/AT1G23080/AT2G20190/AT3G19820/AT5G12250/AT2G03710/AT5G65700/AT5G64330/AT4G22010/AT5G05690/AT4G03190/AT1G73590/AT4G34490…	58	1
GO:0043479	pigment accumulation in tissues in response to UV light	Biological process	58/3838	98/15023	1.67586e-12	2.50886e-11	1.8955e-11	AT5G16000/AT3G25500/AT2G38120/AT1G70940/AT3G49670/AT5G19530/AT2G01420/AT3G16370/AT2G35620/AT4G39400/AT1G12090/AT1G04430/AT1G04040/AT4G38430/AT1G31420/AT4G33000/AT3G23050/AT1G75500/AT3G26520/AT1G28440/AT1G01610/AT5G60920/AT1G75680/AT4G25960/AT1G75840/AT5G13140/AT1G20090/AT4G12420/AT1G23080/AT2G20190/AT3G19820/AT5G12250/AT2G03710/AT5G65700/AT5G64330/AT4G22010/AT5G05690/AT4G03190/AT1G73590/AT4G34490…	58	1
GO:0043480	pigment accumulation in tissues	Biological process	58/3838	98/15023	1.67586e-12	2.50886e-11	1.8955e-11	AT5G16000/AT3G25500/AT2G38120/AT1G70940/AT3G49670/AT5G19530/AT2G01420/AT3G16370/AT2G35620/AT4G39400/AT1G12090/AT1G04430/AT1G04040/AT4G38430/AT1G31420/AT4G33000/AT3G23050/AT1G75500/AT3G26520/AT1G28440/AT1G01610/AT5G60920/AT1G75680/AT4G25960/AT1G75840/AT5G13140/AT1G20090/AT4G12420/AT1G23080/AT2G20190/AT3G19820/AT5G12250/AT2G03710/AT5G65700/AT5G64330/AT4G22010/AT5G05690/AT4G03190/AT1G73590/AT4G34490…	58	1
GO:0043481	anthocyanin accumulation in tissues in response to UV light	Biological process	58/3838	98/15023	1.67586e-12	2.50886e-11	1.8955e-11	AT5G16000/AT3G25500/AT2G38120/AT1G70940/AT3G49670/AT5G19530/AT2G01420/AT3G16370/AT2G35620/AT4G39400/AT1G12090/AT1G04430/AT1G04040/AT4G38430/AT1G31420/AT4G33000/AT3G23050/AT1G75500/AT3G26520/AT1G28440/AT1G01610/AT5G60920/AT1G75680/AT4G25960/AT1G75840/AT5G13140/AT1G20090/AT4G12420/AT1G23080/AT2G20190/AT3G19820/AT5G12250/AT2G03710/AT5G65700/AT5G64330/AT4G22010/AT5G05690/AT4G03190/AT1G73590/AT4G34490…	58	0
GO:0043572	plastid fission	Biological process	3838-12-01	20/15023	0.00114308	0.0057229	0.00432378	AT3G19180/AT3G19720/AT1G63680/AT3G52750/AT1G20830/AT5G42480/AT2G16070/AT1G75010/AT4G23940/AT2G36250/AT5G53280/AT5G51020	12	0
GO:0043647	inositol phosphate metabolic process	Biological process	49/3838	87/15023	9.71773e-10	1.05241e-08	7.9512e-09	AT1G05470/AT1G66130/AT1G71710/AT2G21320/AT2G32010/AT3G01180/AT2G31380/AT3G02870/AT2G41290/AT4G22200/AT1G66330/AT5G64850/AT5G01260/AT5G63700/AT1G55960/AT1G23740/AT2G43900/AT2G29300/AT1G64780/AT4G37760/AT1G70985/AT2G34460/AT2G15020/AT1G18060/AT5G67030/AT1G07010/AT5G38520/AT1G64770/AT4G31310/AT4G32770/AT1G32900/AT2G34310/AT3G56290/AT3G43220/AT1G16730/AT1G29700/AT2G24540/AT2G46830/AT1G76570/AT5G02280…	49	1
GO:0044003	modification by symbiont of host morphology or physiology	Biological process	62/3838	112/15023	1.64274e-11	2.16247e-10	1.6338e-10	AT5G63530/AT2G33860/AT1G05460/AT1G16680/AT5G23570/AT3G60740/AT5G65670/AT3G14860/AT2G16800/AT2G27040/AT1G80790/AT1G70310/AT1G05070/AT5G08430/AT5G35930/AT4G34030/AT4G02020/AT5G13000/AT5G43810/AT3G02890/AT4G20910/AT3G14980/AT5G15170/AT1G33400/AT5G40870/AT3G49250/AT3G18910/AT3G56750/AT2G16390/AT1G10180/AT4G08310/AT1G14690/AT3G60830/AT3G63250/AT2G31320/AT1G63470/AT1G63640/AT4G26870/AT2G03280/AT3G19515…	62	1
GO:0044042	glucan metabolic process	Biological process	196/3838	368/15023	1.5975e-30	1.62626e-28	1.22868e-28	AT3G56370/AT3G08600/AT4G04340/AT2G35960/AT2G21380/AT2G35620/AT2G26730/AT3G05900/AT4G30020/AT5G55230/AT5G09870/AT1G04040/AT1G31420/AT4G27700/AT3G01440/AT1G03310/AT1G31230/AT3G29320/AT5G60920/AT5G13730/AT1G75680/AT3G15570/AT3G14210/AT3G46970/AT1G12500/AT5G53580/AT5G58140/AT5G64860/AT3G18110/AT2G26900/AT4G32410/AT4G12420/AT2G01870/AT3G01660/AT2G20190/AT3G19820/AT2G29630/AT4G31850/AT2G39930/AT5G57930…	196	1
GO:0044093	positive regulation of molecular function	Biological process	87/3838	117/15023	1.7897e-28	1.39122e-26	1.0511e-26	AT4G04340/AT4G30020/AT4G27700/AT3G01440/AT1G03310/AT1G31230/AT5G53580/AT5G58140/AT3G18110/AT3G59400/AT2G26900/AT2G29630/AT4G20940/AT2G39930/AT3G48200/AT3G29185/AT5G63780/AT1G07440/AT5G23060/AT4G17770/AT2G40840/AT3G17930/AT2G27040/AT2G30390/AT4G17360/AT5G08570/AT5G62790/AT3G59780/AT5G54770/AT5G12150/AT1G26230/AT2G21530/AT4G32330/AT1G77090/AT3G10940/AT4G33500/AT5G08370/AT2G23390/AT4G17050/AT5G48590…	87	1
GO:0044247	cellular polysaccharide catabolic process	Biological process	3838-11-01	16/15023	0.000347828	0.00188345	0.00142299	AT5G64860/AT1G69830/AT2G40840/AT1G10760/AT5G26570/AT3G10940/AT5G17520/AT5G04360/AT3G52180/AT1G43670/AT3G01510	11	1
GO:0044272	sulfur compound biosynthetic process	Biological process	277/3838	473/15023	7.05994e-54	1.07805e-50	8.14494e-51	AT1G55260/AT1G55330/AT4G03070/AT2G05920/AT1G70280/AT4G38770/AT5G61420/AT1G12090/AT3G57050/AT4G30020/AT5G55230/AT1G31650/AT5G60890/AT5G44020/AT2G42320/AT1G31420/AT5G07700/AT1G76100/AT4G23670/AT1G03310/AT1G43580/AT3G26520/AT2G31790/AT4G37800/AT1G31230/AT1G44446/AT3G03780/AT3G02250/AT3G08010/AT3G30300/AT3G53420/AT5G50000/AT3G14210/AT5G01020/AT4G13840/AT5G07690/AT1G17100/AT5G53580/AT5G41760/AT5G58140…	277	0
GO:0044403	symbiosis, encompassing mutualism through parasitism	Biological process	83/3838	207/15023	2.76244e-06	2.16321e-05	1.63435e-05	AT5G16000/AT5G63530/AT4G20260/AT3G26932/AT2G33860/AT1G05460/AT2G33330/AT1G16680/AT5G23570/AT1G24450/AT3G60740/AT5G65670/AT3G14860/AT2G16800/AT2G27040/AT1G80790/AT1G70310/AT1G05070/AT5G37680/AT5G08430/AT5G47630/AT5G35930/AT4G34030/AT2G20990/AT4G02020/AT2G37630/AT5G46420/AT5G13000/AT5G43810/AT3G02890/AT4G20910/AT3G14980/AT2G43710/AT5G15170/AT3G61890/AT1G33400/AT1G32070/AT5G40870/AT3G49250/AT3G18910…	83	1
GO:0044419	interspecies interaction between organisms	Biological process	83/3838	210/15023	5.36931e-06	3.99948e-05	3.0217e-05	AT5G16000/AT5G63530/AT4G20260/AT3G26932/AT2G33860/AT1G05460/AT2G33330/AT1G16680/AT5G23570/AT1G24450/AT3G60740/AT5G65670/AT3G14860/AT2G16800/AT2G27040/AT1G80790/AT1G70310/AT1G05070/AT5G37680/AT5G08430/AT5G47630/AT5G35930/AT4G34030/AT2G20990/AT4G02020/AT2G37630/AT5G46420/AT5G13000/AT5G43810/AT3G02890/AT4G20910/AT3G14980/AT2G43710/AT5G15170/AT3G61890/AT1G33400/AT1G32070/AT5G40870/AT3G49250/AT3G18910…	83	1
GO:0044550	secondary metabolite biosynthetic process	Biological process	111/3838	288/15023	6.7059e-07	5.59558e-06	4.22759e-06	AT4G03070/AT5G61420/AT4G30020/AT4G39330/AT5G60890/AT5G44020/AT1G31420/AT5G07700/AT1G03310/AT2G31790/AT4G37800/AT1G31230/AT3G02250/AT3G08010/AT3G14210/AT4G13840/AT5G07690/AT1G17100/AT5G53580/AT5G58140/AT2G26900/AT1G16400/AT1G13930/AT3G02870/AT3G59060/AT3G28080/AT5G57930/AT2G35260/AT4G39350/AT1G78680/AT5G19940/AT3G02050/AT5G03430/AT3G50685/AT5G13710/AT3G27820/AT5G08570/AT4G34980/AT3G16250/AT5G62790…	111	1
GO:0044728	DNA methylation or demethylation	Biological process	63/3838	180/15023	0.00289691	0.0135693	0.0102519	AT5G43990/AT3G22780/AT3G62300/AT2G27040/AT1G80790/AT2G06210/AT1G67320/AT4G37750/AT4G02020/AT5G25590/AT3G02890/AT4G20910/AT3G14980/AT5G61460/AT5G46280/AT3G49250/AT4G00380/AT3G24320/AT2G16390/AT5G25480/AT2G13540/AT1G80850/AT1G04020/AT2G16440/AT1G15215/AT1G67630/AT4G02060/AT3G63250/AT3G23780/AT2G31320/AT3G17310/AT5G08020/AT1G63470/AT5G48360/AT1G63640/AT4G29360/AT5G14620/AT5G52950/AT3G20010/AT3G23740…	63	1
GO:0044764	multi-organism cellular process	Biological process	89/3838	223/15023	1.54631e-06	1.24932e-05	9.43891e-06	AT5G16000/AT5G63530/AT5G03760/AT4G20260/AT3G26932/AT2G33860/AT1G05460/AT2G33330/AT1G16680/AT5G23570/AT1G24450/AT3G60740/AT5G65670/AT3G14860/AT2G16800/AT4G13460/AT2G27040/AT1G80790/AT1G70310/AT1G05070/AT5G37680/AT5G08430/AT5G47630/AT5G35930/AT4G34030/AT2G20990/AT4G02020/AT2G37630/AT5G46420/AT5G13000/AT5G43810/AT3G02890/AT4G20910/AT3G14980/AT2G43710/AT5G15170/AT3G61890/AT1G33400/AT1G32070/AT5G40870…	89	1
GO:0044802	single-organism membrane organization	Biological process	118/3838	212/15023	6.52741e-21	2.37318e-19	1.79299e-19	AT2G41940/AT3G53700/AT4G04890/AT4G21750/AT2G45190/AT5G44190/AT3G02660/AT3G08010/AT5G58140/AT3G18110/AT3G17040/AT4G26500/AT1G63680/AT4G32980/AT5G02250/AT4G31850/AT3G09050/AT3G29185/AT1G14030/AT2G04270/AT3G07670/AT1G42550/AT1G22700/AT3G17930/AT3G49140/AT3G56940/AT1G03160/AT1G44920/AT1G17220/AT4G38160/AT5G36170/AT3G25690/AT4G33470/AT2G20990/AT4G11175/AT2G31070/AT1G03630/AT5G02710/AT3G20930/AT1G30210…	118	0
GO:0045017	glycerolipid biosynthetic process	Biological process	72/3838	182/15023	2.11004e-05	0.0001407	0.000106302	AT4G00400/AT2G32090/AT3G02660/AT5G14410/AT1G01610/AT4G35920/AT4G31850/AT3G29185/AT1G14030/AT4G15560/AT3G11670/AT1G22700/AT5G62790/AT3G18000/AT1G26230/AT1G08550/AT3G28140/AT4G28080/AT5G17230/AT1G03630/AT3G10520/AT3G15850/AT2G43710/AT5G18850/AT5G09960/AT4G01510/AT2G07050/AT3G21260/AT3G16000/AT2G21180/AT5G40500/AT3G47450/AT3G03180/AT2G40690/AT4G31560/AT5G23550/AT5G44010/AT1G32200/AT5G06480/AT1G31800…	72	1
GO:0045036	protein targeting to chloroplast	Biological process	30/3838	67/15023	0.000484798	0.00255973	0.00193393	AT5G57180/AT4G15810/AT2G47450/AT2G24820/AT1G74850/AT5G22640/AT5G53860/AT3G16620/AT5G52440/AT1G45170/AT4G16390/AT4G02510/AT1G70200/AT1G02150/AT2G28900/AT1G33810/AT5G46580/AT3G12930/AT3G13180/AT1G04940/AT5G03940/AT2G39670/AT1G11430/AT2G20890/AT5G50920/AT3G04260/AT4G35450/AT2G45770/AT4G24750/AT2G24060	30	0
GO:0045229	external encapsulating structure organization	Biological process	156/3838	398/15023	9.66399e-10	1.05241e-08	7.9512e-09	AT3G56370/AT5G16000/AT3G25500/AT2G38120/AT3G08680/AT2G28950/AT1G70940/AT1G55260/AT3G49670/AT4G04340/AT1G69420/AT5G19530/AT2G05920/AT2G01420/AT3G29030/AT3G16370/AT2G35620/AT2G26730/AT4G39400/AT4G32880/AT1G12090/AT3G05900/AT5G55230/AT1G04430/AT2G46710/AT1G04040/AT4G38430/AT1G31420/AT4G33000/AT2G40610/AT3G23050/AT1G75500/AT3G26520/AT1G28440/AT4G36360/AT1G01610/AT5G60920/AT2G20750/AT1G75680/AT3G61130…	156	0
GO:0045893	positive regulation of transcription, DNA-templated	Biological process	138/3838	397/15023	2.23285e-05	0.000145708	0.000110086	AT4G17880/AT2G41940/AT2G42380/AT5G56860/AT4G26520/AT1G69690/AT1G78995/AT2G02070/AT4G17810/AT3G58120/AT4G18390/AT4G27430/AT5G55740/AT5G60890/AT5G44190/AT5G57180/AT5G08330/AT5G54630/AT1G44446/AT1G76110/AT3G08010/AT5G58140/AT2G04790/AT3G17040/AT3G59400/AT5G52100/AT1G63680/AT1G55370/AT4G32980/AT3G59060/AT4G14890/AT4G40060/AT3G20680/AT1G42550/AT5G11590/AT4G15560/AT2G29180/AT1G73870/AT2G06210/AT2G22540…	138	0
GO:0045935	positive regulation of nucleobase-containing compound metabolic process	Biological process	142/3838	410/15023	2.10524e-05	0.0001407	0.000106302	AT4G17880/AT2G41940/AT2G42380/AT5G56860/AT4G26520/AT3G10525/AT1G69690/AT1G78995/AT2G02070/AT4G17810/AT3G58120/AT4G18390/AT4G27430/AT5G55740/AT5G60890/AT5G44190/AT5G57180/AT5G08330/AT5G54630/AT1G44446/AT1G76110/AT3G08010/AT5G58140/AT2G04790/AT3G17040/AT3G59400/AT5G52100/AT1G63680/AT1G55370/AT4G32980/AT3G59060/AT4G14890/AT4G40060/AT3G20680/AT1G42550/AT5G11590/AT4G15560/AT2G29180/AT1G73870/AT2G06210…	142	1
GO:0046148	pigment biosynthetic process	Biological process	128/3838	258/15023	5.33972e-17	1.19908e-15	9.05934e-16	AT4G17880/AT5G56860/AT1G80050/AT4G27430/AT1G30530/AT5G44190/AT1G44446/AT5G57030/AT3G25710/AT3G59400/AT4G26150/AT5G49330/AT2G20180/AT1G58290/AT2G28350/AT4G32980/AT3G02060/AT3G59060/AT4G22570/AT4G14890/AT1G28100/AT3G03770/AT4G15560/AT3G11670/AT3G50685/AT1G74470/AT2G30390/AT5G62210/AT3G56940/AT4G25080/AT2G26330/AT5G62790/AT3G59780/AT1G65060/AT3G26570/AT5G01220/AT5G48880/AT1G08550/AT1G23740/AT1G04640…	128	0
GO:0046149	pigment catabolic process	Biological process	25/3838	59/15023	0.0035053	0.0160257	0.0121078	AT5G35750/AT4G13250/AT1G73750/AT3G45900/AT3G13040/AT5G14970/AT5G35970/AT4G31390/AT5G65480/AT3G61080/AT1G12050/AT3G26580/AT4G37000/AT5G01520/AT1G04350/AT1G62250/AT4G11960/AT1G71480/AT5G04360/AT1G76570/AT3G27925/AT5G05200/AT5G04900/AT5G43150/AT4G13830	25	1
GO:0046165	alcohol biosynthetic process	Biological process	51/3838	108/15023	8.9876e-07	7.37853e-06	5.57465e-06	AT1G66130/AT2G21320/AT3G01180/AT1G52340/AT2G31380/AT3G02870/AT1G64670/AT3G43600/AT2G41290/AT4G22200/AT1G66330/AT1G67080/AT5G64850/AT5G01260/AT5G40390/AT5G63700/AT1G55960/AT1G23740/AT2G29300/AT1G64780/AT4G37760/AT1G70985/AT2G34460/AT2G15020/AT1G18060/AT5G67030/AT1G07010/AT5G38520/AT1G64770/AT4G31310/AT4G32770/AT1G32900/AT2G34310/AT3G56290/AT1G16730/AT1G10960/AT1G29700/AT2G24540/AT2G46830/AT1G76570…	51	1
GO:0046173	polyol biosynthetic process	Biological process	44/3838	69/15023	2.3807e-11	2.95555e-10	2.23299e-10	AT1G66130/AT2G21320/AT3G01180/AT2G31380/AT3G02870/AT2G41290/AT4G22200/AT1G66330/AT5G64850/AT5G01260/AT5G40390/AT5G63700/AT1G55960/AT1G23740/AT2G29300/AT1G64780/AT4G37760/AT1G70985/AT2G34460/AT2G15020/AT1G18060/AT5G67030/AT1G07010/AT5G38520/AT1G64770/AT4G31310/AT4G32770/AT1G32900/AT2G34310/AT3G56290/AT1G16730/AT1G29700/AT2G24540/AT2G46830/AT1G76570/AT5G02280/AT5G06980/AT1G07180/AT2G37240/AT3G12320…	44	0
GO:0046283	anthocyanin-containing compound metabolic process	Biological process	32/3838	79/15023	0.00249287	0.0119705	0.00904398	AT4G17880/AT2G01760/AT5G35750/AT2G41310/AT4G27430/AT3G25710/AT2G28350/AT2G32950/AT4G08920/AT3G03770/AT5G62210/AT2G26330/AT1G65060/AT5G48880/AT2G03310/AT5G08640/AT4G19170/AT2G43800/AT1G19960/AT4G26530/AT2G01830/AT3G55120/AT5G13930/AT4G04330/AT1G16310/AT5G17050/AT5G05270/AT3G23210/AT5G06510/AT5G44110/AT5G11260/AT3G51240	32	1
GO:0046471	phosphatidylglycerol metabolic process	Biological process	41/3838	62/15023	2.03729e-11	2.57103e-10	1.94247e-10	AT4G00400/AT3G02660/AT1G01610/AT4G27030/AT4G35920/AT4G31850/AT3G29185/AT1G14030/AT4G15560/AT3G11670/AT1G22700/AT5G62790/AT1G26230/AT1G08550/AT4G28080/AT5G17230/AT1G03630/AT3G15850/AT2G43710/AT2G07050/AT3G16000/AT3G47450/AT1G32200/AT1G31800/AT4G14070/AT4G36390/AT3G06980/AT3G09210/AT4G02790/AT3G18390/AT2G47590/AT4G30580/AT1G49380/AT1G50900/AT1G78690/AT3G12930/AT5G09660/AT4G17740/AT2G20890/AT3G63520…	41	0
GO:0046474	glycerophospholipid biosynthetic process	Biological process	67/3838	167/15023	2.37096e-05	0.000154062	0.000116398	AT4G00400/AT2G32090/AT3G02660/AT5G14410/AT1G01610/AT4G35920/AT4G31850/AT3G29185/AT1G14030/AT4G15560/AT3G11670/AT1G22700/AT5G62790/AT3G18000/AT1G26230/AT1G08550/AT3G28140/AT4G28080/AT5G17230/AT1G03630/AT3G15850/AT2G43710/AT5G18850/AT5G09960/AT4G01510/AT2G07050/AT3G21260/AT3G16000/AT2G21180/AT5G40500/AT3G47450/AT3G03180/AT4G31560/AT5G23550/AT5G44010/AT1G32200/AT5G06480/AT1G31800/AT4G14070/AT4G09550…	67	1
GO:0046486	glycerolipid metabolic process	Biological process	74/3838	196/15023	0.000100466	0.000585538	0.000442388	AT4G00400/AT2G32090/AT3G02660/AT5G14410/AT1G01610/AT4G27030/AT4G35920/AT4G31850/AT3G29185/AT1G14030/AT4G15560/AT3G11670/AT1G22700/AT5G62790/AT3G18000/AT1G26230/AT1G08550/AT3G28140/AT4G28080/AT5G17230/AT1G03630/AT3G10520/AT3G15850/AT2G43710/AT5G18850/AT5G09960/AT4G01510/AT2G07050/AT3G21260/AT3G16000/AT2G21180/AT5G40500/AT3G47450/AT3G03180/AT2G40690/AT4G31560/AT5G23550/AT5G44010/AT1G32200/AT2G03890…	74	1
GO:0046490	isopentenyl diphosphate metabolic process	Biological process	133/3838	232/15023	4.75346e-25	2.26829e-23	1.71375e-23	AT4G18030/AT3G14210/AT3G10850/AT4G32980/AT1G14345/AT3G59060/AT2G29630/AT4G31850/AT4G14890/AT3G29185/AT1G14030/AT3G07670/AT5G23060/AT4G15560/AT3G11670/AT1G22700/AT3G49140/AT2G30390/AT3G56940/AT4G25080/AT3G16250/AT5G10690/AT5G62790/AT3G59780/AT1G44920/AT5G35790/AT4G34090/AT1G26230/AT1G17220/AT1G19150/AT1G77090/AT5G01220/AT1G08550/AT4G33470/AT1G13650/AT4G28080/AT4G35760/AT1G23740/AT2G23390/AT1G04640…	133	0
GO:0046496	nicotinamide nucleotide metabolic process	Biological process	137/3838	368/15023	3.69723e-07	3.154e-06	2.38292e-06	AT4G26520/AT4G27700/AT3G26520/AT5G60920/AT1G72150/AT5G52780/AT5G13730/AT4G23400/AT3G53420/AT1G10360/AT3G14210/AT5G53580/AT2G45960/AT2G36830/AT3G59400/AT4G32410/AT1G13930/AT1G14345/AT2G29630/AT5G12250/AT4G31850/AT4G14890/AT3G61430/AT3G48200/AT1G05385/AT1G07440/AT5G23060/AT4G00370/AT3G17930/AT3G52750/AT2G30390/AT5G08570/AT3G16250/AT5G62790/AT3G59780/AT5G35790/AT4G34090/AT2G21530/AT1G19150/AT1G22630…	137	1
GO:0046777	protein autophosphorylation	Biological process	59/3838	143/15023	2.69862e-05	0.000173873	0.000131365	AT5G44680/AT3G60320/AT3G59110/AT3G45780/AT1G56720/AT1G14280/AT3G16850/AT1G31420/AT4G02630/AT4G19530/AT1G11440/AT5G52780/AT5G54380/AT3G08010/AT3G19850/AT2G03750/AT1G01540/AT5G58140/AT3G60740/AT1G74880/AT4G31850/AT5G57930/AT2G35260/AT4G08920/AT4G15560/AT5G64330/AT3G50685/AT4G25080/AT2G47450/AT1G51170/AT5G54770/AT5G35840/AT5G35790/AT1G17220/AT5G26570/AT4G23890/AT4G33500/AT2G23390/AT3G20200/AT2G30170…	59	0
GO:0046785	microtubule polymerization	Biological process	57/3838	69/15023	3.48162e-23	1.39906e-21	1.05702e-21	AT3G08680/AT2G28950/AT4G29720/AT1G69420/AT1G60800/AT5G51550/AT3G60320/AT3G45850/AT2G26730/AT1G65010/AT4G20260/AT1G51940/AT4G30020/AT5G55230/AT5G43700/AT5G58960/AT5G15050/AT2G04280/AT1G28440/AT4G16340/AT4G28050/AT5G10020/AT3G18110/AT2G22670/AT5G50420/AT4G35920/AT3G60740/AT5G65700/AT1G55130/AT3G22780/AT5G48910/AT3G43610/AT2G43360/AT1G74690/AT1G62330/AT3G60630/AT4G34980/AT5G12150/AT5G50180/AT1G08660…	57	1
GO:0046890	regulation of lipid biosynthetic process	Biological process	3838-11-01	15/15023	0.000141463	0.000794171	0.000600014	AT2G45400/AT1G52340/AT4G32980/AT1G64670/AT5G42750/AT3G03710/AT3G47450/AT5G63980/AT4G03560/AT1G16060/AT4G13830	11	0
GO:0048364	root development	Biological process	156/3838	487/15023	0.000654017	0.00337393	0.00254908	AT3G56370/AT5G16000/AT1G04240/AT3G25500/AT2G38120/AT3G08680/AT1G70940/AT5G01240/AT3G49670/AT5G19530/AT5G64770/AT4G14550/AT1G49430/AT2G01420/AT2G05790/AT2G21050/AT3G16370/AT2G35620/AT2G26730/AT4G39400/AT4G32880/AT4G20260/AT1G12090/AT5G55230/AT3G59420/AT1G04430/AT2G46710/AT4G14560/AT1G04040/AT3G16850/AT4G38430/AT5G55730/AT1G31420/AT4G33000/AT1G04550/AT3G23050/AT1G75500/AT3G26520/AT1G28440/AT4G12730…	156	1
GO:0048366	leaf development	Biological process	144/3838	393/15023	5.52183e-07	4.63287e-06	3.50024e-06	AT2G41940/AT1G69780/AT5G56860/AT4G26520/AT2G21050/AT1G69690/AT4G39400/AT1G78995/AT2G02070/AT4G17810/AT2G42200/AT4G18390/AT5G07180/AT3G61970/AT3G52910/AT3G59420/AT5G55740/AT1G14280/AT4G04890/AT4G21750/AT5G44190/AT5G08330/AT5G54630/AT1G44446/AT1G76110/AT1G05470/AT1G54040/AT2G04790/AT3G17040/AT3G59400/AT5G13300/AT5G52100/AT2G23760/AT1G55370/AT2G28350/AT4G32980/AT3G59060/AT3G20680/AT4G36870/AT4G15560…	144	1
GO:0048437	floral organ development	Biological process	157/3838	464/15023	3.25877e-05	0.00020394	0.000154082	AT3G56370/AT4G26540/AT2G41940/AT3G49670/AT1G68780/AT2G05920/AT3G25670/AT1G60800/AT4G39400/AT1G72180/AT2G42200/AT5G07180/AT3G28040/AT1G12460/AT3G53700/AT5G58960/AT4G04890/AT4G21750/AT5G43270/AT2G45190/AT5G43990/AT1G71695/AT3G02660/AT1G28440/AT3G62980/AT1G75680/AT2G41330/AT4G25960/AT1G66350/AT5G13300/AT4G26500/AT1G12820/AT2G28350/AT4G32980/AT3G19820/AT2G03710/AT5G65700/AT3G22780/AT2G34710/AT2G43360…	157	1
GO:0048438	floral whorl development	Biological process	129/3838	380/15023	0.000135437	0.000763147	0.000576575	AT3G56370/AT4G26540/AT2G41940/AT3G49670/AT1G68780/AT2G05920/AT3G25670/AT1G60800/AT4G39400/AT1G72180/AT2G42200/AT5G07180/AT3G28040/AT1G12460/AT3G53700/AT5G58960/AT4G04890/AT4G21750/AT5G43270/AT2G45190/AT5G43990/AT1G71695/AT3G02660/AT1G28440/AT4G17460/AT3G62980/AT1G75680/AT2G41330/AT4G25960/AT2G33860/AT4G26500/AT1G12820/AT2G28350/AT4G32980/AT3G19820/AT2G03710/AT5G65700/AT2G33620/AT2G34710/AT2G43360…	129	1
GO:0048443	stamen development	Biological process	49/3838	128/15023	0.000980243	0.00492379	0.00372004	AT3G56370/AT4G26540/AT3G49670/AT1G68780/AT2G05920/AT3G25670/AT1G60800/AT4G39400/AT1G72180/AT2G42200/AT5G07180/AT3G28040/AT1G12460/AT5G58960/AT5G43270/AT1G71695/AT1G28440/AT3G62980/AT1G75680/AT2G41330/AT1G12820/AT3G19820/AT2G03710/AT5G65700/AT2G43360/AT5G49980/AT4G22010/AT5G05690/AT5G01890/AT4G03190/AT1G73590/AT3G54900/AT5G62230/AT1G62950/AT5G56040/AT4G22130/AT2G16250/AT1G45616/AT4G38660/AT2G36910…	49	1
GO:0048466	androecium development	Biological process	49/3838	128/15023	0.000980243	0.00492379	0.00372004	AT3G56370/AT4G26540/AT3G49670/AT1G68780/AT2G05920/AT3G25670/AT1G60800/AT4G39400/AT1G72180/AT2G42200/AT5G07180/AT3G28040/AT1G12460/AT5G58960/AT5G43270/AT1G71695/AT1G28440/AT3G62980/AT1G75680/AT2G41330/AT1G12820/AT3G19820/AT2G03710/AT5G65700/AT2G43360/AT5G49980/AT4G22010/AT5G05690/AT5G01890/AT4G03190/AT1G73590/AT3G54900/AT5G62230/AT1G62950/AT5G56040/AT4G22130/AT2G16250/AT1G45616/AT4G38660/AT2G36910…	49	1
GO:0048469	cell maturation	Biological process	92/3838	253/15023	8.05779e-05	0.000476438	0.00035996	AT5G16000/AT3G25500/AT2G38120/AT1G70940/AT3G49670/AT5G19530/AT2G01420/AT3G16370/AT2G35620/AT4G39400/AT4G32880/AT4G20260/AT1G12090/AT1G04430/AT2G46710/AT1G04040/AT3G16850/AT4G38430/AT1G31420/AT4G33000/AT3G23050/AT1G75500/AT3G26520/AT1G28440/AT4G12730/AT1G01610/AT5G60920/AT1G72150/AT1G75680/AT3G53420/AT3G25710/AT1G75840/AT5G13140/AT5G13300/AT1G20090/AT4G32410/AT4G12420/AT1G23080/AT3G44200/AT4G00150…	92	0
GO:0048481	plant ovule development	Biological process	50/3838	131/15023	0.00094568	0.00478164	0.00361264	AT2G41940/AT5G07180/AT3G53700/AT4G04890/AT4G21750/AT2G45190/AT3G02660/AT4G26500/AT4G32980/AT2G34710/AT5G13290/AT5G37020/AT2G22540/AT1G03160/AT1G51170/AT1G11130/AT4G38160/AT5G62090/AT1G65380/AT2G31070/AT5G62230/AT4G20910/AT1G30210/AT1G68530/AT3G47450/AT3G13490/AT5G49020/AT4G34730/AT5G22640/AT5G63980/AT1G32240/AT1G62750/AT3G54660/AT4G04350/AT5G04140/AT4G30580/AT1G11860/AT1G52150/AT3G10150/AT3G55200…	50	1
GO:0048507	meristem development	Biological process	206/3838	451/15023	5.10312e-21	1.9006e-19	1.43595e-19	AT3G56370/AT5G16000/AT1G48480/AT3G08680/AT4G37590/AT1G70940/AT3G49670/AT1G69420/AT2G45340/AT5G19530/AT4G00400/AT2G05920/AT4G03210/AT5G35750/AT1G60800/AT2G05790/AT2G21050/AT4G23740/AT2G26730/AT4G32880/AT4G29020/AT5G07180/AT3G59420/AT5G58960/AT4G38430/AT4G21750/AT5G43270/AT2G45190/AT1G75500/AT1G71695/AT1G28440/AT5G61480/AT4G36360/AT1G78060/AT4G17460/AT1G05470/AT1G75680/AT1G31920/AT3G02250/AT3G61130…	206	0
GO:0048509	regulation of meristem development	Biological process	123/3838	203/15023	2.79943e-26	1.64412e-24	1.24217e-24	AT3G56370/AT5G16000/AT1G48480/AT3G08680/AT4G37590/AT1G70940/AT3G49670/AT1G69420/AT2G45340/AT4G00400/AT2G05920/AT4G03210/AT5G35750/AT1G60800/AT2G05790/AT2G21050/AT4G23740/AT2G26730/AT4G29020/AT5G58960/AT4G38430/AT4G21750/AT5G43270/AT1G75500/AT1G71695/AT1G28440/AT5G61480/AT4G36360/AT1G78060/AT1G75680/AT1G31920/AT3G02250/AT3G61130/AT5G39860/AT3G13510/AT4G16340/AT4G09510/AT1G54200/AT5G51560/AT1G49580…	123	1
GO:0048511	rhythmic process	Biological process	55/3838	155/15023	0.00370025	0.0168163	0.0127051	AT5G56860/AT1G69690/AT2G21380/AT2G41310/AT4G02630/AT5G08330/AT4G36240/AT3G62980/AT2G43010/AT3G19720/AT4G26150/AT4G00150/AT3G59060/AT1G69830/AT4G38960/AT2G32950/AT4G08920/AT4G09970/AT2G46790/AT2G40840/AT1G10760/AT3G57040/AT5G12050/AT4G15430/AT5G35840/AT3G58850/AT1G18330/AT5G02120/AT1G74890/AT3G56480/AT3G04910/AT4G30200/AT5G62920/AT4G26700/AT2G40670/AT3G01310/AT5G14550/AT4G02850/AT1G02340/AT2G18790…	55	0
GO:0048532	anatomical structure arrangement	Biological process	85/3838	243/15023	0.000625629	0.00323843	0.00244671	AT3G49670/AT5G19530/AT4G32880/AT3G59420/AT2G45190/AT5G61480/AT1G05470/AT2G34925/AT2G44830/AT3G13510/AT4G16340/AT5G67200/AT1G54200/AT5G13300/AT3G07540/AT5G65700/AT3G22780/AT2G34710/AT3G62300/AT4G18820/AT5G13290/AT2G27040/AT1G73590/AT5G55540/AT1G11130/AT5G64630/AT4G37750/AT1G65380/AT5G43810/AT4G20910/AT4G32970/AT1G28560/AT2G43800/AT1G77110/AT2G34680/AT5G48800/AT5G66460/AT3G24770/AT1G10180/AT5G49020…	85	0
GO:0048638	regulation of developmental growth	Biological process	124/3838	241/15023	3.99784e-18	1.00077e-16	7.56106e-17	AT3G56370/AT5G16000/AT1G48480/AT3G08680/AT4G37590/AT1G70940/AT3G49670/AT1G69420/AT2G45340/AT4G00400/AT2G05920/AT4G03210/AT1G60800/AT2G05790/AT2G21050/AT4G23740/AT2G26730/AT4G20260/AT4G29020/AT1G31650/AT5G58960/AT4G38430/AT4G21750/AT1G75500/AT1G71695/AT1G28440/AT5G61480/AT4G36360/AT1G78060/AT5G54380/AT1G75680/AT1G31920/AT3G02250/AT3G61130/AT3G13510/AT4G16340/AT4G09510/AT1G54200/AT5G51560/AT1G49580…	124	1
GO:0048646	anatomical structure formation involved in morphogenesis	Biological process	89/3838	264/15023	0.00174102	0.00857594	0.00647932	AT2G38120/AT2G28950/AT1G49430/AT4G39400/AT2G42200/AT4G24780/AT1G17200/AT3G59420/AT2G40610/AT2G45190/AT5G43990/AT5G61480/AT3G62980/AT2G34925/AT2G03090/AT5G13300/AT2G22670/AT4G32980/AT2G37640/AT1G68540/AT3G22780/AT3G62300/AT5G13290/AT2G27040/AT1G73870/AT5G05690/AT1G73590/AT2G23430/AT1G77740/AT2G33255/AT2G41370/AT1G65060/AT1G67690/AT1G26190/AT1G21410/AT3G55420/AT1G65380/AT2G37630/AT5G25590/AT4G20910…	89	0
GO:0048653	anther development	Biological process	26/3838	63/15023	0.00451821	0.0202921	0.0153311	AT3G56370/AT3G49670/AT2G05920/AT1G60800/AT4G39400/AT2G42200/AT5G58960/AT5G43270/AT1G71695/AT1G28440/AT1G75680/AT2G41330/AT3G19820/AT5G65700/AT2G43360/AT4G22010/AT5G05690/AT3G54900/AT5G56040/AT4G22130/AT4G38660/AT2G40690/AT1G64500/AT5G56450/AT5G24330/AT3G57920	26	1
GO:0048764	trichoblast maturation	Biological process	92/3838	253/15023	8.05779e-05	0.000476438	0.00035996	AT5G16000/AT3G25500/AT2G38120/AT1G70940/AT3G49670/AT5G19530/AT2G01420/AT3G16370/AT2G35620/AT4G39400/AT4G32880/AT4G20260/AT1G12090/AT1G04430/AT2G46710/AT1G04040/AT3G16850/AT4G38430/AT1G31420/AT4G33000/AT3G23050/AT1G75500/AT3G26520/AT1G28440/AT4G12730/AT1G01610/AT5G60920/AT1G72150/AT1G75680/AT3G53420/AT3G25710/AT1G75840/AT5G13140/AT5G13300/AT1G20090/AT4G32410/AT4G12420/AT1G23080/AT3G44200/AT4G00150…	92	1
GO:0048765	root hair cell differentiation	Biological process	92/3838	253/15023	8.05779e-05	0.000476438	0.00035996	AT5G16000/AT3G25500/AT2G38120/AT1G70940/AT3G49670/AT5G19530/AT2G01420/AT3G16370/AT2G35620/AT4G39400/AT4G32880/AT4G20260/AT1G12090/AT1G04430/AT2G46710/AT1G04040/AT3G16850/AT4G38430/AT1G31420/AT4G33000/AT3G23050/AT1G75500/AT3G26520/AT1G28440/AT4G12730/AT1G01610/AT5G60920/AT1G72150/AT1G75680/AT3G53420/AT3G25710/AT1G75840/AT5G13140/AT5G13300/AT1G20090/AT4G32410/AT4G12420/AT1G23080/AT3G44200/AT4G00150…	92	1
GO:0048767	root hair elongation	Biological process	70/3838	162/15023	6.76246e-07	5.6121e-06	4.24008e-06	AT5G16000/AT3G25500/AT2G38120/AT1G70940/AT3G49670/AT5G19530/AT2G01420/AT3G16370/AT2G35620/AT4G39400/AT4G20260/AT1G12090/AT1G04430/AT1G04040/AT3G16850/AT4G38430/AT1G31420/AT4G33000/AT3G23050/AT1G75500/AT3G26520/AT1G28440/AT4G12730/AT1G01610/AT5G60920/AT1G72150/AT1G75680/AT3G53420/AT1G75840/AT5G13140/AT1G20090/AT4G32410/AT4G12420/AT1G23080/AT4G00150/AT2G20190/AT3G19820/AT5G12250/AT5G65700/AT5G64330…	70	1
GO:0048878	chemical homeostasis	Biological process	105/3838	250/15023	7.99484e-09	7.92735e-08	5.9893e-08	AT5G56860/AT5G63530/AT2G26710/AT4G39400/AT2G39010/AT5G44020/AT4G33000/AT1G76100/AT3G26520/AT2G43010/AT3G16240/AT3G16570/AT3G52840/AT4G35290/AT1G58290/AT4G35920/AT3G59060/AT5G22830/AT1G72610/AT4G08920/AT1G27480/AT3G51480/AT4G17550/AT1G70890/AT5G19940/AT2G19110/AT5G05690/AT5G34850/AT3G16250/AT1G05200/AT5G27150/AT5G26820/AT1G19150/AT3G54900/AT4G23890/AT3G11620/AT1G28130/AT4G32190/AT5G51720/AT1G70760…	105	1
GO:0050790	regulation of catalytic activity	Biological process	100/3838	186/15023	1.52837e-16	3.07081e-15	2.32007e-15	AT4G04340/AT1G70210/AT4G30020/AT4G27700/AT3G01440/AT1G03310/AT1G31230/AT5G53580/AT5G58140/AT3G18110/AT3G17040/AT3G59400/AT2G26900/AT2G29630/AT2G39930/AT3G48200/AT3G29185/AT5G63780/AT1G07440/AT5G23060/AT4G17770/AT2G40840/AT3G17930/AT2G27040/AT2G30390/AT4G17360/AT5G08570/AT2G23430/AT5G62790/AT3G59780/AT5G54770/AT5G12150/AT1G26230/AT2G21530/AT4G32330/AT1G77090/AT3G10940/AT4G33500/AT5G08370/AT2G23390…	100	1
GO:0050801	ion homeostasis	Biological process	93/3838	210/15023	2.36594e-09	2.49157e-08	1.88244e-08	AT5G63530/AT2G39010/AT5G44020/AT4G33000/AT1G76100/AT3G26520/AT2G43010/AT3G16240/AT3G16570/AT3G52840/AT4G35290/AT1G58290/AT3G59060/AT5G22830/AT1G72610/AT4G08920/AT1G27480/AT3G51480/AT4G17550/AT1G70890/AT5G19940/AT2G19110/AT5G34850/AT3G16250/AT1G05200/AT5G27150/AT5G26820/AT1G19150/AT3G54900/AT4G23890/AT3G11620/AT4G32190/AT5G51720/AT1G70760/AT4G33630/AT5G54250/AT3G06483/AT5G17520/AT1G66200/AT5G52060…	93	1
GO:0051049	regulation of transport	Biological process	70/3838	159/15023	2.86515e-07	2.50005e-06	1.88884e-06	AT5G44680/AT5G64770/AT5G35750/AT3G60320/AT3G45780/AT1G14280/AT3G16850/AT4G33000/AT4G19530/AT5G52780/AT3G08010/AT3G19850/AT2G24762/AT5G58140/AT3G60740/AT1G74880/AT4G20940/AT5G57930/AT2G35260/AT4G08920/AT4G15560/AT5G64330/AT3G27690/AT4G25080/AT2G47450/AT4G16515/AT5G54770/AT5G35840/AT5G35790/AT1G17220/AT1G19150/AT4G23890/AT4G33500/AT1G17140/AT2G23390/AT4G31730/AT5G02120/AT2G30170/AT4G10340/AT4G04850…	70	1
GO:0051053	negative regulation of DNA metabolic process	Biological process	3838-09-01	15/15023	0.00488778	0.0215629	0.0162913	AT1G33240/AT1G20330/AT3G24320/AT2G18290/AT2G34780/AT3G18524/AT5G13060/AT3G48160/AT3G15150	9	0
GO:0051156	glucose 6-phosphate metabolic process	Biological process	99/3838	182/15023	7.6031e-17	1.6352e-15	1.23543e-15	AT4G26520/AT4G27700/AT5G52780/AT5G13730/AT1G10360/AT3G14210/AT5G53580/AT3G59400/AT1G14345/AT2G29630/AT4G31850/AT4G14890/AT3G48200/AT1G05385/AT1G07440/AT5G23060/AT4G00370/AT3G17930/AT3G52750/AT2G30390/AT3G16250/AT5G62790/AT3G59780/AT5G35790/AT4G34090/AT2G21530/AT1G19150/AT1G22630/AT1G77090/AT1G32060/AT5G44520/AT1G08550/AT3G47430/AT4G33470/AT4G35760/AT1G04640/AT1G03630/AT5G58260/AT5G51720/AT3G56010…	99	0
GO:0051173	positive regulation of nitrogen compound metabolic process	Biological process	147/3838	429/15023	2.82462e-05	0.000178231	0.000134658	AT4G17880/AT2G41940/AT2G42380/AT5G56860/AT4G26520/AT3G10525/AT1G69690/AT1G78995/AT2G02070/AT4G17810/AT3G58120/AT4G18390/AT4G27430/AT5G55740/AT5G60890/AT5G44190/AT1G75500/AT5G57180/AT5G08330/AT5G54630/AT1G44446/AT1G76110/AT3G08010/AT5G58140/AT2G04790/AT3G17040/AT3G59400/AT5G52100/AT1G63680/AT1G55370/AT4G32980/AT3G59060/AT4G14890/AT4G40060/AT3G20680/AT1G42550/AT5G11590/AT4G15560/AT2G29180/AT1G73870…	147	1
GO:0051174	regulation of phosphorus metabolic process	Biological process	79/3838	195/15023	2.98388e-06	2.31289e-05	1.74744e-05	AT2G41940/AT1G70210/AT1G69690/AT5G44190/AT1G76100/AT5G08330/AT2G43010/AT1G76110/AT3G08010/AT5G58140/AT3G17040/AT5G63780/AT1G42550/AT5G19940/AT5G58670/AT1G74470/AT2G22540/AT1G03160/AT2G23430/AT5G36170/AT1G68010/AT1G32060/AT3G25690/AT5G48790/AT2G31070/AT1G54780/AT5G46110/AT4G03270/AT1G30210/AT1G74850/AT1G75460/AT1G68520/AT3G03710/AT3G08940/AT2G21330/AT3G47450/AT1G03130/AT1G03600/AT4G02770/AT4G22890…	79	0
GO:0051187	cofactor catabolic process	Biological process	26/3838	61/15023	0.00266311	0.01259	0.00951203	AT5G35750/AT4G13250/AT1G73750/AT3G45900/AT3G13040/AT5G14970/AT5G35970/AT4G31390/AT5G65480/AT3G61080/AT1G12050/AT3G26580/AT2G26550/AT4G37000/AT5G01520/AT1G04350/AT1G62250/AT4G11960/AT1G71480/AT5G04360/AT1G76570/AT3G27925/AT5G05200/AT5G04900/AT5G43150/AT4G13830	26	0
GO:0051188	cofactor biosynthetic process	Biological process	143/3838	336/15023	5.0127e-12	7.22113e-11	5.45573e-11	AT2G41940/AT5G56860/AT4G25910/AT4G27430/AT3G53700/AT5G45940/AT4G04890/AT4G21750/AT2G45190/AT5G44190/AT3G02660/AT1G44446/AT3G08010/AT5G53580/AT3G18110/AT3G59400/AT4G26150/AT4G26500/AT2G20180/AT1G58290/AT4G32980/AT1G30520/AT3G02060/AT3G59060/AT4G14890/AT5G57930/AT1G28100/AT3G06650/AT3G29185/AT1G14030/AT1G60990/AT4G15560/AT3G11670/AT1G22700/AT1G60550/AT1G74470/AT2G30390/AT3G56940/AT4G25080/AT1G03160…	143	0
GO:0051246	regulation of protein metabolic process	Biological process	145/3838	393/15023	3.15705e-07	2.72362e-06	2.05776e-06	AT2G41940/AT1G70210/AT1G69690/AT2G02070/AT4G17810/AT4G18390/AT5G43700/AT3G26932/AT5G44190/AT1G76100/AT5G08330/AT5G54630/AT2G43010/AT1G76110/AT3G08010/AT5G58140/AT3G17040/AT1G16680/AT5G23570/AT1G24450/AT3G60740/AT2G40570/AT5G63780/AT1G42550/AT3G02830/AT5G19940/AT5G58670/AT2G27040/AT1G74470/AT3G48430/AT2G06210/AT2G22540/AT1G03160/AT2G23430/AT2G26580/AT5G47630/AT5G36170/AT1G68010/AT5G35930/AT1G32060…	145	0
GO:0051248	negative regulation of protein metabolic process	Biological process	65/3838	190/15023	0.00461992	0.0206119	0.0155728	AT1G70210/AT3G26932/AT1G16680/AT5G23570/AT1G24450/AT3G60740/AT3G02830/AT2G27040/AT3G48430/AT2G06210/AT2G23430/AT5G47630/AT5G35930/AT4G02020/AT5G46420/AT5G13000/AT5G43810/AT3G02890/AT4G20910/AT3G14980/AT4G03270/AT5G44200/AT1G33400/AT3G49250/AT2G16390/AT1G10180/AT2G13540/AT1G14690/AT2G31320/AT1G63470/AT1G63640/AT2G03280/AT1G69440/AT4G37510/AT4G02680/AT3G22520/AT2G31660/AT3G20010/AT3G50070/AT1G09700…	65	1
GO:0051254	positive regulation of RNA metabolic process	Biological process	138/3838	397/15023	2.23285e-05	0.000145708	0.000110086	AT4G17880/AT2G41940/AT2G42380/AT5G56860/AT4G26520/AT1G69690/AT1G78995/AT2G02070/AT4G17810/AT3G58120/AT4G18390/AT4G27430/AT5G55740/AT5G60890/AT5G44190/AT5G57180/AT5G08330/AT5G54630/AT1G44446/AT1G76110/AT3G08010/AT5G58140/AT2G04790/AT3G17040/AT3G59400/AT5G52100/AT1G63680/AT1G55370/AT4G32980/AT3G59060/AT4G14890/AT4G40060/AT3G20680/AT1G42550/AT5G11590/AT4G15560/AT2G29180/AT1G73870/AT2G06210/AT2G22540…	138	1
GO:0051258	protein polymerization	Biological process	87/3838	176/15023	6.89595e-12	9.66066e-11	7.29885e-11	AT3G25500/AT2G38120/AT3G08680/AT2G28950/AT4G29720/AT1G69420/AT1G60800/AT5G51550/AT3G60320/AT3G45850/AT1G29170/AT2G26730/AT4G32880/AT1G65010/AT4G20260/AT1G51940/AT4G30020/AT5G55230/AT5G43700/AT5G58960/AT5G15050/AT2G04280/AT1G28440/AT2G34150/AT4G16340/AT4G28050/AT5G10020/AT3G18110/AT4G26760/AT5G13300/AT2G22670/AT5G50420/AT4G35920/AT3G60740/AT3G44200/AT5G42030/AT5G65700/AT1G55130/AT3G22780/AT5G48910…	87	0
GO:0051607	defense response to virus	Biological process	75/3838	152/15023	2.13592e-10	2.43399e-09	1.83894e-09	AT5G16000/AT5G63530/AT3G26932/AT2G33860/AT1G05460/AT1G16680/AT5G23570/AT1G24450/AT3G60740/AT5G65670/AT3G14860/AT2G16800/AT2G27040/AT1G80790/AT1G70310/AT1G05070/AT5G37680/AT5G08430/AT5G47630/AT5G35930/AT4G34030/AT4G02020/AT5G46420/AT5G13000/AT5G43810/AT3G02890/AT4G20910/AT3G14980/AT2G43710/AT5G15170/AT1G33400/AT5G40870/AT3G49250/AT3G18910/AT3G56750/AT2G16390/AT1G10180/AT4G08310/AT1G14690/AT3G60830…	75	1
GO:0051640	organelle localization	Biological process	79/3838	151/15023	1.53673e-12	2.44436e-11	1.84677e-11	AT3G45780/AT5G61810/AT5G48460/AT5G44190/AT2G20290/AT3G08010/AT3G58160/AT5G58140/AT5G65460/AT3G17040/AT1G66840/AT1G63680/AT5G02250/AT4G31850/AT3G48200/AT1G14030/AT2G04270/AT3G07670/AT1G42550/AT1G75100/AT5G58670/AT3G17930/AT5G38150/AT1G03160/AT2G24270/AT1G17220/AT5G36170/AT1G32060/AT1G08730/AT3G25690/AT1G03630/AT1G24490/AT1G74850/AT2G36990/AT1G65230/AT4G26700/AT3G16000/AT2G21330/AT4G34830/AT3G47450…	79	0
GO:0051644	plastid localization	Biological process	69/3838	105/15023	4.71681e-18	1.14326e-16	8.63763e-17	AT3G45780/AT5G44190/AT3G08010/AT5G58140/AT5G65460/AT3G17040/AT1G66840/AT1G63680/AT5G02250/AT4G31850/AT3G48200/AT1G14030/AT2G04270/AT3G07670/AT1G42550/AT1G75100/AT3G17930/AT5G38150/AT1G03160/AT2G24270/AT1G17220/AT5G36170/AT1G32060/AT3G25690/AT1G03630/AT1G24490/AT1G74850/AT2G36990/AT1G65230/AT3G16000/AT2G21330/AT4G34830/AT3G47450/AT3G51420/AT4G22890/AT3G23700/AT5G66570/AT1G62750/AT1G08540/AT1G64500…	69	0
GO:0051656	establishment of organelle localization	Biological process	69/3838	107/15023	2.15e-17	4.97432e-16	3.75822e-16	AT3G45780/AT5G44190/AT3G08010/AT5G58140/AT5G65460/AT3G17040/AT1G66840/AT1G63680/AT5G02250/AT4G31850/AT3G48200/AT1G14030/AT2G04270/AT3G07670/AT1G42550/AT1G75100/AT3G17930/AT5G38150/AT1G03160/AT2G24270/AT1G17220/AT5G36170/AT1G32060/AT3G25690/AT1G03630/AT1G24490/AT1G74850/AT2G36990/AT1G65230/AT3G16000/AT2G21330/AT4G34830/AT3G47450/AT3G51420/AT4G22890/AT3G23700/AT5G66570/AT1G62750/AT1G08540/AT1G64500…	69	1
GO:0051667	establishment of plastid localization	Biological process	69/3838	104/15023	2.15142e-18	5.56816e-17	4.20687e-17	AT3G45780/AT5G44190/AT3G08010/AT5G58140/AT5G65460/AT3G17040/AT1G66840/AT1G63680/AT5G02250/AT4G31850/AT3G48200/AT1G14030/AT2G04270/AT3G07670/AT1G42550/AT1G75100/AT3G17930/AT5G38150/AT1G03160/AT2G24270/AT1G17220/AT5G36170/AT1G32060/AT3G25690/AT1G03630/AT1G24490/AT1G74850/AT2G36990/AT1G65230/AT3G16000/AT2G21330/AT4G34830/AT3G47450/AT3G51420/AT4G22890/AT3G23700/AT5G66570/AT1G62750/AT1G08540/AT1G64500…	69	1
GO:0051701	interaction with host	Biological process	66/3838	122/15023	1.4774e-11	1.99645e-10	1.50836e-10	AT5G63530/AT2G33860/AT1G05460/AT2G33330/AT1G16680/AT5G23570/AT3G60740/AT5G65670/AT3G14860/AT2G16800/AT2G27040/AT1G80790/AT1G70310/AT1G05070/AT5G08430/AT5G35930/AT4G34030/AT2G20990/AT4G02020/AT5G13000/AT5G43810/AT3G02890/AT4G20910/AT3G14980/AT5G15170/AT1G33400/AT1G32070/AT5G40870/AT3G49250/AT3G18910/AT3G56750/AT2G16390/AT1G10180/AT4G08310/AT1G14690/AT3G60830/AT3G63250/AT2G31320/AT1G04520/AT1G63470…	66	0
GO:0051817	modification of morphology or physiology of other organism involved in symbiotic interaction	Biological process	62/3838	112/15023	1.64274e-11	2.16247e-10	1.6338e-10	AT5G63530/AT2G33860/AT1G05460/AT1G16680/AT5G23570/AT3G60740/AT5G65670/AT3G14860/AT2G16800/AT2G27040/AT1G80790/AT1G70310/AT1G05070/AT5G08430/AT5G35930/AT4G34030/AT4G02020/AT5G13000/AT5G43810/AT3G02890/AT4G20910/AT3G14980/AT5G15170/AT1G33400/AT5G40870/AT3G49250/AT3G18910/AT3G56750/AT2G16390/AT1G10180/AT4G08310/AT1G14690/AT3G60830/AT3G63250/AT2G31320/AT1G63470/AT1G63640/AT4G26870/AT2G03280/AT3G19515…	62	1
GO:0052018	modulation by symbiont of RNA levels in host	Biological process	61/3838	102/15023	2.32424e-13	4.03309e-12	3.04709e-12	AT5G63530/AT2G33860/AT1G05460/AT1G16680/AT5G23570/AT3G60740/AT5G65670/AT3G14860/AT2G16800/AT2G27040/AT1G80790/AT1G70310/AT1G05070/AT5G08430/AT5G35930/AT4G34030/AT4G02020/AT5G13000/AT5G43810/AT3G02890/AT4G20910/AT3G14980/AT5G15170/AT1G33400/AT5G40870/AT3G49250/AT3G18910/AT3G56750/AT2G16390/AT1G10180/AT4G08310/AT1G14690/AT3G60830/AT3G63250/AT2G31320/AT1G63470/AT1G63640/AT4G26870/AT2G03280/AT3G19515…	61	1
GO:0052249	modulation of RNA levels in other organism involved in symbiotic interaction	Biological process	61/3838	102/15023	2.32424e-13	4.03309e-12	3.04709e-12	AT5G63530/AT2G33860/AT1G05460/AT1G16680/AT5G23570/AT3G60740/AT5G65670/AT3G14860/AT2G16800/AT2G27040/AT1G80790/AT1G70310/AT1G05070/AT5G08430/AT5G35930/AT4G34030/AT4G02020/AT5G13000/AT5G43810/AT3G02890/AT4G20910/AT3G14980/AT5G15170/AT1G33400/AT5G40870/AT3G49250/AT3G18910/AT3G56750/AT2G16390/AT1G10180/AT4G08310/AT1G14690/AT3G60830/AT3G63250/AT2G31320/AT1G63470/AT1G63640/AT4G26870/AT2G03280/AT3G19515…	61	1
GO:0055080	cation homeostasis	Biological process	90/3838	190/15023	5.80258e-11	6.86863e-10	5.18941e-10	AT5G63530/AT2G39010/AT5G44020/AT1G76100/AT3G26520/AT2G43010/AT3G16240/AT3G16570/AT3G52840/AT4G35290/AT1G58290/AT3G59060/AT5G22830/AT1G72610/AT4G08920/AT1G27480/AT3G51480/AT1G70890/AT5G19940/AT2G19110/AT3G16250/AT1G05200/AT5G27150/AT5G26820/AT1G19150/AT3G54900/AT4G23890/AT3G11620/AT4G32190/AT5G51720/AT1G70760/AT4G33630/AT5G54250/AT3G06483/AT5G17520/AT1G66200/AT5G52060/AT5G53490/AT1G03130/AT2G13360…	90	0
GO:0055082	cellular chemical homeostasis	Biological process	78/3838	169/15023	4.79607e-09	4.85007e-08	3.66434e-08	AT5G56860/AT5G63530/AT2G39010/AT5G44020/AT1G76100/AT3G26520/AT2G43010/AT3G16240/AT3G16570/AT3G52840/AT4G35290/AT3G59060/AT5G22830/AT1G72610/AT4G08920/AT1G27480/AT3G51480/AT1G70890/AT5G19940/AT3G16250/AT1G05200/AT5G26820/AT1G19150/AT3G54900/AT4G23890/AT3G11620/AT1G70760/AT5G54250/AT3G06483/AT5G17520/AT1G66200/AT5G52060/AT5G53490/AT1G03130/AT2G13360/AT3G26740/AT5G20630/AT5G66570/AT1G16880/AT3G47470…	78	1
GO:0060918	auxin transport	Biological process	48/3838	91/15023	2.54436e-08	2.44355e-07	1.84616e-07	AT3G56370/AT2G38120/AT3G08680/AT1G70940/AT3G49670/AT5G19530/AT5G64770/AT2G01420/AT2G05790/AT3G16370/AT2G26730/AT1G12090/AT2G46710/AT4G38430/AT3G23050/AT1G75500/AT1G28440/AT1G01610/AT5G60920/AT1G75680/AT4G25960/AT2G31190/AT5G13140/AT1G23080/AT5G48900/AT2G45470/AT1G15690/AT4G04950/AT1G73590/AT5G55540/AT4G16515/AT5G01090/AT1G04680/AT1G17140/AT1G05850/AT1G78100/AT1G28560/AT1G77110/AT5G05170/AT2G36910…	48	1
GO:0061024	membrane organization	Biological process	118/3838	216/15023	5.08851e-20	1.76594e-18	1.33421e-18	AT2G41940/AT3G53700/AT4G04890/AT4G21750/AT2G45190/AT5G44190/AT3G02660/AT3G08010/AT5G58140/AT3G18110/AT3G17040/AT4G26500/AT1G63680/AT4G32980/AT5G02250/AT4G31850/AT3G09050/AT3G29185/AT1G14030/AT2G04270/AT3G07670/AT1G42550/AT1G22700/AT3G17930/AT3G49140/AT3G56940/AT1G03160/AT1G44920/AT1G17220/AT4G38160/AT5G36170/AT3G25690/AT4G33470/AT2G20990/AT4G11175/AT2G31070/AT1G03630/AT5G02710/AT3G20930/AT1G30210…	118	0
GO:0065001	specification of axis polarity	Biological process	34/3838	74/15023	0.000113112	0.000651781	0.000492436	AT4G32880/AT2G45190/AT5G61480/AT1G05470/AT3G13510/AT5G67200/AT1G54200/AT5G13300/AT3G07540/AT2G34710/AT5G13290/AT1G73590/AT2G26330/AT2G41370/AT4G37750/AT2G37630/AT5G43810/AT4G20910/AT4G32970/AT5G48800/AT5G66460/AT1G32240/AT4G26870/AT1G52150/AT5G55250/AT5G57130/AT5G08130/AT1G31320/AT2G27990/AT5G17980/AT5G49990/AT2G31160/AT4G30520/AT4G14200	34	1
GO:0065009	regulation of molecular function	Biological process	107/3838	219/15023	7.19273e-14	1.32329e-12	9.99776e-13	AT4G04340/AT1G70210/AT3G45780/AT4G30020/AT4G27700/AT3G01440/AT5G08330/AT1G03310/AT1G31230/AT5G53580/AT5G58140/AT3G18110/AT3G17040/AT3G59400/AT2G26900/AT2G29630/AT4G20940/AT2G39930/AT3G48200/AT3G29185/AT5G63780/AT1G07440/AT5G23060/AT4G17770/AT2G40840/AT3G17930/AT2G27040/AT2G30390/AT4G17360/AT5G08570/AT2G23430/AT5G62790/AT3G59780/AT5G54770/AT5G12150/AT1G26230/AT2G21530/AT4G32330/AT1G77090/AT3G10940…	107	0
GO:0070838	divalent metal ion transport	Biological process	93/3838	197/15023	3.52709e-11	4.34344e-10	3.28157e-10	AT2G28950/AT5G03760/AT4G20260/AT3G16850/AT2G39010/AT5G44020/AT1G76100/AT3G26520/AT4G12730/AT5G20700/AT5G60920/AT3G02250/AT3G53420/AT3G16240/AT3G16570/AT2G36830/AT3G52840/AT4G32410/AT4G12880/AT4G35920/AT3G61430/AT5G22830/AT1G72610/AT3G55360/AT1G27480/AT1G70890/AT5G19940/AT2G26640/AT2G19110/AT2G17780/AT3G16250/AT1G05200/AT1G19150/AT3G54900/AT4G23890/AT4G12110/AT1G05850/AT4G16490/AT4G08685/AT2G46690…	93	0
GO:0070918	production of small RNA involved in gene silencing by RNA	Biological process	60/3838	142/15023	9.67737e-06	6.87319e-05	5.19285e-05	AT3G26932/AT1G16680/AT5G23570/AT1G24450/AT3G60740/AT2G27040/AT2G06210/AT5G47630/AT5G35930/AT4G02020/AT5G46420/AT5G13000/AT5G43810/AT3G02890/AT4G20910/AT3G14980/AT5G44200/AT1G33400/AT3G49250/AT2G16390/AT1G10180/AT2G13540/AT1G14690/AT3G23780/AT2G31320/AT1G63470/AT1G63640/AT2G03280/AT1G69440/AT4G37510/AT4G02680/AT3G22520/AT3G20010/AT1G09700/AT1G54610/AT5G02520/AT5G04290/AT3G22680/AT3G13570/AT5G56130…	60	1
GO:0071359	cellular response to dsRNA	Biological process	60/3838	142/15023	9.67737e-06	6.87319e-05	5.19285e-05	AT3G26932/AT1G16680/AT5G23570/AT1G24450/AT3G60740/AT2G27040/AT2G06210/AT5G47630/AT5G35930/AT4G02020/AT5G46420/AT5G13000/AT5G43810/AT3G02890/AT4G20910/AT3G14980/AT5G44200/AT1G33400/AT3G49250/AT2G16390/AT1G10180/AT2G13540/AT1G14690/AT3G23780/AT2G31320/AT1G63470/AT1G63640/AT2G03280/AT1G69440/AT4G37510/AT4G02680/AT3G22520/AT3G20010/AT1G09700/AT1G54610/AT5G02520/AT5G04290/AT3G22680/AT3G13570/AT5G56130…	60	1
GO:0071368	cellular response to cytokinin stimulus	Biological process	31/3838	61/15023	1.97837e-05	0.000134243	0.000101423	AT5G16000/AT2G01760/AT4G29720/AT5G35750/AT3G06750/AT5G03760/AT2G41310/AT4G30020/AT5G43700/AT1G75680/AT5G53900/AT2G22670/AT5G58480/AT3G57040/AT1G70550/AT1G34010/AT4G32330/AT1G74890/AT1G78100/AT1G28560/AT5G64460/AT5G62920/AT1G69580/AT2G40670/AT1G67710/AT2G01830/AT3G59940/AT4G02850/AT2G25170/AT1G10470/AT3G15150	31	1
GO:0071370	cellular response to gibberellin stimulus	Biological process	32/3838	62/15023	9.62609e-06	6.87319e-05	5.19285e-05	AT3G49670/AT5G56860/AT3G06750/AT3G18050/AT4G35470/AT5G07180/AT1G18620/AT1G20650/AT4G36540/AT1G74670/AT1G66350/AT2G36830/AT4G26150/AT2G17650/AT2G20180/AT2G22670/AT4G24660/AT5G12250/AT1G15550/AT3G57040/AT3G07310/AT3G05120/AT1G79460/AT1G14920/AT5G61130/AT3G03450/AT2G01570/AT1G12240/AT3G48040/AT4G02780/AT1G48270/AT5G11260	32	1
GO:0071478	cellular response to radiation	Biological process	30/3838	74/15023	0.00329651	0.0152078	0.0114898	AT2G43010/AT5G13730/AT2G20180/AT3G59060/AT3G53920/AT4G08920/AT2G46790/AT1G75100/AT1G64860/AT5G64330/AT5G35840/AT1G68010/AT5G18100/AT2G30170/AT2G36990/AT2G42690/AT1G08540/AT1G02340/AT2G48120/AT2G18790/AT2G02950/AT2G05620/AT2G24540/AT2G21970/AT5G49230/AT1G07180/AT1G48270/AT5G11260/AT1G10470/AT2G24790	30	1
GO:0071482	cellular response to light stimulus	Biological process	30/3838	74/15023	0.00329651	0.0152078	0.0114898	AT2G43010/AT5G13730/AT2G20180/AT3G59060/AT3G53920/AT4G08920/AT2G46790/AT1G75100/AT1G64860/AT5G64330/AT5G35840/AT1G68010/AT5G18100/AT2G30170/AT2G36990/AT2G42690/AT1G08540/AT1G02340/AT2G48120/AT2G18790/AT2G02950/AT2G05620/AT2G24540/AT2G21970/AT5G49230/AT1G07180/AT1G48270/AT5G11260/AT1G10470/AT2G24790	30	1
GO:0071555	cell wall organization	Biological process	152/3838	382/15023	4.53958e-10	5.09702e-09	3.85091e-09	AT3G56370/AT5G16000/AT3G25500/AT2G38120/AT3G08680/AT2G28950/AT1G70940/AT1G55260/AT3G49670/AT4G04340/AT1G69420/AT5G19530/AT2G05920/AT2G01420/AT3G29030/AT3G16370/AT2G35620/AT2G26730/AT4G39400/AT4G32880/AT1G12090/AT3G05900/AT5G55230/AT1G04430/AT2G46710/AT1G04040/AT4G38430/AT1G31420/AT4G33000/AT2G40610/AT3G23050/AT1G75500/AT3G26520/AT1G28440/AT4G36360/AT1G01610/AT5G60920/AT2G20750/AT1G75680/AT3G61130…	152	0
GO:0071669	plant-type cell wall organization or biogenesis	Biological process	108/3838	317/15023	0.000393274	0.00211454	0.00159758	AT3G56370/AT3G08680/AT3G08600/AT2G28950/AT1G55260/AT3G49670/AT4G04340/AT1G69420/AT2G05920/AT3G29030/AT3G16370/AT2G35620/AT2G26730/AT3G05900/AT5G55230/AT1G09440/AT2G46710/AT5G09870/AT1G04040/AT1G31420/AT2G40610/AT1G75500/AT1G28440/AT4G36360/AT5G60920/AT2G20750/AT1G75680/AT3G61130/AT1G12500/AT2G03090/AT5G10020/AT4G38400/AT5G47820/AT1G20190/AT4G32410/AT2G37640/AT2G20190/AT3G19820/AT4G31850/AT1G41830…	108	1
GO:0072511	divalent inorganic cation transport	Biological process	94/3838	198/15023	1.86511e-11	2.3933e-10	1.80819e-10	AT2G28950/AT5G03760/AT4G20260/AT3G16850/AT2G39010/AT5G44020/AT1G76100/AT3G26520/AT4G12730/AT5G20700/AT5G60920/AT3G02250/AT3G53420/AT3G16240/AT3G16570/AT2G36830/AT3G52840/AT4G32410/AT4G12880/AT4G35920/AT3G61430/AT5G22830/AT1G72610/AT3G55360/AT1G27480/AT1G70890/AT5G19940/AT2G26640/AT2G19110/AT2G17780/AT3G16250/AT1G05200/AT1G19150/AT2G38460/AT3G54900/AT4G23890/AT4G12110/AT1G05850/AT4G16490/AT4G08685…	94	0
GO:0072524	pyridine-containing compound metabolic process	Biological process	140/3838	379/15023	4.64798e-07	3.94304e-06	2.97906e-06	AT4G26520/AT4G27700/AT3G26520/AT5G60920/AT1G72150/AT5G52780/AT5G13730/AT4G23400/AT3G53420/AT1G10360/AT3G14210/AT5G53580/AT2G45960/AT2G36830/AT3G59400/AT4G32410/AT1G13930/AT1G14345/AT2G29630/AT5G12250/AT4G31850/AT4G14890/AT3G61430/AT3G48200/AT1G05385/AT1G07440/AT5G23060/AT4G00370/AT3G17930/AT1G16340/AT3G52750/AT2G30390/AT5G08570/AT3G16250/AT5G62790/AT3G59780/AT5G35790/AT4G34090/AT2G21530/AT1G19150…	140	0
GO:0072596	establishment of protein localization to chloroplast	Biological process	30/3838	67/15023	0.000484798	0.00255973	0.00193393	AT5G57180/AT4G15810/AT2G47450/AT2G24820/AT1G74850/AT5G22640/AT5G53860/AT3G16620/AT5G52440/AT1G45170/AT4G16390/AT4G02510/AT1G70200/AT1G02150/AT2G28900/AT1G33810/AT5G46580/AT3G12930/AT3G13180/AT1G04940/AT5G03940/AT2G39670/AT1G11430/AT2G20890/AT5G50920/AT3G04260/AT4G35450/AT2G45770/AT4G24750/AT2G24060	30	1
GO:0072598	protein localization to chloroplast	Biological process	30/3838	67/15023	0.000484798	0.00255973	0.00193393	AT5G57180/AT4G15810/AT2G47450/AT2G24820/AT1G74850/AT5G22640/AT5G53860/AT3G16620/AT5G52440/AT1G45170/AT4G16390/AT4G02510/AT1G70200/AT1G02150/AT2G28900/AT1G33810/AT5G46580/AT3G12930/AT3G13180/AT1G04940/AT5G03940/AT2G39670/AT1G11430/AT2G20890/AT5G50920/AT3G04260/AT4G35450/AT2G45770/AT4G24750/AT2G24060	30	0
GO:0080147	root hair cell development	Biological process	73/3838	175/15023	1.97197e-06	1.57655e-05	1.19112e-05	AT5G16000/AT3G25500/AT2G38120/AT1G70940/AT3G49670/AT5G19530/AT2G01420/AT3G16370/AT2G35620/AT4G39400/AT4G20260/AT1G12090/AT1G04430/AT1G04040/AT3G16850/AT4G38430/AT1G31420/AT4G33000/AT3G23050/AT1G75500/AT3G26520/AT1G28440/AT4G12730/AT1G01610/AT5G60920/AT1G72150/AT1G75680/AT3G53420/AT3G25710/AT1G75840/AT5G13140/AT1G20090/AT4G32410/AT4G12420/AT1G23080/AT4G00150/AT2G20190/AT3G19820/AT5G12250/AT5G65700…	73	1
GO:0090066	regulation of anatomical structure size	Biological process	61/3838	156/15023	0.000128151	0.000724763	0.000547576	AT3G56370/AT3G25500/AT2G38120/AT3G08680/AT1G70940/AT3G49670/AT5G19530/AT2G01420/AT2G05790/AT3G16370/AT1G29170/AT2G26730/AT4G32880/AT1G33240/AT1G12090/AT4G38430/AT3G23050/AT1G75500/AT1G28440/AT1G01610/AT5G60920/AT2G34150/AT1G75680/AT4G16340/AT4G26760/AT5G13140/AT5G13300/AT1G23080/AT3G44200/AT5G42030/AT5G48900/AT2G34710/AT5G13290/AT2G45470/AT1G73590/AT5G01090/AT1G04680/AT1G05850/AT4G30200/AT5G08390…	61	0
GO:0090626	plant epidermis morphogenesis	Biological process	116/3838	286/15023	1.48162e-08	1.44104e-07	1.08874e-07	AT3G49260/AT4G26540/AT2G38120/AT4G28780/AT1G68780/AT3G25670/AT1G12860/AT3G58070/AT4G39400/AT4G32880/AT1G72180/AT1G33240/AT5G07180/AT3G28040/AT1G12460/AT1G33811/AT2G45850/AT2G45190/AT2G34150/AT5G57030/AT3G62980/AT4G16340/AT3G22760/AT5G58140/AT5G13300/AT5G52100/AT1G12820/AT4G32980/AT3G04290/AT3G44200/AT5G42030/AT3G48200/AT3G29185/AT1G72610/AT2G34710/AT5G13290/AT5G49980/AT1G05230/AT2G06210/AT5G01890…	116	1
GO:0090627	plant epidermal cell differentiation	Biological process	97/3838	281/15023	0.000457363	0.0024505	0.00185141	AT5G16000/AT3G25500/AT2G38120/AT1G70940/AT3G49670/AT5G19530/AT2G01420/AT1G12860/AT3G16370/AT3G10525/AT2G35620/AT4G39400/AT4G32880/AT4G20260/AT1G12090/AT1G04430/AT2G46710/AT1G04040/AT3G16850/AT4G38430/AT1G31420/AT4G33000/AT3G23050/AT1G75500/AT3G26520/AT1G28440/AT4G12730/AT1G01610/AT5G60920/AT1G72150/AT1G75680/AT3G53420/AT3G25710/AT1G75840/AT5G13140/AT5G13300/AT1G20090/AT4G32410/AT4G12420/AT1G23080…	97	0
GO:0090696	post-embryonic plant organ development	Biological process	88/3838	271/15023	0.00597163	0.026128	0.0197403	AT1G04240/AT2G38120/AT5G64770/AT4G14550/AT1G49430/AT4G39400/AT5G55230/AT3G59420/AT4G14560/AT2G45190/AT5G43990/AT3G62980/AT4G26760/AT1G66350/AT5G13300/AT1G12820/AT2G22670/AT3G22780/AT3G13360/AT3G62300/AT5G13290/AT2G27040/AT5G05690/AT2G17780/AT4G16515/AT2G23430/AT1G77740/AT3G18000/AT1G67690/AT1G26190/AT1G21410/AT1G65380/AT3G05120/AT5G25590/AT4G20910/AT4G31600/AT3G13190/AT1G28560/AT1G77110/AT1G60940…	88	1
GO:0090698	post-embryonic plant morphogenesis	Biological process	178/3838	427/15023	1.16875e-13	2.12462e-12	1.6052e-12	AT3G49260/AT4G26540/AT2G38120/AT4G28780/AT1G68780/AT1G69780/AT4G14550/AT3G25670/AT1G49430/AT2G21050/AT1G12860/AT4G39400/AT1G72180/AT5G07180/AT3G28040/AT1G12460/AT3G59420/AT1G33811/AT2G45850/AT2G45190/AT5G43990/AT5G61480/AT5G57030/AT3G62980/AT1G05470/AT2G44830/AT3G13510/AT5G67200/AT2G33860/AT3G22760/AT5G58140/AT1G66350/AT5G13300/AT5G52100/AT1G12820/AT3G07540/AT2G22670/AT4G32980/AT3G04290/AT3G48200…	178	0
GO:0097435	supramolecular fiber organization	Biological process	103/3838	226/15023	4.33202e-11	5.20866e-10	3.93526e-10	AT3G25500/AT2G38120/AT3G08680/AT2G28950/AT4G29720/AT1G69420/AT1G60800/AT5G51550/AT3G60320/AT3G45850/AT1G29170/AT2G26730/AT4G32880/AT1G65010/AT4G20260/AT1G51940/AT4G30020/AT5G55230/AT5G43700/AT5G58960/AT5G15050/AT2G04280/AT1G28440/AT2G34150/AT4G16340/AT4G28050/AT5G10020/AT1G75840/AT3G18110/AT4G26760/AT5G13300/AT1G20090/AT2G22670/AT5G50420/AT4G35920/AT3G60740/AT3G44200/AT2G20190/AT1G10200/AT5G42030…	103	0
GO:0098586	cellular response to virus	Biological process	61/3838	103/15023	4.28674e-13	7.27316e-12	5.49504e-12	AT5G63530/AT2G33860/AT1G05460/AT1G16680/AT5G23570/AT3G60740/AT5G65670/AT3G14860/AT2G16800/AT2G27040/AT1G80790/AT1G70310/AT1G05070/AT5G08430/AT5G35930/AT4G34030/AT4G02020/AT5G13000/AT5G43810/AT3G02890/AT4G20910/AT3G14980/AT5G15170/AT1G33400/AT5G40870/AT3G49250/AT3G18910/AT3G56750/AT2G16390/AT1G10180/AT4G08310/AT1G14690/AT3G60830/AT3G63250/AT2G31320/AT1G63470/AT1G63640/AT4G26870/AT2G03280/AT3G19515…	61	0
GO:1901607	alpha-amino acid biosynthetic process	Biological process	202/3838	378/15023	1.07946e-31	1.49848e-29	1.13214e-29	AT1G55260/AT1G55330/AT2G05920/AT1G70280/AT4G38770/AT1G12090/AT3G57050/AT5G55230/AT1G31650/AT5G60890/AT5G44020/AT2G42320/AT1G76100/AT4G23670/AT1G43580/AT3G26520/AT1G31230/AT1G44446/AT3G03780/AT3G30300/AT3G53420/AT5G50000/AT4G39120/AT5G01020/AT5G41760/AT1G60000/AT2G24290/AT1G09310/AT1G72500/AT5G13140/AT3G59400/AT1G11680/AT5G47820/AT5G52100/AT1G12820/AT1G52340/AT4G35920/AT3G59060/AT5G18690/AT3G19820…	202	0
GO:1901657	glycosyl compound metabolic process	Biological process	117/3838	231/15023	1.64878e-16	3.26972e-15	2.47035e-15	AT4G03070/AT5G61420/AT4G30020/AT5G60890/AT5G44020/AT1G31420/AT5G07700/AT1G03310/AT2G31790/AT4G37800/AT1G31230/AT3G02250/AT3G08010/AT1G54040/AT3G14210/AT4G13840/AT5G07690/AT1G17100/AT5G53580/AT5G58140/AT2G26900/AT1G16400/AT3G02870/AT3G59060/AT3G28080/AT2G29630/AT5G57930/AT2G35260/AT4G39350/AT5G19940/AT3G02050/AT5G03430/AT3G50685/AT2G30390/AT3G27820/AT5G08570/AT4G34980/AT3G16250/AT5G62790/AT5G53170…	117	0
GO:1901659	glycosyl compound biosynthetic process	Biological process	101/3838	179/15023	1.16186e-18	3.16815e-17	2.39361e-17	AT4G03070/AT5G61420/AT4G30020/AT5G60890/AT5G44020/AT1G31420/AT5G07700/AT1G03310/AT2G31790/AT4G37800/AT1G31230/AT3G02250/AT3G08010/AT3G14210/AT4G13840/AT5G07690/AT1G17100/AT5G53580/AT5G58140/AT2G26900/AT1G16400/AT3G02870/AT3G59060/AT3G28080/AT5G57930/AT2G35260/AT4G39350/AT5G19940/AT3G02050/AT5G03430/AT3G50685/AT3G27820/AT5G08570/AT4G34980/AT3G16250/AT5G62790/AT5G53170/AT1G19150/AT3G09710/AT1G74090…	101	0
GO:1901699	cellular response to nitrogen compound	Biological process	66/3838	163/15023	1.91982e-05	0.000130873	9.88779e-05	AT3G26932/AT1G16680/AT5G23570/AT1G12820/AT1G24450/AT3G60740/AT2G27040/AT2G06210/AT1G05200/AT5G55620/AT5G47630/AT5G35930/AT4G02020/AT5G46420/AT5G13000/AT5G43810/AT3G02890/AT4G20910/AT3G14980/AT5G44200/AT1G33400/AT3G49250/AT2G16390/AT1G10180/AT2G13540/AT1G14690/AT3G23780/AT2G31320/AT1G63470/AT1G42540/AT1G63640/AT2G03280/AT1G69440/AT3G53480/AT4G37510/AT4G02680/AT3G22520/AT3G20010/AT1G09700/AT1G54610…	66	1
GO:1902589	single-organism organelle organization	Biological process	142/3838	455/15023	0.0033835	0.0155153	0.0117222	AT3G25500/AT2G38120/AT3G08680/AT2G28950/AT4G29720/AT1G69420/AT1G60800/AT5G51550/AT3G60320/AT3G45850/AT1G29170/AT2G26730/AT3G12110/AT4G32880/AT1G65010/AT4G20260/AT1G51940/AT4G30020/AT5G55230/AT5G43700/AT5G58960/AT5G15050/AT2G04280/AT1G28440/AT2G34150/AT4G16340/AT4G28050/AT5G10020/AT1G75840/AT3G18110/AT5G65460/AT4G26760/AT5G13300/AT1G20090/AT2G22670/AT5G50420/AT4G35920/AT1G03000/AT3G60740/AT3G44200…	142	1
GO:1902680	positive regulation of RNA biosynthetic process	Biological process	138/3838	397/15023	2.23285e-05	0.000145708	0.000110086	AT4G17880/AT2G41940/AT2G42380/AT5G56860/AT4G26520/AT1G69690/AT1G78995/AT2G02070/AT4G17810/AT3G58120/AT4G18390/AT4G27430/AT5G55740/AT5G60890/AT5G44190/AT5G57180/AT5G08330/AT5G54630/AT1G44446/AT1G76110/AT3G08010/AT5G58140/AT2G04790/AT3G17040/AT3G59400/AT5G52100/AT1G63680/AT1G55370/AT4G32980/AT3G59060/AT4G14890/AT4G40060/AT3G20680/AT1G42550/AT5G11590/AT4G15560/AT2G29180/AT1G73870/AT2G06210/AT2G22540…	138	1
GO:1903508	positive regulation of nucleic acid-templated transcription	Biological process	138/3838	397/15023	2.23285e-05	0.000145708	0.000110086	AT4G17880/AT2G41940/AT2G42380/AT5G56860/AT4G26520/AT1G69690/AT1G78995/AT2G02070/AT4G17810/AT3G58120/AT4G18390/AT4G27430/AT5G55740/AT5G60890/AT5G44190/AT5G57180/AT5G08330/AT5G54630/AT1G44446/AT1G76110/AT3G08010/AT5G58140/AT2G04790/AT3G17040/AT3G59400/AT5G52100/AT1G63680/AT1G55370/AT4G32980/AT3G59060/AT4G14890/AT4G40060/AT3G20680/AT1G42550/AT5G11590/AT4G15560/AT2G29180/AT1G73870/AT2G06210/AT2G22540…	138	1
GO:0000229	cytoplasmic chromosome	Cellular component	4478-10-01	18/17310	0.00701628	0.0477921	0.0390278	AT4G13670/AT1G74850/AT3G09210/AT3G46780/AT1G21600/AT2G46820/AT2G32180/AT5G24314/AT3G04260/AT5G54180	10	0
GO:0009295	nucleoid	Cellular component	20/4478	46/17310	0.00707238	0.0477921	0.0390278	AT1G63680/AT3G20540/AT4G13670/AT3G10270/AT1G05900/AT1G74850/AT3G16000/AT5G47040/AT2G31450/AT3G09210/AT5G50340/AT3G46780/AT1G21600/AT2G41460/AT2G46820/AT2G31890/AT2G32180/AT5G24314/AT3G04260/AT5G54180	20	0
GO:0009505	plant-type cell wall	Cellular component	77/4478	206/17310	0.000168077	0.00178481	0.00145751	AT3G08680/AT2G28950/AT5G11420/AT5G12950/AT2G05920/AT5G51550/AT5G42100/AT5G16590/AT2G46710/AT1G04040/AT3G16850/AT4G18030/AT1G71695/AT2G41950/AT1G78060/AT5G60920/AT1G65590/AT5G19730/AT3G16240/AT5G56590/AT4G12420/AT5G14450/AT5G21100/AT2G22970/AT1G41830/AT4G29310/AT3G49220/AT3G28200/AT4G22010/AT2G45470/AT5G34850/AT1G73590/AT4G08950/AT1G51630/AT4G33220/AT5G11720/AT5G44130/AT5G08370/AT1G09750/AT5G25460…	77	0
GO:0009508	plastid chromosome	Cellular component	4478-10-01	18/17310	0.00701628	0.0477921	0.0390278	AT4G13670/AT1G74850/AT3G09210/AT3G46780/AT1G21600/AT2G46820/AT2G32180/AT5G24314/AT3G04260/AT5G54180	10	1
GO:0009521	photosystem	Cellular component	29/4478	48/17310	4.48015e-07	7.68518e-06	6.27583e-06	AT3G01440/AT2G30790/AT1G08550/AT1G51400/AT2G39470/AT1G14150/AT4G10340/AT1G03130/AT1G03600/AT4G02770/AT5G66570/AT4G05180/AT1G15820/AT1G06680/AT1G52230/AT1G08380/AT3G50820/AT5G64040/AT4G15510/AT4G21280/AT2G46820/AT1G67740/AT4G12800/AT4G28750/AT1G31330/AT3G61470/AT1G55670/AT1G30380/AT1G45474	29	1
GO:0009522	photosystem I	Cellular component	13/4478	19/17310	0.000121167	0.00135101	0.00110326	AT1G03130/AT4G02770/AT1G52230/AT1G08380/AT5G64040/AT2G46820/AT4G12800/AT4G28750/AT1G31330/AT3G61470/AT1G55670/AT1G30380/AT1G45474	13	1
GO:0009523	photosystem II	Cellular component	16/4478	29/17310	0.000741524	0.00661439	0.00540141	AT3G01440/AT2G30790/AT1G08550/AT1G51400/AT2G39470/AT1G14150/AT4G10340/AT1G03600/AT5G66570/AT4G05180/AT1G15820/AT1G06680/AT3G50820/AT4G15510/AT4G21280/AT1G67740	16	1
GO:0009534	chloroplast thylakoid	Cellular component	220/4478	413/17310	3.59441e-33	4.00776e-31	3.2728e-31	AT5G19390/AT4G27700/AT1G76100/AT3G01440/AT5G52780/AT5G21930/AT2G45180/AT2G30790/AT1G29670/AT5G55710/AT2G26900/AT2G01870/AT1G14345/AT1G74880/AT2G10940/AT1G05385/AT3G09050/AT5G23060/AT2G01918/AT1G22700/AT4G37925/AT5G19940/AT3G27690/AT3G17930/AT2G29180/AT1G74470/AT3G52750/AT3G56940/AT4G25080/AT2G47450/AT2G29650/AT3G16250/AT3G59780/AT1G33780/AT1G67080/AT2G21530/AT4G39960/AT1G77090/AT4G23890/AT1G18170…	220	0
GO:0009535	chloroplast thylakoid membrane	Cellular component	174/4478	312/17310	1.31302e-29	4.88006e-28	3.98513e-28	AT5G19390/AT4G27700/AT3G01440/AT5G52780/AT5G21930/AT2G45180/AT2G30790/AT5G55710/AT2G01870/AT1G14345/AT1G74880/AT2G10940/AT3G09050/AT5G23060/AT2G01918/AT1G22700/AT4G37925/AT3G27690/AT3G17930/AT2G29180/AT1G74470/AT3G56940/AT4G25080/AT2G47450/AT2G29650/AT3G16250/AT1G67080/AT2G21530/AT4G39960/AT4G23890/AT1G18170/AT1G32060/AT3G53470/AT1G08550/AT1G51400/AT2G39470/AT4G35440/AT4G39710/AT2G47910/AT1G03630…	174	1
GO:0009543	chloroplast thylakoid lumen	Cellular component	38/4478	70/17310	3.82765e-07	7.11304e-06	5.80862e-06	AT1G76100/AT3G01440/AT2G30790/AT1G05385/AT1G33780/AT1G77090/AT1G08550/AT1G51400/AT2G39470/AT4G39710/AT1G54780/AT3G56140/AT1G14150/AT4G18370/AT3G44020/AT5G53490/AT4G19830/AT1G03600/AT5G66570/AT5G46390/AT4G05180/AT1G06680/AT1G74070/AT5G48580/AT3G50820/AT5G64040/AT3G55520/AT4G15510/AT4G21280/AT3G27925/AT1G12250/AT5G52970/AT4G17740/AT2G26340/AT5G45680/AT5G39830/AT2G23670/AT2G44920	38	1
GO:0009579	thylakoid	Cellular component	239/4478	489/17310	1.59344e-28	4.44171e-27	3.62717e-27	AT5G19390/AT4G27700/AT1G76100/AT3G01440/AT1G44446/AT5G52780/AT5G21930/AT2G45180/AT2G30790/AT1G29670/AT5G55710/AT2G26900/AT2G01870/AT1G14345/AT1G74880/AT2G10940/AT1G05385/AT3G09050/AT5G23060/AT2G01918/AT1G22700/AT4G37925/AT5G19940/AT3G27690/AT3G17930/AT2G29180/AT1G74470/AT3G52750/AT3G56940/AT4G25080/AT2G47450/AT2G29650/AT3G16250/AT3G59780/AT5G54770/AT1G33780/AT1G67080/AT2G21530/AT4G39960/AT1G77090…	239	0
GO:0009654	photosystem II oxygen evolving complex	Cellular component	4478-09-01	12/17310	0.000514508	0.00478064	0.00390394	AT3G01440/AT2G30790/AT2G39470/AT5G66570/AT4G05180/AT1G06680/AT3G50820/AT4G15510/AT4G21280	9	1
GO:0009986	cell surface	Cellular component	4478-09-01	13/17310	0.00128708	0.0106303	0.00868088	AT2G38120/AT1G70940/AT3G46550/AT3G45780/AT3G59420/AT5G60920/AT1G17840/AT2G38750/AT2G38760	9	0
GO:0010287	plastoglobule	Cellular component	36/4478	68/17310	1.71378e-06	2.38858e-05	1.95055e-05	AT5G17230/AT2G05070/AT4G19170/AT2G34460/AT4G10340/AT1G29910/AT3G54890/AT4G31390/AT2G21330/AT1G61520/AT2G39730/AT4G13200/AT2G05100/AT4G02770/AT1G79600/AT5G66570/AT2G34430/AT3G47470/AT4G32770/AT1G15820/AT1G52230/AT4G09650/AT3G50820/AT2G34420/AT1G28150/AT4G12800/AT4G28750/AT1G71810/AT1G09340/AT1G31330/AT3G26070/AT2G35490/AT5G05200/AT5G01530/AT4G38970/AT2G46910	36	0
GO:0010598	NAD(P)H dehydrogenase complex (plastoquinone)	Cellular component	4478-10-01	10/17310	1.33239e-06	1.98082e-05	1.61757e-05	AT1G74880/AT4G37925/AT2G01590/AT5G39210/AT3G16250/AT5G58260/AT1G70760/AT1G64770/AT1G15980/AT1G18730	10	0
GO:0030076	light-harvesting complex	Cellular component	19/4478	25/17310	2.22975e-07	4.97235e-06	4.06049e-06	AT3G27690/AT1G67080/AT1G19150/AT2G05070/AT4G10340/AT1G29910/AT3G54890/AT1G61520/AT2G05100/AT2G34430/AT3G47470/AT5G54270/AT2G34420/AT1G76570/AT3G61470/AT1G29920/AT5G01530/AT1G45474/AT1G29930	19	0
GO:0030095	chloroplast photosystem II	Cellular component	14/4478	19/17310	1.7436e-05	0.000216013	0.0001764	AT3G01440/AT2G30790/AT1G08550/AT1G51400/AT2G39470/AT1G14150/AT1G03600/AT5G66570/AT4G05180/AT1G06680/AT3G50820/AT4G15510/AT4G21280/AT1G67740	14	1
GO:0031225	anchored component of membrane	Cellular component	64/4478	169/17310	0.000378872	0.00367341	0.00299977	AT1G18650/AT1G55260/AT1G55330/AT5G42100/AT3G06750/AT3G18050/AT3G46550/AT4G20260/AT4G16140/AT4G35100/AT5G55730/AT2G34510/AT2G47930/AT1G61900/AT4G12730/AT5G60920/AT3G43720/AT2G45960/AT2G23130/AT5G56590/AT1G64640/AT3G53190/AT4G12420/AT5G18690/AT2G28410/AT5G58480/AT2G01630/AT1G03870/AT2G45470/AT5G62210/AT4G28100/AT3G54920/AT5G58090/AT3G13520/AT5G67130/AT5G44130/AT1G21090/AT4G35880/AT1G69295/AT3G58100…	64	0
GO:0031226	intrinsic component of plasma membrane	Cellular component	45/4478	101/17310	3.53698e-05	0.000415129	0.000339001	AT5G42100/AT3G46550/AT4G20260/AT4G35100/AT5G55730/AT1G61900/AT4G12730/AT5G60920/AT2G45960/AT5G56590/AT4G12420/AT4G35920/AT5G58480/AT2G01630/AT1G03870/AT3G16690/AT2G45470/AT1G21460/AT4G28100/AT3G54920/AT5G58090/AT5G67130/AT5G44130/AT3G58100/AT2G27130/AT4G31140/AT5G55480/AT1G21880/AT4G16120/AT5G61130/AT1G27950/AT5G15350/AT4G29360/AT4G30940/AT5G13170/AT2G04780/AT1G77630/AT2G13820/AT1G15080/AT3G46900…	45	1
GO:0031969	chloroplast membrane	Cellular component	35/4478	87/17310	0.00233263	0.0179371	0.0146477	AT1G44446/AT3G19720/AT4G15810/AT4G00370/AT3G11670/AT3G56940/AT1G03160/AT3G25690/AT5G13630/AT1G20830/AT2G32480/AT5G17520/AT3G06510/AT5G19500/AT5G22640/AT1G19800/AT5G42480/AT2G16070/AT4G32770/AT3G16620/AT1G08570/AT1G75010/AT4G02510/AT2G28900/AT1G29395/AT3G23710/AT1G04940/AT3G52230/AT5G13720/AT5G50920/AT1G29390/AT5G53280/AT2G38550/AT4G35450/AT5G51020	35	0
GO:0031976	plastid thylakoid	Cellular component	220/4478	413/17310	3.59441e-33	4.00776e-31	3.2728e-31	AT5G19390/AT4G27700/AT1G76100/AT3G01440/AT5G52780/AT5G21930/AT2G45180/AT2G30790/AT1G29670/AT5G55710/AT2G26900/AT2G01870/AT1G14345/AT1G74880/AT2G10940/AT1G05385/AT3G09050/AT5G23060/AT2G01918/AT1G22700/AT4G37925/AT5G19940/AT3G27690/AT3G17930/AT2G29180/AT1G74470/AT3G52750/AT3G56940/AT4G25080/AT2G47450/AT2G29650/AT3G16250/AT3G59780/AT1G33780/AT1G67080/AT2G21530/AT4G39960/AT1G77090/AT4G23890/AT1G18170…	220	1
GO:0031977	thylakoid lumen	Cellular component	43/4478	87/17310	2.00375e-06	2.62845e-05	2.14643e-05	AT1G76100/AT3G01440/AT2G30790/AT1G05385/AT1G33780/AT1G77090/AT1G08550/AT1G51400/AT2G39470/AT4G39710/AT1G54780/AT3G56140/AT1G14150/AT4G18370/AT3G44020/AT4G37200/AT2G21330/AT5G53490/AT4G19830/AT1G03600/AT5G66570/AT5G46390/AT4G05180/AT1G06680/AT1G74070/AT5G48580/AT3G50820/AT5G64040/AT3G55520/AT4G15510/AT4G21280/AT3G27925/AT1G12250/AT1G50250/AT5G52970/AT4G17740/AT2G26340/AT5G45680/AT3G47860/AT5G35100…	43	1
GO:0031978	plastid thylakoid lumen	Cellular component	38/4478	70/17310	3.82765e-07	7.11304e-06	5.80862e-06	AT1G76100/AT3G01440/AT2G30790/AT1G05385/AT1G33780/AT1G77090/AT1G08550/AT1G51400/AT2G39470/AT4G39710/AT1G54780/AT3G56140/AT1G14150/AT4G18370/AT3G44020/AT5G53490/AT4G19830/AT1G03600/AT5G66570/AT5G46390/AT4G05180/AT1G06680/AT1G74070/AT5G48580/AT3G50820/AT5G64040/AT3G55520/AT4G15510/AT4G21280/AT3G27925/AT1G12250/AT5G52970/AT4G17740/AT2G26340/AT5G45680/AT5G39830/AT2G23670/AT2G44920	38	1
GO:0034357	photosynthetic membrane	Cellular component	183/4478	329/17310	6.90553e-31	3.84983e-29	3.14383e-29	AT5G19390/AT4G27700/AT3G01440/AT1G44446/AT5G52780/AT5G21930/AT2G45180/AT2G30790/AT5G55710/AT2G01870/AT1G14345/AT1G74880/AT2G10940/AT3G09050/AT5G23060/AT2G01918/AT1G22700/AT4G37925/AT3G27690/AT3G17930/AT2G29180/AT1G74470/AT3G52750/AT3G56940/AT4G25080/AT2G47450/AT2G29650/AT3G16250/AT1G67080/AT2G21530/AT4G39960/AT4G23890/AT1G18170/AT1G32060/AT3G53470/AT1G08550/AT1G51400/AT2G39470/AT4G35440/AT1G27510…	183	1
GO:0042170	plastid membrane	Cellular component	38/4478	96/17310	0.00219531	0.0174841	0.0142778	AT1G44446/AT3G19180/AT3G19720/AT4G15810/AT4G00370/AT3G11670/AT3G56940/AT1G03160/AT3G25690/AT1G06270/AT5G13630/AT1G20830/AT2G32480/AT5G17520/AT3G06510/AT5G19500/AT5G22640/AT1G19800/AT5G42480/AT2G16070/AT4G32770/AT3G16620/AT1G08570/AT1G75010/AT4G02510/AT2G28900/AT1G29395/AT3G23710/AT1G04940/AT3G52230/AT5G13720/AT2G20890/AT5G50920/AT1G29390/AT5G53280/AT2G38550/AT4G35450/AT5G51020	38	1
GO:0042646	plastid nucleoid	Cellular component	15/4478	29/17310	0.00255418	0.018986	0.0155043	AT4G13670/AT1G05900/AT1G74850/AT3G16000/AT2G31450/AT3G09210/AT3G46780/AT1G21600/AT2G41460/AT2G46820/AT2G31890/AT2G32180/AT5G24314/AT3G04260/AT5G54180	15	0
GO:0042651	thylakoid membrane	Cellular component	182/4478	328/17310	1.52151e-30	6.78592e-29	5.54149e-29	AT5G19390/AT4G27700/AT3G01440/AT1G44446/AT5G52780/AT5G21930/AT2G45180/AT2G30790/AT5G55710/AT2G01870/AT1G14345/AT1G74880/AT2G10940/AT3G09050/AT5G23060/AT2G01918/AT1G22700/AT4G37925/AT3G27690/AT3G17930/AT2G29180/AT1G74470/AT3G52750/AT3G56940/AT4G25080/AT2G47450/AT2G29650/AT3G16250/AT1G67080/AT2G21530/AT4G39960/AT4G23890/AT1G18170/AT1G32060/AT3G53470/AT1G08550/AT1G51400/AT2G39470/AT4G35440/AT1G27510…	182	1
GO:0044436	thylakoid part	Cellular component	201/4478	367/17310	1.43203e-32	1.06448e-30	8.69268e-31	AT5G19390/AT4G27700/AT1G76100/AT3G01440/AT1G44446/AT5G52780/AT5G21930/AT2G45180/AT2G30790/AT5G55710/AT2G01870/AT1G14345/AT1G74880/AT2G10940/AT1G05385/AT3G09050/AT5G23060/AT2G01918/AT1G22700/AT4G37925/AT3G27690/AT3G17930/AT2G29180/AT1G74470/AT3G52750/AT3G56940/AT4G25080/AT2G47450/AT2G29650/AT3G16250/AT1G33780/AT1G67080/AT2G21530/AT4G39960/AT1G77090/AT4G23890/AT1G18170/AT1G32060/AT3G53470/AT1G08550…	201	1
GO:0044459	plasma membrane part	Cellular component	73/4478	197/17310	0.000330041	0.00334542	0.00273192	AT1G70940/AT5G53500/AT5G42100/AT3G46550/AT3G45780/AT4G20260/AT4G38430/AT4G35100/AT5G55730/AT1G61900/AT4G12730/AT5G60920/AT2G45960/AT5G56590/AT4G12420/AT4G35920/AT1G53090/AT3G15354/AT5G58480/AT2G01630/AT1G03870/AT3G21060/AT1G17840/AT3G16690/AT2G45470/AT1G21460/AT1G73590/AT4G28100/AT3G54920/AT5G58090/AT5G67130/AT5G44130/AT5G54200/AT2G20990/AT2G47160/AT5G13000/AT3G58100/AT2G27130/AT4G31140/AT5G55480…	73	0
GO:0046658	anchored component of plasma membrane	Cellular component	37/4478	66/17310	1.81728e-07	4.50282e-06	3.67708e-06	AT5G42100/AT3G46550/AT4G20260/AT4G35100/AT5G55730/AT1G61900/AT4G12730/AT5G60920/AT2G45960/AT5G56590/AT4G12420/AT5G58480/AT2G01630/AT1G03870/AT2G45470/AT4G28100/AT3G54920/AT5G58090/AT5G67130/AT5G44130/AT3G58100/AT2G27130/AT4G31140/AT5G55480/AT1G21880/AT4G16120/AT5G61130/AT1G27950/AT5G15350/AT4G29360/AT2G04780/AT1G77630/AT2G13820/AT3G46900/AT1G66250/AT3G13560/AT4G23950	37	0
GO:0048046	apoplast	Cellular component	92/4478	267/17310	0.00105031	0.00900842	0.00735642	AT3G23805/AT3G20820/AT1G29660/AT3G16370/AT2G01505/AT4G39330/AT1G78060/AT1G72150/AT3G03780/AT3G14210/AT3G16570/AT1G09310/AT1G29670/AT3G52840/AT3G05180/AT4G12420/AT4G12880/AT1G41830/AT2G10940/AT1G26560/AT2G45470/AT3G14415/AT5G11720/AT1G68010/AT1G32060/AT1G09750/AT1G05850/AT3G28455/AT1G23740/AT3G14420/AT1G48030/AT4G34260/AT4G20840/AT1G68560/AT4G36230/AT4G31200/AT1G26600/AT5G58330/AT5G13980/AT1G66200…	92	0
GO:0055035	plastid thylakoid membrane	Cellular component	174/4478	314/17310	3.71792e-29	1.18442e-27	9.67218e-28	AT5G19390/AT4G27700/AT3G01440/AT5G52780/AT5G21930/AT2G45180/AT2G30790/AT5G55710/AT2G01870/AT1G14345/AT1G74880/AT2G10940/AT3G09050/AT5G23060/AT2G01918/AT1G22700/AT4G37925/AT3G27690/AT3G17930/AT2G29180/AT1G74470/AT3G56940/AT4G25080/AT2G47450/AT2G29650/AT3G16250/AT1G67080/AT2G21530/AT4G39960/AT4G23890/AT1G18170/AT1G32060/AT3G53470/AT1G08550/AT1G51400/AT2G39470/AT4G35440/AT4G39710/AT2G47910/AT1G03630…	174	1
GO:0098807	chloroplast thylakoid membrane protein complex	Cellular component	21/4478	30/17310	5.10844e-07	8.13702e-06	6.64482e-06	AT3G01440/AT2G30790/AT2G01918/AT1G67080/AT1G08550/AT1G51400/AT2G39470/AT1G15700/AT1G14150/AT4G10340/AT1G03600/AT5G66570/AT4G05180/AT1G06680/AT3G50820/AT5G64040/AT4G15510/AT4G21280/AT2G46820/AT1G67740/AT1G55670	21	0
GO:0001871	pattern binding	Molecular function	3682-10-01	12/14406	4.59377e-05	0.00236324	0.00218137	AT1G18650/AT3G46550/AT2G40840/AT3G10940/AT1G05850/AT1G69295/AT3G58100/AT5G61130/AT3G52180/AT5G39790	10	0
GO:0004180	carboxypeptidase activity	Molecular function	19/3682	30/14406	1.40901e-05	0.00200286	0.00184873	AT4G30610/AT2G22970/AT2G35780/AT3G54720/AT2G22980/AT3G02110/AT4G30810/AT5G42240/AT2G24280/AT2G23000/AT1G28110/AT2G23010/AT3G07990/AT1G73310/AT2G22990/AT2G27920/AT3G10410/AT1G15000/AT2G33530	19	1
GO:0004185	serine-type carboxypeptidase activity	Molecular function	18/3682	29/14406	3.54158e-05	0.0023425	0.00216223	AT4G30610/AT2G22970/AT2G35780/AT2G22980/AT3G02110/AT4G30810/AT5G42240/AT2G24280/AT2G23000/AT1G28110/AT2G23010/AT3G07990/AT1G73310/AT2G22990/AT2G27920/AT3G10410/AT1G15000/AT2G33530	18	1
GO:0004553	hydrolase activity, hydrolyzing O-glycosyl compounds	Molecular function	81/3682	218/14406	9.25615e-05	0.00357133	0.00329649	AT3G06770/AT2G28470/AT2G05790/AT1G10640/AT5G42100/AT1G60590/AT1G64390/AT5G49215/AT3G16850/AT5G45300/AT1G48100/AT1G03310/AT4G23820/AT4G36360/AT1G78060/AT1G05590/AT1G65590/AT1G75680/AT3G62110/AT4G09510/AT1G19940/AT5G56590/AT3G62750/AT3G52840/AT4G27820/AT3G18070/AT2G39930/AT1G69830/AT5G58480/AT1G09010/AT3G44990/AT2G01630/AT2G28100/AT1G26560/AT4G21760/AT5G13690/AT5G58090/AT5G11720/AT5G40390/AT1G23760…	81	0
GO:0004565	beta-galactosidase activity	Molecular function	3682-09-01	12/14406	0.000466031	0.0134858	0.0124479	AT2G28470/AT4G36360/AT3G52840/AT3G13750/AT4G26140/AT1G45130/AT2G32810/AT5G63800/AT5G63810	9	0
GO:0005372	water transmembrane transporter activity	Molecular function	16/3682	25/14406	5.67972e-05	0.00239064	0.00220666	AT2G39010/AT4G35100/AT3G26520/AT2G37170/AT1G01620/AT4G23400/AT3G53420/AT2G45960/AT3G16240/AT2G36830/AT4G00430/AT3G61430/AT4G17340/AT2G37180/AT2G16850/AT3G54820	16	0
GO:0008236	serine-type peptidase activity	Molecular function	38/3682	81/14406	2.5955e-05	0.00200286	0.00184873	AT2G05920/AT4G30020/AT4G30610/AT2G22970/AT2G35780/AT2G22980/AT5G45650/AT4G34980/AT3G02110/AT4G30810/AT4G36190/AT2G19170/AT5G44530/AT5G42240/AT2G24280/AT2G23000/AT4G10550/AT4G18370/AT5G65760/AT4G14570/AT5G47040/AT3G14240/AT1G28110/AT2G23010/AT5G59130/AT3G07990/AT1G73310/AT4G20430/AT2G22990/AT2G27920/AT5G51750/AT3G27925/AT3G10410/AT1G15000/AT5G27660/AT5G39830/AT2G47940/AT2G33530	38	0
GO:0008238	exopeptidase activity	Molecular function	23/3682	46/14406	0.000313926	0.00968985	0.00894414	AT4G30610/AT2G22970/AT2G35780/AT3G54720/AT1G78680/AT2G22980/AT3G02110/AT4G30810/AT5G42240/AT2G24280/AT2G23000/AT4G14570/AT1G28110/AT2G23010/AT3G07990/AT1G73310/AT2G22990/AT2G27920/AT4G37040/AT3G10410/AT1G15000/AT5G19740/AT2G33530	23	1
GO:0015250	water channel activity	Molecular function	16/3682	25/14406	5.67972e-05	0.00239064	0.00220666	AT2G39010/AT4G35100/AT3G26520/AT2G37170/AT1G01620/AT4G23400/AT3G53420/AT2G45960/AT3G16240/AT2G36830/AT4G00430/AT3G61430/AT4G17340/AT2G37180/AT2G16850/AT3G54820	16	0
GO:0015925	galactosidase activity	Molecular function	3682-12-01	17/14406	0.000124735	0.00444248	0.0041006	AT2G28470/AT4G36360/AT3G52840/AT5G08370/AT3G13750/AT4G26140/AT1G45130/AT2G32810/AT5G63800/AT5G63810/AT3G26380/AT5G08380	12	1
GO:0016168	chlorophyll binding	Molecular function	19/3682	30/14406	1.40901e-05	0.00200286	0.00184873	AT3G27690/AT1G19150/AT2G05070/AT4G10340/AT1G29910/AT3G54890/AT3G08940/AT1G61520/AT2G05100/AT2G34430/AT3G47470/AT1G15820/AT2G34420/AT1G76570/AT2G21970/AT3G61470/AT1G29920/AT5G01530/AT1G29930	19	0
GO:0016709	oxidoreductase activity, acting on paired donors, with incorporation or reduction of molecular oxygen, NAD(P)H as one donor, and incorporation of one atom of oxygen	Molecular function	17/3682	30/14406	0.000283163	0.00936462	0.00864394	AT1G58440/AT1G11680/AT1G16400/AT2G32440/AT4G22756/AT3G56940/AT2G29090/AT1G07420/AT4G12110/AT1G16410/AT4G37760/AT1G62560/AT5G67030/AT4G13770/AT2G29390/AT5G24150/AT4G36380	17	0
GO:0016757	transferase activity, transferring glycosyl groups	Molecular function	143/3682	451/14406	0.00170513	0.0394738	0.036436	AT1G27120/AT4G03210/AT4G31590/AT2G28310/AT4G02130/AT5G03760/AT1G80050/AT5G09870/AT5G47780/AT1G30530/AT1G22370/AT5G15050/AT5G57270/AT3G27540/AT2G04280/AT2G24630/AT2G31790/AT5G65470/AT3G29320/AT1G05590/AT3G02250/AT3G61130/AT3G30300/AT3G46970/AT2G18560/AT5G64860/AT1G13250/AT1G38131/AT3G01180/AT4G32410/AT1G08040/AT3G55710/AT4G22570/AT3G21190/AT2G40570/AT2G31750/AT5G62220/AT4G26510/AT3G44990/AT5G05890…	143	0
GO:0016798	hydrolase activity, acting on glycosyl bonds	Molecular function	96/3682	259/14406	2.44614e-05	0.00200286	0.00184873	AT5G65730/AT3G06770/AT5G44680/AT2G28470/AT4G03210/AT2G05790/AT1G10640/AT5G42100/AT1G60590/AT1G64390/AT2G36870/AT5G49215/AT3G16850/AT5G45300/AT1G48100/AT1G03310/AT4G23820/AT4G37800/AT4G36360/AT1G78060/AT1G05590/AT1G65590/AT1G75680/AT3G62110/AT4G09510/AT1G19940/AT5G56590/AT3G62750/AT3G52840/AT4G27820/AT3G18070/AT2G39930/AT1G69830/AT5G58480/AT1G09010/AT3G44990/AT2G01630/AT2G28100/AT1G26560/AT4G21760…	96	0
GO:0017171	serine hydrolase activity	Molecular function	38/3682	81/14406	2.5955e-05	0.00200286	0.00184873	AT2G05920/AT4G30020/AT4G30610/AT2G22970/AT2G35780/AT2G22980/AT5G45650/AT4G34980/AT3G02110/AT4G30810/AT4G36190/AT2G19170/AT5G44530/AT5G42240/AT2G24280/AT2G23000/AT4G10550/AT4G18370/AT5G65760/AT4G14570/AT5G47040/AT3G14240/AT1G28110/AT2G23010/AT5G59130/AT3G07990/AT1G73310/AT4G20430/AT2G22990/AT2G27920/AT5G51750/AT3G27925/AT3G10410/AT1G15000/AT5G27660/AT5G39830/AT2G47940/AT2G33530	38	0
GO:0030247	polysaccharide binding	Molecular function	3682-10-01	12/14406	4.59377e-05	0.00236324	0.00218137	AT1G18650/AT3G46550/AT2G40840/AT3G10940/AT1G05850/AT1G69295/AT3G58100/AT5G61130/AT3G52180/AT5G39790	10	0
GO:0030554	adenyl nucleotide binding	Molecular function	125/3682	387/14406	0.0015477	0.037715	0.0348125	AT3G56370/AT1G48480/AT2G02780/AT3G08680/AT3G49670/AT2G41820/AT2G45340/AT2G45590/AT5G67280/AT4G23740/AT5G16590/AT2G26730/AT4G34220/AT4G22730/AT1G72180/AT3G28040/AT4G30250/AT1G12460/AT2G24230/AT1G31420/AT2G19860/AT3G02660/AT1G28440/AT5G61480/AT5G67200/AT1G27190/AT1G53730/AT5G51560/AT5G10020/AT1G10850/AT5G14210/AT1G63680/AT1G30520/AT1G65070/AT4G26510/AT5G65700/AT4G08920/AT3G03770/AT1G48650/AT3G14350…	125	1
GO:0032559	adenyl ribonucleotide binding	Molecular function	125/3682	387/14406	0.0015477	0.037715	0.0348125	AT3G56370/AT1G48480/AT2G02780/AT3G08680/AT3G49670/AT2G41820/AT2G45340/AT2G45590/AT5G67280/AT4G23740/AT5G16590/AT2G26730/AT4G34220/AT4G22730/AT1G72180/AT3G28040/AT4G30250/AT1G12460/AT2G24230/AT1G31420/AT2G19860/AT3G02660/AT1G28440/AT5G61480/AT5G67200/AT1G27190/AT1G53730/AT5G51560/AT5G10020/AT1G10850/AT5G14210/AT1G63680/AT1G30520/AT1G65070/AT4G26510/AT5G65700/AT4G08920/AT3G03770/AT1G48650/AT3G14350…	125	0
GO:0046906	tetrapyrrole binding	Molecular function	21/3682	44/14406	0.00122964	0.0334896	0.0309123	AT3G59400/AT3G27690/AT1G19150/AT2G05070/AT4G10340/AT1G29910/AT3G54890/AT3G08940/AT1G61520/AT2G05100/AT2G34430/AT3G47470/AT1G15820/AT2G34420/AT1G76570/AT2G21970/AT2G32720/AT3G61470/AT1G29920/AT5G01530/AT1G29930	21	0
GO:0070008	serine-type exopeptidase activity	Molecular function	19/3682	30/14406	1.40901e-05	0.00200286	0.00184873	AT4G30610/AT2G22970/AT2G35780/AT2G22980/AT3G02110/AT4G30810/AT5G42240/AT2G24280/AT2G23000/AT4G14570/AT1G28110/AT2G23010/AT3G07990/AT1G73310/AT2G22990/AT2G27920/AT3G10410/AT1G15000/AT2G33530	19	1

## Sheet: Sha-O3-up
GO ID	Description	Category	GeneRatio	BgRatio	pvalue	p.adjust	qvalue	geneID	Count	Removed by REVIGO
GO:0000160	phosphorelay signal transduction system	Biological process	80/4165	115/15023	1.00416e-20	1.68789e-19	1.37174e-19	AT1G42990/AT1G80840/AT3G23250/AT2G27310/AT1G64610/AT4G17230/AT2G32030/AT4G29780/AT3G46620/AT4G26400/AT5G22250/AT2G47000/AT3G04640/AT5G47230/AT1G72520/AT3G04580/AT1G23710/AT1G50640/AT1G16540/AT4G33940/AT2G26300/AT3G55980/AT5G59550/AT3G26200/AT3G55730/AT1G27730/AT1G28370/AT1G27130/AT3G63010/AT1G05575/AT3G24500/AT1G76600/AT2G40940/AT4G04920/AT4G17500/AT1G32920/AT5G38895/AT5G47220/AT1G06160/AT3G23150…	80	1
GO:0000165	MAPK cascade	Biological process	146/4165	216/15023	1.5295e-34	3.94505e-33	3.20612e-33	AT1G29690/AT3G20410/AT3G02800/AT3G11820/AT3G52400/AT2G35930/AT1G42990/AT1G80840/AT3G28930/AT2G38290/AT5G61210/AT1G15430/AT2G38470/AT1G74360/AT1G59870/AT1G64610/AT1G05010/AT2G13790/AT3G11840/AT1G18890/AT3G09020/AT4G14220/AT1G28380/AT1G74710/AT5G22250/AT4G17615/AT2G36470/AT5G42050/AT4G12720/AT1G22070/AT1G01560/AT1G19180/AT1G66880/AT5G39020/AT1G51660/AT1G33590/AT4G08500/AT5G44070/AT4G08180/AT3G17700…	146	0
GO:0000302	response to reactive oxygen species	Biological process	159/4165	285/15023	9.3584e-24	1.75002e-22	1.42223e-22	AT5G51440/AT3G02800/AT2G20560/AT2G26150/AT3G46930/AT1G64610/AT3G02840/AT2G06530/AT5G02490/AT5G22060/AT3G09440/AT1G70520/AT4G26400/AT5G52640/AT2G47000/AT3G09350/AT1G17860/AT4G12720/AT5G48570/AT1G72520/AT4G11170/AT1G16540/AT5G35320/AT5G24110/AT4G33940/AT4G12400/AT2G26300/AT4G23810/AT5G59420/AT3G55730/AT5G42380/AT1G14200/AT3G63010/AT3G12580/AT5G05410/AT5G58940/AT3G19930/AT1G66080/AT1G78420/AT3G24500…	159	1
GO:0000303	response to superoxide	Biological process	23/4165	42/15023	0.000198737	0.00148656	0.00120811	AT1G64610/AT4G26400/AT2G47000/AT1G16540/AT4G33940/AT2G26300/AT3G55730/AT3G63010/AT5G38895/AT1G69270/AT2G43790/AT4G20380/AT1G32230/AT3G20770/AT2G46270/AT5G44790/AT4G26080/AT5G06960/AT1G73730/AT1G71860/AT1G54100/AT1G05840/AT5G39610	23	1
GO:0000305	response to oxygen radical	Biological process	23/4165	42/15023	0.000198737	0.00148656	0.00120811	AT1G64610/AT4G26400/AT2G47000/AT1G16540/AT4G33940/AT2G26300/AT3G55730/AT3G63010/AT5G38895/AT1G69270/AT2G43790/AT4G20380/AT1G32230/AT3G20770/AT2G46270/AT5G44790/AT4G26080/AT5G06960/AT1G73730/AT1G71860/AT1G54100/AT1G05840/AT5G39610	23	1
GO:0000956	nuclear-transcribed mRNA catabolic process	Biological process	46/4165	108/15023	0.000610928	0.00409843	0.00333076	AT5G22250/AT1G16540/AT5G58720/AT5G12230/AT1G07990/AT5G55040/AT1G55590/AT1G33980/AT5G17690/AT4G24560/AT5G43930/AT1G26580/AT1G50410/AT2G26920/AT1G07530/AT3G44260/AT5G12400/AT5G51340/AT3G06190/AT3G12140/AT5G19400/AT5G13530/AT1G05890/AT4G32850/AT1G77180/AT2G15900/AT4G35580/AT5G49930/AT5G42220/AT5G55600/AT4G13980/AT1G17520/AT3G22220/AT3G13300/AT3G22170/AT2G25740/AT5G19420/AT3G05210/AT5G19330/AT2G14120…	46	1
GO:0001666	response to hypoxia	Biological process	46/4165	78/15023	6.90131e-09	7.61431e-08	6.1881e-08	AT5G63790/AT5G27760/AT2G26150/AT4G04700/AT1G26380/AT2G36470/AT5G25250/AT5G64905/AT5G57220/AT4G19520/AT3G02550/AT4G13510/AT1G72330/AT1G17290/AT2G26560/AT5G26920/AT3G52430/AT1G05880/AT1G57630/AT3G56400/AT1G73805/AT5G11110/AT4G20380/AT3G05550/AT3G14230/AT3G48090/AT3G45640/AT5G54960/AT1G02450/AT1G26410/AT4G36150/AT2G16060/AT4G19460/AT4G00550/AT1G19250/AT4G32690/AT5G24530/AT5G59070/AT1G77120/AT1G53910…	46	0
GO:0002218	activation of innate immune response	Biological process	18/4165	30/15023	0.000211494	0.00156632	0.00127293	AT3G21630/AT4G12720/AT3G18690/AT5G45250/AT3G25070/AT3G05360/AT5G20480/AT4G03550/AT5G47220/AT5G60410/AT2G43790/AT3G56400/AT1G08450/AT1G19250/AT3G15210/AT4G18360/AT1G33520/AT5G59890	18	1
GO:0002237	response to molecule of bacterial origin	Biological process	62/4165	96/15023	5.02258e-14	6.64936e-13	5.40389e-13	AT5G61560/AT1G09970/AT1G80840/AT3G28930/AT1G22280/AT2G38290/AT3G22060/AT1G71400/AT3G21630/AT3G09010/AT2G30250/AT2G25735/AT2G13790/AT3G29400/AT1G03740/AT5G39020/AT4G23210/AT4G39270/AT4G22980/AT5G05190/AT3G13380/AT5G25440/AT2G23680/AT1G34750/AT4G14365/AT3G25070/AT4G33050/AT4G03450/AT5G10190/AT1G10340/AT3G26210/AT2G26560/AT5G26920/AT5G52760/AT4G26070/AT1G47890/AT2G23770/AT1G57630/AT4G31800/AT1G73805…	62	0
GO:0002252	immune effector process	Biological process	123/4165	266/15023	6.54918e-11	7.9655e-10	6.47351e-10	AT1G61360/AT1G29690/AT1G18390/AT2G39650/AT5G27420/AT5G61560/AT2G40140/AT3G11820/AT3G52400/AT4G22530/AT2G35930/AT1G42990/AT3G49530/AT1G80840/AT3G23250/AT4G20830/AT5G61210/AT4G33430/AT5G25930/AT4G21400/AT3G21630/AT2G23320/AT2G38470/AT1G74360/AT2G39660/AT1G62300/AT2G27310/AT3G05200/AT2G16900/AT5G49520/AT4G17230/AT2G32030/AT2G25735/AT4G18880/AT5G66070/AT3G11840/AT3G09020/AT5G64120/AT3G46620/AT4G21390…	123	0
GO:0002253	activation of immune response	Biological process	18/4165	30/15023	0.000211494	0.00156632	0.00127293	AT3G21630/AT4G12720/AT3G18690/AT5G45250/AT3G25070/AT3G05360/AT5G20480/AT4G03550/AT5G47220/AT5G60410/AT2G43790/AT3G56400/AT1G08450/AT1G19250/AT3G15210/AT4G18360/AT1G33520/AT5G59890	18	1
GO:0002679	respiratory burst involved in defense response	Biological process	111/4165	111/15023	4.91936e-63	2.37399e-61	1.92932e-61	AT1G61360/AT1G29690/AT1G18390/AT2G39650/AT5G27420/AT5G61560/AT2G40140/AT3G11820/AT3G52400/AT4G22530/AT2G35930/AT1G42990/AT3G49530/AT1G80840/AT3G23250/AT4G20830/AT5G61210/AT4G33430/AT5G25930/AT4G21400/AT3G21630/AT2G23320/AT2G38470/AT1G74360/AT2G39660/AT1G62300/AT2G27310/AT3G05200/AT2G16900/AT5G49520/AT4G17230/AT2G32030/AT2G25735/AT4G18880/AT5G66070/AT3G11840/AT3G09020/AT5G64120/AT3G46620/AT4G21390…	111	0
GO:0002682	regulation of immune system process	Biological process	288/4165	414/15023	5.39922e-72	1.34621e-69	1.09405e-69	AT1G29690/AT2G37940/AT3G20410/AT3G10640/AT2G40140/AT3G11820/AT3G52400/AT4G37640/AT5G26030/AT2G35930/AT5G13490/AT1G42990/AT5G15730/AT1G09970/AT1G80840/AT3G28930/AT4G20830/AT4G34150/AT1G28190/AT2G38290/AT4G25030/AT5G61210/AT2G41100/AT3G55950/AT4G33430/AT1G15430/AT5G25930/AT3G21630/AT5G13190/AT2G38470/AT1G74360/AT1G59870/AT2G39660/AT5G35735/AT4G25390/AT1G22885/AT4G23570/AT1G64610/AT3G02840/AT4G17230…	288	1
GO:0002684	positive regulation of immune system process	Biological process	28/4165	42/15023	1.64856e-07	1.70086e-06	1.38228e-06	AT3G21630/AT2G39660/AT4G12720/AT3G18690/AT5G45250/AT5G45110/AT4G25230/AT3G25070/AT3G05360/AT5G20480/AT4G04920/AT4G03550/AT3G49110/AT5G47220/AT5G60410/AT3G49120/AT3G62600/AT2G43790/AT3G56400/AT2G25110/AT1G08450/AT5G01540/AT4G19660/AT1G19250/AT3G15210/AT4G18360/AT1G33520/AT5G59890	28	1
GO:0002790	peptide secretion	Biological process	13/4165	18/15023	0.000110201	0.000854203	0.000694205	AT4G12120/AT1G12360/AT4G02195/AT3G05710/AT2G17980/AT2G34250/AT5G50440/AT1G09330/AT1G77140/AT5G61780/AT4G24190/AT1G29310/AT5G07350	13	1
GO:0002831	regulation of response to biotic stimulus	Biological process	21/4165	28/15023	2.68755e-07	2.71984e-06	2.2104e-06	AT1G80840/AT3G59700/AT4G23570/AT5G62570/AT1G64280/AT4G02195/AT3G05710/AT4G04920/AT5G26920/AT5G60410/AT4G31800/AT1G73805/AT5G13220/AT1G08720/AT3G26830/AT1G44350/AT4G03960/AT4G11260/AT1G02450/AT3G22400/AT2G25620	21	0
GO:0005996	monosaccharide metabolic process	Biological process	109/4165	317/15023	0.00511139	0.0301049	0.024466	AT1G30620/AT5G13490/AT4G25900/AT5G11670/AT3G51160/AT4G26970/AT3G09440/AT2G47650/AT5G40760/AT3G07390/AT2G30870/AT2G05320/AT2G22475/AT5G56350/AT3G54110/AT3G07790/AT5G36880/AT1G23490/AT4G28540/AT3G54130/AT3G10380/AT5G08300/AT1G02500/AT2G46170/AT3G24090/AT3G12630/AT2G34250/AT3G29360/AT2G22480/AT5G15490/AT5G58290/AT4G39910/AT1G14830/AT1G70770/AT5G60790/AT3G47800/AT3G04080/AT2G28760/AT5G17190/AT4G25360…	109	0
GO:0006401	RNA catabolic process	Biological process	47/4165	117/15023	0.00235654	0.0142728	0.0115994	AT5G22250/AT1G16540/AT5G58720/AT5G12230/AT1G07990/AT5G55040/AT1G55590/AT1G33980/AT5G17690/AT4G24560/AT5G43930/AT1G26580/AT1G50410/AT2G26920/AT1G07530/AT3G44260/AT5G12400/AT5G51340/AT3G06190/AT3G12140/AT5G19400/AT5G13530/AT1G05890/AT4G32850/AT1G77180/AT2G15900/AT4G35580/AT5G49930/AT5G42220/AT5G55600/AT4G13980/AT1G17520/AT3G22220/AT3G13300/AT3G22170/AT2G25740/AT5G19420/AT3G05210/AT5G19330/AT2G14120…	47	1
GO:0006402	mRNA catabolic process	Biological process	46/4165	108/15023	0.000610928	0.00409843	0.00333076	AT5G22250/AT1G16540/AT5G58720/AT5G12230/AT1G07990/AT5G55040/AT1G55590/AT1G33980/AT5G17690/AT4G24560/AT5G43930/AT1G26580/AT1G50410/AT2G26920/AT1G07530/AT3G44260/AT5G12400/AT5G51340/AT3G06190/AT3G12140/AT5G19400/AT5G13530/AT1G05890/AT4G32850/AT1G77180/AT2G15900/AT4G35580/AT5G49930/AT5G42220/AT5G55600/AT4G13980/AT1G17520/AT3G22220/AT3G13300/AT3G22170/AT2G25740/AT5G19420/AT3G05210/AT5G19330/AT2G14120…	46	1
GO:0006457	protein folding	Biological process	128/4165	258/15023	4.88178e-14	6.52066e-13	5.2993e-13	AT5G51440/AT2G20560/AT2G26150/AT1G76700/AT3G66654/AT5G02490/AT5G22060/AT3G09440/AT1G70520/AT5G52640/AT3G09350/AT1G17860/AT5G48570/AT1G59860/AT5G35320/AT4G12400/AT1G21080/AT4G28480/AT1G14200/AT3G12580/AT5G05410/AT3G19930/AT2G21510/AT1G66080/AT2G21130/AT5G56010/AT3G24500/AT3G44110/AT5G56030/AT1G72070/AT5G05750/AT3G57340/AT4G08230/AT1G14360/AT2G02810/AT4G14420/AT3G63400/AT4G16660/AT5G42020/AT5G09590…	128	0
GO:0006486	protein glycosylation	Biological process	104/4165	186/15023	4.38967e-16	6.25424e-15	5.08278e-15	AT4G26970/AT4G11670/AT4G12720/AT2G01600/AT2G39480/AT1G34300/AT2G17520/AT1G30000/AT5G47580/AT5G10190/AT3G55270/AT1G61690/AT1G32530/AT5G57580/AT3G09840/AT4G31080/AT2G43080/AT4G36760/AT1G52320/AT1G53165/AT3G17240/AT2G24360/AT1G79380/AT3G15430/AT1G08720/AT1G32340/AT5G22450/AT3G02520/AT2G17510/AT3G13235/AT1G07990/AT3G14230/AT5G14950/AT3G04240/AT1G33050/AT1G20575/AT5G23450/AT1G32230/AT3G20770/AT2G33730…	104	0
GO:0006487	protein N-linked glycosylation	Biological process	63/4165	94/15023	2.20471e-15	2.9984e-14	2.43678e-14	AT4G26970/AT2G39480/AT1G34300/AT2G17520/AT1G30000/AT5G47580/AT5G10190/AT3G55270/AT5G57580/AT4G31080/AT2G43080/AT4G36760/AT1G52320/AT2G24360/AT1G79380/AT1G08720/AT1G32340/AT1G07990/AT3G14230/AT5G14950/AT1G33050/AT3G20770/AT4G24560/AT5G55500/AT1G61790/AT4G32760/AT5G43930/AT1G50410/AT5G44790/AT3G12570/AT3G13670/AT2G30110/AT3G07610/AT1G32130/AT5G07360/AT3G20250/AT5G51340/AT1G31730/AT3G46510/AT5G11490…	63	1
GO:0006497	protein lipidation	Biological process	113/4165	155/15023	1.03457e-31	2.38111e-30	1.93511e-30	AT5G61560/AT1G09970/AT4G39890/AT5G61210/AT3G59700/AT3G49370/AT3G11840/AT1G18890/AT5G22060/AT5G17060/AT5G42050/AT5G48570/AT3G49350/AT2G01650/AT2G46500/AT3G44480/AT2G37110/AT2G26300/AT2G20010/AT1G12210/AT5G15870/AT1G07630/AT3G17410/AT5G67340/AT2G05940/AT1G08050/AT3G55270/AT1G05350/AT3G44110/AT1G67800/AT1G23490/AT1G09560/AT1G49050/AT5G38895/AT3G22950/AT1G34420/AT5G51640/AT3G22942/AT5G47200/AT4G04490…	113	0
GO:0006498	N-terminal protein lipidation	Biological process	110/4165	145/15023	1.48699e-33	3.70756e-32	3.01311e-32	AT5G61560/AT1G09970/AT4G39890/AT5G61210/AT3G59700/AT3G49370/AT3G11840/AT1G18890/AT5G22060/AT5G17060/AT5G42050/AT5G48570/AT3G49350/AT2G01650/AT2G46500/AT3G44480/AT2G37110/AT2G26300/AT2G20010/AT1G12210/AT5G15870/AT1G07630/AT3G17410/AT5G67340/AT2G05940/AT1G08050/AT3G55270/AT1G05350/AT3G44110/AT1G67800/AT1G23490/AT1G09560/AT1G49050/AT5G38895/AT3G22950/AT1G34420/AT5G51640/AT5G47200/AT4G04490/AT2G44180…	110	1
GO:0006499	N-terminal protein myristoylation	Biological process	110/4165	145/15023	1.48699e-33	3.70756e-32	3.01311e-32	AT5G61560/AT1G09970/AT4G39890/AT5G61210/AT3G59700/AT3G49370/AT3G11840/AT1G18890/AT5G22060/AT5G17060/AT5G42050/AT5G48570/AT3G49350/AT2G01650/AT2G46500/AT3G44480/AT2G37110/AT2G26300/AT2G20010/AT1G12210/AT5G15870/AT1G07630/AT3G17410/AT5G67340/AT2G05940/AT1G08050/AT3G55270/AT1G05350/AT3G44110/AT1G67800/AT1G23490/AT1G09560/AT1G49050/AT5G38895/AT3G22950/AT1G34420/AT5G51640/AT5G47200/AT4G04490/AT2G44180…	110	1
GO:0006511	ubiquitin-dependent protein catabolic process	Biological process	122/4165	308/15023	3.493e-06	3.11043e-05	2.52783e-05	AT4G23570/AT2G47000/AT5G43190/AT1G75990/AT1G17170/AT5G08300/AT5G20620/AT4G05050/AT5G03290/AT1G65040/AT2G02390/AT1G77390/AT5G28540/AT5G20000/AT3G17420/AT5G58290/AT5G53360/AT1G69930/AT4G27960/AT4G10590/AT5G65110/AT5G01720/AT5G25350/AT5G05700/AT4G11260/AT4G12570/AT4G19006/AT3G52930/AT2G29070/AT4G17270/AT2G24640/AT1G77770/AT4G27880/AT3G09810/AT5G03240/AT2G20420/AT5G42790/AT1G29150/AT5G23540/AT1G76150…	122	1
GO:0006568	tryptophan metabolic process	Biological process	37/4165	87/15023	0.0020596	0.012732	0.0103472	AT1G52200/AT2G30870/AT1G08930/AT2G20960/AT3G53180/AT2G30990/AT1G51800/AT2G18690/AT5G19240/AT2G38860/AT1G25220/AT3G28940/AT4G33050/AT5G05730/AT1G13110/AT2G44490/AT2G06050/AT1G19300/AT3G51660/AT2G04400/AT2G20630/AT2G46330/AT5G54810/AT3G54640/AT1G73500/AT1G17745/AT5G49760/AT2G05520/AT4G36670/AT3G04110/AT1G74100/AT5G38530/AT5G60750/AT3G14310/AT3G50740/AT5G01750/AT5G45480	37	1
GO:0006569	tryptophan catabolic process	Biological process	34/4165	71/15023	0.000230338	0.00168091	0.00136606	AT1G52200/AT2G30870/AT1G08930/AT2G20960/AT3G53180/AT2G30990/AT1G51800/AT2G18690/AT5G19240/AT2G38860/AT3G28940/AT4G33050/AT5G05730/AT1G13110/AT2G44490/AT2G06050/AT1G19300/AT3G51660/AT2G04400/AT2G20630/AT2G46330/AT3G54640/AT1G73500/AT1G17745/AT5G49760/AT2G05520/AT4G36670/AT3G04110/AT1G74100/AT5G60750/AT3G14310/AT3G50740/AT5G01750/AT5G45480	34	1
GO:0006586	indolalkylamine metabolic process	Biological process	37/4165	87/15023	0.0020596	0.012732	0.0103472	AT1G52200/AT2G30870/AT1G08930/AT2G20960/AT3G53180/AT2G30990/AT1G51800/AT2G18690/AT5G19240/AT2G38860/AT1G25220/AT3G28940/AT4G33050/AT5G05730/AT1G13110/AT2G44490/AT2G06050/AT1G19300/AT3G51660/AT2G04400/AT2G20630/AT2G46330/AT5G54810/AT3G54640/AT1G73500/AT1G17745/AT5G49760/AT2G05520/AT4G36670/AT3G04110/AT1G74100/AT5G38530/AT5G60750/AT3G14310/AT3G50740/AT5G01750/AT5G45480	37	1
GO:0006612	protein targeting to membrane	Biological process	261/4165	372/15023	1.91345e-66	1.43126e-64	1.16318e-64	AT1G29690/AT2G37940/AT3G20410/AT3G10640/AT2G40140/AT3G11820/AT3G52400/AT4G37640/AT5G26030/AT2G35930/AT5G13490/AT1G42990/AT5G15730/AT1G09970/AT1G80840/AT3G28930/AT4G20830/AT4G34150/AT1G28190/AT2G38290/AT4G25030/AT5G61210/AT2G41100/AT3G55950/AT4G33430/AT1G15430/AT5G25930/AT3G21630/AT5G13190/AT2G38470/AT1G74360/AT1G59870/AT2G39660/AT5G35735/AT4G25390/AT1G22885/AT1G64610/AT3G02840/AT4G17230/AT2G30250…	261	1
GO:0006623	protein targeting to vacuole	Biological process	76/4165	117/15023	4.32851e-17	6.60761e-16	5.36996e-16	AT1G09070/AT4G34180/AT4G02350/AT1G12360/AT3G47550/AT2G01600/AT4G02195/AT4G30600/AT5G25540/AT1G01550/AT3G16270/AT5G16880/AT3G22950/AT1G34190/AT5G61530/AT1G20110/AT5G46860/AT5G53310/AT1G73030/AT3G54300/AT3G47700/AT5G16830/AT1G16240/AT2G14720/AT5G03540/AT1G09430/AT1G77140/AT4G15470/AT5G39510/AT1G28200/AT3G63080/AT3G62420/AT1G09920/AT1G32230/AT4G21160/AT5G03240/AT1G79590/AT5G23540/AT4G32760/AT1G48790…	76	0
GO:0006635	fatty acid beta-oxidation	Biological process	67/4165	162/15023	0.000118703	0.000915358	0.000743905	AT1G17170/AT3G62770/AT5G27520/AT4G16760/AT2G02390/AT5G27600/AT1G72680/AT5G58290/AT1G69930/AT5G65110/AT2G36670/AT1G23440/AT5G22000/AT3G05970/AT3G07560/AT2G01060/AT1G77770/AT5G42790/AT5G23540/AT1G76150/AT2G45500/AT3G05290/AT2G30110/AT4G29040/AT3G20660/AT5G11520/AT5G07360/AT4G16210/AT1G27980/AT1G78380/AT1G56450/AT1G65520/AT5G64760/AT2G39970/AT1G05890/AT1G20200/AT2G31260/AT3G52570/AT5G20350/AT3G09270…	67	0
GO:0006817	phosphate ion transport	Biological process	4165-11-01	19/15023	0.00549146	0.0320907	0.0260799	AT1G26730/AT4G25350/AT1G35350/AT2G26660/AT2G03240/AT1G14040/AT3G52190/AT5G20150/AT2G32830/AT1G02860/AT1G63010	11	1
GO:0006820	anion transport	Biological process	275/4165	456/15023	2.24952e-49	8.01256e-48	6.51176e-48	AT5G61560/AT3G11820/AT3G52400/AT4G37640/AT5G13490/AT1G14780/AT2G38290/AT5G61210/AT3G59700/AT2G39660/AT1G62300/AT4G37900/AT5G49520/AT2G26650/AT1G21010/AT2G17760/AT5G17000/AT4G23270/AT1G09070/AT5G64120/AT3G12740/AT4G26970/AT1G52200/AT3G54420/AT2G39210/AT4G20860/AT1G28380/AT3G18830/AT4G11670/AT5G26340/AT3G04010/AT4G26470/AT3G21220/AT2G47000/AT4G35110/AT3G52450/AT1G17860/AT2G17720/AT4G01700/AT5G55050…	275	0
GO:0006857	oligopeptide transport	Biological process	49/4165	90/15023	7.96181e-08	8.38793e-07	6.81682e-07	AT5G44910/AT5G41000/AT1G70520/AT5G11000/AT1G48370/AT2G39200/AT1G28390/AT1G51800/AT1G71880/AT4G08850/AT3G46280/AT2G28890/AT4G25350/AT4G16660/AT1G51850/AT4G21680/AT1G17890/AT1G51790/AT4G01090/AT5G55610/AT4G01720/AT4G24240/AT5G62680/AT2G19190/AT1G72120/AT3G16180/AT5G03700/AT5G53550/AT5G55930/AT3G45650/AT1G65730/AT5G44210/AT5G46050/AT5G01180/AT2G02040/AT4G36670/AT1G24530/AT5G12170/AT2G38940/AT1G27930…	49	0
GO:0006862	nucleotide transport	Biological process	31/4165	38/15023	7.0913e-12	8.76742e-11	7.12523e-11	AT3G11820/AT3G52400/AT4G37640/AT5G13490/AT2G38290/AT5G61210/AT1G09070/AT1G28380/AT5G09420/AT4G27500/AT2G17290/AT4G13510/AT1G59820/AT4G03550/AT4G21120/AT5G27520/AT1G77380/AT5G50200/AT5G40780/AT1G77140/AT4G28390/AT5G55930/AT3G05290/AT5G51050/AT2G39970/AT3G13870/AT1G09270/AT3G13320/AT3G52190/AT1G27970/AT3G08580	31	0
GO:0006865	amino acid transport	Biological process	173/4165	227/15023	1.11474e-52	4.63236e-51	3.76469e-51	AT5G61560/AT3G11820/AT3G52400/AT4G37640/AT5G13490/AT1G14780/AT2G38290/AT5G61210/AT3G59700/AT2G39660/AT1G62300/AT4G37900/AT5G49520/AT1G21010/AT2G17760/AT5G17000/AT1G09070/AT1G52200/AT3G54420/AT2G39210/AT4G20860/AT1G28380/AT3G18830/AT4G11670/AT5G26340/AT3G04010/AT3G21220/AT2G47000/AT4G35110/AT3G52450/AT2G17720/AT4G01700/AT5G55050/AT5G41990/AT1G66160/AT1G51620/AT4G23210/AT2G42360/AT3G21700/AT2G20320…	173	1
GO:0006887	exocytosis	Biological process	14/4165	18/15023	1.45068e-05	0.000119901	9.74429e-05	AT1G07000/AT5G58430/AT3G29400/AT3G14090/AT1G54090/AT3G09520/AT5G50380/AT4G22970/AT5G61010/AT5G03540/AT1G72470/AT1G51640/AT5G59730/AT2G28650	14	1
GO:0006888	ER to Golgi vesicle-mediated transport	Biological process	74/4165	87/15023	6.30259e-29	1.36647e-27	1.11052e-27	AT3G11820/AT3G52400/AT4G37640/AT5G13490/AT2G38290/AT5G61210/AT1G09070/AT2G39210/AT1G28380/AT4G11670/AT2G47000/AT2G17720/AT5G41990/AT3G13380/AT5G09420/AT4G27500/AT5G15870/AT1G01010/AT2G17290/AT3G05710/AT4G13510/AT1G30000/AT1G59820/AT3G55270/AT1G05350/AT4G03550/AT4G21120/AT1G09560/AT3G46280/AT5G02100/AT3G02360/AT5G02040/AT1G69250/AT1G17500/AT1G65820/AT3G47700/AT2G34250/AT1G77380/AT5G50200/AT2G03510…	74	1
GO:0006891	intra-Golgi vesicle-mediated transport	Biological process	41/4165	65/15023	2.75477e-09	3.12207e-08	2.53729e-08	AT4G39890/AT1G76970/AT4G02195/AT1G15880/AT3G05710/AT1G21380/AT5G16880/AT5G52210/AT1G16560/AT5G02040/AT2G38410/AT4G36760/AT5G64990/AT5G50440/AT1G16240/AT4G39220/AT3G07560/AT2G01060/AT4G32760/AT1G48760/AT1G04260/AT2G02040/AT5G07360/AT5G01760/AT5G23630/AT1G17530/AT1G31780/AT5G10260/AT2G21600/AT5G63640/AT2G27600/AT1G05840/AT2G44610/AT3G56310/AT4G00355/AT5G26980/AT1G26670/AT1G06210/AT5G05760/AT4G27780…	41	1
GO:0006904	vesicle docking involved in exocytosis	Biological process	13/4165	15/15023	3.27238e-06	2.93142e-05	2.38235e-05	AT1G07000/AT5G58430/AT3G29400/AT3G14090/AT1G54090/AT3G09520/AT5G50380/AT5G61010/AT5G03540/AT1G72470/AT1G51640/AT5G59730/AT2G28650	13	1
GO:0006914	autophagy	Biological process	48/4165	68/15023	2.3118e-13	2.95595e-12	2.40228e-12	AT2G38470/AT3G08760/AT3G62770/AT5G38895/AT3G06420/AT1G29970/AT1G32530/AT5G57910/AT4G02880/AT2G40810/AT4G31170/AT4G20380/AT5G45900/AT4G17250/AT1G72890/AT5G22000/AT1G29330/AT5G11860/AT4G04620/AT3G51130/AT4G26080/AT5G64880/AT1G70690/AT1G02750/AT1G10170/AT2G44140/AT5G55700/AT2G45170/AT2G31260/AT2G25190/AT1G54210/AT3G52770/AT2G45980/AT4G23450/AT5G24360/AT2G05630/AT1G73130/AT3G61710/AT4G21980/AT2G27830…	48	0
GO:0006972	hyperosmotic response	Biological process	120/4165	238/15023	7.01611e-14	9.12704e-13	7.41749e-13	AT5G27420/AT3G11820/AT3G52400/AT5G54490/AT3G23250/AT4G25030/AT1G15430/AT2G27310/AT4G34390/AT4G34180/AT5G45710/AT1G18890/AT3G21780/AT5G24590/AT4G17615/AT1G63720/AT2G47000/AT2G41430/AT3G28210/AT1G01560/AT1G19180/AT3G26090/AT2G43320/AT2G46500/AT1G50640/AT4G01370/AT1G16540/AT3G14050/AT3G19970/AT3G07370/AT3G22160/AT1G27730/AT3G50260/AT1G28370/AT5G67340/AT3G63010/AT2G17290/AT4G29810/AT5G67450/AT4G18010…	120	0
GO:0006979	response to oxidative stress	Biological process	221/4165	436/15023	6.6275e-25	1.27112e-23	1.03303e-23	AT5G51440/AT3G02800/AT2G20560/AT2G26150/AT5G26030/AT4G23190/AT1G09970/AT3G46930/AT4G20830/AT2G16900/AT1G64610/AT3G02840/AT4G11280/AT2G06530/AT1G72060/AT1G19020/AT2G25735/AT5G17000/AT5G02490/AT5G22060/AT4G21390/AT4G26970/AT1G52200/AT3G09440/AT3G14990/AT1G70520/AT4G11850/AT4G26400/AT5G52640/AT3G28340/AT2G47000/AT3G09350/AT1G17860/AT4G12720/AT3G25250/AT5G48570/AT1G72520/AT4G11170/AT1G16540/AT5G35320…	221	0
GO:0006984	ER-nucleus signaling pathway	Biological process	15/4165	15/15023	4.3147e-09	4.85322e-08	3.94418e-08	AT1G18390/AT1G42990/AT4G39890/AT1G07000/AT1G28380/AT4G39670/AT5G47120/AT5G67340/AT4G08230/AT1G72280/AT3G62600/AT5G47420/AT1G04980/AT5G64510/AT5G24360	15	0
GO:0006986	response to unfolded protein	Biological process	153/4165	172/15023	1.70845e-64	9.128e-63	7.41827e-63	AT5G63790/AT2G39650/AT5G27420/AT3G20410/AT5G61560/AT3G10640/AT2G40140/AT3G11820/AT3G52400/AT4G22530/AT2G26150/AT4G37640/AT5G26030/AT4G23190/AT1G42990/AT3G49530/AT5G15730/AT3G57550/AT3G26910/AT1G80840/AT4G39890/AT4G20830/AT4G34150/AT2G38290/AT4G25030/AT5G61210/AT3G59700/AT4G33430/AT1G15430/AT3G45040/AT1G76700/AT3G21630/AT3G28450/AT5G13190/AT3G49370/AT1G74360/AT1G64610/AT3G02840/AT1G24140/AT4G34390…	153	1
GO:0007034	vacuolar transport	Biological process	80/4165	128/15023	1.84344e-16	2.75779e-15	2.24124e-15	AT1G09070/AT4G34180/AT4G02350/AT1G12360/AT3G47550/AT2G01600/AT4G02195/AT1G10290/AT5G45130/AT4G30600/AT3G05710/AT5G25540/AT1G01550/AT3G16270/AT5G16880/AT3G22950/AT1G34190/AT5G61530/AT1G20110/AT5G46860/AT5G53310/AT1G73030/AT3G54300/AT3G47700/AT5G16830/AT1G16240/AT2G14720/AT5G03540/AT1G09430/AT1G77140/AT4G15470/AT5G39510/AT1G28200/AT3G63080/AT3G62420/AT1G09920/AT1G32230/AT4G21160/AT5G03240/AT1G79590…	80	0
GO:0007186	G-protein coupled receptor signaling pathway	Biological process	4165-09-01	14/15023	0.0046481	0.0275935	0.022425	AT4G34390/AT4G21540/AT2G26300/AT4G30340/AT2G20900/AT1G31930/AT5G23450/AT5G63770/AT2G18730	9	0
GO:0007568	aging	Biological process	66/4165	133/15023	6.30654e-08	6.73898e-07	5.47673e-07	AT3G10985/AT2G23810/AT3G10500/AT2G13790/AT5G14930/AT1G76680/AT5G55560/AT2G39200/AT4G23810/AT2G22300/AT2G38860/AT4G01250/AT1G20780/AT1G74020/AT4G03550/AT3G04070/AT3G62770/AT3G52430/AT2G43000/AT5G51640/AT2G40750/AT2G47190/AT3G19190/AT3G56400/AT5G37600/AT5G58350/AT4G05320/AT1G69930/AT5G05700/AT5G45900/AT4G12570/AT2G45210/AT1G15400/AT2G19450/AT3G27010/AT1G67070/AT2G37150/AT5G13330/AT5G25770/AT3G11340…	66	0
GO:0008219	cell death	Biological process	311/4165	477/15023	2.98329e-67	2.47945e-65	2.01503e-65	AT1G29690/AT2G37940/AT3G20410/AT3G10640/AT2G40140/AT3G11820/AT3G52400/AT4G37640/AT5G26030/AT4G23280/AT2G35930/AT5G13490/AT1G42990/AT5G15730/AT1G09970/AT1G80840/AT3G28930/AT4G20830/AT4G34150/AT1G28190/AT2G38290/AT4G25030/AT5G61210/AT2G41100/AT3G55950/AT4G33430/AT1G15430/AT5G25930/AT3G21630/AT5G13190/AT2G38470/AT1G74360/AT1G59870/AT2G39660/AT5G35735/AT5G61900/AT4G25390/AT1G22885/AT1G64610/AT3G02840…	311	0
GO:0009062	fatty acid catabolic process	Biological process	72/4165	200/15023	0.00623059	0.0355762	0.0289125	AT1G17170/AT3G62770/AT5G27520/AT4G16760/AT2G02390/AT5G27600/AT1G72680/AT5G58290/AT1G69930/AT5G65110/AT2G36670/AT1G23440/AT5G53650/AT5G22000/AT3G05970/AT3G07560/AT2G01060/AT1G77770/AT5G42790/AT5G23540/AT1G76150/AT2G45500/AT3G05290/AT2G30110/AT4G29040/AT3G20660/AT5G11520/AT5G07360/AT4G16210/AT1G27980/AT1G78380/AT1G56450/AT1G65520/AT5G64760/AT2G39970/AT2G22680/AT1G05890/AT1G20200/AT2G31260/AT3G52570…	72	1
GO:0009072	aromatic amino acid family metabolic process	Biological process	78/4165	220/15023	0.00704216	0.0396055	0.0321871	AT4G22530/AT5G17380/AT1G52200/AT3G14990/AT2G30870/AT1G08930/AT2G20960/AT3G44720/AT2G26300/AT3G53180/AT2G30990/AT5G59420/AT1G51800/AT2G18690/AT5G19240/AT2G38860/AT3G44190/AT1G25220/AT1G22410/AT4G39030/AT3G28940/AT4G33050/AT5G05730/AT1G13110/AT2G44490/AT2G06050/AT3G06420/AT1G19300/AT3G51660/AT2G17500/AT2G04400/AT2G20630/AT2G46330/AT5G22630/AT1G72680/AT5G54810/AT3G54640/AT1G73500/AT2G45140/AT2G29490…	78	0
GO:0009074	aromatic amino acid family catabolic process	Biological process	34/4165	75/15023	0.000812608	0.00528549	0.00429548	AT1G52200/AT2G30870/AT1G08930/AT2G20960/AT3G53180/AT2G30990/AT1G51800/AT2G18690/AT5G19240/AT2G38860/AT3G28940/AT4G33050/AT5G05730/AT1G13110/AT2G44490/AT2G06050/AT1G19300/AT3G51660/AT2G04400/AT2G20630/AT2G46330/AT3G54640/AT1G73500/AT1G17745/AT5G49760/AT2G05520/AT4G36670/AT3G04110/AT1G74100/AT5G60750/AT3G14310/AT3G50740/AT5G01750/AT5G45480	34	1
GO:0009100	glycoprotein metabolic process	Biological process	108/4165	194/15023	1.82e-16	2.75021e-15	2.23508e-15	AT4G26970/AT4G11670/AT4G12720/AT2G01600/AT2G39480/AT1G34300/AT2G17520/AT1G30000/AT5G47580/AT5G10190/AT3G55270/AT1G61690/AT1G32530/AT5G57580/AT3G09840/AT4G31080/AT2G43080/AT4G36760/AT1G52320/AT1G53165/AT3G17240/AT2G24360/AT1G79380/AT3G15430/AT1G08720/AT1G32340/AT5G22450/AT3G02520/AT2G17510/AT3G13235/AT1G07990/AT3G14230/AT5G14950/AT3G04240/AT1G33050/AT1G20575/AT5G23450/AT1G32230/AT3G20770/AT2G33730…	108	0
GO:0009101	glycoprotein biosynthetic process	Biological process	104/4165	186/15023	4.38967e-16	6.25424e-15	5.08278e-15	AT4G26970/AT4G11670/AT4G12720/AT2G01600/AT2G39480/AT1G34300/AT2G17520/AT1G30000/AT5G47580/AT5G10190/AT3G55270/AT1G61690/AT1G32530/AT5G57580/AT3G09840/AT4G31080/AT2G43080/AT4G36760/AT1G52320/AT1G53165/AT3G17240/AT2G24360/AT1G79380/AT3G15430/AT1G08720/AT1G32340/AT5G22450/AT3G02520/AT2G17510/AT3G13235/AT1G07990/AT3G14230/AT5G14950/AT3G04240/AT1G33050/AT1G20575/AT5G23450/AT1G32230/AT3G20770/AT2G33730…	104	1
GO:0009225	nucleotide-sugar metabolic process	Biological process	21/4165	40/15023	0.000791436	0.00517026	0.00420183	AT1G30620/AT3G51160/AT2G47650/AT5G44480/AT5G15650/AT4G12250/AT1G17890/AT5G18070/AT3G29360/AT5G15490/AT2G28760/AT3G46440/AT3G62830/AT3G53520/AT3G02230/AT4G20460/AT1G02000/AT5G39320/AT2G27860/AT3G14790/AT1G78570	21	0
GO:0009267	cellular response to starvation	Biological process	79/4165	202/15023	0.000277435	0.00200503	0.00162948	AT2G17220/AT2G38290/AT1G59870/AT1G62300/AT2G26650/AT1G30270/AT2G21620/AT2G30550/AT2G34500/AT3G55880/AT3G17410/AT2G37710/AT1G26730/AT2G05940/AT1G32870/AT1G32940/AT3G56710/AT4G08850/AT2G02870/AT4G31860/AT4G26070/AT4G25350/AT1G35350/AT4G04490/AT2G47190/AT3G03610/AT5G57910/AT3G16785/AT4G12250/AT5G60410/AT3G62590/AT3G59220/AT2G26660/AT2G03240/AT5G58350/AT1G08450/AT4G23180/AT1G69930/AT4G30490/AT5G48400…	79	1
GO:0009306	protein secretion	Biological process	13/4165	18/15023	0.000110201	0.000854203	0.000694205	AT4G12120/AT1G12360/AT4G02195/AT3G05710/AT2G17980/AT2G34250/AT5G50440/AT1G09330/AT1G77140/AT5G61780/AT4G24190/AT1G29310/AT5G07350	13	1
GO:0009308	amine metabolic process	Biological process	73/4165	205/15023	0.00793228	0.0436275	0.0354558	AT5G61900/AT1G52200/AT2G20320/AT2G30870/AT1G08930/AT4G33420/AT2G20960/AT5G03630/AT3G53180/AT2G30990/AT1G51800/AT2G18690/AT5G19240/AT2G38860/AT3G25730/AT1G25220/AT3G28940/AT4G33050/AT1G08050/AT5G05730/AT1G13110/AT2G44490/AT2G06050/AT1G19300/AT3G51660/AT1G02500/AT2G04400/AT2G20630/AT1G65040/AT2G46330/AT1G79380/AT5G54810/AT3G54640/AT1G73500/AT5G07300/AT4G20380/AT1G17745/AT4G34710/AT5G38280/AT3G53260…	73	0
GO:0009310	amine catabolic process	Biological process	48/4165	109/15023	0.000183423	0.00138586	0.00112628	AT1G52200/AT2G30870/AT1G08930/AT4G33420/AT2G20960/AT5G03630/AT3G53180/AT2G30990/AT1G51800/AT2G18690/AT5G19240/AT2G38860/AT3G28940/AT4G33050/AT5G05730/AT1G13110/AT2G44490/AT2G06050/AT1G19300/AT3G51660/AT1G02500/AT2G04400/AT2G20630/AT2G46330/AT3G54640/AT1G73500/AT1G17745/AT3G53260/AT2G36880/AT5G49760/AT1G51680/AT2G37040/AT4G32150/AT2G05520/AT5G07440/AT4G36670/AT3G04110/AT1G74100/AT1G65840/AT5G60750…	48	0
GO:0009403	toxin biosynthetic process	Biological process	4165-09-01	12/15023	0.00089862	0.0056723	0.00460984	AT2G38470/AT2G43000/AT2G43790/AT3G56400/AT1G73500/AT3G26830/AT3G45640/AT2G30770/AT4G27260	9	1
GO:0009404	toxin metabolic process	Biological process	121/4165	192/15023	1.15131e-24	2.18021e-23	1.77184e-23	AT1G18390/AT2G15480/AT2G26150/AT1G15430/AT5G57480/AT2G38470/AT4G24160/AT1G62300/AT4G25390/AT5G17380/AT1G08940/AT3G10500/AT5G45710/AT2G31570/AT4G20860/AT4G26470/AT2G47000/AT3G28210/AT3G50910/AT2G47730/AT2G39200/AT2G30870/AT1G77450/AT2G30140/AT2G34500/AT4G38540/AT1G70140/AT3G47780/AT1G27130/AT3G44190/AT1G17170/AT3G05360/AT1G02930/AT3G47730/AT5G38710/AT2G29420/AT4G21120/AT1G23550/AT2G43000/AT2G29460…	121	0
GO:0009407	toxin catabolic process	Biological process	112/4165	180/15023	2.8668e-22	5.16715e-21	4.19931e-21	AT1G18390/AT2G15480/AT2G26150/AT1G15430/AT5G57480/AT4G24160/AT1G62300/AT4G25390/AT5G17380/AT1G08940/AT3G10500/AT5G45710/AT2G31570/AT4G20860/AT4G26470/AT2G47000/AT3G28210/AT3G50910/AT2G47730/AT2G39200/AT2G30870/AT1G77450/AT2G30140/AT2G34500/AT4G38540/AT1G70140/AT3G47780/AT1G27130/AT3G44190/AT1G17170/AT3G05360/AT1G02930/AT3G47730/AT5G38710/AT2G29420/AT4G21120/AT1G23550/AT2G29460/AT5G14730/AT3G03610…	112	0
GO:0009408	response to heat	Biological process	157/4165	258/15023	3.83667e-29	8.44067e-28	6.85967e-28	AT5G51440/AT1G02400/AT2G20560/AT4G02550/AT2G26150/AT1G42990/AT1G15430/AT2G38470/AT2G27310/AT2G30250/AT4G18880/AT3G10300/AT5G02490/AT5G63880/AT5G45710/AT5G22060/AT3G09440/AT3G08720/AT1G70520/AT5G47910/AT3G04010/AT5G52640/AT4G39670/AT4G37370/AT3G09350/AT1G17860/AT3G28210/AT5G48570/AT1G23710/AT5G10695/AT1G59860/AT1G64280/AT1G16540/AT5G35320/AT4G12400/AT5G13200/AT3G07370/AT5G42380/AT3G10800/AT1G14200…	157	0
GO:0009414	response to water deprivation	Biological process	194/4165	385/15023	1.31951e-21	2.29534e-20	1.8654e-20	AT5G27420/AT3G11820/AT3G52400/AT2G35930/AT5G54490/AT3G23250/AT4G25030/AT1G15430/AT2G38470/AT2G27310/AT2G26650/AT4G34390/AT1G30270/AT3G10500/AT5G45710/AT1G18890/AT3G21780/AT3G46620/AT5G24590/AT4G17615/AT2G41010/AT5G26340/AT1G63720/AT2G47000/AT3G52450/AT2G41430/AT3G28210/AT1G01560/AT1G19180/AT3G26090/AT2G21620/AT2G43320/AT2G30870/AT1G08930/AT2G46500/AT1G50640/AT4G01370/AT2G30550/AT1G16540/AT2G34500…	194	0
GO:0009415	response to water	Biological process	195/4165	389/15023	2.2416e-21	3.85452e-20	3.13254e-20	AT5G27420/AT3G11820/AT3G52400/AT2G35930/AT5G54490/AT3G23250/AT4G25030/AT1G15430/AT2G38470/AT2G27310/AT5G61900/AT2G26650/AT4G34390/AT1G30270/AT3G10500/AT5G45710/AT1G18890/AT3G21780/AT3G46620/AT5G24590/AT4G17615/AT2G41010/AT5G26340/AT1G63720/AT2G47000/AT3G52450/AT2G41430/AT3G28210/AT1G01560/AT1G19180/AT3G26090/AT2G21620/AT2G43320/AT2G30870/AT1G08930/AT2G46500/AT1G50640/AT4G01370/AT2G30550/AT1G16540…	195	1
GO:0009581	detection of external stimulus	Biological process	20/4165	40/15023	0.00227583	0.01384	0.0112477	AT5G61560/AT2G38290/AT1G74360/AT3G09010/AT1G01560/AT5G39020/AT4G14365/AT4G33050/AT4G03450/AT5G20480/AT1G10340/AT3G52430/AT5G52760/AT1G73805/AT1G32960/AT4G11890/AT3G47480/AT1G25540/AT5G01540/AT3G22170	20	1
GO:0009593	detection of chemical stimulus	Biological process	4165-10-01	17/15023	0.0069513	0.039242	0.0318918	AT3G21630/AT5G60410/AT4G32040/AT5G24270/AT5G37780/AT4G18710/AT1G66340/AT4G14640/AT3G51920/AT1G53910	10	1
GO:0009595	detection of biotic stimulus	Biological process	74/4165	103/15023	1.35711e-20	2.25582e-19	1.83329e-19	AT5G61560/AT3G11820/AT3G52400/AT1G80840/AT3G28930/AT2G38290/AT5G61210/AT3G21630/AT2G38470/AT1G74360/AT1G59870/AT3G09010/AT1G05010/AT3G11840/AT3G09020/AT1G28380/AT1G74710/AT4G12720/AT1G22070/AT1G01560/AT1G66880/AT5G39020/AT1G51660/AT5G44070/AT3G17700/AT4G01370/AT1G64280/AT3G60190/AT4G23810/AT2G03760/AT2G23680/AT4G14365/AT1G78410/AT4G29810/AT4G39030/AT1G18570/AT4G33050/AT4G03450/AT5G20480/AT1G10340…	74	0
GO:0009608	response to symbiont	Biological process	30/4165	38/15023	7.32808e-11	8.84097e-10	7.185e-10	AT5G10520/AT3G07370/AT2G03760/AT5G59420/AT1G72900/AT2G02870/AT4G31860/AT1G32530/AT5G27600/AT3G09940/AT1G33110/AT1G32340/AT1G28520/AT1G77770/AT4G21580/AT5G61820/AT3G51130/AT5G46410/AT3G21690/AT1G10170/AT4G27830/AT5G64250/AT3G06810/AT4G39140/AT1G09270/AT3G17770/AT1G72770/AT1G16210/AT4G19010/AT1G17550	30	0
GO:0009610	response to symbiotic fungus	Biological process	29/4165	37/15023	2.10361e-10	2.47796e-09	2.01382e-09	AT5G10520/AT3G07370/AT2G03760/AT5G59420/AT1G72900/AT2G02870/AT4G31860/AT1G32530/AT5G27600/AT3G09940/AT1G33110/AT1G32340/AT1G28520/AT1G77770/AT4G21580/AT5G61820/AT3G51130/AT5G46410/AT3G21690/AT1G10170/AT4G27830/AT5G64250/AT3G06810/AT4G39140/AT3G17770/AT1G72770/AT1G16210/AT4G19010/AT1G17550	29	0
GO:0009611	response to wounding	Biological process	201/4165	312/15023	2.366e-42	6.67836e-41	5.42746e-41	AT2G02220/AT5G08790/AT2G39650/AT5G27420/AT3G11820/AT5G26030/AT4G23190/AT1G80840/AT3G23250/AT4G20830/AT4G34150/AT4G25030/AT1G61340/AT5G61210/AT2G41100/AT1G15430/AT2G23810/AT1G22885/AT2G16900/AT4G11280/AT1G71697/AT4G34390/AT1G19020/AT2G25735/AT1G09070/AT1G18890/AT4G29780/AT3G21780/AT3G46620/AT4G21390/AT1G52200/AT5G47910/AT4G17615/AT3G50930/AT3G04640/AT3G28210/AT4G12720/AT3G25250/AT4G23850/AT1G76680…	201	0
GO:0009612	response to mechanical stimulus	Biological process	46/4165	59/15023	1.35299e-15	1.85695e-14	1.50913e-14	AT2G39650/AT1G80840/AT4G34150/AT5G61210/AT2G41100/AT2G23810/AT4G11280/AT1G09070/AT4G29780/AT3G46620/AT3G50930/AT3G04640/AT4G27280/AT1G23710/AT1G74740/AT1G19380/AT5G10520/AT4G35600/AT3G10930/AT3G55980/AT1G18740/AT1G27730/AT1G07135/AT4G24570/AT5G56030/AT1G31930/AT3G16720/AT2G26530/AT3G62720/AT3G61190/AT5G37770/AT5G37780/AT1G54990/AT3G44260/AT5G57560/AT3G12200/AT5G61600/AT4G14640/AT1G74450/AT1G58110…	46	0
GO:0009620	response to fungus	Biological process	322/4165	471/15023	1.5184e-77	4.54304e-75	3.6921e-75	AT1G29690/AT5G08790/AT2G37940/AT3G20410/AT3G10985/AT5G61560/AT3G10640/AT2G40140/AT3G11820/AT3G52400/AT4G37640/AT2G35930/AT4G23190/AT1G42990/AT2G17220/AT3G57550/AT1G80840/AT3G28930/AT2G38290/AT5G61210/AT4G33430/AT1G15430/AT2G23810/AT3G21630/AT2G38470/AT1G74360/AT1G59870/AT2G39660/AT4G23570/AT1G64610/AT3G02840/AT2G32030/AT1G71697/AT1G61560/AT1G19020/AT2G25735/AT1G07000/AT1G79680/AT1G05010/AT3G11840…	322	0
GO:0009625	response to insect	Biological process	29/4165	43/15023	6.70229e-08	7.11108e-07	5.77913e-07	AT3G11820/AT3G52400/AT5G61210/AT5G35735/AT2G30250/AT1G19020/AT1G07000/AT1G66880/AT5G39020/AT4G36500/AT1G64280/AT1G25400/AT2G21120/AT2G23680/AT1G72900/AT1G18570/AT4G33050/AT2G05940/AT3G52430/AT4G39640/AT5G37480/AT4G26070/AT3G56400/AT4G02410/AT3G26830/AT2G40270/AT1G66340/AT1G07640/AT2G39940	29	0
GO:0009626	plant-type hypersensitive response	Biological process	275/4165	394/15023	3.14743e-69	3.9238e-67	3.18885e-67	AT1G29690/AT2G37940/AT3G20410/AT3G10640/AT2G40140/AT3G11820/AT3G52400/AT4G37640/AT5G26030/AT2G35930/AT5G13490/AT1G42990/AT5G15730/AT1G09970/AT1G80840/AT3G28930/AT4G20830/AT4G34150/AT1G28190/AT2G38290/AT4G25030/AT5G61210/AT2G41100/AT3G55950/AT4G33430/AT1G15430/AT5G25930/AT3G21630/AT5G13190/AT2G38470/AT1G74360/AT1G59870/AT2G39660/AT5G35735/AT5G61900/AT4G25390/AT1G22885/AT1G64610/AT3G02840/AT4G17230…	275	1
GO:0009627	systemic acquired resistance	Biological process	313/4165	427/15023	1.02867e-87	3.84721e-85	3.1266e-85	AT1G29690/AT3G20410/AT3G11820/AT3G52400/AT4G37640/AT2G35930/AT1G42990/AT2G17220/AT4G04700/AT1G09970/AT1G80840/AT4G39890/AT3G28930/AT2G38290/AT5G61210/AT4G17720/AT1G15430/AT3G21630/AT2G38470/AT1G74360/AT1G59870/AT5G35735/AT3G57280/AT5G61900/AT5G47070/AT1G64610/AT4G25900/AT2G30250/AT4G34390/AT1G19020/AT1G07000/AT5G02490/AT1G05010/AT4G26910/AT5G48380/AT1G25275/AT3G11840/AT3G60690/AT1G18890/AT3G09020…	313	0
GO:0009642	response to light intensity	Biological process	135/4165	257/15023	2.42789e-17	3.82328e-16	3.10716e-16	AT5G51440/AT3G02800/AT2G20560/AT2G26150/AT3G46930/AT1G80840/AT4G34150/AT2G41100/AT5G13190/AT2G06530/AT5G02490/AT1G09070/AT5G22060/AT3G09440/AT1G70520/AT5G52640/AT3G09350/AT2G41430/AT1G17860/AT5G48570/AT5G35320/AT5G51070/AT4G12400/AT2G26300/AT3G55980/AT5G59420/AT1G27730/AT1G07135/AT4G14365/AT2G40000/AT1G14200/AT1G61800/AT3G12580/AT5G05410/AT3G19930/AT4G33050/AT1G66080/AT1G17420/AT5G59820/AT1G07350…	135	0
GO:0009644	response to high light intensity	Biological process	106/4165	203/15023	1.09315e-13	1.40979e-12	1.14573e-12	AT5G51440/AT3G02800/AT2G20560/AT2G26150/AT3G46930/AT2G06530/AT5G02490/AT5G22060/AT3G09440/AT1G70520/AT5G52640/AT3G09350/AT2G41430/AT1G17860/AT5G48570/AT5G35320/AT4G12400/AT5G59420/AT1G27730/AT1G14200/AT3G12580/AT5G05410/AT3G19930/AT1G66080/AT1G17420/AT1G07350/AT1G78420/AT2G17840/AT5G04410/AT3G24500/AT4G11660/AT4G08230/AT1G14360/AT2G02810/AT1G62740/AT4G14420/AT4G16660/AT5G09590/AT3G16050/AT4G17490…	106	0
GO:0009646	response to absence of light	Biological process	23/4165	33/15023	6.34479e-07	6.24461e-06	5.07495e-06	AT1G80840/AT4G34150/AT2G41100/AT5G13190/AT1G09070/AT2G41430/AT5G51070/AT3G55980/AT1G07135/AT4G14365/AT2G40000/AT4G33050/AT2G26560/AT5G20230/AT3G15760/AT2G26530/AT1G13990/AT5G37770/AT1G67070/AT5G18170/AT4G24230/AT1G64520/AT3G61140	23	1
GO:0009683	indoleacetic acid metabolic process	Biological process	40/4165	101/15023	0.00635045	0.0361227	0.0293567	AT1G52200/AT2G30870/AT1G08930/AT2G20960/AT3G53180/AT2G30990/AT1G51800/AT2G18690/AT5G19240/AT2G38860/AT4G39030/AT3G28940/AT3G48890/AT4G33050/AT5G05730/AT1G13110/AT2G44490/AT2G06050/AT1G19300/AT3G51660/AT2G04400/AT2G20630/AT2G46330/AT5G54810/AT3G54640/AT1G73500/AT3G26830/AT4G08770/AT1G17745/AT5G49760/AT2G05520/AT4G36670/AT3G04110/AT1G74100/AT5G60750/AT3G14310/AT3G50740/AT2G05380/AT5G01750/AT5G45480	40	1
GO:0009684	indoleacetic acid biosynthetic process	Biological process	40/4165	100/15023	0.00520435	0.0305322	0.0248133	AT1G52200/AT2G30870/AT1G08930/AT2G20960/AT3G53180/AT2G30990/AT1G51800/AT2G18690/AT5G19240/AT2G38860/AT4G39030/AT3G28940/AT3G48890/AT4G33050/AT5G05730/AT1G13110/AT2G44490/AT2G06050/AT1G19300/AT3G51660/AT2G04400/AT2G20630/AT2G46330/AT5G54810/AT3G54640/AT1G73500/AT3G26830/AT4G08770/AT1G17745/AT5G49760/AT2G05520/AT4G36670/AT3G04110/AT1G74100/AT5G60750/AT3G14310/AT3G50740/AT2G05380/AT5G01750/AT5G45480	40	1
GO:0009692	ethylene metabolic process	Biological process	77/4165	95/15023	2.90621e-27	5.79691e-26	4.71111e-26	AT5G46080/AT2G39650/AT5G18490/AT1G35210/AT5G27420/AT1G42990/AT5G54490/AT1G22280/AT1G61340/AT2G23810/AT2G23320/AT2G27310/AT4G25390/AT3G02840/AT4G17230/AT1G24140/AT2G32030/AT4G11280/AT1G05010/AT3G11840/AT2G46620/AT3G46620/AT4G11370/AT5G22250/AT4G26470/AT2G15390/AT5G05300/AT5G65300/AT1G66480/AT4G01010/AT2G32140/AT3G10930/AT3G55980/AT1G03730/AT5G59550/AT5G05850/AT3G22160/AT1G21390/AT5G42380/AT1G72900…	77	1
GO:0009693	ethylene biosynthetic process	Biological process	77/4165	95/15023	2.90621e-27	5.79691e-26	4.71111e-26	AT5G46080/AT2G39650/AT5G18490/AT1G35210/AT5G27420/AT1G42990/AT5G54490/AT1G22280/AT1G61340/AT2G23810/AT2G23320/AT2G27310/AT4G25390/AT3G02840/AT4G17230/AT1G24140/AT2G32030/AT4G11280/AT1G05010/AT3G11840/AT2G46620/AT3G46620/AT4G11370/AT5G22250/AT4G26470/AT2G15390/AT5G05300/AT5G65300/AT1G66480/AT4G01010/AT2G32140/AT3G10930/AT3G55980/AT1G03730/AT5G59550/AT5G05850/AT3G22160/AT1G21390/AT5G42380/AT1G72900…	77	0
GO:0009694	jasmonic acid metabolic process	Biological process	66/4165	147/15023	5.77512e-06	5.11217e-05	4.15463e-05	AT1G80840/AT3G23250/AT5G61210/AT1G71697/AT1G72520/AT1G19180/AT4G08500/AT2G02860/AT3G25780/AT2G30870/AT3G14050/AT3G19970/AT1G27730/AT1G20510/AT1G30040/AT4G39030/AT4G24380/AT1G17420/AT5G59820/AT5G38710/AT5G05140/AT1G32920/AT2G06050/AT1G71100/AT4G28085/AT5G27520/AT3G02150/AT5G20230/AT1G01720/AT4G18950/AT4G16760/AT3G57450/AT1G28480/AT3G09940/AT5G57150/AT5G13220/AT1G17380/AT2G30360/AT3G06490/AT1G44350…	66	0
GO:0009695	jasmonic acid biosynthetic process	Biological process	59/4165	124/15023	1.84361e-06	1.72377e-05	1.4009e-05	AT1G80840/AT3G23250/AT5G61210/AT1G71697/AT1G72520/AT1G19180/AT4G08500/AT2G02860/AT3G25780/AT2G30870/AT3G14050/AT3G19970/AT1G27730/AT1G20510/AT4G39030/AT4G24380/AT1G17420/AT5G59820/AT5G38710/AT5G05140/AT1G32920/AT2G06050/AT1G71100/AT5G27520/AT5G20230/AT1G01720/AT4G18950/AT4G16760/AT3G57450/AT1G28480/AT3G09940/AT5G13220/AT1G17380/AT2G30360/AT3G06490/AT1G44350/AT1G72450/AT3G25760/AT3G61190/AT3G15500…	59	0
GO:0009696	salicylic acid metabolic process	Biological process	163/4165	212/15023	1.33035e-50	5.10308e-49	4.14724e-49	AT1G29690/AT3G11820/AT3G52400/AT4G37640/AT2G17220/AT1G80840/AT4G39890/AT3G28930/AT2G38290/AT5G61210/AT3G45040/AT3G21630/AT2G38470/AT1G59870/AT5G61900/AT5G47070/AT1G64610/AT4G34390/AT1G07000/AT5G02490/AT1G05010/AT5G48380/AT3G11840/AT1G18890/AT3G09020/AT5G14930/AT1G28380/AT3G48760/AT1G74710/AT1G24150/AT2G41010/AT3G50930/AT4G39670/AT2G36470/AT1G76970/AT2G11520/AT2G46400/AT4G12720/AT1G22070/AT1G66090…	163	0
GO:0009697	salicylic acid biosynthetic process	Biological process	158/4165	201/15023	2.20093e-51	8.66472e-50	7.04176e-50	AT3G11820/AT3G52400/AT4G37640/AT2G17220/AT1G80840/AT4G39890/AT3G28930/AT2G38290/AT5G61210/AT3G45040/AT3G21630/AT2G38470/AT1G59870/AT5G61900/AT5G47070/AT1G64610/AT4G34390/AT1G07000/AT5G02490/AT1G05010/AT5G48380/AT3G11840/AT1G18890/AT3G09020/AT5G14930/AT1G28380/AT3G48760/AT1G74710/AT1G24150/AT3G50930/AT4G39670/AT2G36470/AT1G76970/AT2G11520/AT2G46400/AT4G12720/AT1G22070/AT1G66090/AT2G04305/AT4G09570…	158	1
GO:0009698	phenylpropanoid metabolic process	Biological process	63/4165	152/15023	0.000173485	0.00132415	0.00107613	AT4G25030/AT1G22885/AT5G64120/AT1G15670/AT4G23850/AT2G30870/AT4G33420/AT5G03630/AT4G36640/AT1G20510/AT1G33030/AT1G22410/AT3G24503/AT4G34230/AT3G21230/AT1G02500/AT4G30210/AT1G80820/AT5G22630/AT1G72680/AT1G09480/AT5G48930/AT4G24520/AT2G44790/AT1G35580/AT2G33600/AT1G79340/AT1G67980/AT1G55210/AT1G48850/AT3G53260/AT2G36880/AT1G51680/AT2G37040/AT4G32150/AT4G01070/AT1G61810/AT1G61820/AT5G07440/AT3G13610…	63	0
GO:0009699	phenylpropanoid biosynthetic process	Biological process	48/4165	112/15023	0.000396824	0.00273571	0.00222329	AT4G25030/AT1G22885/AT4G23850/AT2G30870/AT5G03630/AT4G36640/AT1G33030/AT1G22410/AT3G24503/AT4G34230/AT3G21230/AT1G02500/AT1G80820/AT5G22630/AT1G72680/AT1G09480/AT5G48930/AT2G44790/AT1G35580/AT2G33600/AT1G79340/AT1G67980/AT1G55210/AT1G48850/AT3G53260/AT1G51680/AT2G37040/AT4G01070/AT1G61810/AT1G61820/AT3G13610/AT2G26170/AT1G65840/AT2G30490/AT1G58170/AT3G44550/AT5G22500/AT5G54160/AT2G47890/AT3G21240…	48	1
GO:0009700	indole phytoalexin biosynthetic process	Biological process	4165-09-01	12/15023	0.00089862	0.0056723	0.00460984	AT2G38470/AT2G43000/AT2G43790/AT3G56400/AT1G73500/AT3G26830/AT3G45640/AT2G30770/AT4G27260	9	1
GO:0009723	response to ethylene	Biological process	215/4165	314/15023	6.42976e-52	2.59971e-50	2.11277e-50	AT1G30620/AT2G15480/AT5G27760/AT5G18490/AT2G37940/AT5G27420/AT3G20410/AT3G02800/AT3G10640/AT5G65600/AT3G11820/AT3G52400/AT1G42990/AT5G54490/AT1G80840/AT3G23250/AT3G28930/AT1G28190/AT4G25030/AT3G55950/AT1G15430/AT5G25930/AT2G27310/AT5G12930/AT5G47730/AT1G64610/AT4G17230/AT2G32030/AT4G11280/AT4G34390/AT1G30270/AT1G79680/AT5G45710/AT1G18890/AT5G63490/AT4G29780/AT3G21780/AT3G12740/AT3G46620/AT5G25940…	215	0
GO:0009733	response to auxin	Biological process	134/4165	337/15023	9.21562e-07	8.89456e-06	7.22855e-06	AT5G27420/AT3G11820/AT3G52400/AT5G54490/AT3G23250/AT4G25030/AT1G15430/AT1G59870/AT4G23570/AT4G11280/AT4G34390/AT5G45710/AT3G60690/AT1G18890/AT4G26400/AT4G17615/AT1G63720/AT2G47000/AT3G28210/AT5G54500/AT1G01560/AT1G19180/AT3G07390/AT3G59900/AT3G26090/AT4G01370/AT1G16540/AT4G33940/AT3G14050/AT3G07370/AT2G39480/AT3G55730/AT1G27730/AT1G28370/AT3G62150/AT3G63010/AT2G17290/AT4G18010/AT1G18570/AT1G63840…	134	0
GO:0009738	abscisic acid-activated signaling pathway	Biological process	168/4165	236/15023	2.60549e-44	7.64278e-43	6.21124e-43	AT1G30620/AT5G18490/AT5G27420/AT3G20410/AT3G02800/AT3G10640/AT3G11820/AT3G52400/AT1G42990/AT5G54490/AT1G80840/AT4G39890/AT3G23250/AT1G28190/AT2G38290/AT4G25030/AT3G55950/AT1G15430/AT5G25930/AT2G40180/AT2G27310/AT5G47730/AT1G64610/AT2G32030/AT4G34390/AT1G30270/AT5G45710/AT1G18890/AT5G63490/AT3G21780/AT3G12740/AT3G08720/AT3G54150/AT5G58430/AT3G48760/AT5G22250/AT4G17615/AT3G28340/AT4G39670/AT1G63720…	168	1
GO:0009749	response to glucose	Biological process	33/4165	79/15023	0.00488949	0.0289118	0.0234964	AT2G38290/AT4G34390/AT4G24400/AT2G17720/AT3G26090/AT2G26300/AT1G19360/AT1G61800/AT3G01720/AT3G54110/AT4G28540/AT5G08300/AT3G02360/AT1G17500/AT5G03290/AT1G31930/AT3G17240/AT5G37600/AT5G38630/AT3G46440/AT3G52930/AT5G16510/AT2G19450/AT3G09810/AT2G31390/AT3G54960/AT1G30900/AT2G21160/AT5G39320/AT1G28330/AT5G24800/AT5G49450/AT1G71780	33	0
GO:0009751	response to salicylic acid	Biological process	292/4165	446/15023	1.02327e-63	5.27868e-62	4.28995e-62	AT1G29690/AT5G08790/AT3G20410/AT3G10640/AT2G40140/AT3G11820/AT3G52400/AT4G23280/AT2G35930/AT1G42990/AT2G17220/AT4G04700/AT1G80840/AT4G39890/AT3G28930/AT1G28190/AT2G38290/AT1G61340/AT5G61210/AT4G33430/AT1G15430/AT3G45040/AT5G13190/AT2G38470/AT1G74360/AT1G59870/AT2G39660/AT5G35735/AT5G61900/AT4G25390/AT1G64610/AT4G17230/AT2G30250/AT4G34390/AT1G19020/AT1G07000/AT1G79680/AT4G23270/AT1G05010/AT5G48380…	292	0
GO:0009753	response to jasmonic acid	Biological process	272/4165	448/15023	1.19408e-49	4.35694e-48	3.54086e-48	AT1G29690/AT5G08790/AT5G27420/AT3G20410/AT3G10640/AT3G11820/AT3G52400/AT2G35930/AT1G42990/AT5G54490/AT1G80840/AT3G23250/AT3G28930/AT1G28190/AT2G38290/AT4G25030/AT1G61340/AT5G61210/AT1G15430/AT5G13190/AT2G38470/AT1G74360/AT1G59870/AT4G25390/AT1G64610/AT4G17230/AT4G11280/AT1G71697/AT4G34390/AT1G05010/AT5G45710/AT3G11840/AT1G18890/AT5G63490/AT3G09020/AT4G14220/AT3G08720/AT1G28380/AT1G74710/AT4G17615…	272	0
GO:0009804	coumarin metabolic process	Biological process	28/4165	53/15023	9.6847e-05	0.00075855	0.000616469	AT4G25030/AT1G22885/AT4G23850/AT2G30870/AT5G03630/AT4G36640/AT1G22410/AT4G34230/AT3G21230/AT1G02500/AT5G22630/AT5G48930/AT2G44790/AT1G35580/AT1G79340/AT1G48850/AT3G53260/AT1G51680/AT2G37040/AT4G01070/AT3G13610/AT2G26170/AT1G65840/AT2G30490/AT5G54160/AT2G47890/AT3G21240/AT2G40890	28	0
GO:0009805	coumarin biosynthetic process	Biological process	28/4165	53/15023	9.6847e-05	0.00075855	0.000616469	AT4G25030/AT1G22885/AT4G23850/AT2G30870/AT5G03630/AT4G36640/AT1G22410/AT4G34230/AT3G21230/AT1G02500/AT5G22630/AT5G48930/AT2G44790/AT1G35580/AT1G79340/AT1G48850/AT3G53260/AT1G51680/AT2G37040/AT4G01070/AT3G13610/AT2G26170/AT1G65840/AT2G30490/AT5G54160/AT2G47890/AT3G21240/AT2G40890	28	0
GO:0009808	lignin metabolic process	Biological process	22/4165	49/15023	0.00739803	0.0411429	0.0334366	AT5G64120/AT1G33030/AT4G34230/AT1G80820/AT1G72680/AT1G09480/AT5G48930/AT2G33600/AT1G67980/AT2G37040/AT1G61810/AT1G61820/AT2G30490/AT3G50740/AT5G54160/AT2G40890/AT3G27190/AT5G13420/AT4G30470/AT2G33590/AT4G36220/AT1G09500	22	1
GO:0009816	defense response to bacterium, incompatible interaction	Biological process	24/4165	34/15023	2.466e-07	2.52681e-06	2.05352e-06	AT5G27420/AT4G23190/AT3G05200/AT4G11850/AT2G42010/AT5G62570/AT4G23810/AT2G17520/AT2G40000/AT5G45110/AT3G25070/AT3G56710/AT5G56030/AT5G26920/AT3G52430/AT3G20600/AT4G16890/AT5G13160/AT1G32230/AT1G12220/AT4G19660/AT5G24360/AT2G34690/AT5G51700	24	1
GO:0009817	defense response to fungus, incompatible interaction	Biological process	24/4165	42/15023	5.80218e-05	0.000461705	0.000375225	AT3G21630/AT1G59870/AT4G23570/AT1G61560/AT1G29340/AT3G15356/AT2G39200/AT4G34460/AT3G44480/AT3G63420/AT5G45110/AT1G56510/AT2G44490/AT1G11310/AT3G20600/AT4G16860/AT5G38900/AT4G16950/AT1G02920/AT4G11260/AT4G19660/AT4G16260/AT3G04720/AT5G51700	24	1
GO:0009850	auxin metabolic process	Biological process	49/4165	128/15023	0.00597265	0.0343657	0.0279288	AT1G52200/AT2G30870/AT1G08930/AT2G20960/AT3G53180/AT2G30990/AT1G51800/AT2G18690/AT5G19240/AT2G38860/AT1G25220/AT4G39030/AT3G28940/AT3G48890/AT4G33050/AT5G05730/AT1G13110/AT2G44490/AT2G06050/AT1G19300/AT5G27520/AT3G51660/AT2G04400/AT2G20630/AT2G46330/AT5G54810/AT3G54640/AT1G73500/AT3G26830/AT1G44350/AT4G08770/AT5G20960/AT1G17745/AT1G05680/AT3G05290/AT5G49760/AT3G01650/AT2G05520/AT5G54140/AT4G36670…	49	0
GO:0009862	systemic acquired resistance, salicylic acid mediated signaling pathway	Biological process	167/4165	241/15023	1.45184e-41	3.87849e-40	3.15203e-40	AT1G29690/AT3G20410/AT3G11820/AT3G52400/AT2G35930/AT1G42990/AT4G04700/AT1G80840/AT4G39890/AT3G28930/AT2G38290/AT5G61210/AT1G15430/AT2G38470/AT1G74360/AT1G59870/AT5G35735/AT1G64610/AT2G30250/AT1G19020/AT1G07000/AT1G05010/AT3G11840/AT3G60690/AT1G18890/AT3G09020/AT4G14220/AT1G28380/AT1G74710/AT4G17615/AT2G36470/AT5G42050/AT4G12720/AT1G22070/AT1G01560/AT1G19180/AT1G66880/AT5G39020/AT4G36500/AT1G51660…	167	1
GO:0009863	salicylic acid mediated signaling pathway	Biological process	248/4165	340/15023	1.16987e-68	1.09382e-66	8.88944e-67	AT1G29690/AT3G20410/AT3G10640/AT2G40140/AT3G11820/AT3G52400/AT2G35930/AT1G42990/AT2G17220/AT4G04700/AT1G80840/AT4G39890/AT3G28930/AT1G28190/AT2G38290/AT5G61210/AT4G33430/AT1G15430/AT3G45040/AT5G13190/AT2G38470/AT1G74360/AT1G59870/AT2G39660/AT5G35735/AT5G61900/AT4G25390/AT1G64610/AT4G17230/AT2G30250/AT4G34390/AT1G19020/AT1G07000/AT1G05010/AT5G48380/AT3G11840/AT3G60690/AT1G18890/AT5G63490/AT3G09020…	248	1
GO:0009867	jasmonic acid mediated signaling pathway	Biological process	187/4165	274/15023	6.44813e-45	1.92928e-43	1.56791e-43	AT1G29690/AT3G20410/AT3G10640/AT3G11820/AT3G52400/AT2G35930/AT1G42990/AT1G80840/AT3G23250/AT3G28930/AT1G28190/AT2G38290/AT5G61210/AT1G15430/AT5G13190/AT2G38470/AT1G74360/AT1G59870/AT4G25390/AT1G64610/AT4G17230/AT1G05010/AT3G11840/AT1G18890/AT5G63490/AT3G09020/AT4G14220/AT3G08720/AT1G28380/AT1G74710/AT4G17615/AT4G39670/AT2G36470/AT5G42050/AT3G28210/AT4G12720/AT1G22070/AT1G66090/AT1G01560/AT1G19180…	187	0
GO:0009873	ethylene-activated signaling pathway	Biological process	78/4165	107/15023	2.74858e-22	5.07639e-21	4.12555e-21	AT1G42990/AT1G80840/AT3G23250/AT2G27310/AT1G64610/AT4G17230/AT2G32030/AT4G29780/AT3G46620/AT4G26400/AT5G22250/AT2G47000/AT3G04640/AT5G47230/AT1G72520/AT3G04580/AT1G23710/AT1G50640/AT1G16540/AT4G33940/AT2G26300/AT3G55980/AT5G59550/AT3G26200/AT3G55730/AT1G27730/AT1G28370/AT1G27130/AT3G63010/AT1G05575/AT3G24500/AT1G76600/AT2G40940/AT4G04920/AT4G17500/AT1G32920/AT5G38895/AT5G47220/AT1G06160/AT3G23150…	78	0
GO:0009962	regulation of flavonoid biosynthetic process	Biological process	57/4165	115/15023	5.14069e-07	5.12698e-06	4.16667e-06	AT3G11820/AT3G52400/AT1G59870/AT5G35735/AT1G22885/AT1G08940/AT1G07000/AT5G11670/AT3G19010/AT1G27100/AT1G50740/AT5G04930/AT3G55470/AT3G57330/AT1G66880/AT4G36500/AT1G61660/AT3G44720/AT1G18740/AT3G52800/AT2G05940/AT5G04410/AT1G13110/AT4G12010/AT4G38550/AT5G46780/AT4G33300/AT4G34230/AT3G21230/AT1G76360/AT5G25890/AT3G57530/AT1G17745/AT5G48930/AT5G04720/AT1G59580/AT2G24550/AT3G53260/AT1G51680/AT2G37040…	57	1
GO:0009963	positive regulation of flavonoid biosynthetic process	Biological process	54/4165	101/15023	4.03188e-08	4.37079e-07	3.55211e-07	AT3G11820/AT3G52400/AT1G59870/AT5G35735/AT1G22885/AT1G08940/AT1G07000/AT5G11670/AT3G19010/AT1G27100/AT1G50740/AT5G04930/AT3G55470/AT3G57330/AT1G66880/AT4G36500/AT1G61660/AT3G44720/AT1G18740/AT3G52800/AT2G05940/AT1G13110/AT4G12010/AT4G38550/AT5G46780/AT4G33300/AT4G34230/AT3G21230/AT1G76360/AT5G25890/AT3G57530/AT1G17745/AT5G48930/AT5G04720/AT1G59580/AT2G24550/AT3G53260/AT1G51680/AT2G37040/AT4G32150…	54	0
GO:0009966	regulation of signal transduction	Biological process	59/4165	125/15023	2.55557e-06	2.31705e-05	1.88305e-05	AT3G02800/AT1G15670/AT2G47000/AT4G09570/AT3G04580/AT4G34460/AT1G50640/AT1G64280/AT2G26300/AT2G39480/AT5G20910/AT3G62150/AT3G63010/AT2G40940/AT4G04920/AT3G23150/AT1G01720/AT1G04310/AT5G08335/AT5G60410/AT5G02800/AT5G03730/AT5G13220/AT1G08720/AT5G57050/AT4G20380/AT4G03960/AT3G02140/AT5G25350/AT3G45640/AT4G19660/AT1G03430/AT1G35670/AT4G26080/AT5G66730/AT1G05000/AT2G39550/AT1G66340/AT5G27320/AT5G13530…	59	1
GO:0009968	negative regulation of signal transduction	Biological process	31/4165	63/15023	0.000232609	0.00168923	0.00137283	AT3G02800/AT1G15670/AT3G04580/AT4G34460/AT1G50640/AT2G26300/AT5G20910/AT2G40940/AT3G23150/AT1G01720/AT1G04310/AT5G08335/AT5G03730/AT1G08720/AT5G57050/AT4G03960/AT3G02140/AT5G25350/AT4G26080/AT1G05000/AT2G39550/AT1G66340/AT5G13530/AT2G04550/AT3G15210/AT1G71860/AT5G59220/AT5G40280/AT3G19420/AT1G80440/AT3G11540	31	1
GO:0009991	response to extracellular stimulus	Biological process	96/4165	260/15023	0.000707915	0.00468602	0.0038083	AT5G27420/AT2G17220/AT2G38290/AT1G59870/AT1G62300/AT2G26650/AT1G30270/AT2G21620/AT4G34460/AT2G30550/AT2G34500/AT3G55880/AT3G17410/AT2G37710/AT1G26730/AT2G05940/AT1G32870/AT1G32940/AT3G56710/AT4G08850/AT2G02870/AT3G62770/AT4G31860/AT4G26070/AT4G25350/AT1G35350/AT4G04490/AT2G47190/AT3G03610/AT5G57910/AT3G16785/AT4G12250/AT5G19000/AT5G60410/AT3G62590/AT3G59220/AT2G26660/AT2G40810/AT2G03240/AT1G16370…	96	0
GO:0010104	regulation of ethylene-activated signaling pathway	Biological process	4165-12-01	14/15023	1.02926e-05	8.74868e-05	7.11e-05	AT3G04580/AT1G50640/AT2G40940/AT4G04920/AT3G23150/AT1G04310/AT5G03730/AT4G20380/AT5G25350/AT1G66340/AT3G15210/AT1G17440	12	1
GO:0010105	negative regulation of ethylene-activated signaling pathway	Biological process	4165-09-01	11/15023	0.000298524	0.00209667	0.00170395	AT3G04580/AT1G50640/AT2G40940/AT3G23150/AT1G04310/AT5G03730/AT5G25350/AT1G66340/AT3G15210	9	1
GO:0010112	regulation of systemic acquired resistance	Biological process	4165-09-01	11/15023	0.000298524	0.00209667	0.00170395	AT1G64280/AT4G04920/AT5G26920/AT5G60410/AT1G73805/AT5G13220/AT3G26830/AT1G44350/AT1G02450	9	1
GO:0010118	stomatal movement	Biological process	40/4165	90/15023	0.000485623	0.00330224	0.00268371	AT3G11820/AT3G59700/AT2G26650/AT1G30270/AT1G74710/AT4G17615/AT1G16540/AT2G26300/AT2G17290/AT4G33050/AT3G58490/AT5G56030/AT5G46860/AT1G64060/AT2G30360/AT5G57050/AT5G07070/AT5G24270/AT5G47100/AT5G02500/AT5G44790/AT4G26080/AT2G47800/AT4G32150/AT2G18960/AT1G05805/AT1G66340/AT3G08590/AT4G23650/AT1G69850/AT5G59220/AT2G31870/AT5G64010/AT4G35790/AT4G16110/AT4G24020/AT1G25490/AT4G18290/AT2G19690/AT2G39940	40	0
GO:0010120	camalexin biosynthetic process	Biological process	4165-09-01	11/15023	0.000298524	0.00209667	0.00170395	AT2G38470/AT2G43000/AT2G43790/AT3G56400/AT1G73500/AT3G26830/AT3G45640/AT2G30770/AT4G27260	9	1
GO:0010150	leaf senescence	Biological process	36/4165	65/15023	2.40364e-06	2.19259e-05	1.7819e-05	AT3G10500/AT2G13790/AT1G76680/AT2G39200/AT4G23810/AT2G22300/AT2G38860/AT4G01250/AT1G20780/AT4G03550/AT3G62770/AT3G52430/AT2G43000/AT5G51640/AT2G40750/AT3G19190/AT3G56400/AT5G37600/AT5G05700/AT5G45900/AT4G12570/AT2G45210/AT3G27010/AT3G11340/AT5G64930/AT3G48140/AT5G11520/AT3G51430/AT2G13810/AT1G69490/AT4G38630/AT5G59220/AT4G35890/AT4G16110/AT1G04010/AT5G39610	36	1
GO:0010167	response to nitrate	Biological process	67/4165	123/15023	3.38589e-10	3.95726e-09	3.21604e-09	AT2G26650/AT4G23270/AT5G64120/AT4G26970/AT1G52200/AT3G54420/AT4G20860/AT4G24400/AT1G17860/AT4G01700/AT2G39360/AT4G23470/AT1G02360/AT2G30870/AT5G20050/AT4G33420/AT3G01290/AT4G30060/AT3G19930/AT2G27660/AT5G44380/AT1G74020/AT3G13790/AT1G13110/AT2G44490/AT3G24503/AT1G09560/AT5G12420/AT4G21680/AT5G59540/AT3G59220/AT5G50200/AT2G22470/AT4G01720/AT5G17330/AT1G68840/AT4G15610/AT4G40080/AT5G55850/AT3G22600…	67	1
GO:0010193	response to ozone	Biological process	17/4165	35/15023	0.00691047	0.0391593	0.0318245	AT3G02840/AT1G70520/AT4G12720/AT1G72520/AT4G11170/AT5G24110/AT4G23810/AT5G42380/AT2G06050/AT5G27600/AT1G15520/AT5G49570/AT3G05970/AT1G32230/AT3G51550/AT4G00860/AT5G55120	17	1
GO:0010200	response to chitin	Biological process	339/4165	393/15023	4.58797e-134	6.8636e-131	5.57801e-131	AT1G61360/AT1G29690/AT1G18390/AT2G39650/AT2G37940/AT5G27420/AT3G02800/AT5G61560/AT3G10640/AT2G40140/AT3G11820/AT3G52400/AT4G22530/AT2G26150/AT4G37640/AT5G56960/AT2G35930/AT4G23190/AT1G42990/AT3G49530/AT2G17220/AT3G57550/AT3G46930/AT1G80840/AT3G23250/AT3G28930/AT4G20830/AT4G34150/AT2G38290/AT1G61340/AT5G61210/AT2G41100/AT1G71400/AT4G33430/AT1G15430/AT3G45040/AT5G25930/AT2G23810/AT4G21400/AT3G21630…	339	1
GO:0010243	response to organonitrogen compound	Biological process	342/4165	408/15023	2.60502e-127	1.94856e-124	1.58358e-124	AT1G61360/AT1G29690/AT1G18390/AT2G39650/AT2G37940/AT5G27420/AT3G02800/AT5G61560/AT3G10640/AT2G40140/AT3G11820/AT3G52400/AT4G22530/AT2G26150/AT4G37640/AT5G56960/AT2G35930/AT4G23190/AT1G42990/AT3G49530/AT2G17220/AT3G57550/AT3G46930/AT1G80840/AT3G23250/AT3G28930/AT4G20830/AT4G34150/AT2G38290/AT1G61340/AT5G61210/AT2G41100/AT1G71400/AT4G33430/AT1G15430/AT3G45040/AT5G25930/AT2G23810/AT4G21400/AT3G21630…	342	0
GO:0010260	animal organ senescence	Biological process	20/4165	28/15023	1.89647e-06	1.76219e-05	1.43212e-05	AT5G55560/AT1G74020/AT3G04070/AT5G51640/AT2G47190/AT5G58350/AT5G45900/AT1G15400/AT2G37150/AT5G13330/AT5G25770/AT1G76150/AT4G23700/AT4G29820/AT5G54870/AT5G13820/AT1G17020/AT5G39610/AT4G27780/AT5G17860	20	0
GO:0010286	heat acclimation	Biological process	53/4165	77/15023	6.82661e-14	8.95842e-13	7.28045e-13	AT1G02400/AT4G02550/AT2G26150/AT1G42990/AT1G15430/AT2G38470/AT2G27310/AT2G30250/AT3G10300/AT5G63880/AT3G04010/AT4G39670/AT4G37370/AT3G28210/AT5G48570/AT1G23710/AT5G10695/AT4G12400/AT5G13200/AT5G42380/AT5G05410/AT5G59820/AT2G17840/AT5G56030/AT5G38895/AT5G27520/AT4G33985/AT4G11220/AT3G08970/AT5G60410/AT1G74310/AT1G73030/AT1G52890/AT4G35480/AT5G04760/AT5G07100/AT3G61190/AT4G17250/AT3G25230/AT5G04250…	53	0
GO:0010310	regulation of hydrogen peroxide metabolic process	Biological process	105/4165	176/15023	5.24364e-19	8.52662e-18	6.92953e-18	AT1G29690/AT3G11820/AT3G52400/AT2G35930/AT4G04700/AT1G80840/AT3G28930/AT2G38290/AT5G61210/AT2G38470/AT1G74360/AT1G59870/AT1G05010/AT3G11840/AT3G09020/AT4G14220/AT1G28380/AT1G74710/AT2G36470/AT4G12720/AT1G22070/AT1G01560/AT1G66880/AT5G39020/AT1G51660/AT1G33590/AT5G44070/AT3G17700/AT4G34460/AT4G01370/AT1G64280/AT3G60190/AT4G23810/AT2G03760/AT2G23680/AT4G14365/AT2G37710/AT1G78410/AT4G29810/AT4G39030…	105	1
GO:0010359	regulation of anion channel activity	Biological process	4165-12-01	21/15023	0.004332	0.0258194	0.0209833	AT4G26470/AT5G51060/AT2G17290/AT5G20480/AT2G28890/AT3G02360/AT5G17330/AT1G25280/AT5G46330/AT3G60600/AT5G08560/AT4G23650	12	1
GO:0010363	regulation of plant-type hypersensitive response	Biological process	259/4165	367/15023	8.85903e-67	6.97532e-65	5.6688e-65	AT1G29690/AT2G37940/AT3G20410/AT3G10640/AT2G40140/AT3G11820/AT3G52400/AT4G37640/AT5G26030/AT2G35930/AT5G13490/AT1G42990/AT5G15730/AT1G09970/AT1G80840/AT3G28930/AT4G20830/AT4G34150/AT1G28190/AT2G38290/AT4G25030/AT5G61210/AT2G41100/AT3G55950/AT4G33430/AT1G15430/AT5G25930/AT3G21630/AT5G13190/AT2G38470/AT1G74360/AT1G59870/AT2G39660/AT5G35735/AT4G25390/AT1G22885/AT1G64610/AT3G02840/AT4G17230/AT2G30250…	259	1
GO:0010498	proteasomal protein catabolic process	Biological process	81/4165	194/15023	1.62696e-05	0.000133733	0.000108684	AT5G13490/AT5G11670/AT4G14220/AT4G26970/AT2G47000/AT1G75990/AT1G17170/AT5G56350/AT5G36880/AT5G03290/AT3G24090/AT1G65040/AT2G02390/AT1G77390/AT5G28540/AT3G17420/AT2G22480/AT5G58290/AT1G69930/AT5G65110/AT5G54960/AT3G04120/AT1G77770/AT1G49240/AT3G09810/AT2G31810/AT5G42790/AT1G29150/AT5G23540/AT1G76150/AT3G04050/AT1G51590/AT3G05290/AT4G11920/AT2G30110/AT4G29040/AT5G11520/AT3G15980/AT1G52360/AT1G27980…	81	1
GO:0010583	response to cyclopentenone	Biological process	67/4165	125/15023	8.47686e-10	9.83053e-09	7.98921e-09	AT1G18390/AT2G15480/AT5G54490/AT1G15430/AT5G57480/AT4G24160/AT1G62300/AT4G25390/AT5G17380/AT1G08940/AT3G10500/AT4G20860/AT4G26470/AT2G47000/AT3G28210/AT3G50910/AT2G39200/AT1G77450/AT2G30140/AT2G34500/AT4G38540/AT1G70140/AT3G47780/AT3G44190/AT1G17170/AT3G05360/AT3G47730/AT5G38710/AT2G29420/AT4G21120/AT1G23550/AT2G29460/AT5G14730/AT3G03610/AT4G01870/AT1G30700/AT4G18170/AT1G75270/AT5G42150/AT2G29490…	67	1
GO:0010646	regulation of cell communication	Biological process	61/4165	129/15023	1.61135e-06	1.51609e-05	1.23211e-05	AT3G02800/AT1G15670/AT2G47000/AT4G09570/AT3G04580/AT4G34460/AT1G50640/AT1G64280/AT2G26300/AT2G39480/AT5G20910/AT3G62150/AT3G63010/AT2G40940/AT4G04920/AT3G23150/AT1G01720/AT1G04310/AT5G08335/AT5G60410/AT5G02800/AT5G03730/AT5G13220/AT1G08720/AT5G57050/AT4G20380/AT4G03960/AT3G02140/AT5G25350/AT3G45640/AT4G19660/AT1G03430/AT1G35670/AT4G26080/AT5G66730/AT1G05000/AT2G39550/AT1G66340/AT5G27320/AT5G13530…	61	0
GO:0010648	negative regulation of cell communication	Biological process	31/4165	64/15023	0.000332354	0.00231256	0.0018794	AT3G02800/AT1G15670/AT3G04580/AT4G34460/AT1G50640/AT2G26300/AT5G20910/AT2G40940/AT3G23150/AT1G01720/AT1G04310/AT5G08335/AT5G03730/AT1G08720/AT5G57050/AT4G03960/AT3G02140/AT5G25350/AT4G26080/AT1G05000/AT2G39550/AT1G66340/AT5G13530/AT2G04550/AT3G15210/AT1G71860/AT5G59220/AT5G40280/AT3G19420/AT1G80440/AT3G11540	31	1
GO:0010941	regulation of cell death	Biological process	277/4165	395/15023	1.85777e-70	2.52656e-68	2.05332e-68	AT1G29690/AT2G37940/AT3G20410/AT3G10640/AT2G40140/AT3G11820/AT3G52400/AT4G37640/AT5G26030/AT2G35930/AT5G13490/AT1G42990/AT5G15730/AT1G09970/AT1G80840/AT3G28930/AT4G20830/AT4G34150/AT1G28190/AT2G38290/AT4G25030/AT5G61210/AT2G41100/AT3G55950/AT4G33430/AT1G15430/AT5G25930/AT3G21630/AT5G13190/AT2G38470/AT1G74360/AT1G59870/AT2G39660/AT5G35735/AT5G61900/AT4G25390/AT1G22885/AT1G64610/AT3G02840/AT4G17230…	277	0
GO:0010942	positive regulation of cell death	Biological process	4165-09-01	13/15023	0.00220047	0.0134914	0.0109644	AT1G02170/AT4G25230/AT3G52430/AT3G20600/AT2G31880/AT3G48090/AT1G79340/AT3G11440/AT2G46240	9	1
[truncated: 231 more rows]

## Sheet: Sha-O3-down
GO ID	Description	Category	GeneRatio	BgRatio	pvalue	p.adjust	qvalue	geneID	Count	Removed by REVIGO
[truncated: 434 more rows]

## Sheet: Cvi-O3-up
GO ID	Description	Category	GeneRatio	BgRatio	pvalue	p.adjust	qvalue	geneID	Count	Removed by REVIGO
[truncated: 332 more rows]

## Sheet: Cvi-O3-down
GO ID	Description	Category	GeneRatio	BgRatio	pvalue	p.adjust	qvalue	geneID	Count	Removed by REVIGO
[truncated: 425 more rows]
