# Supplementary material for: Ozone responses in Arabidopsis: beyond stomatal conductance
Source: Plant Physiol. 2021 Feb 24;186(1):180–92. doi: 10.1093/plphys/kiab097 (PMC8154098; doi:10.1093/plphys/kiab097)
Supplement: kiab097_Supplementary_Data [file kiab097_supplementary_data.zip › pp.00132.2021-s03.xlsx]

## Sheet: Exclusive-Sha-O3-up
Supplemental Table S3. List of significantly enriched gene ontology terms associated to differentially expressed genes by O3 exclusively in Sha and Cvi (FDR ≤ 0.05).
Gene ratio represents the proportion of genes annotated to a
particular GO category within a gene list. The number of genes identified by a particular biological process or molecular function is represented by "Counts". The level of
significance "p.adjust" was calculated using Bonferroni corrections.
ID	Description	Category	GeneRatio	BgRatio	pvalue	p.adjust	qvalue	geneID	Count
GO:0051603	proteolysis involved in cellular protein catabolic process	Biological process	42/601	381/15003	2.64389e-09	1.22365e-06	1.13427e-06	AT1G03860/AT1G04860/AT1G06590/AT1G10940/AT1G14400/AT1G15120/AT1G16210/AT1G16470/AT1G20140/AT1G20200/AT1G47250/AT1G53850/AT1G56450/AT1G64520/AT1G64740/AT1G69670/AT1G75950/AT2G03430/AT2G05840/AT2G33210/AT2G39940/AT3G04120/AT3G06860/AT3G08580/AT3G08690/AT3G22630/AT3G26340/AT3G27190/AT3G47810/AT3G51260/AT3G52930/AT4G14800/AT4G19006/AT4G20890/AT4G31300/AT4G34450/AT5G09900/AT5G35080/AT5G40580/AT5G43010…	42
GO:0010498	proteasomal protein catabolic process	Biological process	28/601	194/15003	3.78123e-09	1.22365e-06	1.13427e-06	AT1G06590/AT1G16210/AT1G20200/AT1G53850/AT1G56450/AT1G64520/AT1G64740/AT1G75950/AT2G03430/AT2G33210/AT2G39940/AT3G04120/AT3G06860/AT3G08580/AT3G08690/AT3G22630/AT3G27190/AT3G51260/AT4G14800/AT4G20890/AT4G31300/AT4G34450/AT5G09900/AT5G35080/AT5G40580/AT5G43010/AT5G45620/AT5G64760	28
GO:0006511	ubiquitin-dependent protein catabolic process	Biological process	36/601	300/15003	3.9638e-09	1.22365e-06	1.13427e-06	AT1G03860/AT1G04860/AT1G06590/AT1G10940/AT1G14400/AT1G15120/AT1G16210/AT1G16470/AT1G20140/AT1G20200/AT1G47250/AT1G53850/AT1G56450/AT1G64520/AT1G69670/AT1G75950/AT2G03430/AT2G05840/AT2G39940/AT3G06860/AT3G08580/AT3G08690/AT3G22630/AT3G26340/AT3G47810/AT3G51260/AT3G52930/AT4G14800/AT4G19006/AT4G31300/AT5G09900/AT5G35080/AT5G40580/AT5G43010/AT5G45620/AT5G64760	36
GO:0019941	modification-dependent protein catabolic process	Biological process	36/601	303/15003	5.18058e-09	1.22365e-06	1.13427e-06	AT1G03860/AT1G04860/AT1G06590/AT1G10940/AT1G14400/AT1G15120/AT1G16210/AT1G16470/AT1G20140/AT1G20200/AT1G47250/AT1G53850/AT1G56450/AT1G64520/AT1G69670/AT1G75950/AT2G03430/AT2G05840/AT2G39940/AT3G06860/AT3G08580/AT3G08690/AT3G22630/AT3G26340/AT3G47810/AT3G51260/AT3G52930/AT4G14800/AT4G19006/AT4G31300/AT5G09900/AT5G35080/AT5G40580/AT5G43010/AT5G45620/AT5G64760	36
GO:0043632	modification-dependent macromolecule catabolic process	Biological process	36/601	303/15003	5.18058e-09	1.22365e-06	1.13427e-06	AT1G03860/AT1G04860/AT1G06590/AT1G10940/AT1G14400/AT1G15120/AT1G16210/AT1G16470/AT1G20140/AT1G20200/AT1G47250/AT1G53850/AT1G56450/AT1G64520/AT1G69670/AT1G75950/AT2G03430/AT2G05840/AT2G39940/AT3G06860/AT3G08580/AT3G08690/AT3G22630/AT3G26340/AT3G47810/AT3G51260/AT3G52930/AT4G14800/AT4G19006/AT4G31300/AT5G09900/AT5G35080/AT5G40580/AT5G43010/AT5G45620/AT5G64760	36
GO:0043161	proteasome-mediated ubiquitin-dependent protein catabolic process	Biological process	21/601	117/15003	6.84386e-09	1.3471e-06	1.2487e-06	AT1G06590/AT1G16210/AT1G20200/AT1G53850/AT1G56450/AT1G64520/AT1G75950/AT2G03430/AT2G39940/AT3G06860/AT3G08690/AT3G22630/AT3G51260/AT4G14800/AT4G31300/AT5G09900/AT5G35080/AT5G40580/AT5G43010/AT5G45620/AT5G64760	21
GO:0030163	protein catabolic process	Biological process	43/601	421/15003	1.69401e-08	2.85804e-06	2.64928e-06	AT1G03860/AT1G04860/AT1G06590/AT1G10940/AT1G14400/AT1G15120/AT1G16210/AT1G16470/AT1G20140/AT1G20200/AT1G47250/AT1G53850/AT1G56450/AT1G64520/AT1G64740/AT1G69670/AT1G75950/AT2G03430/AT2G05840/AT2G26990/AT2G33210/AT2G39940/AT3G04120/AT3G06860/AT3G08580/AT3G08690/AT3G22630/AT3G26340/AT3G27190/AT3G47810/AT3G51260/AT3G52930/AT4G14800/AT4G19006/AT4G20890/AT4G31300/AT4G34450/AT5G09900/AT5G35080/AT5G40580…	43
GO:0044257	cellular protein catabolic process	Biological process	42/601	409/15003	2.13877e-08	3.15736e-06	2.92674e-06	AT1G03860/AT1G04860/AT1G06590/AT1G10940/AT1G14400/AT1G15120/AT1G16210/AT1G16470/AT1G20140/AT1G20200/AT1G47250/AT1G53850/AT1G56450/AT1G64520/AT1G64740/AT1G69670/AT1G75950/AT2G03430/AT2G05840/AT2G33210/AT2G39940/AT3G04120/AT3G06860/AT3G08580/AT3G08690/AT3G22630/AT3G26340/AT3G27190/AT3G47810/AT3G51260/AT3G52930/AT4G14800/AT4G19006/AT4G20890/AT4G31300/AT4G34450/AT5G09900/AT5G35080/AT5G40580/AT5G43010…	42
GO:0043248	proteasome assembly	Biological process	24/601	174/15003	1.19049e-07	1.40597e-05	1.30327e-05	AT1G03860/AT1G06590/AT1G15120/AT1G16210/AT1G20200/AT1G53850/AT1G56450/AT1G64520/AT1G75950/AT2G03430/AT3G06860/AT3G08580/AT3G08690/AT3G22630/AT3G47810/AT3G51260/AT3G52930/AT4G14800/AT4G31300/AT5G09900/AT5G40580/AT5G43010/AT5G45620/AT5G64760	24
GO:0051788	response to misfolded protein	Biological process	24/601	174/15003	1.19049e-07	1.40597e-05	1.30327e-05	AT1G03860/AT1G06590/AT1G15120/AT1G16210/AT1G20200/AT1G53850/AT1G56450/AT1G64520/AT1G75950/AT2G03430/AT3G06860/AT3G08580/AT3G08690/AT3G22630/AT3G47810/AT3G51260/AT3G52930/AT4G14800/AT4G31300/AT5G09900/AT5G40580/AT5G43010/AT5G45620/AT5G64760	24
GO:0006635	fatty acid beta-oxidation	Biological process	21/601	162/15003	2.049e-06	0.000219988	0.00020392	AT1G20200/AT1G29260/AT1G53850/AT1G56450/AT1G64520/AT2G01060/AT3G05090/AT3G06860/AT3G08690/AT3G46660/AT3G56310/AT4G31300/AT4G31410/AT5G04910/AT5G09900/AT5G19590/AT5G25760/AT5G40280/AT5G40580/AT5G43280/AT5G64760	21
GO:0019395	fatty acid oxidation	Biological process	21/601	165/15003	2.76242e-06	0.000271868	0.00025201	AT1G20200/AT1G29260/AT1G53850/AT1G56450/AT1G64520/AT2G01060/AT3G05090/AT3G06860/AT3G08690/AT3G46660/AT3G56310/AT4G31300/AT4G31410/AT5G04910/AT5G09900/AT5G19590/AT5G25760/AT5G40280/AT5G40580/AT5G43280/AT5G64760	21
GO:0009062	fatty acid catabolic process	Biological process	23/601	200/15003	5.39978e-06	0.000490549	0.000454718	AT1G20200/AT1G29260/AT1G53850/AT1G56450/AT1G64520/AT2G01060/AT2G22680/AT2G36080/AT3G05090/AT3G06860/AT3G08690/AT3G46660/AT3G56310/AT4G31300/AT4G31410/AT5G04910/AT5G09900/AT5G19590/AT5G25760/AT5G40280/AT5G40580/AT5G43280/AT5G64760	23
GO:0034440	lipid oxidation	Biological process	21/601	175/15003	7.07583e-06	0.000596897	0.000553298	AT1G20200/AT1G29260/AT1G53850/AT1G56450/AT1G64520/AT2G01060/AT3G05090/AT3G06860/AT3G08690/AT3G46660/AT3G56310/AT4G31300/AT4G31410/AT5G04910/AT5G09900/AT5G19590/AT5G25760/AT5G40280/AT5G40580/AT5G43280/AT5G64760	21
GO:0080129	proteasome core complex assembly	Biological process	17/601	123/15003	8.03863e-06	0.000632908	0.000586679	AT1G03860/AT1G15120/AT1G20200/AT1G56450/AT1G64520/AT3G06860/AT3G08580/AT3G08690/AT3G22630/AT3G47810/AT3G51260/AT3G52930/AT4G31300/AT5G09900/AT5G40580/AT5G45620/AT5G64760	17
GO:0072329	monocarboxylic acid catabolic process	Biological process	23/601	209/15003	1.12479e-05	0.000830235	0.000769593	AT1G20200/AT1G29260/AT1G53850/AT1G56450/AT1G64520/AT2G01060/AT2G22680/AT2G36080/AT3G05090/AT3G06860/AT3G08690/AT3G46660/AT3G56310/AT4G31300/AT4G31410/AT5G04910/AT5G09900/AT5G19590/AT5G25760/AT5G40280/AT5G40580/AT5G43280/AT5G64760	23
GO:0030258	lipid modification	Biological process	21/601	181/15003	1.19812e-05	0.000832338	0.000771542	AT1G20200/AT1G29260/AT1G53850/AT1G56450/AT1G64520/AT2G01060/AT3G05090/AT3G06860/AT3G08690/AT3G46660/AT3G56310/AT4G31300/AT4G31410/AT5G04910/AT5G09900/AT5G19590/AT5G25760/AT5G40280/AT5G40580/AT5G43280/AT5G64760	21
GO:0009636	response to toxic substance	Biological process	33/601	375/15003	1.98338e-05	0.00130132	0.00120626	AT1G05680/AT1G09210/AT1G14980/AT1G20200/AT1G56340/AT1G56450/AT1G63460/AT1G64520/AT1G65980/AT1G77510/AT2G03800/AT2G18170/AT2G19310/AT2G32920/AT3G04000/AT3G04120/AT3G06860/AT3G08690/AT3G17790/AT3G19640/AT3G23990/AT3G53110/AT4G02150/AT4G24190/AT4G26720/AT4G31300/AT5G07340/AT5G09900/AT5G16050/AT5G35080/AT5G40580/AT5G47830/AT5G64760	33
GO:0044242	cellular lipid catabolic process	Biological process	23/601	222/15003	2.98836e-05	0.0018575	0.00172182	AT1G20200/AT1G29260/AT1G53850/AT1G56450/AT1G64520/AT2G01060/AT2G22680/AT2G36080/AT3G05090/AT3G06860/AT3G08690/AT3G46660/AT3G56310/AT4G31300/AT4G31410/AT5G04910/AT5G09900/AT5G19590/AT5G25760/AT5G40280/AT5G40580/AT5G43280/AT5G64760	23
GO:0016042	lipid catabolic process	Biological process	23/601	227/15003	4.24913e-05	0.00225633	0.00209153	AT1G20200/AT1G29260/AT1G53850/AT1G56450/AT1G64520/AT2G01060/AT2G22680/AT2G36080/AT3G05090/AT3G06860/AT3G08690/AT3G46660/AT3G56310/AT4G31300/AT4G31410/AT5G04910/AT5G09900/AT5G19590/AT5G25760/AT5G40280/AT5G40580/AT5G43280/AT5G64760	23
GO:0006486	protein glycosylation	Biological process	20/601	183/15003	4.58527e-05	0.00225633	0.00209153	AT1G04140/AT1G06890/AT1G23230/AT1G58110/AT2G27900/AT3G05090/AT3G07100/AT3G58640/AT3G62360/AT4G19110/AT4G34450/AT4G35580/AT5G01010/AT5G05520/AT5G11490/AT5G15680/AT5G19660/AT5G51340/AT5G55600/AT5G66680	20
GO:0009101	glycoprotein biosynthetic process	Biological process	20/601	183/15003	4.58527e-05	0.00225633	0.00209153	AT1G04140/AT1G06890/AT1G23230/AT1G58110/AT2G27900/AT3G05090/AT3G07100/AT3G58640/AT3G62360/AT4G19110/AT4G34450/AT4G35580/AT5G01010/AT5G05520/AT5G11490/AT5G15680/AT5G19660/AT5G51340/AT5G55600/AT5G66680	20
GO:0043413	macromolecule glycosylation	Biological process	20/601	183/15003	4.58527e-05	0.00225633	0.00209153	AT1G04140/AT1G06890/AT1G23230/AT1G58110/AT2G27900/AT3G05090/AT3G07100/AT3G58640/AT3G62360/AT4G19110/AT4G34450/AT4G35580/AT5G01010/AT5G05520/AT5G11490/AT5G15680/AT5G19660/AT5G51340/AT5G55600/AT5G66680	20
GO:0070085	glycosylation	Biological process	20/601	183/15003	4.58527e-05	0.00225633	0.00209153	AT1G04140/AT1G06890/AT1G23230/AT1G58110/AT2G27900/AT3G05090/AT3G07100/AT3G58640/AT3G62360/AT4G19110/AT4G34450/AT4G35580/AT5G01010/AT5G05520/AT5G11490/AT5G15680/AT5G19660/AT5G51340/AT5G55600/AT5G66680	20
GO:0006626	protein targeting to mitochondrion	Biological process	14/601	103/15003	6.03997e-05	0.00264193	0.00244896	AT1G04070/AT1G15420/AT1G26470/AT1G60620/AT1G65700/AT1G75670/AT1G80245/AT2G31060/AT2G39725/AT3G03600/AT3G23990/AT4G14110/AT5G38890/AT5G40930	14
GO:0070585	protein localization to mitochondrion	Biological process	14/601	103/15003	6.03997e-05	0.00264193	0.00244896	AT1G04070/AT1G15420/AT1G26470/AT1G60620/AT1G65700/AT1G75670/AT1G80245/AT2G31060/AT2G39725/AT3G03600/AT3G23990/AT4G14110/AT5G38890/AT5G40930	14
GO:0072655	establishment of protein localization to mitochondrion	Biological process	14/601	103/15003	6.03997e-05	0.00264193	0.00244896	AT1G04070/AT1G15420/AT1G26470/AT1G60620/AT1G65700/AT1G75670/AT1G80245/AT2G31060/AT2G39725/AT3G03600/AT3G23990/AT4G14110/AT5G38890/AT5G40930	14
GO:0006839	mitochondrial transport	Biological process	17/601	146/15003	7.63281e-05	0.00321941	0.00298426	AT1G04070/AT1G14560/AT1G15420/AT1G26470/AT1G60620/AT1G65700/AT1G75670/AT1G80245/AT2G31060/AT2G37890/AT2G39725/AT3G03600/AT3G23990/AT3G53940/AT4G14110/AT5G38890/AT5G40930	17
GO:0009100	glycoprotein metabolic process	Biological process	20/601	191/15003	8.39135e-05	0.00341731	0.0031677	AT1G04140/AT1G06890/AT1G23230/AT1G58110/AT2G27900/AT3G05090/AT3G07100/AT3G58640/AT3G62360/AT4G19110/AT4G34450/AT4G35580/AT5G01010/AT5G05520/AT5G11490/AT5G15680/AT5G19660/AT5G51340/AT5G55600/AT5G66680	20
GO:0007005	mitochondrion organization	Biological process	15/601	121/15003	9.78562e-05	0.00385227	0.00357089	AT1G04070/AT1G06530/AT1G15420/AT1G26470/AT1G60620/AT1G65700/AT1G75670/AT1G80245/AT2G31060/AT2G39725/AT3G03600/AT3G23990/AT4G14110/AT5G38890/AT5G40930	15
GO:0022603	regulation of anatomical structure morphogenesis	Biological process	14/601	108/15003	0.000102079	0.00388888	0.00360482	AT1G06590/AT1G20200/AT1G64520/AT1G75950/AT2G03430/AT2G23200/AT2G26170/AT2G46410/AT3G08690/AT4G24190/AT5G09900/AT5G40280/AT5G50320/AT5G64760	14
GO:0034655	nucleobase-containing compound catabolic process	Biological process	28/601	328/15003	0.000140506	0.00518555	0.00480678	AT1G15120/AT1G53850/AT1G54270/AT1G56450/AT1G77180/AT2G13560/AT2G40410/AT2G44350/AT3G04120/AT3G11540/AT3G13300/AT3G13920/AT3G22220/AT3G50500/AT3G51260/AT3G52930/AT4G24190/AT4G31300/AT4G35580/AT5G09900/AT5G16260/AT5G19330/AT5G19420/AT5G45620/AT5G49930/AT5G51340/AT5G55600/AT5G59880	28
GO:0006094	gluconeogenesis	Biological process	17/601	156/15003	0.000173389	0.00620524	0.00575199	AT1G53850/AT1G54270/AT1G56450/AT1G64740/AT2G33210/AT3G04120/AT3G08580/AT3G13920/AT3G27190/AT3G51260/AT3G52930/AT4G20890/AT4G24190/AT4G34450/AT5G09900/AT5G45620/AT5G59880	17
GO:0042542	response to hydrogen peroxide	Biological process	18/601	172/15003	0.000188755	0.00655645	0.00607755	AT1G05680/AT1G09210/AT1G14980/AT1G56340/AT1G77510/AT2G03800/AT2G18170/AT2G19310/AT2G32920/AT3G04120/AT3G17790/AT3G19640/AT3G23990/AT3G53110/AT4G24190/AT5G07340/AT5G35080/AT5G47830	18
GO:0019319	hexose biosynthetic process	Biological process	17/601	159/15003	0.000218351	0.00736779	0.00682963	AT1G53850/AT1G54270/AT1G56450/AT1G64740/AT2G33210/AT3G04120/AT3G08580/AT3G13920/AT3G27190/AT3G51260/AT3G52930/AT4G20890/AT4G24190/AT4G34450/AT5G09900/AT5G45620/AT5G59880	17
GO:0006487	protein N-linked glycosylation	Biological process	12/601	94/15003	0.000363329	0.0119192	0.0110486	AT1G04140/AT1G23230/AT3G05090/AT3G07100/AT4G19110/AT4G34450/AT4G35580/AT5G11490/AT5G15680/AT5G51340/AT5G55600/AT5G66680	12
GO:0016192	vesicle-mediated transport	Biological process	35/601	475/15003	0.000391812	0.0125062	0.0115927	AT1G03950/AT1G06890/AT1G14400/AT1G16210/AT1G62020/AT2G01060/AT2G43130/AT2G44610/AT3G13320/AT3G21640/AT3G46830/AT3G47810/AT3G52190/AT3G52760/AT3G56110/AT3G56310/AT3G59920/AT4G12590/AT4G27130/AT4G27690/AT4G28570/AT4G30500/AT4G32130/AT5G01430/AT5G04850/AT5G05520/AT5G05760/AT5G07470/AT5G11490/AT5G19660/AT5G26980/AT5G35080/AT5G39500/AT5G60640/AT5G66680	35
GO:0048193	Golgi vesicle transport	Biological process	25/601	304/15003	0.000549717	0.0166775	0.0154594	AT1G06890/AT1G62020/AT2G01060/AT2G43130/AT2G44610/AT3G13320/AT3G21640/AT3G52190/AT3G56310/AT4G12590/AT4G27130/AT4G27690/AT4G28570/AT4G30500/AT4G32130/AT5G05520/AT5G05760/AT5G07470/AT5G11490/AT5G19660/AT5G26980/AT5G35080/AT5G39500/AT5G60640/AT5G66680	25
GO:0046364	monosaccharide biosynthetic process	Biological process	17/601	172/15003	0.00055074	0.0166775	0.0154594	AT1G53850/AT1G54270/AT1G56450/AT1G64740/AT2G33210/AT3G04120/AT3G08580/AT3G13920/AT3G27190/AT3G51260/AT3G52930/AT4G20890/AT4G24190/AT4G34450/AT5G09900/AT5G45620/AT5G59880	17
GO:0055114	oxidation-reduction process	Biological process	28/601	362/15003	0.000696372	0.0205604	0.0190586	AT1G15120/AT1G20200/AT1G29260/AT1G53850/AT1G56450/AT1G64520/AT1G77120/AT2G01060/AT2G44350/AT3G04000/AT3G04120/AT3G05090/AT3G06860/AT3G08690/AT3G27220/AT3G46660/AT3G56310/AT4G28570/AT4G31300/AT4G31410/AT5G04910/AT5G09900/AT5G19590/AT5G25760/AT5G40280/AT5G40580/AT5G43280/AT5G64760	28
GO:0030244	cellulose biosynthetic process	Biological process	10/601	79/15003	0.00117923	0.0339676	0.0314865	AT1G62020/AT3G21640/AT3G27190/AT4G21150/AT4G27690/AT4G30500/AT5G11490/AT5G35080/AT5G60640/AT5G66680	10
GO:0035966	response to topologically incorrect protein	Biological process	26/601	346/15003	0.00161087	0.045296	0.0419875	AT1G03860/AT1G06070/AT1G06590/AT1G15120/AT1G16210/AT1G20200/AT1G53850/AT1G56450/AT1G64520/AT1G75950/AT2G03430/AT3G06860/AT3G08580/AT3G08690/AT3G12250/AT3G22630/AT3G47810/AT3G51260/AT3G52930/AT4G14800/AT4G31300/AT5G09900/AT5G40580/AT5G43010/AT5G45620/AT5G64760	26
GO:0004843	thiol-dependent ubiquitin-specific protease activity	Molecular function	6/572	21/14384	0.000125352	0.0132873	0.012887	AT1G04860/AT1G51710/AT3G14400/AT4G39370/AT5G06600/AT5G46740	6
GO:0036459	thiol-dependent ubiquitinyl hydrolase activity	Molecular function	6/572	21/14384	0.000125352	0.0132873	0.012887	AT1G04860/AT1G51710/AT3G14400/AT4G39370/AT5G06600/AT5G46740	6
GO:0101005	ubiquitinyl hydrolase activity	Molecular function	6/572	21/14384	0.000125352	0.0132873	0.012887	AT1G04860/AT1G51710/AT3G14400/AT4G39370/AT5G06600/AT5G46740	6
GO:0008233	peptidase activity	Molecular function	24/572	281/14384	0.000366161	0.0291098	0.028233	AT1G04860/AT1G16470/AT1G47250/AT1G51710/AT1G52600/AT1G53850/AT1G56450/AT1G64520/AT2G05840/AT3G14400/AT3G22630/AT3G26340/AT3G49340/AT3G51260/AT4G14110/AT4G14800/AT4G31300/AT4G33620/AT4G39370/AT5G06600/AT5G19660/AT5G22860/AT5G40580/AT5G46740	24
GO:0000502	proteasome complex	Cellular component	19/685	54/17310	8.77318e-14	4.64978e-12	3.90945e-12	AT1G04860/AT1G16470/AT1G20200/AT1G47250/AT1G53850/AT1G56450/AT1G64520/AT2G05840/AT3G22630/AT3G26340/AT3G51260/AT4G14800/AT4G19006/AT4G31300/AT5G09900/AT5G40580/AT5G43010/AT5G45620/AT5G64760	19
GO:1905368	peptidase complex	Cellular component	19/685	54/17310	8.77318e-14	4.64978e-12	3.90945e-12	AT1G04860/AT1G16470/AT1G20200/AT1G47250/AT1G53850/AT1G56450/AT1G64520/AT2G05840/AT3G22630/AT3G26340/AT3G51260/AT4G14800/AT4G19006/AT4G31300/AT5G09900/AT5G40580/AT5G43010/AT5G45620/AT5G64760	19
GO:1905369	endopeptidase complex	Cellular component	19/685	54/17310	8.77318e-14	4.64978e-12	3.90945e-12	AT1G04860/AT1G16470/AT1G20200/AT1G47250/AT1G53850/AT1G56450/AT1G64520/AT2G05840/AT3G22630/AT3G26340/AT3G51260/AT4G14800/AT4G19006/AT4G31300/AT5G09900/AT5G40580/AT5G43010/AT5G45620/AT5G64760	19
GO:0005839	proteasome core complex	Cellular component	11/685	23/17310	3.01543e-10	1.19863e-08	1.00779e-08	AT1G16470/AT1G47250/AT1G53850/AT1G56450/AT2G05840/AT3G22630/AT3G26340/AT3G51260/AT4G14800/AT4G31300/AT5G40580	11
GO:0005783	endoplasmic reticulum	Cellular component	44/685	497/17310	5.39614e-07	1.71597e-05	1.44276e-05	AT1G06080/AT1G09210/AT1G19370/AT1G23010/AT1G32210/AT1G34130/AT1G48140/AT1G52600/AT1G54990/AT1G56340/AT1G56423/AT1G64090/AT1G68100/AT1G75140/AT1G77510/AT2G01410/AT2G01720/AT2G16595/AT2G32920/AT2G45510/AT3G16110/AT3G52190/AT3G56110/AT3G62360/AT4G12590/AT4G21150/AT4G24190/AT4G25970/AT4G28570/AT4G32130/AT4G36220/AT4G37430/AT5G02620/AT5G03345/AT5G07340/AT5G10610/AT5G10780/AT5G19660/AT5G19690/AT5G20520…	44
GO:0008541	proteasome regulatory particle, lid subcomplex	Cellular component	6/685	11/17310	1.46438e-06	3.88062e-05	3.26275e-05	AT1G20200/AT1G64520/AT4G19006/AT5G09900/AT5G45620/AT5G64760	6
GO:0005838	proteasome regulatory particle	Cellular component	7/685	25/17310	3.79601e-05	0.000754457	0.000634334	AT1G20200/AT1G64520/AT4G19006/AT5G09900/AT5G43010/AT5G45620/AT5G64760	7
GO:0022624	proteasome accessory complex	Cellular component	7/685	25/17310	3.79601e-05	0.000754457	0.000634334	AT1G20200/AT1G64520/AT4G19006/AT5G09900/AT5G43010/AT5G45620/AT5G64760	7
GO:1902494	catalytic complex	Cellular component	37/685	483/17310	0.000101098	0.00178606	0.00150169	AT1G03860/AT1G04860/AT1G15120/AT1G16470/AT1G20140/AT1G20200/AT1G29260/AT1G47250/AT1G48140/AT1G53850/AT1G56450/AT1G62020/AT1G64520/AT1G69400/AT1G69670/AT1G75950/AT1G80440/AT2G05840/AT2G39940/AT2G41500/AT3G05090/AT3G22630/AT3G26340/AT3G51260/AT3G53090/AT4G14800/AT4G19006/AT4G28450/AT4G31300/AT5G09900/AT5G14105/AT5G40280/AT5G40580/AT5G43010/AT5G45620/AT5G64760/AT5G66680	37
GO:0005774	vacuolar membrane	Cellular component	34/685	458/17310	0.000341954	0.00543707	0.00457138	AT1G03860/AT1G04970/AT1G06530/AT1G53850/AT1G54010/AT1G54270/AT1G54990/AT1G56340/AT1G77510/AT1G78300/AT2G01410/AT2G01720/AT2G01970/AT2G33210/AT2G44610/AT3G04120/AT3G08580/AT3G13320/AT3G22630/AT3G23990/AT3G51260/AT3G52930/AT3G62360/AT4G20890/AT4G21150/AT4G24190/AT4G31300/AT5G06450/AT5G07340/AT5G39040/AT5G40930/AT5G60640/AT5G62740/AT5G66680	34
GO:0044437	vacuolar part	Cellular component	34/685	462/17310	0.000400321	0.00578645	0.00486514	AT1G03860/AT1G04970/AT1G06530/AT1G53850/AT1G54010/AT1G54270/AT1G54990/AT1G56340/AT1G77510/AT1G78300/AT2G01410/AT2G01720/AT2G01970/AT2G33210/AT2G44610/AT3G04120/AT3G08580/AT3G13320/AT3G22630/AT3G23990/AT3G51260/AT3G52930/AT3G62360/AT4G20890/AT4G21150/AT4G24190/AT4G31300/AT5G06450/AT5G07340/AT5G39040/AT5G40930/AT5G60640/AT5G62740/AT5G66680	34

## Sheet: Exclusive-Sha-O3-down
ID	Description	Category	GeneRatio	BgRatio	pvalue	p.adjust	qvalue	geneID	Count
GO:0019288	isopentenyl diphosphate biosynthetic process, methylerythritol 4-phosphate pathway	Biological process	20/143	228/15003	4.68787e-14	1.53012e-11	1.31739e-11	AT1G32990/AT1G62780/AT2G02500/AT2G30695/AT2G33450/AT2G37660/AT2G42130/AT3G11630/AT3G15520/AT3G44890/AT3G62030/AT3G63190/AT4G01310/AT4G02530/AT4G25050/AT4G34190/AT5G14320/AT5G14910/AT5G54600/AT5G55220	20
GO:0009240	isopentenyl diphosphate biosynthetic process	Biological process	20/143	232/15003	6.52968e-14	1.53012e-11	1.31739e-11	AT1G32990/AT1G62780/AT2G02500/AT2G30695/AT2G33450/AT2G37660/AT2G42130/AT3G11630/AT3G15520/AT3G44890/AT3G62030/AT3G63190/AT4G01310/AT4G02530/AT4G25050/AT4G34190/AT5G14320/AT5G14910/AT5G54600/AT5G55220	20
GO:0046490	isopentenyl diphosphate metabolic process	Biological process	20/143	232/15003	6.52968e-14	1.53012e-11	1.31739e-11	AT1G32990/AT1G62780/AT2G02500/AT2G30695/AT2G33450/AT2G37660/AT2G42130/AT3G11630/AT3G15520/AT3G44890/AT3G62030/AT3G63190/AT4G01310/AT4G02530/AT4G25050/AT4G34190/AT5G14320/AT5G14910/AT5G54600/AT5G55220	20
GO:0019682	glyceraldehyde-3-phosphate metabolic process	Biological process	23/143	334/15003	9.2014e-14	1.61715e-11	1.39232e-11	AT1G32990/AT1G62780/AT2G02500/AT2G24090/AT2G30695/AT2G33450/AT2G37660/AT2G42130/AT3G11630/AT3G15520/AT3G44890/AT3G55330/AT3G62030/AT3G63190/AT4G01310/AT4G02530/AT4G25050/AT4G34190/AT5G06290/AT5G14320/AT5G14910/AT5G54600/AT5G55220	23
GO:0006081	cellular aldehyde metabolic process	Biological process	25/143	429/15003	3.03595e-13	4.26855e-11	3.6751e-11	AT1G32990/AT1G62780/AT2G02500/AT2G24090/AT2G30695/AT2G33450/AT2G37660/AT2G42130/AT3G10620/AT3G11630/AT3G15520/AT3G44890/AT3G55330/AT3G62030/AT3G63190/AT4G01310/AT4G02530/AT4G25050/AT4G34190/AT5G06290/AT5G14320/AT5G14740/AT5G14910/AT5G54600/AT5G55220	25
GO:0008654	phospholipid biosynthetic process	Biological process	22/143	375/15003	8.21338e-12	9.62335e-10	8.28543e-10	AT1G11530/AT1G32990/AT1G62780/AT2G02500/AT2G30695/AT2G33450/AT2G37660/AT2G40420/AT2G42130/AT3G11630/AT3G15520/AT3G44890/AT3G62030/AT3G63190/AT4G01310/AT4G02530/AT4G25050/AT4G34190/AT5G14320/AT5G14910/AT5G54600/AT5G55220	22
GO:0008299	isoprenoid biosynthetic process	Biological process	22/143	386/15003	1.44874e-11	1.45495e-09	1.25267e-09	AT1G32990/AT1G55480/AT1G62780/AT2G02500/AT2G30695/AT2G33450/AT2G37660/AT2G42130/AT3G11630/AT3G15520/AT3G44890/AT3G62030/AT3G63190/AT4G01310/AT4G02530/AT4G25050/AT4G34190/AT5G14320/AT5G14910/AT5G52570/AT5G54600/AT5G55220	22
GO:0006644	phospholipid metabolic process	Biological process	22/143	395/15003	2.27251e-11	1.99697e-09	1.71933e-09	AT1G11530/AT1G32990/AT1G62780/AT2G02500/AT2G30695/AT2G33450/AT2G37660/AT2G40420/AT2G42130/AT3G11630/AT3G15520/AT3G44890/AT3G62030/AT3G63190/AT4G01310/AT4G02530/AT4G25050/AT4G34190/AT5G14320/AT5G14910/AT5G54600/AT5G55220	22
GO:0006720	isoprenoid metabolic process	Biological process	22/143	405/15003	3.69483e-11	2.88607e-09	2.48483e-09	AT1G32990/AT1G55480/AT1G62780/AT2G02500/AT2G30695/AT2G33450/AT2G37660/AT2G42130/AT3G11630/AT3G15520/AT3G44890/AT3G62030/AT3G63190/AT4G01310/AT4G02530/AT4G25050/AT4G34190/AT5G14320/AT5G14910/AT5G52570/AT5G54600/AT5G55220	22
GO:0006090	pyruvate metabolic process	Biological process	21/143	412/15003	3.46755e-10	2.43769e-08	2.09878e-08	AT1G32990/AT1G62780/AT2G02500/AT2G30695/AT2G33450/AT2G37660/AT2G42130/AT3G11630/AT3G15520/AT3G44890/AT3G62030/AT3G63190/AT4G01310/AT4G02530/AT4G14880/AT4G25050/AT4G34190/AT5G14320/AT5G14910/AT5G54600/AT5G55220	21
GO:0042254	ribosome biogenesis	Biological process	19/143	333/15003	3.94713e-10	2.52257e-08	2.17187e-08	AT1G11870/AT1G29070/AT1G32990/AT1G35680/AT1G48350/AT1G64510/AT2G30695/AT2G37660/AT3G15190/AT3G44890/AT3G51140/AT3G55330/AT3G60370/AT4G02530/AT4G25050/AT4G34190/AT5G14320/AT5G47190/AT5G65220	19
GO:0022613	ribonucleoprotein complex biogenesis	Biological process	19/143	339/15003	5.33209e-10	3.12371e-08	2.68943e-08	AT1G11870/AT1G29070/AT1G32990/AT1G35680/AT1G48350/AT1G64510/AT2G30695/AT2G37660/AT3G15190/AT3G44890/AT3G51140/AT3G55330/AT3G60370/AT4G02530/AT4G25050/AT4G34190/AT5G14320/AT5G47190/AT5G65220	19
GO:0009657	plastid organization	Biological process	20/143	383/15003	6.23348e-10	3.37087e-08	2.90223e-08	AT1G11870/AT1G32990/AT1G35680/AT1G62780/AT1G64510/AT2G30695/AT2G40300/AT2G42130/AT3G51140/AT3G55330/AT3G60370/AT3G63190/AT4G02530/AT4G25050/AT4G31780/AT4G34190/AT5G06290/AT5G47190/AT5G54600/AT5G55220	20
GO:0009668	plastid membrane organization	Biological process	14/143	197/15003	5.75081e-09	2.69521e-07	2.3205e-07	AT1G11870/AT1G32990/AT1G35680/AT1G62780/AT1G64510/AT2G40300/AT2G42130/AT3G60370/AT3G63190/AT4G02530/AT4G31780/AT5G06290/AT5G47190/AT5G55220	14
GO:0010027	thylakoid membrane organization	Biological process	14/143	197/15003	5.75081e-09	2.69521e-07	2.3205e-07	AT1G11870/AT1G32990/AT1G35680/AT1G62780/AT1G64510/AT2G40300/AT2G42130/AT3G60370/AT3G63190/AT4G02530/AT4G31780/AT5G06290/AT5G47190/AT5G55220	14
GO:0006412	translation	Biological process	21/143	492/15003	8.30144e-09	3.64745e-07	3.14035e-07	AT1G11870/AT1G14205/AT1G18440/AT1G29070/AT1G35680/AT1G48350/AT1G64510/AT1G74970/AT2G24090/AT2G33450/AT2G33800/AT3G11400/AT3G15190/AT3G25920/AT3G44890/AT3G63190/AT4G01310/AT5G14320/AT5G47190/AT5G54600/AT5G65220	21
GO:0043043	peptide biosynthetic process	Biological process	21/143	496/15003	9.5652e-09	3.95549e-07	3.40557e-07	AT1G11870/AT1G14205/AT1G18440/AT1G29070/AT1G35680/AT1G48350/AT1G64510/AT1G74970/AT2G24090/AT2G33450/AT2G33800/AT3G11400/AT3G15190/AT3G25920/AT3G44890/AT3G63190/AT4G01310/AT5G14320/AT5G47190/AT5G54600/AT5G65220	21
GO:0061024	membrane organization	Biological process	14/143	213/15003	1.56315e-08	6.10497e-07	5.25621e-07	AT1G11870/AT1G32990/AT1G35680/AT1G62780/AT1G64510/AT2G40300/AT2G42130/AT3G60370/AT3G63190/AT4G02530/AT4G31780/AT5G06290/AT5G47190/AT5G55220	14
GO:0015979	photosynthesis	Biological process	16/143	394/15003	1.10288e-06	4.08066e-05	3.51333e-05	AT1G11870/AT1G35680/AT1G55480/AT2G30695/AT2G37660/AT2G40300/AT3G11630/AT3G55330/AT3G60370/AT3G62030/AT4G02530/AT4G25050/AT4G34190/AT5G06290/AT5G14320/AT5G14740	16
GO:0019684	photosynthesis, light reaction	Biological process	14/143	303/15003	1.19454e-06	4.1988e-05	3.61505e-05	AT1G11870/AT1G35680/AT2G30695/AT2G37660/AT3G11630/AT3G55330/AT3G60370/AT3G62030/AT4G02530/AT4G25050/AT4G34190/AT5G06290/AT5G14320/AT5G14740	14
GO:0006364	rRNA processing	Biological process	12/143	241/15003	3.3302e-06	0.000110823	9.54157e-05	AT1G11870/AT1G32990/AT1G35680/AT2G30695/AT2G37660/AT3G15190/AT3G51140/AT3G55330/AT3G60370/AT4G02530/AT4G25050/AT4G34190	12
GO:0016226	iron-sulfur cluster assembly	Biological process	8/143	96/15003	3.66094e-06	0.000110823	9.54157e-05	AT1G11870/AT2G30695/AT2G40300/AT3G51140/AT3G63190/AT4G24770/AT5G22340/AT5G47190	8
GO:0031163	metallo-sulfur cluster assembly	Biological process	8/143	96/15003	3.66094e-06	0.000110823	9.54157e-05	AT1G11870/AT2G30695/AT2G40300/AT3G51140/AT3G63190/AT4G24770/AT5G22340/AT5G47190	8
GO:0016072	rRNA metabolic process	Biological process	12/143	244/15003	3.78344e-06	0.000110823	9.54157e-05	AT1G11870/AT1G32990/AT1G35680/AT2G30695/AT2G37660/AT3G15190/AT3G51140/AT3G55330/AT3G60370/AT4G02530/AT4G25050/AT4G34190	12
GO:0034660	ncRNA metabolic process	Biological process	14/143	353/15003	7.05747e-06	0.000198456	0.000170865	AT1G11870/AT1G32990/AT1G35680/AT1G62780/AT2G30695/AT2G37660/AT3G15190/AT3G51140/AT3G55330/AT3G60370/AT4G02530/AT4G25050/AT4G34190/AT5G55220	14
GO:0009072	aromatic amino acid family metabolic process	Biological process	11/143	220/15003	8.33118e-06	0.000225262	0.000193944	AT1G24100/AT2G02500/AT2G30695/AT2G44650/AT2G46650/AT3G51140/AT3G62030/AT3G63190/AT4G24770/AT4G39940/AT5G22340	11
GO:0006779	porphyrin-containing compound biosynthetic process	Biological process	9/143	149/15003	1.26982e-05	0.000330623	0.000284657	AT1G18440/AT1G32990/AT2G02500/AT2G26540/AT2G37660/AT3G15190/AT3G62030/AT4G02530/AT4G34190	9
GO:0034470	ncRNA processing	Biological process	12/143	276/15003	1.32266e-05	0.000332082	0.000285914	AT1G11870/AT1G32990/AT1G35680/AT2G30695/AT2G37660/AT3G15190/AT3G51140/AT3G55330/AT3G60370/AT4G02530/AT4G25050/AT4G34190	12
GO:0033014	tetrapyrrole biosynthetic process	Biological process	9/143	152/15003	1.4905e-05	0.000361318	0.000311085	AT1G18440/AT1G32990/AT2G02500/AT2G26540/AT2G37660/AT3G15190/AT3G62030/AT4G02530/AT4G34190	9
GO:0046148	pigment biosynthetic process	Biological process	11/143	258/15003	3.67079e-05	0.000860187	0.000740597	AT1G18440/AT1G32990/AT1G55480/AT2G02500/AT2G37660/AT3G15190/AT3G62030/AT4G02530/AT4G34190/AT5G52570/AT5G55220	11
GO:0042440	pigment metabolic process	Biological process	12/143	336/15003	9.00275e-05	0.00204159	0.00175775	AT1G18440/AT1G19050/AT1G32990/AT1G55480/AT2G02500/AT2G37660/AT3G15190/AT3G62030/AT4G02530/AT4G34190/AT5G52570/AT5G55220	12
GO:0015995	chlorophyll biosynthetic process	Biological process	7/143	124/15003	0.00018347	0.00403061	0.00347024	AT1G32990/AT2G02500/AT2G37660/AT3G15190/AT3G62030/AT4G02530/AT4G34190	7
GO:0006778	porphyrin-containing compound metabolic process	Biological process	9/143	216/15003	0.000226534	0.00482585	0.00415492	AT1G18440/AT1G32990/AT2G02500/AT2G26540/AT2G37660/AT3G15190/AT3G62030/AT4G02530/AT4G34190	9
GO:0033013	tetrapyrrole metabolic process	Biological process	9/143	217/15003	0.000234449	0.00484757	0.00417362	AT1G18440/AT1G32990/AT2G02500/AT2G26540/AT2G37660/AT3G15190/AT3G62030/AT4G02530/AT4G34190	9
GO:0009073	aromatic amino acid family biosynthetic process	Biological process	6/143	93/15003	0.000260483	0.00523198	0.00450459	AT2G30695/AT3G51140/AT3G62030/AT3G63190/AT4G24770/AT5G22340	6
GO:0042742	defense response to bacterium	Biological process	12/143	386/15003	0.000325607	0.00635838	0.00547439	AT1G24100/AT1G35680/AT2G33800/AT2G37660/AT2G46650/AT3G11630/AT3G62030/AT3G63190/AT4G02530/AT4G39940/AT5G06290/AT5G14740	12
GO:0006098	pentose-phosphate shunt	Biological process	8/143	182/15003	0.000355058	0.00656857	0.00565535	AT1G62780/AT2G24090/AT3G55330/AT3G63190/AT4G02530/AT4G34190/AT5G06290/AT5G14910	8
GO:0051156	glucose 6-phosphate metabolic process	Biological process	8/143	182/15003	0.000355058	0.00656857	0.00565535	AT1G62780/AT2G24090/AT3G55330/AT3G63190/AT4G02530/AT4G34190/AT5G06290/AT5G14910	8
GO:0006739	NADP metabolic process	Biological process	8/143	186/15003	0.000410665	0.00737557	0.00635016	AT1G62780/AT2G24090/AT3G55330/AT3G63190/AT4G02530/AT4G34190/AT5G06290/AT5G14910	8
GO:0045036	protein targeting to chloroplast	Biological process	5/143	67/15003	0.000440646	0.00737557	0.00635016	AT2G30695/AT2G33800/AT3G62030/AT4G24770/AT5G14910	5
GO:0072596	establishment of protein localization to chloroplast	Biological process	5/143	67/15003	0.000440646	0.00737557	0.00635016	AT2G30695/AT2G33800/AT3G62030/AT4G24770/AT5G14910	5
GO:0072598	protein localization to chloroplast	Biological process	5/143	67/15003	0.000440646	0.00737557	0.00635016	AT2G30695/AT2G33800/AT3G62030/AT4G24770/AT5G14910	5
GO:0010207	photosystem II assembly	Biological process	7/143	169/15003	0.00117796	0.0183902	0.0158335	AT1G11870/AT1G35680/AT2G30695/AT3G55330/AT3G60370/AT4G25050/AT4G34190	7
GO:0016144	S-glycoside biosynthetic process	Biological process	7/143	170/15003	0.00121893	0.0183902	0.0158335	AT1G24100/AT2G46650/AT3G11630/AT3G60370/AT4G14880/AT4G39940/AT5G06290	7
GO:0019758	glycosinolate biosynthetic process	Biological process	7/143	170/15003	0.00121893	0.0183902	0.0158335	AT1G24100/AT2G46650/AT3G11630/AT3G60370/AT4G14880/AT4G39940/AT5G06290	7
GO:0019761	glucosinolate biosynthetic process	Biological process	7/143	170/15003	0.00121893	0.0183902	0.0158335	AT1G24100/AT2G46650/AT3G11630/AT3G60370/AT4G14880/AT4G39940/AT5G06290	7
GO:0008652	cellular amino acid biosynthetic process	Biological process	12/143	449/15003	0.0012295	0.0183902	0.0158335	AT1G11870/AT1G35720/AT2G02500/AT2G30695/AT3G11630/AT3G51140/AT3G62030/AT3G63190/AT4G01310/AT4G14880/AT4G24770/AT5G22340	12
GO:0009735	response to cytokinin	Biological process	8/143	230/15003	0.00163035	0.0235313	0.0202598	AT1G19050/AT3G25920/AT3G62030/AT4G01310/AT4G02530/AT4G25050/AT5G14910/AT5G19370	8
GO:1901659	glycosyl compound biosynthetic process	Biological process	7/143	179/15003	0.00164016	0.0235313	0.0202598	AT1G24100/AT2G46650/AT3G11630/AT3G60370/AT4G14880/AT4G39940/AT5G06290	7
GO:1901657	glycosyl compound metabolic process	Biological process	8/143	231/15003	0.00167551	0.0235576	0.0202824	AT1G24100/AT2G46650/AT3G11630/AT3G60370/AT4G14880/AT4G39940/AT5G06290/AT5G18860	8
GO:0009658	chloroplast organization	Biological process	8/143	234/15003	0.00181694	0.0250453	0.0215633	AT1G11870/AT1G35680/AT1G62780/AT2G30695/AT3G51140/AT3G60370/AT3G63190/AT5G55220	8
GO:0015994	chlorophyll metabolic process	Biological process	7/143	188/15003	0.00216701	0.0288038	0.0247992	AT1G32990/AT2G02500/AT2G37660/AT3G15190/AT3G62030/AT4G02530/AT4G34190	7
GO:0006733	oxidoreduction coenzyme metabolic process	Biological process	11/143	417/15003	0.00217155	0.0288038	0.0247992	AT1G62780/AT2G02500/AT2G24090/AT3G55330/AT3G62030/AT3G63190/AT4G02530/AT4G14880/AT4G34190/AT5G06290/AT5G14910	11
GO:0009684	indoleacetic acid biosynthetic process	Biological process	5/143	100/15003	0.00267412	0.0341421	0.0293954	AT1G24100/AT2G44650/AT2G46650/AT4G14880/AT4G39940	5
GO:0009683	indoleacetic acid metabolic process	Biological process	5/143	101/15003	0.0027922	0.0341421	0.0293954	AT1G24100/AT2G44650/AT2G46650/AT4G14880/AT4G39940	5
GO:0016109	tetraterpenoid biosynthetic process	Biological process	5/143	101/15003	0.0027922	0.0341421	0.0293954	AT1G55480/AT2G02500/AT4G02530/AT5G52570/AT5G55220	5
GO:0016117	carotenoid biosynthetic process	Biological process	5/143	101/15003	0.0027922	0.0341421	0.0293954	AT1G55480/AT2G02500/AT4G02530/AT5G52570/AT5G55220	5
GO:1901606	alpha-amino acid catabolic process	Biological process	6/143	149/15003	0.00303904	0.0341421	0.0293954	AT1G24100/AT2G02500/AT2G44650/AT2G46650/AT3G62030/AT4G39940	6
GO:0016143	S-glycoside metabolic process	Biological process	7/143	200/15003	0.00306278	0.0341421	0.0293954	AT1G24100/AT2G46650/AT3G11630/AT3G60370/AT4G14880/AT4G39940/AT5G06290	7
GO:0019757	glycosinolate metabolic process	Biological process	7/143	200/15003	0.00306278	0.0341421	0.0293954	AT1G24100/AT2G46650/AT3G11630/AT3G60370/AT4G14880/AT4G39940/AT5G06290	7
GO:0019760	glucosinolate metabolic process	Biological process	7/143	200/15003	0.00306278	0.0341421	0.0293954	AT1G24100/AT2G46650/AT3G11630/AT3G60370/AT4G14880/AT4G39940/AT5G06290	7
GO:0009063	cellular amino acid catabolic process	Biological process	6/143	150/15003	0.00314134	0.0341421	0.0293954	AT1G24100/AT2G02500/AT2G44650/AT2G46650/AT3G62030/AT4G39940	6
GO:0009902	chloroplast relocation	Biological process	5/143	104/15003	0.0031691	0.0341421	0.0293954	AT1G11870/AT1G35680/AT1G62780/AT3G60370/AT5G55220	5
GO:0051667	establishment of plastid localization	Biological process	5/143	104/15003	0.0031691	0.0341421	0.0293954	AT1G11870/AT1G35680/AT1G62780/AT3G60370/AT5G55220	5
GO:0016108	tetraterpenoid metabolic process	Biological process	5/143	105/15003	0.00330251	0.0341421	0.0293954	AT1G55480/AT2G02500/AT4G02530/AT5G52570/AT5G55220	5
GO:0016116	carotenoid metabolic process	Biological process	5/143	105/15003	0.00330251	0.0341421	0.0293954	AT1G55480/AT2G02500/AT4G02530/AT5G52570/AT5G55220	5
GO:0019750	chloroplast localization	Biological process	5/143	105/15003	0.00330251	0.0341421	0.0293954	AT1G11870/AT1G35680/AT1G62780/AT3G60370/AT5G55220	5
GO:0051644	plastid localization	Biological process	5/143	105/15003	0.00330251	0.0341421	0.0293954	AT1G11870/AT1G35680/AT1G62780/AT3G60370/AT5G55220	5
GO:0051656	establishment of organelle localization	Biological process	5/143	107/15003	0.00358138	0.0364886	0.0314156	AT1G11870/AT1G35680/AT1G62780/AT3G60370/AT5G55220	5
GO:0018208	peptidyl-proline modification	Biological process	3/143	33/15003	0.00375244	0.0376852	0.0324459	AT3G60370/AT3G62030/AT5G13410	3
GO:0032544	plastid translation	Biological process	2/143	10/15003	0.00386124	0.0382317	0.0329164	AT3G63190/AT5G54600	2
GO:0009851	auxin biosynthetic process	Biological process	5/143	110/15003	0.00403085	0.0393568	0.0338851	AT1G24100/AT2G44650/AT2G46650/AT4G14880/AT4G39940	5
GO:0006569	tryptophan catabolic process	Biological process	4/143	71/15003	0.00469173	0.0445714	0.0383747	AT1G24100/AT2G44650/AT2G46650/AT4G39940	4
GO:0046218	indolalkylamine catabolic process	Biological process	4/143	71/15003	0.00469173	0.0445714	0.0383747	AT1G24100/AT2G44650/AT2G46650/AT4G39940	4
GO:0042793	transcription from plastid promoter	Biological process	4/143	72/15003	0.00493156	0.0462252	0.0397986	AT1G11870/AT1G35680/AT3G60370/AT5G65220	4
GO:0042436	indole-containing compound catabolic process	Biological process	4/143	73/15003	0.00517949	0.0479103	0.0412494	AT1G24100/AT2G44650/AT2G46650/AT4G39940	4
GO:0003735	structural constituent of ribosome	Molecular function	18/145	318/14384	3.24736e-09	4.1891e-07	4.06775e-07	AT1G14205/AT1G29070/AT1G32990/AT1G35680/AT1G48350/AT1G64510/AT1G74970/AT2G24090/AT2G33450/AT2G33800/AT3G15190/AT3G25920/AT3G44890/AT4G01310/AT5G14320/AT5G47190/AT5G54600/AT5G65220	18
GO:0005198	structural molecule activity	Molecular function	19/145	399/14384	1.9412e-08	1.25207e-06	1.2158e-06	AT1G14205/AT1G29070/AT1G32990/AT1G35680/AT1G48350/AT1G64510/AT1G73910/AT1G74970/AT2G24090/AT2G33450/AT2G33800/AT3G15190/AT3G25920/AT3G44890/AT4G01310/AT5G14320/AT5G47190/AT5G54600/AT5G65220	19
GO:0003755	peptidyl-prolyl cis-trans isomerase activity	Molecular function	5/145	52/14384	0.000172457	0.00741566	0.00720085	AT3G15520/AT3G60370/AT3G62030/AT5G13410/AT5G55220	5
GO:0016859	cis-trans isomerase activity	Molecular function	5/145	56/14384	0.000245414	0.00791461	0.00768534	AT3G15520/AT3G60370/AT3G62030/AT5G13410/AT5G55220	5
GO:0016853	isomerase activity	Molecular function	8/145	192/14384	0.000730808	0.0188548	0.0183087	AT1G11530/AT1G64440/AT3G15520/AT3G60370/AT3G62030/AT5G13410/AT5G19370/AT5G55220	8
GO:0016209	antioxidant activity	Molecular function	5/145	77/14384	0.0010719	0.0230458	0.0223782	AT1G35720/AT3G11630/AT4G25100/AT4G31870/AT5G06290	5
GO:0005840	ribosome	Cellular component	19/169	386/17310	7.72414e-09	6.02483e-07	4.63448e-07	AT1G14205/AT1G29070/AT1G32990/AT1G35680/AT1G48350/AT1G64510/AT1G74970/AT2G24090/AT2G33450/AT2G33800/AT3G15190/AT3G25920/AT3G44890/AT3G62030/AT4G01310/AT5G14320/AT5G47190/AT5G54600/AT5G65220	19
GO:0009579	thylakoid	Cellular component	20/169	489/17310	6.68927e-08	2.23356e-06	1.71812e-06	AT1G35720/AT1G55480/AT1G64510/AT2G33800/AT2G37660/AT2G42130/AT3G11630/AT3G15520/AT3G55330/AT3G60370/AT3G62030/AT3G63190/AT4G02530/AT4G13500/AT4G24770/AT4G25100/AT4G34190/AT5G13410/AT5G14740/AT5G14910	20
GO:1990904	ribonucleoprotein complex	Cellular component	19/169	449/17310	8.59061e-08	2.23356e-06	1.71812e-06	AT1G14205/AT1G29070/AT1G32990/AT1G35680/AT1G48350/AT1G64510/AT1G74970/AT2G24090/AT2G33450/AT2G33800/AT3G15190/AT3G25920/AT3G44890/AT3G62030/AT4G01310/AT5G14320/AT5G47190/AT5G54600/AT5G65220	19
GO:0009534	chloroplast thylakoid	Cellular component	15/169	413/17310	1.33645e-05	0.000208486	0.000160374	AT1G55480/AT1G64510/AT2G33800/AT2G42130/AT3G15520/AT3G55330/AT3G60370/AT3G62030/AT4G02530/AT4G13500/AT4G24770/AT4G34190/AT5G13410/AT5G14740/AT5G14910	15
GO:0031976	plastid thylakoid	Cellular component	15/169	413/17310	1.33645e-05	0.000208486	0.000160374	AT1G55480/AT1G64510/AT2G33800/AT2G42130/AT3G15520/AT3G55330/AT3G60370/AT3G62030/AT4G02530/AT4G13500/AT4G24770/AT4G34190/AT5G13410/AT5G14740/AT5G14910	15
GO:0009535	chloroplast thylakoid membrane	Cellular component	12/169	312/17310	5.80855e-05	0.000644498	0.000495767	AT1G55480/AT1G64510/AT2G33800/AT3G15520/AT3G55330/AT3G62030/AT4G02530/AT4G24770/AT4G34190/AT5G13410/AT5G14740/AT5G14910	12
GO:0055035	plastid thylakoid membrane	Cellular component	12/169	314/17310	6.17557e-05	0.000644498	0.000495767	AT1G55480/AT1G64510/AT2G33800/AT3G15520/AT3G55330/AT3G62030/AT4G02530/AT4G24770/AT4G34190/AT5G13410/AT5G14740/AT5G14910	12
GO:0044436	thylakoid part	Cellular component	13/169	367/17310	6.61023e-05	0.000644498	0.000495767	AT1G55480/AT1G64510/AT2G33800/AT3G15520/AT3G55330/AT3G60370/AT3G62030/AT4G02530/AT4G24770/AT4G34190/AT5G13410/AT5G14740/AT5G14910	13
GO:0042651	thylakoid membrane	Cellular component	12/169	328/17310	9.35341e-05	0.000750856	0.000577582	AT1G55480/AT1G64510/AT2G33800/AT3G15520/AT3G55330/AT3G62030/AT4G02530/AT4G24770/AT4G34190/AT5G13410/AT5G14740/AT5G14910	12
GO:0034357	photosynthetic membrane	Cellular component	12/169	329/17310	9.62636e-05	0.000750856	0.000577582	AT1G55480/AT1G64510/AT2G33800/AT3G15520/AT3G55330/AT3G62030/AT4G02530/AT4G24770/AT4G34190/AT5G13410/AT5G14740/AT5G14910	12
GO:0031977	thylakoid lumen	Cellular component	6/169	87/17310	0.000208205	0.00147636	0.00113566	AT3G15520/AT3G55330/AT3G60370/AT3G62030/AT4G02530/AT5G13410	6
GO:0009543	chloroplast thylakoid lumen	Cellular component	5/169	70/17310	0.000606293	0.00363776	0.00279827	AT3G15520/AT3G55330/AT3G60370/AT4G02530/AT5G13410	5
GO:0031978	plastid thylakoid lumen	Cellular component	5/169	70/17310	0.000606293	0.00363776	0.00279827	AT3G15520/AT3G55330/AT3G60370/AT4G02530/AT5G13410	5
GO:0048046	apoplast	Cellular component	9/169	267/17310	0.00126354	0.00703975	0.00541519	AT1G08200/AT1G35720/AT2G37660/AT3G11630/AT3G62030/AT4G14880/AT5G06290/AT5G14740/AT5G18860	9
GO:0009547	plastid ribosome	Cellular component	3/169	25/17310	0.00179542	0.00933619	0.00718169	AT1G74970/AT3G25920/AT3G44890	3
GO:0000313	organellar ribosome	Cellular component	3/169	32/17310	0.00368314	0.0179553	0.0138118	AT1G74970/AT3G25920/AT3G44890	3
GO:0000311	plastid large ribosomal subunit	Cellular component	2/169	13/17310	0.00688671	0.0315978	0.024306	AT3G25920/AT3G44890	2
GO:0000315	organellar large ribosomal subunit	Cellular component	2/169	14/17310	0.00798325	0.0345941	0.0266108	AT3G25920/AT3G44890	2
GO:0015934	large ribosomal subunit	Cellular component	5/169	141/17310	0.012474	0.0496921	0.0382247	AT1G32990/AT3G25920/AT3G44890/AT4G01310/AT5G54600	5
GO:0044391	ribosomal subunit	Cellular component	7/169	255/17310	0.0127416	0.0496921	0.0382247	AT1G32990/AT1G74970/AT3G25920/AT3G44890/AT4G01310/AT5G14320/AT5G54600	7

## Sheet: Exclusive-Cvi-O3-up
ID	Description	Category	GeneRatio	BgRatio	pvalue	p.adjust	qvalue	geneID	Count
GO:0000904	cell morphogenesis involved in differentiation	Biological process	26/547	268/15003	5.66253e-06	0.00652323	0.00644932	AT1G03010/AT1G05630/AT1G16360/AT1G19220/AT1G27380/AT1G64570/AT1G76850/AT2G02480/AT2G34650/AT2G34790/AT3G07160/AT3G10540/AT3G18780/AT3G28630/AT3G45280/AT3G59530/AT4G01290/AT4G19600/AT4G22910/AT4G24580/AT4G26690/AT4G38230/AT5G10660/AT5G12290/AT5G17020/AT5G39420	26
GO:0009860	pollen tube growth	Biological process	15/547	113/15003	1.47854e-05	0.00851639	0.0084199	AT1G03010/AT1G05630/AT1G16360/AT1G27380/AT1G76850/AT3G07160/AT3G10540/AT3G28630/AT3G45280/AT3G59530/AT4G24580/AT4G38230/AT5G10660/AT5G17020/AT5G39420	15
GO:0048868	pollen tube development	Biological process	16/547	139/15003	4.6902e-05	0.0180104	0.0178063	AT1G03010/AT1G05630/AT1G16360/AT1G27380/AT1G76850/AT3G07160/AT3G10540/AT3G28630/AT3G45280/AT3G59530/AT4G24580/AT4G38230/AT5G03080/AT5G10660/AT5G17020/AT5G39420	16
GO:0009826	unidimensional cell growth	Biological process	26/547	326/15003	0.000161432	0.035576	0.0351729	AT1G03010/AT1G05630/AT1G16360/AT1G21270/AT1G27380/AT1G76850/AT2G20140/AT3G02170/AT3G07160/AT3G10540/AT3G18780/AT3G28630/AT3G45280/AT3G45960/AT3G45970/AT3G59530/AT4G16780/AT4G22910/AT4G24580/AT4G26690/AT4G38210/AT4G38230/AT5G04240/AT5G10660/AT5G17020/AT5G39420	26
GO:0009827	plant-type cell wall modification	Biological process	11/547	82/15003	0.000183536	0.035576	0.0351729	AT1G05630/AT1G16360/AT3G10540/AT3G45280/AT3G45960/AT3G45970/AT3G59530/AT4G24580/AT4G38210/AT4G38230/AT5G10660	11
GO:0060560	developmental growth involved in morphogenesis	Biological process	30/547	404/15003	0.000185292	0.035576	0.0351729	AT1G03010/AT1G05630/AT1G16360/AT1G21270/AT1G24100/AT1G27380/AT1G74380/AT1G76850/AT2G20140/AT2G34650/AT3G02170/AT3G05490/AT3G07160/AT3G10540/AT3G18780/AT3G28630/AT3G45280/AT3G45960/AT3G45970/AT3G59530/AT4G16780/AT4G22910/AT4G24580/AT4G26690/AT4G38210/AT4G38230/AT5G04240/AT5G10660/AT5G17020/AT5G39420	30
ID	Description		GeneRatio	BgRatio	pvalue	p.adjust	qvalue	geneID	Count
GO:0042578	phosphoric ester hydrolase activity	Molecular function	26/546	287/14384	3.77045e-05	0.0114245	0.0113113	AT1G05630/AT1G07430/AT1G13900/AT1G17710/AT1G23870/AT1G53710/AT1G55180/AT1G76900/AT1G78090/AT3G09560/AT3G10550/AT3G20520/AT3G51470/AT4G21670/AT4G25150/AT4G26690/AT5G01700/AT5G03080/AT5G10100/AT5G36250/AT5G41080/AT5G43380/AT5G51260/AT5G57140/AT5G58690/AT5G66080	26

## Sheet: Exclusive-Cvi-O3-down
ID	Description	Category	GeneRatio	BgRatio	pvalue	p.adjust	qvalue	geneID	Count
GO:0006220	pyrimidine nucleotide metabolic process	Biological process	49/1460	134/15003	3.81616e-17	2.78961e-14	2.63717e-14	AT1G04170/AT1G13030/AT1G15440/AT1G19520/AT1G23280/AT1G24310/AT1G26460/AT1G48570/AT1G48630/AT1G48920/AT1G56110/AT1G59990/AT1G63660/AT1G63810/AT1G71850/AT2G17250/AT2G30970/AT2G34260/AT2G37020/AT2G40660/AT3G03960/AT3G05060/AT3G06530/AT3G06930/AT3G07430/AT3G12270/AT3G15460/AT3G18130/AT3G18600/AT3G18680/AT3G19120/AT3G20000/AT3G44750/AT3G49080/AT3G55510/AT3G57940/AT4G04940/AT4G05410/AT4G25630/AT4G26780…	49
GO:0006221	pyrimidine nucleotide biosynthetic process	Biological process	49/1460	134/15003	3.81616e-17	2.78961e-14	2.63717e-14	AT1G04170/AT1G13030/AT1G15440/AT1G19520/AT1G23280/AT1G24310/AT1G26460/AT1G48570/AT1G48630/AT1G48920/AT1G56110/AT1G59990/AT1G63660/AT1G63810/AT1G71850/AT2G17250/AT2G30970/AT2G34260/AT2G37020/AT2G40660/AT3G03960/AT3G05060/AT3G06530/AT3G06930/AT3G07430/AT3G12270/AT3G15460/AT3G18130/AT3G18600/AT3G18680/AT3G19120/AT3G20000/AT3G44750/AT3G49080/AT3G55510/AT3G57940/AT4G04940/AT4G05410/AT4G25630/AT4G26780…	49
GO:0009218	pyrimidine ribonucleotide metabolic process	Biological process	48/1460	133/15003	1.47621e-16	5.39555e-14	5.1007e-14	AT1G04170/AT1G13030/AT1G15440/AT1G19520/AT1G23280/AT1G24310/AT1G26460/AT1G48570/AT1G48630/AT1G48920/AT1G56110/AT1G59990/AT1G63660/AT1G63810/AT1G71850/AT2G17250/AT2G30970/AT2G34260/AT2G37020/AT2G40660/AT3G03960/AT3G05060/AT3G06530/AT3G06930/AT3G07430/AT3G12270/AT3G15460/AT3G18130/AT3G18600/AT3G19120/AT3G20000/AT3G44750/AT3G49080/AT3G55510/AT3G57940/AT4G04940/AT4G05410/AT4G25630/AT4G26780/AT4G26900…	48
GO:0009220	pyrimidine ribonucleotide biosynthetic process	Biological process	48/1460	133/15003	1.47621e-16	5.39555e-14	5.1007e-14	AT1G04170/AT1G13030/AT1G15440/AT1G19520/AT1G23280/AT1G24310/AT1G26460/AT1G48570/AT1G48630/AT1G48920/AT1G56110/AT1G59990/AT1G63660/AT1G63810/AT1G71850/AT2G17250/AT2G30970/AT2G34260/AT2G37020/AT2G40660/AT3G03960/AT3G05060/AT3G06530/AT3G06930/AT3G07430/AT3G12270/AT3G15460/AT3G18130/AT3G18600/AT3G19120/AT3G20000/AT3G44750/AT3G49080/AT3G55510/AT3G57940/AT4G04940/AT4G05410/AT4G25630/AT4G26780/AT4G26900…	48
GO:0072528	pyrimidine-containing compound biosynthetic process	Biological process	49/1460	141/15003	4.16958e-16	1.21919e-13	1.15256e-13	AT1G04170/AT1G13030/AT1G15440/AT1G19520/AT1G23280/AT1G24310/AT1G26460/AT1G48570/AT1G48630/AT1G48920/AT1G56110/AT1G59990/AT1G63660/AT1G63810/AT1G71850/AT2G17250/AT2G30970/AT2G34260/AT2G37020/AT2G40660/AT3G03960/AT3G05060/AT3G06530/AT3G06930/AT3G07430/AT3G12270/AT3G15460/AT3G18130/AT3G18600/AT3G18680/AT3G19120/AT3G20000/AT3G44750/AT3G49080/AT3G55510/AT3G57940/AT4G04940/AT4G05410/AT4G25630/AT4G26780…	49
GO:0072527	pyrimidine-containing compound metabolic process	Biological process	50/1460	147/15003	5.70372e-16	1.38981e-13	1.31386e-13	AT1G04170/AT1G13030/AT1G15440/AT1G19520/AT1G23280/AT1G24310/AT1G26460/AT1G48570/AT1G48630/AT1G48920/AT1G56110/AT1G59990/AT1G63660/AT1G63810/AT1G71850/AT2G17250/AT2G30970/AT2G34260/AT2G37020/AT2G40660/AT2G44750/AT3G03960/AT3G05060/AT3G06530/AT3G06930/AT3G07430/AT3G12270/AT3G15460/AT3G18130/AT3G18600/AT3G18680/AT3G19120/AT3G20000/AT3G44750/AT3G49080/AT3G55510/AT3G57940/AT4G04940/AT4G05410/AT4G25630…	50
GO:0009165	nucleotide biosynthetic process	Biological process	100/1460	450/15003	1.24106e-15	2.59205e-13	2.4504e-13	AT1G04170/AT1G04410/AT1G07370/AT1G09830/AT1G11840/AT1G11910/AT1G13030/AT1G14810/AT1G15440/AT1G19520/AT1G20960/AT1G23190/AT1G23280/AT1G23410/AT1G24310/AT1G26460/AT1G28395/AT1G31860/AT1G32380/AT1G47128/AT1G48570/AT1G48630/AT1G48920/AT1G49760/AT1G50200/AT1G56110/AT1G59990/AT1G63660/AT1G63810/AT1G64550/AT1G71850/AT1G75330/AT1G78590/AT1G78900/AT1G79530/AT2G17250/AT2G24050/AT2G27840/AT2G30970/AT2G34260…	100
GO:1901293	nucleoside phosphate biosynthetic process	Biological process	100/1460	451/15003	1.44793e-15	2.64609e-13	2.50149e-13	AT1G04170/AT1G04410/AT1G07370/AT1G09830/AT1G11840/AT1G11910/AT1G13030/AT1G14810/AT1G15440/AT1G19520/AT1G20960/AT1G23190/AT1G23280/AT1G23410/AT1G24310/AT1G26460/AT1G28395/AT1G31860/AT1G32380/AT1G47128/AT1G48570/AT1G48630/AT1G48920/AT1G49760/AT1G50200/AT1G56110/AT1G59990/AT1G63660/AT1G63810/AT1G64550/AT1G71850/AT1G75330/AT1G78590/AT1G78900/AT1G79530/AT2G17250/AT2G24050/AT2G27840/AT2G30970/AT2G34260…	100
GO:0001510	RNA methylation	Biological process	54/1460	172/15003	1.96797e-15	3.19686e-13	3.02215e-13	AT1G15440/AT1G18850/AT1G23280/AT1G25260/AT1G26910/AT1G34030/AT1G48630/AT1G48920/AT1G54690/AT1G56110/AT1G63660/AT1G80750/AT2G21580/AT2G27840/AT2G28600/AT2G32060/AT2G37990/AT2G47790/AT3G03960/AT3G05060/AT3G06530/AT3G07050/AT3G07750/AT3G11964/AT3G12270/AT3G15460/AT3G16080/AT3G16810/AT3G18130/AT3G18600/AT3G20000/AT3G21540/AT3G22660/AT3G44590/AT3G44750/AT3G46210/AT3G46560/AT3G53430/AT3G55510/AT3G56070…	54
GO:0006606	protein import into nucleus	Biological process	37/1460	99/15003	1.2608e-13	1.84329e-11	1.74256e-11	AT1G03530/AT1G04190/AT1G06720/AT1G07840/AT1G15440/AT1G16280/AT1G24310/AT1G59760/AT1G63660/AT1G64550/AT1G72560/AT2G19080/AT2G28450/AT2G37990/AT2G40430/AT2G40700/AT3G11964/AT3G12270/AT3G12390/AT3G16810/AT3G21540/AT3G22660/AT3G44600/AT3G56990/AT3G57660/AT3G57940/AT3G62940/AT4G04940/AT4G05410/AT4G28200/AT4G30930/AT5G06000/AT5G09840/AT5G15810/AT5G17270/AT5G22330/AT5G58590	37
GO:0051170	nuclear import	Biological process	37/1460	102/15003	3.70441e-13	4.9235e-11	4.65445e-11	AT1G03530/AT1G04190/AT1G06720/AT1G07840/AT1G15440/AT1G16280/AT1G24310/AT1G59760/AT1G63660/AT1G64550/AT1G72560/AT2G19080/AT2G28450/AT2G37990/AT2G40430/AT2G40700/AT3G11964/AT3G12270/AT3G12390/AT3G16810/AT3G21540/AT3G22660/AT3G44600/AT3G56990/AT3G57660/AT3G57940/AT3G62940/AT4G04940/AT4G05410/AT4G28200/AT4G30930/AT5G06000/AT5G09840/AT5G15810/AT5G17270/AT5G22330/AT5G58590	37
GO:0034504	protein localization to nucleus	Biological process	37/1460	104/15003	7.391e-13	9.00471e-11	8.51262e-11	AT1G03530/AT1G04190/AT1G06720/AT1G07840/AT1G15440/AT1G16280/AT1G24310/AT1G59760/AT1G63660/AT1G64550/AT1G72560/AT2G19080/AT2G28450/AT2G37990/AT2G40430/AT2G40700/AT3G11964/AT3G12270/AT3G12390/AT3G16810/AT3G21540/AT3G22660/AT3G44600/AT3G56990/AT3G57660/AT3G57940/AT3G62940/AT4G04940/AT4G05410/AT4G28200/AT4G30930/AT5G06000/AT5G09840/AT5G15810/AT5G17270/AT5G22330/AT5G58590	37
GO:0009259	ribonucleotide metabolic process	Biological process	78/1460	371/15003	3.46239e-11	3.89386e-09	3.68107e-09	AT1G04170/AT1G04410/AT1G11840/AT1G11910/AT1G13030/AT1G15440/AT1G19520/AT1G23190/AT1G23280/AT1G24310/AT1G26460/AT1G47128/AT1G48570/AT1G48630/AT1G48920/AT1G50200/AT1G56110/AT1G59990/AT1G63660/AT1G63810/AT1G64550/AT1G71850/AT1G78900/AT1G79530/AT2G17250/AT2G30970/AT2G34260/AT2G37020/AT2G40660/AT3G03960/AT3G05060/AT3G06310/AT3G06530/AT3G06930/AT3G07430/AT3G12260/AT3G12270/AT3G15460/AT3G16890/AT3G18130…	78
GO:0009260	ribonucleotide biosynthetic process	Biological process	74/1460	351/15003	9.72733e-11	9.4809e-09	8.96279e-09	AT1G04170/AT1G04410/AT1G11840/AT1G11910/AT1G13030/AT1G15440/AT1G19520/AT1G23190/AT1G23280/AT1G24310/AT1G26460/AT1G47128/AT1G48570/AT1G48630/AT1G48920/AT1G50200/AT1G56110/AT1G59990/AT1G63660/AT1G63810/AT1G64550/AT1G71850/AT1G78900/AT1G79530/AT2G17250/AT2G30970/AT2G34260/AT2G37020/AT2G40660/AT3G03960/AT3G05060/AT3G06530/AT3G06930/AT3G07430/AT3G12260/AT3G12270/AT3G15460/AT3G18130/AT3G18600/AT3G19120…	74
GO:0046390	ribose phosphate biosynthetic process	Biological process	74/1460	351/15003	9.72733e-11	9.4809e-09	8.96279e-09	AT1G04170/AT1G04410/AT1G11840/AT1G11910/AT1G13030/AT1G15440/AT1G19520/AT1G23190/AT1G23280/AT1G24310/AT1G26460/AT1G47128/AT1G48570/AT1G48630/AT1G48920/AT1G50200/AT1G56110/AT1G59990/AT1G63660/AT1G63810/AT1G64550/AT1G71850/AT1G78900/AT1G79530/AT2G17250/AT2G30970/AT2G34260/AT2G37020/AT2G40660/AT3G03960/AT3G05060/AT3G06530/AT3G06930/AT3G07430/AT3G12260/AT3G12270/AT3G15460/AT3G18130/AT3G18600/AT3G19120…	74
GO:0006913	nucleocytoplasmic transport	Biological process	42/1460	151/15003	1.99542e-10	1.71606e-08	1.62228e-08	AT1G03530/AT1G04190/AT1G06720/AT1G07840/AT1G15440/AT1G16280/AT1G24310/AT1G50200/AT1G59760/AT1G63660/AT1G64550/AT1G72560/AT2G19080/AT2G28450/AT2G37990/AT2G40430/AT2G40700/AT2G42810/AT2G44950/AT3G10090/AT3G11964/AT3G12270/AT3G12390/AT3G16810/AT3G21540/AT3G22660/AT3G44600/AT3G56990/AT3G57660/AT3G57940/AT3G62940/AT4G04940/AT4G05410/AT4G28200/AT4G30930/AT5G05680/AT5G06000/AT5G09840/AT5G15810/AT5G17270…	42
GO:0051169	nuclear transport	Biological process	42/1460	151/15003	1.99542e-10	1.71606e-08	1.62228e-08	AT1G03530/AT1G04190/AT1G06720/AT1G07840/AT1G15440/AT1G16280/AT1G24310/AT1G50200/AT1G59760/AT1G63660/AT1G64550/AT1G72560/AT2G19080/AT2G28450/AT2G37990/AT2G40430/AT2G40700/AT2G42810/AT2G44950/AT3G10090/AT3G11964/AT3G12270/AT3G12390/AT3G16810/AT3G21540/AT3G22660/AT3G44600/AT3G56990/AT3G57660/AT3G57940/AT3G62940/AT4G04940/AT4G05410/AT4G28200/AT4G30930/AT5G05680/AT5G06000/AT5G09840/AT5G15810/AT5G17270…	42
GO:0009451	RNA modification	Biological process	65/1460	321/15003	7.42123e-09	6.02768e-07	5.69829e-07	AT1G11290/AT1G15440/AT1G18850/AT1G23280/AT1G25260/AT1G26910/AT1G34030/AT1G48630/AT1G48920/AT1G54690/AT1G56110/AT1G63660/AT1G74600/AT1G80750/AT1G80780/AT2G20540/AT2G21580/AT2G27840/AT2G28600/AT2G32060/AT2G37990/AT2G47790/AT3G03960/AT3G05060/AT3G06530/AT3G06790/AT3G07050/AT3G07750/AT3G11964/AT3G12270/AT3G15460/AT3G16080/AT3G16810/AT3G18130/AT3G18600/AT3G20000/AT3G21540/AT3G22660/AT3G44590/AT3G44750…	65
GO:0017038	protein import	Biological process	49/1460	215/15003	1.06185e-08	8.17062e-07	7.72412e-07	AT1G03530/AT1G04190/AT1G05940/AT1G06720/AT1G07840/AT1G15440/AT1G16280/AT1G17210/AT1G24310/AT1G59760/AT1G63660/AT1G64550/AT1G72560/AT2G04030/AT2G19080/AT2G28450/AT2G37990/AT2G40430/AT2G40700/AT3G06480/AT3G06960/AT3G11964/AT3G12270/AT3G12390/AT3G16810/AT3G21540/AT3G22660/AT3G44600/AT3G46740/AT3G51730/AT3G56990/AT3G57660/AT3G57940/AT3G62940/AT4G04940/AT4G05410/AT4G28200/AT4G30930/AT5G03280/AT5G06000…	49
GO:0006406	mRNA export from nucleus	Biological process	22/1460	60/15003	1.75213e-08	1.16437e-06	1.10074e-06	AT1G06720/AT1G15440/AT1G24310/AT1G50200/AT1G59760/AT1G64550/AT1G72560/AT2G19080/AT2G37990/AT2G40430/AT2G40700/AT2G44950/AT3G16810/AT3G21540/AT3G44600/AT3G56990/AT3G57660/AT4G05410/AT4G28200/AT5G15810/AT5G17270/AT5G58590	22
GO:0051028	mRNA transport	Biological process	22/1460	60/15003	1.75213e-08	1.16437e-06	1.10074e-06	AT1G06720/AT1G15440/AT1G24310/AT1G50200/AT1G59760/AT1G64550/AT1G72560/AT2G19080/AT2G37990/AT2G40430/AT2G40700/AT2G44950/AT3G16810/AT3G21540/AT3G44600/AT3G56990/AT3G57660/AT4G05410/AT4G28200/AT5G15810/AT5G17270/AT5G58590	22
GO:0071427	mRNA-containing ribonucleoprotein complex export from nucleus	Biological process	22/1460	60/15003	1.75213e-08	1.16437e-06	1.10074e-06	AT1G06720/AT1G15440/AT1G24310/AT1G50200/AT1G59760/AT1G64550/AT1G72560/AT2G19080/AT2G37990/AT2G40430/AT2G40700/AT2G44950/AT3G16810/AT3G21540/AT3G44600/AT3G56990/AT3G57660/AT4G05410/AT4G28200/AT5G15810/AT5G17270/AT5G58590	22
GO:0006611	protein export from nucleus	Biological process	24/1460	70/15003	1.83401e-08	1.16579e-06	1.10208e-06	AT1G06720/AT1G15440/AT1G24310/AT1G50200/AT1G59760/AT1G64550/AT1G72560/AT2G19080/AT2G37990/AT2G40430/AT2G40700/AT2G44950/AT3G10090/AT3G16810/AT3G21540/AT3G44600/AT3G56990/AT3G57660/AT4G05410/AT4G28200/AT5G05680/AT5G15810/AT5G17270/AT5G58590	24
GO:0051168	nuclear export	Biological process	24/1460	71/15003	2.51707e-08	1.3801e-06	1.30468e-06	AT1G06720/AT1G15440/AT1G24310/AT1G50200/AT1G59760/AT1G64550/AT1G72560/AT2G19080/AT2G37990/AT2G40430/AT2G40700/AT2G44950/AT3G10090/AT3G16810/AT3G21540/AT3G44600/AT3G56990/AT3G57660/AT4G05410/AT4G28200/AT5G05680/AT5G15810/AT5G17270/AT5G58590	24
GO:0031503	protein complex localization	Biological process	23/1460	66/15003	2.54875e-08	1.3801e-06	1.30468e-06	AT1G06720/AT1G15440/AT1G24310/AT1G50200/AT1G59760/AT1G64550/AT1G72560/AT2G19080/AT2G37990/AT2G40430/AT2G40700/AT2G44950/AT3G10090/AT3G16810/AT3G21540/AT3G44600/AT3G56990/AT3G57660/AT4G05410/AT4G28200/AT5G15810/AT5G17270/AT5G58590	23
GO:0071166	ribonucleoprotein complex localization	Biological process	23/1460	66/15003	2.54875e-08	1.3801e-06	1.30468e-06	AT1G06720/AT1G15440/AT1G24310/AT1G50200/AT1G59760/AT1G64550/AT1G72560/AT2G19080/AT2G37990/AT2G40430/AT2G40700/AT2G44950/AT3G10090/AT3G16810/AT3G21540/AT3G44600/AT3G56990/AT3G57660/AT4G05410/AT4G28200/AT5G15810/AT5G17270/AT5G58590	23
GO:0071426	ribonucleoprotein complex export from nucleus	Biological process	23/1460	66/15003	2.54875e-08	1.3801e-06	1.30468e-06	AT1G06720/AT1G15440/AT1G24310/AT1G50200/AT1G59760/AT1G64550/AT1G72560/AT2G19080/AT2G37990/AT2G40430/AT2G40700/AT2G44950/AT3G10090/AT3G16810/AT3G21540/AT3G44600/AT3G56990/AT3G57660/AT4G05410/AT4G28200/AT5G15810/AT5G17270/AT5G58590	23
GO:0006403	RNA localization	Biological process	23/1460	67/15003	3.5265e-08	1.61117e-06	1.52312e-06	AT1G06720/AT1G15440/AT1G24310/AT1G50200/AT1G59760/AT1G64550/AT1G72560/AT2G19080/AT2G37990/AT2G40430/AT2G40700/AT2G44950/AT3G10090/AT3G16810/AT3G21540/AT3G44600/AT3G56990/AT3G57660/AT4G05410/AT4G28200/AT5G15810/AT5G17270/AT5G58590	23
GO:0006405	RNA export from nucleus	Biological process	23/1460	67/15003	3.5265e-08	1.61117e-06	1.52312e-06	AT1G06720/AT1G15440/AT1G24310/AT1G50200/AT1G59760/AT1G64550/AT1G72560/AT2G19080/AT2G37990/AT2G40430/AT2G40700/AT2G44950/AT3G10090/AT3G16810/AT3G21540/AT3G44600/AT3G56990/AT3G57660/AT4G05410/AT4G28200/AT5G15810/AT5G17270/AT5G58590	23
GO:0050657	nucleic acid transport	Biological process	23/1460	67/15003	3.5265e-08	1.61117e-06	1.52312e-06	AT1G06720/AT1G15440/AT1G24310/AT1G50200/AT1G59760/AT1G64550/AT1G72560/AT2G19080/AT2G37990/AT2G40430/AT2G40700/AT2G44950/AT3G10090/AT3G16810/AT3G21540/AT3G44600/AT3G56990/AT3G57660/AT4G05410/AT4G28200/AT5G15810/AT5G17270/AT5G58590	23
GO:0050658	RNA transport	Biological process	23/1460	67/15003	3.5265e-08	1.61117e-06	1.52312e-06	AT1G06720/AT1G15440/AT1G24310/AT1G50200/AT1G59760/AT1G64550/AT1G72560/AT2G19080/AT2G37990/AT2G40430/AT2G40700/AT2G44950/AT3G10090/AT3G16810/AT3G21540/AT3G44600/AT3G56990/AT3G57660/AT4G05410/AT4G28200/AT5G15810/AT5G17270/AT5G58590	23
GO:0051236	establishment of RNA localization	Biological process	23/1460	67/15003	3.5265e-08	1.61117e-06	1.52312e-06	AT1G06720/AT1G15440/AT1G24310/AT1G50200/AT1G59760/AT1G64550/AT1G72560/AT2G19080/AT2G37990/AT2G40430/AT2G40700/AT2G44950/AT3G10090/AT3G16810/AT3G21540/AT3G44600/AT3G56990/AT3G57660/AT4G05410/AT4G28200/AT5G15810/AT5G17270/AT5G58590	23
GO:0009561	megagametogenesis	Biological process	40/1460	173/15003	1.55488e-07	6.88861e-06	6.51216e-06	AT1G01960/AT1G16280/AT1G34770/AT1G48580/AT1G51380/AT1G59760/AT1G77470/AT2G03670/AT2G04660/AT2G05120/AT2G20710/AT2G28450/AT2G28600/AT2G34260/AT2G35940/AT2G40700/AT2G45280/AT2G47990/AT3G03810/AT3G04820/AT3G10000/AT3G12270/AT3G12380/AT3G44600/AT3G48250/AT3G54350/AT3G56990/AT4G01990/AT4G14790/AT4G24270/AT4G28200/AT4G30930/AT5G15610/AT5G17270/AT5G22330/AT5G45140/AT5G45780/AT5G48030/AT5G52380/AT5G60040	40
GO:0009553	embryo sac development	Biological process	47/1460	221/15003	1.96407e-07	8.44551e-06	7.98398e-06	AT1G01960/AT1G15440/AT1G16280/AT1G34770/AT1G48580/AT1G51380/AT1G59760/AT1G77470/AT2G03670/AT2G04660/AT2G05120/AT2G20710/AT2G28450/AT2G28600/AT2G34260/AT2G35940/AT2G40700/AT2G45280/AT2G47990/AT3G03810/AT3G04820/AT3G10000/AT3G11964/AT3G12270/AT3G12380/AT3G44600/AT3G48250/AT3G54350/AT3G56990/AT4G01990/AT4G05410/AT4G14790/AT4G24270/AT4G28200/AT4G30930/AT4G31400/AT5G05970/AT5G15610/AT5G17270/AT5G22330…	47
GO:0009560	embryo sac egg cell differentiation	Biological process	32/1460	139/15003	2.91656e-06	0.000121829	0.000115171	AT1G34770/AT1G48580/AT1G51380/AT1G59760/AT1G77470/AT2G03670/AT2G05120/AT2G20710/AT2G28450/AT2G28600/AT2G40700/AT2G45280/AT2G47990/AT3G04820/AT3G12270/AT3G12380/AT3G44600/AT3G48250/AT3G54350/AT3G56990/AT4G01990/AT4G24270/AT4G28200/AT4G30930/AT5G15610/AT5G17270/AT5G22330/AT5G45140/AT5G45780/AT5G48030/AT5G52380/AT5G60040	32
GO:0048229	gametophyte development	Biological process	69/1460	412/15003	4.78875e-06	0.000194476	0.000183849	AT1G01960/AT1G09240/AT1G15440/AT1G16280/AT1G23190/AT1G31810/AT1G34770/AT1G48580/AT1G51380/AT1G59760/AT1G60870/AT1G77470/AT1G78900/AT1G79530/AT2G01820/AT2G03060/AT2G03670/AT2G04660/AT2G05120/AT2G20710/AT2G27380/AT2G28450/AT2G28600/AT2G31270/AT2G34260/AT2G35940/AT2G39880/AT2G40700/AT2G45280/AT2G47990/AT3G03810/AT3G04820/AT3G09090/AT3G10000/AT3G11964/AT3G12270/AT3G12380/AT3G22120/AT3G25100/AT3G44600…	69
GO:0007292	female gamete generation	Biological process	32/1460	145/15003	7.53146e-06	0.000297594	0.000281332	AT1G34770/AT1G48580/AT1G51380/AT1G59760/AT1G77470/AT2G03670/AT2G05120/AT2G20710/AT2G28450/AT2G28600/AT2G40700/AT2G45280/AT2G47990/AT3G04820/AT3G12270/AT3G12380/AT3G44600/AT3G48250/AT3G54350/AT3G56990/AT4G01990/AT4G24270/AT4G28200/AT4G30930/AT5G15610/AT5G17270/AT5G22330/AT5G45140/AT5G45780/AT5G48030/AT5G52380/AT5G60040	32
GO:0072594	establishment of protein localization to organelle	Biological process	75/1460	467/15003	8.92143e-06	0.00034324	0.000324483	AT1G02280/AT1G02370/AT1G03530/AT1G04190/AT1G05940/AT1G06720/AT1G07840/AT1G08190/AT1G11910/AT1G15310/AT1G15440/AT1G16280/AT1G17210/AT1G18850/AT1G24310/AT1G59760/AT1G63660/AT1G64550/AT1G72560/AT2G04030/AT2G17670/AT2G19080/AT2G28450/AT2G36070/AT2G37400/AT2G37990/AT2G40430/AT2G40700/AT2G45280/AT3G06480/AT3G06960/AT3G07750/AT3G11964/AT3G12270/AT3G12390/AT3G16810/AT3G18680/AT3G20000/AT3G21540/AT3G22660…	75
GO:0033365	protein localization to organelle	Biological process	75/1460	476/15003	1.76543e-05	0.000661811	0.000625645	AT1G02280/AT1G02370/AT1G03530/AT1G04190/AT1G05940/AT1G06720/AT1G07840/AT1G08190/AT1G11910/AT1G15310/AT1G15440/AT1G16280/AT1G17210/AT1G18850/AT1G24310/AT1G59760/AT1G63660/AT1G64550/AT1G72560/AT2G04030/AT2G17670/AT2G19080/AT2G28450/AT2G36070/AT2G37400/AT2G37990/AT2G40430/AT2G40700/AT2G45280/AT3G06480/AT3G06960/AT3G07750/AT3G11964/AT3G12270/AT3G12390/AT3G16810/AT3G18680/AT3G20000/AT3G21540/AT3G22660…	75
GO:0000741	karyogamy	Biological process	15/1460	48/15003	3.04708e-05	0.00107057	0.00101207	AT1G59760/AT2G28450/AT2G28600/AT2G34260/AT2G35940/AT2G47990/AT3G03810/AT3G04820/AT3G10000/AT3G12270/AT3G56990/AT4G28200/AT4G30930/AT5G22330/AT5G48030	15
GO:0048284	organelle fusion	Biological process	15/1460	48/15003	3.04708e-05	0.00107057	0.00101207	AT1G59760/AT2G28450/AT2G28600/AT2G34260/AT2G35940/AT2G47990/AT3G03810/AT3G04820/AT3G10000/AT3G12270/AT3G56990/AT4G28200/AT4G30930/AT5G22330/AT5G48030	15
GO:0015931	nucleobase-containing compound transport	Biological process	27/1460	121/15003	3.07551e-05	0.00107057	0.00101207	AT1G06720/AT1G07290/AT1G15440/AT1G24310/AT1G50200/AT1G59760/AT1G64550/AT1G72560/AT2G19080/AT2G37990/AT2G40430/AT2G40700/AT2G43240/AT2G44950/AT3G10090/AT3G16810/AT3G21540/AT3G44600/AT3G56990/AT3G57660/AT4G01100/AT4G05410/AT4G28200/AT4G28390/AT5G15810/AT5G17270/AT5G58590	27
GO:0022412	cellular process involved in reproduction in multicellular organism	Biological process	33/1460	166/15003	5.28836e-05	0.00179804	0.00169978	AT1G34770/AT1G48580/AT1G51380/AT1G59760/AT1G77470/AT2G03670/AT2G05120/AT2G20710/AT2G28450/AT2G28600/AT2G40700/AT2G45280/AT2G47990/AT3G04820/AT3G12270/AT3G12380/AT3G44600/AT3G48250/AT3G54350/AT3G56990/AT4G01990/AT4G24270/AT4G28200/AT4G30930/AT5G15610/AT5G17270/AT5G22330/AT5G45140/AT5G45780/AT5G48030/AT5G52380/AT5G59030/AT5G60040	33
GO:0007005	mitochondrion organization	Biological process	25/1460	121/15003	0.000219436	0.00729126	0.00689281	AT1G02370/AT1G18850/AT2G17670/AT2G19080/AT2G36070/AT2G37400/AT2G37990/AT2G40700/AT2G45280/AT3G05790/AT3G07750/AT3G20000/AT3G22660/AT3G46210/AT3G46560/AT3G57000/AT4G05410/AT4G26780/AT4G28200/AT5G06550/AT5G23250/AT5G41970/AT5G43970/AT5G61030/AT5G64050	25
GO:0007276	gamete generation	Biological process	34/1460	186/15003	0.000228402	0.00742053	0.00701502	AT1G34770/AT1G48580/AT1G51380/AT1G59760/AT1G77470/AT2G03670/AT2G04660/AT2G05120/AT2G20710/AT2G28450/AT2G28600/AT2G40700/AT2G45280/AT2G47990/AT3G04820/AT3G12270/AT3G12380/AT3G44600/AT3G48250/AT3G54350/AT3G56990/AT4G01990/AT4G24270/AT4G28200/AT4G30930/AT5G15610/AT5G17270/AT5G22330/AT5G45140/AT5G45780/AT5G48030/AT5G52380/AT5G59030/AT5G60040	34
GO:0006626	protein targeting to mitochondrion	Biological process	22/1460	103/15003	0.000313909	0.00956113	0.00903864	AT1G02370/AT1G18850/AT2G17670/AT2G19080/AT2G36070/AT2G37400/AT2G37990/AT2G40700/AT2G45280/AT3G07750/AT3G20000/AT3G22660/AT3G46210/AT3G46560/AT3G57000/AT4G26780/AT4G28200/AT5G06550/AT5G23250/AT5G41970/AT5G43970/AT5G61030	22
GO:0070585	protein localization to mitochondrion	Biological process	22/1460	103/15003	0.000313909	0.00956113	0.00903864	AT1G02370/AT1G18850/AT2G17670/AT2G19080/AT2G36070/AT2G37400/AT2G37990/AT2G40700/AT2G45280/AT3G07750/AT3G20000/AT3G22660/AT3G46210/AT3G46560/AT3G57000/AT4G26780/AT4G28200/AT5G06550/AT5G23250/AT5G41970/AT5G43970/AT5G61030	22
GO:0072655	establishment of protein localization to mitochondrion	Biological process	22/1460	103/15003	0.000313909	0.00956113	0.00903864	AT1G02370/AT1G18850/AT2G17670/AT2G19080/AT2G36070/AT2G37400/AT2G37990/AT2G40700/AT2G45280/AT3G07750/AT3G20000/AT3G22660/AT3G46210/AT3G46560/AT3G57000/AT4G26780/AT4G28200/AT5G06550/AT5G23250/AT5G41970/AT5G43970/AT5G61030	22
GO:0032504	multicellular organism reproduction	Biological process	55/1460	359/15003	0.000459374	0.0137062	0.0129572	AT1G01040/AT1G34770/AT1G47260/AT1G48580/AT1G51380/AT1G59760/AT1G67420/AT1G72560/AT1G73177/AT1G77470/AT2G03670/AT2G04660/AT2G05120/AT2G19930/AT2G20710/AT2G22840/AT2G27380/AT2G27840/AT2G28290/AT2G28450/AT2G28600/AT2G32940/AT2G38280/AT2G40700/AT2G44950/AT2G45280/AT2G47990/AT3G04820/AT3G12270/AT3G12380/AT3G20550/AT3G44600/AT3G44750/AT3G48250/AT3G54350/AT3G56990/AT4G01990/AT4G15900/AT4G21100/AT4G24270…	55
GO:0048609	multicellular organismal reproductive process	Biological process	52/1460	338/15003	0.000586793	0.0171578	0.0162202	AT1G01040/AT1G34770/AT1G47260/AT1G48580/AT1G51380/AT1G59760/AT1G72560/AT1G73177/AT1G77470/AT2G03670/AT2G04660/AT2G05120/AT2G19930/AT2G20710/AT2G22840/AT2G27380/AT2G27840/AT2G28290/AT2G28450/AT2G28600/AT2G38280/AT2G40700/AT2G44950/AT2G45280/AT2G47990/AT3G04820/AT3G12270/AT3G12380/AT3G20550/AT3G44600/AT3G44750/AT3G48250/AT3G54350/AT3G56990/AT4G01990/AT4G15900/AT4G21100/AT4G24270/AT4G26300/AT4G28200…	52
GO:0048831	regulation of shoot system development	Biological process	54/1460	357/15003	0.000701457	0.0201084	0.0190096	AT1G04190/AT1G13030/AT1G43850/AT1G44110/AT1G50200/AT1G59760/AT1G68800/AT1G69770/AT1G72560/AT1G73177/AT1G77470/AT2G19670/AT2G19930/AT2G27380/AT2G28290/AT2G31270/AT2G36740/AT2G37990/AT2G38280/AT2G40660/AT2G44950/AT3G03960/AT3G06930/AT3G12810/AT3G18600/AT3G20550/AT3G29350/AT3G42660/AT3G44600/AT3G57000/AT3G61250/AT4G00650/AT4G04885/AT4G10090/AT4G15900/AT4G22860/AT4G28200/AT4G29510/AT4G29830/AT4G31820…	54
GO:0019953	sexual reproduction	Biological process	40/1460	246/15003	0.000825593	0.0229818	0.0217259	AT1G31810/AT1G34770/AT1G48580/AT1G51380/AT1G59760/AT1G75890/AT1G77470/AT2G03670/AT2G04660/AT2G05120/AT2G20710/AT2G27380/AT2G28450/AT2G28600/AT2G40700/AT2G45280/AT2G47990/AT3G04820/AT3G12270/AT3G12380/AT3G22120/AT3G44600/AT3G48250/AT3G54350/AT3G56990/AT4G01990/AT4G04970/AT4G12620/AT4G24270/AT4G28200/AT4G30930/AT5G15610/AT5G17270/AT5G22330/AT5G45140/AT5G45780/AT5G48030/AT5G52380/AT5G59030/AT5G60040	40
GO:0006163	purine nucleotide metabolic process	Biological process	43/1460	270/15003	0.000833131	0.0229818	0.0217259	AT1G04410/AT1G09830/AT1G11840/AT1G11910/AT1G14810/AT1G23190/AT1G28395/AT1G47128/AT1G49760/AT1G50200/AT1G64550/AT1G75330/AT1G78900/AT1G79530/AT3G05060/AT3G06310/AT3G12260/AT3G16890/AT3G20390/AT3G23600/AT3G44750/AT3G52990/AT3G54320/AT3G55440/AT3G57150/AT3G58610/AT4G01100/AT4G16566/AT4G25630/AT4G26300/AT4G32520/AT4G39080/AT5G01310/AT5G04590/AT5G14050/AT5G23300/AT5G39730/AT5G47435/AT5G47810/AT5G49720…	43
GO:0090501	RNA phosphodiester bond hydrolysis	Biological process	8/1460	23/15003	0.00101662	0.0275239	0.0260198	AT1G01040/AT1G48920/AT2G17250/AT2G37990/AT3G07750/AT3G12670/AT3G44750/AT5G51660	8
GO:0044703	multi-organism reproductive process	Biological process	40/1460	250/15003	0.0011344	0.0301545	0.0285066	AT1G31810/AT1G34770/AT1G48580/AT1G51380/AT1G59760/AT1G75890/AT1G77470/AT2G03670/AT2G04660/AT2G05120/AT2G20710/AT2G27380/AT2G28450/AT2G28600/AT2G40700/AT2G45280/AT2G47990/AT3G04820/AT3G12270/AT3G12380/AT3G22120/AT3G44600/AT3G48250/AT3G54350/AT3G56990/AT4G01990/AT4G04970/AT4G12620/AT4G24270/AT4G28200/AT4G30930/AT5G15610/AT5G17270/AT5G22330/AT5G45140/AT5G45780/AT5G48030/AT5G52380/AT5G59030/AT5G60040	40
GO:0009909	regulation of flower development	Biological process	49/1460	325/15003	0.00129919	0.0339181	0.0320646	AT1G04190/AT1G13030/AT1G43850/AT1G44110/AT1G50200/AT1G59760/AT1G69770/AT1G72560/AT1G73177/AT1G77470/AT2G19670/AT2G19930/AT2G27380/AT2G28290/AT2G31270/AT2G36740/AT2G37990/AT2G38280/AT2G40660/AT2G44950/AT3G03960/AT3G06930/AT3G12810/AT3G18600/AT3G20550/AT3G42660/AT3G44600/AT3G57000/AT3G61250/AT4G00650/AT4G04885/AT4G15900/AT4G22860/AT4G28200/AT4G29510/AT4G29830/AT4G31820/AT5G06550/AT5G08180/AT5G15610…	49
GO:0006397	mRNA processing	Biological process	23/1460	123/15003	0.00162495	0.0416786	0.039401	AT1G10270/AT1G53720/AT1G59760/AT1G62930/AT1G77470/AT2G16940/AT2G22100/AT2G24590/AT2G35550/AT2G47790/AT3G18610/AT3G20550/AT3G23325/AT3G46210/AT3G46790/AT4G04885/AT4G04940/AT4G11130/AT4G20440/AT4G21900/AT4G28200/AT4G39260/AT5G51660	23
GO:0030422	production of siRNA involved in RNA interference	Biological process	25/1460	138/15003	0.00166175	0.0418876	0.0395985	AT1G01040/AT1G15310/AT1G24240/AT1G52310/AT1G59760/AT1G60860/AT1G67720/AT1G80070/AT2G04660/AT2G27840/AT2G28290/AT2G28380/AT2G32940/AT2G35550/AT3G08980/AT3G15390/AT3G20550/AT3G43920/AT3G46790/AT4G11130/AT4G15950/AT4G28200/AT5G13960/AT5G15920/AT5G56940	25
GO:0003723	RNA binding	Molecular function	70/1409	451/14384	6.61487e-05	0.0279809	0.0260417	AT1G01040/AT1G04170/AT1G13030/AT1G15310/AT1G16800/AT1G47500/AT1G49600/AT1G49760/AT1G53650/AT1G53720/AT1G53900/AT1G54290/AT1G60080/AT1G64810/AT1G72050/AT1G72320/AT1G72560/AT1G73490/AT1G76460/AT2G05830/AT2G22100/AT2G23350/AT2G24050/AT2G28380/AT2G32940/AT2G40660/AT3G05790/AT3G07750/AT3G11964/AT3G12680/AT3G16810/AT3G20550/AT3G23830/AT3G26618/AT3G43920/AT3G45630/AT3G46210/AT3G55280/AT3G56330/AT3G56860…	70
GO:0016741	transferase activity, transferring one-carbon groups	Molecular function	26/1409	126/14384	0.00018762	0.0317701	0.0295683	AT1G05830/AT1G19340/AT1G19640/AT1G51310/AT1G69526/AT1G69770/AT1G75330/AT1G78240/AT1G80860/AT2G19670/AT3G04380/AT3G06930/AT3G12270/AT3G56330/AT3G61530/AT4G10760/AT4G25730/AT4G29510/AT4G32520/AT5G13830/AT5G13960/AT5G15390/AT5G15810/AT5G23320/AT5G26880/AT5G47435	26
GO:0016887	ATPase activity	Molecular function	56/1409	362/14384	0.00037424	0.0317701	0.0295683	AT1G01040/AT1G04730/AT1G10130/AT1G16280/AT1G17260/AT1G20960/AT1G27880/AT1G27900/AT1G30410/AT1G31360/AT1G51380/AT1G59760/AT1G59990/AT1G62130/AT1G75630/AT1G77470/AT1G78900/AT1G79560/AT2G03670/AT2G14050/AT2G24520/AT2G25530/AT2G25610/AT2G28290/AT2G36070/AT2G40700/AT3G05790/AT3G06480/AT3G15120/AT3G18600/AT3G19740/AT3G21250/AT3G59140/AT3G60160/AT4G02070/AT4G14790/AT4G24710/AT4G28630/AT4G35740/AT4G38510…	56
GO:0008170	N-methyltransferase activity	Molecular function	9/1409	25/14384	0.000386339	0.0317701	0.0295683	AT1G05830/AT1G80860/AT2G19670/AT3G04380/AT3G06930/AT3G56330/AT4G29510/AT5G13960/AT5G15810	9
GO:0016811	hydrolase activity, acting on carbon-nitrogen (but not peptide) bonds, in linear amides	Molecular function	12/1409	42/14384	0.000505752	0.0317701	0.0295683	AT1G15390/AT1G44820/AT2G27840/AT3G18520/AT3G44750/AT4G38130/AT5G08100/AT5G22650/AT5G23230/AT5G47435/AT5G58240/AT5G60540	12
GO:0140098	NA	Molecular function	38/1409	224/14384	0.000543794	0.0317701	0.0295683	AT1G01040/AT1G09620/AT1G14610/AT1G27900/AT1G51310/AT1G60080/AT1G72550/AT1G80780/AT2G19930/AT2G24120/AT2G47250/AT3G02760/AT3G07750/AT3G20390/AT3G43920/AT3G46210/AT3G48110/AT3G52090/AT3G56330/AT3G57660/AT3G61620/AT4G11130/AT4G14790/AT4G21900/AT4G26300/AT4G39280/AT5G09380/AT5G14580/AT5G15390/AT5G15700/AT5G15810/AT5G26880/AT5G39840/AT5G42540/AT5G45140/AT5G59980/AT5G60040/AT5G64050	38
GO:0008026	ATP-dependent helicase activity	Molecular function	18/1409	80/14384	0.000600852	0.0317701	0.0295683	AT1G01040/AT1G16280/AT1G20960/AT1G27880/AT1G27900/AT1G31360/AT1G51380/AT1G59760/AT1G59990/AT2G40700/AT3G06480/AT3G18600/AT4G14790/AT4G35740/AT5G39840/AT5G60990/AT5G61140/AT5G63120	18
GO:0070035	purine NTP-dependent helicase activity	Molecular function	18/1409	80/14384	0.000600852	0.0317701	0.0295683	AT1G01040/AT1G16280/AT1G20960/AT1G27880/AT1G27900/AT1G31360/AT1G51380/AT1G59760/AT1G59990/AT2G40700/AT3G06480/AT3G18600/AT4G14790/AT4G35740/AT5G39840/AT5G60990/AT5G61140/AT5G63120	18
GO:0016810	hydrolase activity, acting on carbon-nitrogen (but not peptide) bonds	Molecular function	18/1409	81/14384	0.000703066	0.0330441	0.030754	AT1G15390/AT1G31860/AT1G44820/AT1G55090/AT2G22450/AT2G27840/AT2G38280/AT3G18520/AT3G44750/AT4G08900/AT4G38130/AT5G08100/AT5G12040/AT5G22650/AT5G23230/AT5G47435/AT5G58240/AT5G60540	18
GO:0008483	transaminase activity	Molecular function	12/1409	45/14384	0.000998025	0.0353741	0.0329225	AT1G08490/AT1G70560/AT1G77670/AT2G17630/AT2G28880/AT2G30970/AT3G08860/AT4G23600/AT4G31990/AT5G46180/AT5G51690/AT5G65780	12
GO:0016769	transferase activity, transferring nitrogenous groups	Molecular function	12/1409	45/14384	0.000998025	0.0353741	0.0329225	AT1G08490/AT1G70560/AT1G77670/AT2G17630/AT2G28880/AT2G30970/AT3G08860/AT4G23600/AT4G31990/AT5G46180/AT5G51690/AT5G65780	12
GO:0008168	methyltransferase activity	Molecular function	22/1409	111/14384	0.00100352	0.0353741	0.0329225	AT1G05830/AT1G19340/AT1G19640/AT1G51310/AT1G69526/AT1G69770/AT1G78240/AT1G80860/AT2G19670/AT3G04380/AT3G06930/AT3G12270/AT3G56330/AT4G10760/AT4G25730/AT4G29510/AT5G13830/AT5G13960/AT5G15390/AT5G15810/AT5G23320/AT5G26880	22
GO:0004532	exoribonuclease activity	Molecular function	6/1409	14/14384	0.00131284	0.0396666	0.0369175	AT1G60080/AT3G07750/AT3G46210/AT3G61620/AT5G14580/AT5G42540	6
GO:0016896	exoribonuclease activity, producing 5'-phosphomonoesters	Molecular function	6/1409	14/14384	0.00131284	0.0396666	0.0369175	AT1G60080/AT3G07750/AT3G46210/AT3G61620/AT5G14580/AT5G42540	6
GO:0005730	nucleolus	Cellular component	62/1734	283/17310	2.19847e-09	4.48487e-07	4.14237e-07	AT1G04050/AT1G07370/AT1G15440/AT1G18850/AT1G20960/AT1G24310/AT1G48920/AT1G54690/AT1G56110/AT1G65030/AT1G72050/AT1G72320/AT1G74060/AT1G80750/AT2G17250/AT2G19520/AT2G24590/AT2G27840/AT2G28740/AT2G37990/AT2G44510/AT2G46980/AT2G47990/AT3G04380/AT3G05060/AT3G07050/AT3G11500/AT3G11964/AT3G13470/AT3G16810/AT3G18130/AT3G18600/AT3G18610/AT3G21540/AT3G43920/AT3G44750/AT3G53170/AT3G56990/AT3G57150/AT3G62530…	62
GO:0031981	nuclear lumen	Cellular component	83/1734	449/17310	2.43374e-08	2.48241e-06	2.29283e-06	AT1G01040/AT1G04050/AT1G05055/AT1G07370/AT1G08260/AT1G08960/AT1G15440/AT1G16430/AT1G18850/AT1G20960/AT1G22770/AT1G24310/AT1G31360/AT1G48920/AT1G54690/AT1G56110/AT1G65030/AT1G65620/AT1G72050/AT1G72320/AT1G74060/AT1G80750/AT2G17250/AT2G19520/AT2G24590/AT2G27840/AT2G28740/AT2G37990/AT2G44510/AT2G46980/AT2G47990/AT3G01435/AT3G04380/AT3G05060/AT3G07050/AT3G11500/AT3G11964/AT3G12380/AT3G12810/AT3G13470…	83
GO:0000151	ubiquitin ligase complex	Cellular component	30/1734	161/17310	0.000608202	0.0327264	0.0302271	AT1G15440/AT1G36070/AT1G65030/AT1G73177/AT1G80710/AT2G04660/AT2G19520/AT2G34260/AT2G46340/AT2G47790/AT2G47990/AT3G18140/AT3G24800/AT3G44600/AT3G56990/AT4G04940/AT4G05410/AT4G15900/AT4G29830/AT4G34280/AT5G05970/AT5G12920/AT5G14050/AT5G14530/AT5G23430/AT5G42190/AT5G44280/AT5G48170/AT5G52820/AT5G57360	30
GO:0080008	Cul4-RING E3 ubiquitin ligase complex	Cellular component	23/1734	116/17310	0.001061	0.0327264	0.0302271	AT1G15440/AT1G36070/AT1G65030/AT1G80710/AT2G19520/AT2G34260/AT2G46340/AT2G47790/AT2G47990/AT3G18140/AT3G44600/AT3G56990/AT4G04940/AT4G05410/AT4G15900/AT4G29830/AT4G34280/AT5G05970/AT5G12920/AT5G14050/AT5G14530/AT5G23430/AT5G52820	23
GO:0019867	outer membrane	Cellular component	16/1734	69/17310	0.00107311	0.0327264	0.0302271	AT1G02280/AT2G11810/AT2G19080/AT2G38280/AT2G38670/AT2G43950/AT3G06960/AT3G16480/AT3G17970/AT3G20000/AT3G46740/AT3G49920/AT4G02482/AT5G15090/AT5G20300/AT5G43970	16
GO:0031968	organelle outer membrane	Cellular component	16/1734	69/17310	0.00107311	0.0327264	0.0302271	AT1G02280/AT2G11810/AT2G19080/AT2G38280/AT2G38670/AT2G43950/AT3G06960/AT3G16480/AT3G17970/AT3G20000/AT3G46740/AT3G49920/AT4G02482/AT5G15090/AT5G20300/AT5G43970	16
GO:0031461	cullin-RING ubiquitin ligase complex	Cellular component	27/1734	145/17310	0.00112296	0.0327264	0.0302271	AT1G15440/AT1G36070/AT1G65030/AT1G73177/AT1G80710/AT2G19520/AT2G34260/AT2G46340/AT2G47790/AT2G47990/AT3G18140/AT3G44600/AT3G56990/AT4G04940/AT4G05410/AT4G15900/AT4G29830/AT4G34280/AT5G05970/AT5G12920/AT5G14050/AT5G14530/AT5G23430/AT5G42190/AT5G48170/AT5G52820/AT5G57360	27
