# Supplementary material for: Ozone responses in Arabidopsis: beyond stomatal conductance
Source: Plant Physiol. 2021 Feb 24;186(1):180–92. doi: 10.1093/plphys/kiab097 (PMC8154098; doi:10.1093/plphys/kiab097)
Supplement: kiab097_Supplementary_Data [file kiab097_supplementary_data.zip › pp.00132.2021-s04.xlsx]

## Sheet: Col-O3-up
Supplemental Table S4. List of transcription factors whose motifs were significantly enriched in the promoter of differentially expressed genes (FDR ≤ 0.05).
The lists contain TFs predicted to regulate genes differentially expressed by the O3 treatment in Col, Sha and Cvi.
For each TF, the position weight matrices (PWM), the source database, statistics and the candidate genes are indicated.
Regulator	Symbol	CO	PD	PWM_num	PWM_source	PWM_name	rank	p-value	q-value	#hits	hits
AT2G23320	AtWRKY15	165	2	PWM3515	DAP-seq	WRKY15_col	1	5.46e-57	9.78e-54	849	AT1G01650	AT1G02000	AT1G02120	AT1G02270	AT1G02360	AT1G02450	AT1G02860	AT1G02880	AT1G02890	AT1G02920	AT1G02930	AT1G02990	AT1G03060	AT1G04010	AT1G05135	AT1G05380	AT1G05785	AT1G06180	AT1G06520	AT1G06770	AT1G06780	AT1G07240	AT1G07310	AT1G07620	AT1G07630	AT1G07650	AT1G07880	AT1G08300	AT1G08845	AT1G09070	AT1G09080	AT1G09430	AT1G09560	AT1G09940	AT1G09950	AT1G09980	AT1G10040	AT1G10050	AT1G10340
AT2G23320	AtWRKY15	165	2	PWM1263	CisBP	M1552_1.01	112	1.69e-28	2.71e-27	741	AT1G01010	AT1G01650	AT1G02000	AT1G02120	AT1G02360	AT1G02400	AT1G02450	AT1G02860	AT1G02880	AT1G02890	AT1G02920	AT1G02930	AT1G03060	AT1G03430	AT1G03900	AT1G03905	AT1G04010	AT1G04555	AT1G04990	AT1G05000	AT1G05010	AT1G05020	AT1G05710	AT1G06160	AT1G06770	AT1G06780	AT1G07240	AT1G07390	AT1G07520	AT1G07650	AT1G08290	AT1G08300	AT1G08420	AT1G09645	AT1G09940	AT1G09950	AT1G09970	AT1G10040	AT1G10050
AT2G23320	AtWRKY15	165	2	PWM2671	JASPAR	MA1076.1	118	7.69e-28	1.18e-26	738	AT1G01010	AT1G01650	AT1G02000	AT1G02120	AT1G02360	AT1G02400	AT1G02450	AT1G02860	AT1G02880	AT1G02890	AT1G02920	AT1G02930	AT1G03060	AT1G03430	AT1G03900	AT1G03905	AT1G04010	AT1G04555	AT1G04990	AT1G05000	AT1G05010	AT1G05020	AT1G05710	AT1G05960	AT1G06160	AT1G06770	AT1G06780	AT1G07240	AT1G07390	AT1G07520	AT1G07650	AT1G08290	AT1G08300	AT1G08420	AT1G09645	AT1G09940	AT1G09950	AT1G09970	AT1G10040
AT4G23550	ATWRKY29	97	na	PWM3536	DAP-seq	WRKY29_col	2	5.46e-57	9.78e-54	849	AT1G01650	AT1G02000	AT1G02120	AT1G02360	AT1G02410	AT1G02450	AT1G02500	AT1G02860	AT1G02880	AT1G02890	AT1G02920	AT1G02930	AT1G02990	AT1G03060	AT1G04010	AT1G05135	AT1G05380	AT1G05785	AT1G06180	AT1G06520	AT1G06770	AT1G06780	AT1G07240	AT1G07310	AT1G07620	AT1G07630	AT1G07880	AT1G08845	AT1G09070	AT1G09080	AT1G09430	AT1G09560	AT1G09940	AT1G09950	AT1G09980	AT1G10040	AT1G10050	AT1G10340	AT1G11580
AT4G23550	ATWRKY29	97	na	PWM913	CisBP	M1562_1.01	129	1.7e-25	2.36e-24	727	AT1G01010	AT1G02120	AT1G02270	AT1G02400	AT1G02410	AT1G02450	AT1G02860	AT1G02920	AT1G02930	AT1G03220	AT1G03260	AT1G03900	AT1G03905	AT1G04750	AT1G04960	AT1G04990	AT1G05000	AT1G05010	AT1G05380	AT1G05960	AT1G06160	AT1G07030	AT1G07390	AT1G08290	AT1G08300	AT1G08500	AT1G08630	AT1G09645	AT1G09970	AT1G09980	AT1G10050	AT1G10060	AT1G10070	AT1G10290	AT1G11480	AT1G11670	AT1G12360	AT1G13110	AT1G13990
AT5G13080	ATWRKY75	463	na	PWM3566	DAP-seq	WRKY75_col	3	2.27e-53	1.36e-50	837	AT1G01010	AT1G01650	AT1G02000	AT1G02120	AT1G02270	AT1G02360	AT1G02450	AT1G02860	AT1G02880	AT1G02890	AT1G02920	AT1G02930	AT1G02990	AT1G04010	AT1G04440	AT1G05135	AT1G05380	AT1G05785	AT1G06180	AT1G06520	AT1G06770	AT1G06780	AT1G07240	AT1G07310	AT1G07650	AT1G07880	AT1G08300	AT1G09070	AT1G09080	AT1G09430	AT1G09560	AT1G09940	AT1G09950	AT1G10040	AT1G10050	AT1G10340	AT1G10585	AT1G11260	AT1G11580
AT5G13080	ATWRKY75	463	na	PWM2687	JASPAR	MA1093.1	34	1.39e-41	7.79e-40	795	AT1G01010	AT1G02000	AT1G02120	AT1G02270	AT1G02360	AT1G02400	AT1G02450	AT1G02860	AT1G02920	AT1G02930	AT1G03060	AT1G03260	AT1G03370	AT1G03430	AT1G04440	AT1G04490	AT1G04960	AT1G05380	AT1G05890	AT1G06160	AT1G06520	AT1G06770	AT1G06780	AT1G07135	AT1G07140	AT1G07150	AT1G07520	AT1G07620	AT1G07630	AT1G07650	AT1G08290	AT1G08300	AT1G09940	AT1G09950	AT1G09970	AT1G10050	AT1G10700	AT1G11200	AT1G11260
AT5G13080	ATWRKY75	463	na	PWM1348	CisBP	M1566_1.01	43	2.84e-40	1.19e-38	790	AT1G01010	AT1G02000	AT1G02120	AT1G02270	AT1G02360	AT1G02450	AT1G02860	AT1G02920	AT1G02930	AT1G03060	AT1G03260	AT1G03370	AT1G03430	AT1G04490	AT1G04960	AT1G05380	AT1G05890	AT1G06160	AT1G06520	AT1G06770	AT1G06780	AT1G07135	AT1G07140	AT1G07150	AT1G07520	AT1G07620	AT1G07630	AT1G07650	AT1G08290	AT1G08300	AT1G08930	AT1G09940	AT1G09950	AT1G10700	AT1G11200	AT1G11260	AT1G11670	AT1G12760	AT1G13000
AT1G51600	GATA28	0	2	PWM1412	CisBP	M0681_1.01	4	4.5e-53	2.02e-50	836	AT1G01230	AT1G01550	AT1G01730	AT1G02880	AT1G03060	AT1G03350	AT1G03370	AT1G03730	AT1G03900	AT1G04440	AT1G04750	AT1G04990	AT1G05785	AT1G05805	AT1G05960	AT1G06515	AT1G07000	AT1G07020	AT1G07520	AT1G07630	AT1G07810	AT1G07880	AT1G07890	AT1G07990	AT1G08300	AT1G08770	AT1G08800	AT1G08940	AT1G09070	AT1G09270	AT1G09330	AT1G09970	AT1G10050	AT1G10290	AT1G10410	AT1G10430	AT1G10630	AT1G11480	AT1G11905
AT1G51600	GATA28	0	2	PWM3020	DAP-seq	ZML2_col	1116	0.00884935	0.0143462	558	AT1G01440	AT1G02000	AT1G02500	AT1G02880	AT1G04300	AT1G04310	AT1G04440	AT1G04490	AT1G04555	AT1G04990	AT1G05000	AT1G05710	AT1G06770	AT1G06780	AT1G06840	AT1G06850	AT1G07530	AT1G07810	AT1G07990	AT1G08500	AT1G08920	AT1G09320	AT1G09330	AT1G09530	AT1G09575	AT1G10040	AT1G10060	AT1G11950	AT1G12760	AT1G13195	AT1G13470	AT1G14040	AT1G15350	AT1G16300	AT1G17145	AT1G17730	AT1G17890	AT1G18570	AT1G18910
AT2G03340	WRKY3	42	0	PWM3543	DAP-seq	WRKY3_col	5	1.75e-52	6.29e-50	834	AT1G01010	AT1G01650	AT1G02000	AT1G02120	AT1G02360	AT1G02450	AT1G02860	AT1G02880	AT1G02890	AT1G02920	AT1G02930	AT1G02990	AT1G03370	AT1G04010	AT1G05060	AT1G05135	AT1G05380	AT1G06520	AT1G06770	AT1G06780	AT1G07240	AT1G07310	AT1G07620	AT1G07650	AT1G07880	AT1G09070	AT1G09080	AT1G09430	AT1G09560	AT1G09940	AT1G09950	AT1G10040	AT1G10050	AT1G10700	AT1G11580	AT1G11670	AT1G12220	AT1G12360	AT1G12760
AT2G03340	WRKY3	42	0	PWM1280	CisBP	M1571_1.01	98	1.31e-29	2.4e-28	746	AT1G01260	AT1G01560	AT1G01820	AT1G02000	AT1G02120	AT1G02270	AT1G02360	AT1G02390	AT1G02400	AT1G02450	AT1G02920	AT1G02930	AT1G03060	AT1G03260	AT1G03900	AT1G03905	AT1G04440	AT1G04490	AT1G04750	AT1G04960	AT1G05010	AT1G05020	AT1G05350	AT1G05380	AT1G05710	AT1G06160	AT1G06770	AT1G06780	AT1G07135	AT1G07630	AT1G07650	AT1G08290	AT1G08300	AT1G08420	AT1G08500	AT1G09575	AT1G09645	AT1G09970	AT1G09980
AT4G01250	AtWRKY22	244	na	PWM3524	DAP-seq	WRKY22_col	6	3.45e-52	1.03e-49	833	AT1G01010	AT1G01650	AT1G02120	AT1G02270	AT1G02360	AT1G02410	AT1G02450	AT1G02860	AT1G02880	AT1G02890	AT1G02920	AT1G02930	AT1G02990	AT1G04010	AT1G04440	AT1G05135	AT1G05380	AT1G05785	AT1G06180	AT1G06520	AT1G06770	AT1G06780	AT1G07240	AT1G07620	AT1G07630	AT1G07650	AT1G07880	AT1G08845	AT1G09070	AT1G09080	AT1G09430	AT1G09560	AT1G09940	AT1G09950	AT1G09970	AT1G09980	AT1G10040	AT1G10340	AT1G11580
AT4G01250	AtWRKY22	244	na	PWM832	CisBP	M1560_1.01	184	4.5e-19	4.4e-18	694	AT1G01010	AT1G01560	AT1G01680	AT1G02120	AT1G02270	AT1G02400	AT1G02410	AT1G02450	AT1G02880	AT1G02890	AT1G02920	AT1G02930	AT1G03220	AT1G03900	AT1G03905	AT1G04750	AT1G05010	AT1G05380	AT1G05890	AT1G05960	AT1G06160	AT1G07030	AT1G07390	AT1G08290	AT1G08300	AT1G08900	AT1G09530	AT1G09645	AT1G09940	AT1G09950	AT1G09970	AT1G09980	AT1G10060	AT1G10070	AT1G10290	AT1G11480	AT1G11670	AT1G11890	AT1G12420
AT2G38470	ATWRKY33	478	732	PWM3542	DAP-seq	WRKY33_col	7	5.1e-51	1.31e-48	829	AT1G01010	AT1G01650	AT1G02000	AT1G02120	AT1G02360	AT1G02450	AT1G02860	AT1G02880	AT1G02890	AT1G02920	AT1G02930	AT1G02990	AT1G03370	AT1G04010	AT1G05060	AT1G05135	AT1G05380	AT1G05785	AT1G06520	AT1G06770	AT1G06780	AT1G07240	AT1G07310	AT1G07620	AT1G07650	AT1G07880	AT1G09070	AT1G09080	AT1G09430	AT1G09560	AT1G09940	AT1G09950	AT1G10040	AT1G10050	AT1G10700	AT1G11050	AT1G11260	AT1G11580	AT1G11670
AT2G38470	ATWRKY33	478	732	PWM1175	CisBP	M1557_1.01	150	4.51e-22	5.4e-21	710	AT1G01010	AT1G01490	AT1G02120	AT1G02360	AT1G02400	AT1G02450	AT1G02500	AT1G02920	AT1G02930	AT1G03900	AT1G03905	AT1G04490	AT1G04990	AT1G05000	AT1G05010	AT1G05960	AT1G06770	AT1G06780	AT1G06840	AT1G06850	AT1G07030	AT1G07390	AT1G08290	AT1G08300	AT1G08500	AT1G08930	AT1G09645	AT1G09970	AT1G10040	AT1G10050	AT1G10290	AT1G11260	AT1G11670	AT1G11890	AT1G12360	AT1G13110	AT1G14040	AT1G14170	AT1G14360
AT1G29860	ATWRKY71	269	na	PWM3565	DAP-seq	WRKY71_col	8	5.1e-51	1.31e-48	829	AT1G01010	AT1G01490	AT1G01650	AT1G02000	AT1G02120	AT1G02230	AT1G02360	AT1G02410	AT1G02450	AT1G02860	AT1G02880	AT1G02890	AT1G02920	AT1G02930	AT1G02990	AT1G04010	AT1G04780	AT1G05060	AT1G05135	AT1G06140	AT1G06520	AT1G06770	AT1G06780	AT1G07240	AT1G07310	AT1G07620	AT1G07630	AT1G07880	AT1G08290	AT1G09070	AT1G09080	AT1G09430	AT1G09560	AT1G09940	AT1G09950	AT1G10040	AT1G10050	AT1G10340	AT1G11310
AT1G29860	ATWRKY71	269	na	PWM1088	CisBP	M1568_1.01	69	5.08e-34	1.32e-32	765	AT1G01010	AT1G01490	AT1G02120	AT1G02360	AT1G02390	AT1G02400	AT1G02450	AT1G02860	AT1G02920	AT1G02930	AT1G03060	AT1G03370	AT1G03430	AT1G03730	AT1G03740	AT1G03900	AT1G03905	AT1G04555	AT1G04990	AT1G05000	AT1G05020	AT1G05960	AT1G06520	AT1G06770	AT1G06780	AT1G07030	AT1G07240	AT1G07390	AT1G08290	AT1G08300	AT1G08500	AT1G09645	AT1G09940	AT1G09950	AT1G09980	AT1G10040	AT1G10050	AT1G10140	AT1G10290
AT2G30250	ATWRKY25	220	na	PWM3528	DAP-seq	WRKY25_col	9	3.77e-50	7.52e-48	826	AT1G01010	AT1G01650	AT1G02000	AT1G02120	AT1G02270	AT1G02360	AT1G02450	AT1G02860	AT1G02880	AT1G02890	AT1G02920	AT1G02930	AT1G02990	AT1G03060	AT1G03260	AT1G03370	AT1G03430	AT1G04010	AT1G05020	AT1G05135	AT1G05380	AT1G05710	AT1G05785	AT1G06520	AT1G06770	AT1G06780	AT1G07240	AT1G07310	AT1G07620	AT1G07650	AT1G07880	AT1G09430	AT1G09560	AT1G09940	AT1G09950	AT1G10040	AT1G10050	AT1G10700	AT1G11260
AT2G30250	ATWRKY25	220	na	PWM1225	CisBP	M1555_1.01	123	2.45e-26	3.58e-25	731	AT1G01260	AT1G01340	AT1G01560	AT1G01820	AT1G02270	AT1G02360	AT1G02390	AT1G02450	AT1G02920	AT1G03060	AT1G03260	AT1G04200	AT1G04440	AT1G04490	AT1G04960	AT1G05350	AT1G05380	AT1G05710	AT1G06770	AT1G06780	AT1G07135	AT1G07520	AT1G07650	AT1G08290	AT1G08300	AT1G08420	AT1G08500	AT1G08930	AT1G09645	AT1G09970	AT1G10580	AT1G10585	AT1G10700	AT1G10865	AT1G11080	AT1G11200	AT1G11260	AT1G11670	AT1G11950
AT2G30250	ATWRKY25	220	na	PWM2676	JASPAR	MA1081.1	130	2.75e-25	3.79e-24	726	AT1G01260	AT1G01340	AT1G01560	AT1G01820	AT1G02270	AT1G02360	AT1G02390	AT1G02450	AT1G02920	AT1G03060	AT1G03260	AT1G04200	AT1G04440	AT1G04490	AT1G04960	AT1G05350	AT1G05380	AT1G05710	AT1G06770	AT1G06780	AT1G07135	AT1G07520	AT1G07650	AT1G08290	AT1G08300	AT1G08500	AT1G09645	AT1G09970	AT1G10580	AT1G10585	AT1G10700	AT1G10865	AT1G11080	AT1G11200	AT1G11260	AT1G11670	AT1G11950	AT1G12420	AT1G12760
AT4G18170	ATWRKY28	180	na	PWM3534	DAP-seq	WRKY28_col	10	1.42e-49	2.55e-47	824	AT1G01010	AT1G01180	AT1G01650	AT1G02000	AT1G02120	AT1G02270	AT1G02360	AT1G02410	AT1G02450	AT1G02860	AT1G02880	AT1G02890	AT1G02920	AT1G02930	AT1G02990	AT1G03060	AT1G04010	AT1G04440	AT1G05060	AT1G05785	AT1G06140	AT1G06180	AT1G06520	AT1G06770	AT1G06780	AT1G07240	AT1G07310	AT1G07620	AT1G07880	AT1G08290	AT1G09070	AT1G09080	AT1G09430	AT1G09560	AT1G09940	AT1G09950	AT1G09980	AT1G10040	AT1G10050
AT4G18170	ATWRKY28	180	na	PWM1089	CisBP	M1568_1.01	70	5.08e-34	1.32e-32	765	AT1G01010	AT1G01490	AT1G02120	AT1G02360	AT1G02390	AT1G02400	AT1G02450	AT1G02860	AT1G02920	AT1G02930	AT1G03060	AT1G03370	AT1G03430	AT1G03730	AT1G03740	AT1G03900	AT1G03905	AT1G04555	AT1G04990	AT1G05000	AT1G05020	AT1G05960	AT1G06520	AT1G06770	AT1G06780	AT1G07030	AT1G07240	AT1G07390	AT1G08290	AT1G08300	AT1G08500	AT1G09645	AT1G09940	AT1G09950	AT1G09980	AT1G10040	AT1G10050	AT1G10140	AT1G10290
AT5G07100	WRKY26	171	na	PWM3530	DAP-seq	WRKY26_col	11	1.02e-48	1.67e-46	821	AT1G01010	AT1G01230	AT1G01490	AT1G01650	AT1G01680	AT1G02000	AT1G02360	AT1G02450	AT1G02860	AT1G02880	AT1G02890	AT1G02920	AT1G02930	AT1G02990	AT1G03060	AT1G03430	AT1G03760	AT1G03770	AT1G03905	AT1G04010	AT1G04440	AT1G05020	AT1G05135	AT1G05785	AT1G06520	AT1G06770	AT1G06780	AT1G07240	AT1G07310	AT1G07650	AT1G07880	AT1G09070	AT1G09080	AT1G09430	AT1G09560	AT1G09575	AT1G09740	AT1G09940	AT1G09950
AT5G07100	WRKY26	171	na	PWM260	AthaMAP		491	1.04174e-06	3.82752e-06	607	AT1G01490	AT1G02230	AT1G02390	AT1G02460	AT1G03650	AT1G03760	AT1G03770	AT1G03850	AT1G03900	AT1G03905	AT1G04440	AT1G04555	AT1G05350	AT1G05380	AT1G05710	AT1G06160	AT1G06520	AT1G06770	AT1G06780	AT1G07520	AT1G07530	AT1G07570	AT1G07880	AT1G08920	AT1G09645	AT1G09940	AT1G09970	AT1G09980	AT1G10430	AT1G10700	AT1G11080	AT1G11100	AT1G11670	AT1G13360	AT1G13390	AT1G14170	AT1G14330	AT1G14360	AT1G14830
AT5G07100	WRKY26	171	na	PWM234	AthaMAP		630	2.86273e-05	8.18641e-05	592	AT1G01440	AT1G01560	AT1G02400	AT1G02920	AT1G03040	AT1G03370	AT1G04440	AT1G04490	AT1G04980	AT1G05710	AT1G06770	AT1G06780	AT1G07020	AT1G07140	AT1G07390	AT1G07650	AT1G08800	AT1G08845	AT1G09480	AT1G09645	AT1G09794	AT1G09920	AT1G10865	AT1G11260	AT1G11670	AT1G11950	AT1G12360	AT1G13360	AT1G14040	AT1G14170	AT1G14360	AT1G14730	AT1G14870	AT1G15520	AT1G15530	AT1G15800	AT1G16130	AT1G16300	AT1G16500
AT5G07100	WRKY26	171	na	PWM140	AthaMAP		853	0.000809977	0.00170456	574	AT1G01440	AT1G02220	AT1G02230	AT1G02400	AT1G02890	AT1G02920	AT1G02930	AT1G03080	AT1G03430	AT1G04010	AT1G04300	AT1G04440	AT1G04555	AT1G04980	AT1G05805	AT1G07135	AT1G07350	AT1G07390	AT1G07810	AT1G07890	AT1G08900	AT1G08940	AT1G09270	AT1G09794	AT1G09970	AT1G10990	AT1G11100	AT1G11670	AT1G13000	AT1G13360	AT1G13990	AT1G14000	AT1G14170	AT1G14360	AT1G14730	AT1G15110	AT1G15670	AT1G15750	AT1G16130
AT4G34680	GATA3	6	3	PWM1295	CisBP	M0690_1.01	12	1.97e-48	2.94e-46	820	AT1G01230	AT1G01260	AT1G01550	AT1G01650	AT1G02460	AT1G02500	AT1G02850	AT1G02880	AT1G03230	AT1G03350	AT1G03370	AT1G03900	AT1G04750	AT1G05350	AT1G05805	AT1G05960	AT1G06210	AT1G06515	AT1G06840	AT1G06870	AT1G07000	AT1G07020	AT1G07350	AT1G07520	AT1G07530	AT1G07890	AT1G08770	AT1G08800	AT1G08930	AT1G09070	AT1G09270	AT1G09630	AT1G09920	AT1G09970	AT1G09980	AT1G10050	AT1G10290	AT1G10417	AT1G10430
AT4G34680	GATA3	6	3	PWM711	AthaMAP	T05707	1057	0.00512196	0.00877142	562	AT1G01010	AT1G01650	AT1G02100	AT1G02120	AT1G02450	AT1G03250	AT1G04200	AT1G04310	AT1G04960	AT1G05000	AT1G05010	AT1G05380	AT1G05960	AT1G06180	AT1G06770	AT1G06780	AT1G07000	AT1G07140	AT1G07150	AT1G07220	AT1G07240	AT1G07520	AT1G07530	AT1G08630	AT1G08920	AT1G08930	AT1G09950	AT1G09970	AT1G10140	AT1G10585	AT1G10630	AT1G10720	AT1G11330	AT1G12200	AT1G12320	AT1G12790	AT1G14040	AT1G14640	AT1G15110
AT4G34680	GATA3	6	3	PWM647	AthaMAP	T05707	1099	0.00774319	0.0127022	559	AT1G01340	AT1G01490	AT1G01680	AT1G02000	AT1G02090	AT1G02460	AT1G02500	AT1G02660	AT1G02850	AT1G03080	AT1G03250	AT1G03260	AT1G03370	AT1G04750	AT1G04780	AT1G04960	AT1G04990	AT1G05380	AT1G05805	AT1G05890	AT1G06770	AT1G06780	AT1G07240	AT1G07630	AT1G07650	AT1G07810	AT1G08450	AT1G08630	AT1G08800	AT1G08930	AT1G08940	AT1G09070	AT1G09080	AT1G09560	AT1G09645	AT1G10060	AT1G10070	AT1G10417	AT1G11580
AT1G29280	ATWRKY65	123	na	PWM3560	DAP-seq	WRKY65_col	13	7.24e-48	9.98e-46	818	AT1G01680	AT1G02000	AT1G02120	AT1G02360	AT1G02450	AT1G02860	AT1G02880	AT1G02890	AT1G02920	AT1G02930	AT1G02990	AT1G03260	AT1G04010	AT1G05020	AT1G05135	AT1G05380	AT1G05710	AT1G05785	AT1G06520	AT1G06770	AT1G06780	AT1G07240	AT1G07620	AT1G07630	AT1G07650	AT1G08300	AT1G08845	AT1G09070	AT1G09080	AT1G09430	AT1G09560	AT1G09940	AT1G09950	AT1G09970	AT1G09980	AT1G10040	AT1G10340	AT1G11260	AT1G11580
AT1G29280	ATWRKY65	123	na	PWM1257	CisBP	M1548_1.01	88	3.36e-31	6.84e-30	753	AT1G01010	AT1G02000	AT1G02120	AT1G02360	AT1G02400	AT1G02450	AT1G02860	AT1G02920	AT1G02930	AT1G03060	AT1G03370	AT1G03430	AT1G03900	AT1G03905	AT1G04555	AT1G04990	AT1G05000	AT1G05020	AT1G05710	AT1G06770	AT1G06780	AT1G07240	AT1G07390	AT1G07650	AT1G08290	AT1G08300	AT1G09430	AT1G09940	AT1G09950	AT1G09970	AT1G10040	AT1G10050	AT1G10290	AT1G10340	AT1G11260	AT1G11670	AT1G12220	AT1G13110	AT1G14170
AT2G30590	WRKY21	10	2	PWM3522	DAP-seq	WRKY21_col	14	2.65e-47	3.39e-45	816	AT1G01010	AT1G01650	AT1G02000	AT1G02120	AT1G02360	AT1G02410	AT1G02450	AT1G02860	AT1G02880	AT1G02890	AT1G02920	AT1G02930	AT1G02990	AT1G03060	AT1G04010	AT1G05060	AT1G05135	AT1G05380	AT1G05785	AT1G06520	AT1G06770	AT1G06780	AT1G07240	AT1G07310	AT1G07620	AT1G07630	AT1G07650	AT1G07880	AT1G08845	AT1G09070	AT1G09080	AT1G09430	AT1G09560	AT1G09940	AT1G09950	AT1G10040	AT1G10050	AT1G10340	AT1G11580
AT2G30590	WRKY21	10	2	PWM944	CisBP	M1556_1.01	82	2.32e-32	5.07e-31	758	AT1G01010	AT1G01560	AT1G02120	AT1G02270	AT1G02360	AT1G02400	AT1G02450	AT1G02860	AT1G02920	AT1G02930	AT1G03220	AT1G03900	AT1G03905	AT1G04010	AT1G04490	AT1G05020	AT1G05380	AT1G05710	AT1G06520	AT1G06770	AT1G06780	AT1G07030	AT1G07135	AT1G07150	AT1G07390	AT1G07620	AT1G07650	AT1G08290	AT1G08300	AT1G08500	AT1G09430	AT1G09530	AT1G09940	AT1G09950	AT1G09970	AT1G09980	AT1G10040	AT1G10050	AT1G10290
AT2G30590	WRKY21	10	2	PWM2674	JASPAR	MA1079.1	83	6.79e-32	1.47e-30	756	AT1G01010	AT1G01560	AT1G02120	AT1G02360	AT1G02400	AT1G02450	AT1G02860	AT1G02920	AT1G02930	AT1G03220	AT1G03900	AT1G03905	AT1G04010	AT1G04490	AT1G05010	AT1G05020	AT1G05380	AT1G05710	AT1G06520	AT1G06770	AT1G06780	AT1G07030	AT1G07135	AT1G07390	AT1G07620	AT1G07650	AT1G08290	AT1G08300	AT1G08500	AT1G09430	AT1G09530	AT1G09940	AT1G09950	AT1G09970	AT1G09980	AT1G10040	AT1G10050	AT1G10290	AT1G11670
AT2G30590	WRKY21	10	2	PWM945	CisBP	M1556_1.01	669	5.24327e-05	0.000141798	589	AT1G01180	AT1G01230	AT1G01260	AT1G01490	AT1G02400	AT1G02410	AT1G03740	AT1G04440	AT1G05710	AT1G05960	AT1G06140	AT1G06840	AT1G06850	AT1G07135	AT1G07390	AT1G07520	AT1G07530	AT1G07650	AT1G09270	AT1G09330	AT1G09560	AT1G09794	AT1G09970	AT1G10417	AT1G11260	AT1G11330	AT1G11340	AT1G11670	AT1G12200	AT1G12290	AT1G13990	AT1G14000	AT1G14040	AT1G14360	AT1G14730	AT1G15110	AT1G15400	AT1G15750	AT1G17145
AT4G31550	ATWRKY11	130	4	PWM3512	DAP-seq	WRKY11_col	15	3.46e-46	4.14e-44	812	AT1G01010	AT1G01650	AT1G02120	AT1G02360	AT1G02410	AT1G02450	AT1G02860	AT1G02880	AT1G02890	AT1G02920	AT1G02930	AT1G02990	AT1G03060	AT1G04010	AT1G04440	AT1G05135	AT1G05785	AT1G06520	AT1G06770	AT1G06780	AT1G07240	AT1G07310	AT1G07630	AT1G07650	AT1G07880	AT1G09070	AT1G09080	AT1G09430	AT1G09560	AT1G09940	AT1G09950	AT1G10040	AT1G10050	AT1G11580	AT1G12760	AT1G13000	AT1G13110	AT1G13960	AT1G13990
AT4G31550	ATWRKY11	130	4	PWM1154	CisBP	M1563_1.01	51	1.04e-36	3.73e-35	776	AT1G01010	AT1G01180	AT1G01350	AT1G01490	AT1G02120	AT1G02400	AT1G02450	AT1G02860	AT1G02920	AT1G02930	AT1G03220	AT1G03370	AT1G03430	AT1G03900	AT1G03905	AT1G04010	AT1G04555	AT1G04990	AT1G05000	AT1G05380	AT1G05805	AT1G05960	AT1G06770	AT1G06780	AT1G07240	AT1G07390	AT1G07630	AT1G07650	AT1G08290	AT1G08300	AT1G09430	AT1G09940	AT1G09950	AT1G10040	AT1G10050	AT1G10290	AT1G11260	AT1G11670	AT1G12220
AT4G31550	ATWRKY11	130	4	PWM235	AthaMAP		655	4.29459e-05	0.000118283	590	AT1G01440	AT1G01560	AT1G02400	AT1G02920	AT1G03040	AT1G03370	AT1G04440	AT1G04490	AT1G04980	AT1G05710	AT1G06770	AT1G06780	AT1G07020	AT1G07140	AT1G07390	AT1G07650	AT1G08800	AT1G08845	AT1G09480	AT1G09645	AT1G09794	AT1G09920	AT1G10865	AT1G11260	AT1G11670	AT1G11950	AT1G12360	AT1G13360	AT1G14040	AT1G14170	AT1G14360	AT1G14730	AT1G14870	AT1G15520	AT1G15530	AT1G15800	AT1G16130	AT1G16300	AT1G16500
AT4G31550	ATWRKY11	130	4	PWM434	AthaMAP		787	0.000287064	0.000670189	580	AT1G01440	AT1G01650	AT1G02270	AT1G02360	AT1G02390	AT1G02400	AT1G02450	AT1G02460	AT1G02860	AT1G02880	AT1G02890	AT1G02920	AT1G03080	AT1G03230	AT1G04200	AT1G04440	AT1G04490	AT1G04750	AT1G05350	AT1G06770	AT1G06780	AT1G06840	AT1G06850	AT1G07020	AT1G07140	AT1G07390	AT1G07990	AT1G08500	AT1G08800	AT1G09645	AT1G10040	AT1G10170	AT1G10340	AT1G10430	AT1G10865	AT1G10990	AT1G11260	AT1G11580	AT1G11670
AT4G31550	ATWRKY11	130	4	PWM376	AthaMAP		925	0.00112517	0.00219525	572	AT1G01010	AT1G01440	AT1G01820	AT1G02120	AT1G02220	AT1G02400	AT1G02460	AT1G02850	AT1G02890	AT1G02920	AT1G03040	AT1G03060	AT1G03290	AT1G03650	AT1G04440	AT1G04750	AT1G05380	AT1G06160	AT1G07140	AT1G07390	AT1G07630	AT1G07660	AT1G08290	AT1G08300	AT1G08800	AT1G08930	AT1G09560	AT1G09575	AT1G09645	AT1G10040	AT1G10050	AT1G10865	AT1G11200	AT1G11260	AT1G11310	AT1G11580	AT1G11670	AT1G13210	AT1G13670
AT4G31550	ATWRKY11	130	4	PWM463	AthaMAP		1218	0.0267771	0.0395806	549	AT1G01010	AT1G01340	AT1G01440	AT1G01560	AT1G01650	AT1G02120	AT1G02360	AT1G02450	AT1G02500	AT1G03040	AT1G03650	AT1G04960	AT1G05010	AT1G05960	AT1G06150	AT1G06180	AT1G07090	AT1G07150	AT1G07240	AT1G07650	AT1G07660	AT1G08930	AT1G09270	AT1G09530	AT1G09740	AT1G09920	AT1G10700	AT1G11890	AT1G11950	AT1G12200	AT1G13460	AT1G14260	AT1G14330	AT1G14830	AT1G15670	AT1G17240	AT1G17250	AT1G17340	AT1G18890
AT4G31550	ATWRKY11	130	4	PWM485	AthaMAP		1219	0.0267771	0.0395806	549	AT1G01440	AT1G01490	AT1G01820	AT1G02170	AT1G02360	AT1G02390	AT1G02450	AT1G02920	AT1G02930	AT1G03730	AT1G03740	AT1G04010	AT1G04260	AT1G04440	AT1G04490	AT1G05020	AT1G05960	AT1G07390	AT1G07630	AT1G07650	AT1G07810	AT1G08800	AT1G08845	AT1G09560	AT1G09645	AT1G09920	AT1G10430	AT1G11050	AT1G11080	AT1G11670	AT1G12220	AT1G13110	AT1G14170	AT1G14360	AT1G14870	AT1G15670	AT1G15750	AT1G16300	AT1G17060
AT1G69310	ATWRKY57	388	0	PWM2683	JASPAR	MA1089.1	16	6.55e-46	7.34e-44	811	AT1G01010	AT1G02000	AT1G02120	AT1G02360	AT1G02400	AT1G02450	AT1G02860	AT1G02920	AT1G02930	AT1G03060	AT1G04990	AT1G05000	AT1G05380	AT1G05960	AT1G06520	AT1G06770	AT1G06780	AT1G07030	AT1G07135	AT1G07240	AT1G07390	AT1G07620	AT1G07650	AT1G08300	AT1G08500	AT1G09430	AT1G09940	AT1G09950	AT1G09980	AT1G10040	AT1G10050	AT1G10290	AT1G11670	AT1G12220	AT1G12760	AT1G13110	AT1G14170	AT1G14360	AT1G14370
AT1G69310	ATWRKY57	388	0	PWM1098	CisBP	M1550_1.01	29	7.56e-42	4.68e-40	796	AT1G01010	AT1G02000	AT1G02120	AT1G02360	AT1G02400	AT1G02450	AT1G02860	AT1G02920	AT1G02930	AT1G03060	AT1G04990	AT1G05000	AT1G05380	AT1G05960	AT1G06520	AT1G06770	AT1G06780	AT1G07030	AT1G07240	AT1G07390	AT1G07620	AT1G07650	AT1G08300	AT1G08500	AT1G09430	AT1G09940	AT1G09950	AT1G09980	AT1G10040	AT1G10050	AT1G10290	AT1G11670	AT1G12220	AT1G12760	AT1G13110	AT1G14170	AT1G14360	AT1G14370	AT1G14640
AT1G30650	AR411	41	na	PWM3513	DAP-seq	WRKY14_col	17	6.55e-46	7.34e-44	811	AT1G01010	AT1G01650	AT1G02120	AT1G02270	AT1G02360	AT1G02450	AT1G02860	AT1G02880	AT1G02890	AT1G02920	AT1G02930	AT1G02990	AT1G04010	AT1G04440	AT1G05020	AT1G05135	AT1G05380	AT1G05785	AT1G06520	AT1G06770	AT1G06780	AT1G07240	AT1G07620	AT1G07630	AT1G07650	AT1G07880	AT1G08300	AT1G09070	AT1G09080	AT1G09430	AT1G09560	AT1G09940	AT1G09950	AT1G09970	AT1G09980	AT1G10040	AT1G10340	AT1G11260	AT1G11580
AT1G30650	AR411	41	na	PWM1258	CisBP	M1548_1.01	89	3.36e-31	6.84e-30	753	AT1G01010	AT1G02000	AT1G02120	AT1G02360	AT1G02400	AT1G02450	AT1G02860	AT1G02920	AT1G02930	AT1G03060	AT1G03370	AT1G03430	AT1G03900	AT1G03905	AT1G04555	AT1G04990	AT1G05000	AT1G05020	AT1G05710	AT1G06770	AT1G06780	AT1G07240	AT1G07390	AT1G07650	AT1G08290	AT1G08300	AT1G09430	AT1G09940	AT1G09950	AT1G09970	AT1G10040	AT1G10050	AT1G10290	AT1G10340	AT1G11260	AT1G11670	AT1G12220	AT1G13110	AT1G14170
AT2G21900	ATWRKY59	70	na	PWM3559	DAP-seq	WRKY59_col	18	6.55e-46	7.34e-44	811	AT1G01490	AT1G01650	AT1G02000	AT1G02230	AT1G02360	AT1G02410	AT1G02450	AT1G02860	AT1G02880	AT1G02890	AT1G02920	AT1G02930	AT1G03060	AT1G03370	AT1G05060	AT1G05785	AT1G06140	AT1G06180	AT1G06520	AT1G06770	AT1G06780	AT1G06840	AT1G06850	AT1G07240	AT1G07310	AT1G07660	AT1G08290	AT1G09560	AT1G09940	AT1G09950	AT1G10040	AT1G10050	AT1G10140	AT1G10590	AT1G10700	AT1G11580	AT1G11670	AT1G13000	AT1G13110
AT2G21900	ATWRKY59	70	na	PWM1137	CisBP	M1559_1.01	47	1.85e-37	7.05e-36	779	AT1G01820	AT1G02120	AT1G02270	AT1G02360	AT1G02410	AT1G02880	AT1G02890	AT1G02920	AT1G02930	AT1G02990	AT1G03060	AT1G03260	AT1G03370	AT1G03430	AT1G03730	AT1G03740	AT1G04010	AT1G05020	AT1G05135	AT1G05380	AT1G05710	AT1G05785	AT1G06520	AT1G06620	AT1G06770	AT1G06780	AT1G07030	AT1G07240	AT1G07630	AT1G07650	AT1G08290	AT1G08300	AT1G09560	AT1G09940	AT1G09950	AT1G10040	AT1G10340	AT1G10720	AT1G11260
AT5G41570	ATWRKY24	74	na	PWM3526	DAP-seq	WRKY24_col	19	4.39e-45	4.15e-43	808	AT1G01490	AT1G01650	AT1G01680	AT1G02000	AT1G02120	AT1G02360	AT1G02410	AT1G02450	AT1G02860	AT1G02880	AT1G02890	AT1G02920	AT1G02930	AT1G02990	AT1G03260	AT1G03430	AT1G04010	AT1G04440	AT1G05020	AT1G05135	AT1G05785	AT1G06180	AT1G06520	AT1G06770	AT1G06780	AT1G07240	AT1G07390	AT1G07630	AT1G07650	AT1G08300	AT1G09070	AT1G09080	AT1G09430	AT1G09560	AT1G09940	AT1G09950	AT1G10040	AT1G10050	AT1G10340
AT5G41570	ATWRKY24	74	na	PWM1349	CisBP	M1566_1.01	44	5.17e-40	2.11e-38	789	AT1G01010	AT1G02000	AT1G02120	AT1G02270	AT1G02360	AT1G02450	AT1G02860	AT1G02920	AT1G02930	AT1G03060	AT1G03260	AT1G03370	AT1G03430	AT1G04490	AT1G04960	AT1G05380	AT1G05890	AT1G06160	AT1G06520	AT1G06770	AT1G06780	AT1G07135	AT1G07140	AT1G07150	AT1G07520	AT1G07620	AT1G07630	AT1G07650	AT1G08290	AT1G08300	AT1G08930	AT1G09940	AT1G09950	AT1G10700	AT1G11200	AT1G11260	AT1G11670	AT1G12760	AT1G13000
AT3G56400	ATWRKY70	278	na	PWM3564	DAP-seq	WRKY70_col	20	5.42e-44	4.86e-42	804	AT1G01010	AT1G02120	AT1G02270	AT1G02360	AT1G02450	AT1G02860	AT1G02880	AT1G02890	AT1G02920	AT1G02930	AT1G02990	AT1G04010	AT1G04260	AT1G05020	AT1G05135	AT1G05380	AT1G05785	AT1G05805	AT1G06520	AT1G06620	AT1G06770	AT1G06780	AT1G07620	AT1G07630	AT1G07650	AT1G08300	AT1G09070	AT1G09080	AT1G09430	AT1G09560	AT1G09940	AT1G09950	AT1G09970	AT1G09980	AT1G10040	AT1G10340	AT1G11260	AT1G11670	AT1G12220
AT3G56400	ATWRKY70	278	na	PWM891	CisBP	M1567_1.01	97	4.64e-30	8.58e-29	748	AT1G01550	AT1G01720	AT1G02170	AT1G02230	AT1G02270	AT1G02410	AT1G02450	AT1G02460	AT1G02880	AT1G02890	AT1G03650	AT1G04280	AT1G04980	AT1G05060	AT1G05380	AT1G06140	AT1G06150	AT1G06180	AT1G06780	AT1G06840	AT1G06850	AT1G07630	AT1G07660	AT1G07990	AT1G08050	AT1G08290	AT1G08315	AT1G08800	AT1G08920	AT1G08930	AT1G09560	AT1G09575	AT1G09932	AT1G09980	AT1G10040	AT1G10050	AT1G10170	AT1G11100	AT1G11200
AT4G31800	ATWRKY18	467	na	PWM3519	DAP-seq	WRKY18_col	21	1.01e-43	8.64e-42	803	AT1G02000	AT1G02120	AT1G02360	AT1G02400	AT1G02450	AT1G02860	AT1G02880	AT1G02890	AT1G02920	AT1G02930	AT1G02990	AT1G04010	AT1G04780	AT1G04960	AT1G05350	AT1G05380	AT1G06520	AT1G06770	AT1G06780	AT1G07240	AT1G07620	AT1G07650	AT1G07880	AT1G08290	AT1G08300	AT1G08500	AT1G09070	AT1G09080	AT1G09430	AT1G09560	AT1G09575	AT1G09940	AT1G09950	AT1G10040	AT1G10340	AT1G10417	AT1G10700	AT1G11670	AT1G12220
AT4G31800	ATWRKY18	467	na	PWM1114	CisBP	M1564_1.01	145	1.17e-22	1.45e-21	713	AT1G01010	AT1G01260	AT1G01560	AT1G02000	AT1G02120	AT1G02270	AT1G02330	AT1G02360	AT1G02390	AT1G02450	AT1G02860	AT1G02920	AT1G02930	AT1G03260	AT1G03430	AT1G04300	AT1G04490	AT1G04780	AT1G04960	AT1G05020	AT1G05180	AT1G05380	AT1G06770	AT1G06780	AT1G07520	AT1G07620	AT1G07650	AT1G07810	AT1G08290	AT1G08300	AT1G08500	AT1G09940	AT1G09950	AT1G09970	AT1G10417	AT1G10700	AT1G11200	AT1G11260	AT1G11670
AT4G31800	ATWRKY18	467	na	PWM2672	JASPAR	MA1077.1	146	1.17e-22	1.45e-21	713	AT1G01010	AT1G01260	AT1G01560	AT1G02000	AT1G02120	AT1G02270	AT1G02330	AT1G02360	AT1G02390	AT1G02860	AT1G02920	AT1G02930	AT1G03260	AT1G03430	AT1G04300	AT1G04490	AT1G04780	AT1G04960	AT1G05020	AT1G05180	AT1G05380	AT1G06770	AT1G06780	AT1G07520	AT1G07620	AT1G07650	AT1G07810	AT1G08290	AT1G08300	AT1G08500	AT1G09940	AT1G09950	AT1G09970	AT1G10417	AT1G10700	AT1G11200	AT1G11260	AT1G11670	AT1G11890
AT4G31800	ATWRKY18	467	na	PWM542	AthaMAP	T04725	246	1.37e-13	1e-12	661	AT1G02090	AT1G02360	AT1G02410	AT1G02890	AT1G02920	AT1G02930	AT1G03080	AT1G04280	AT1G04440	AT1G05020	AT1G05180	AT1G05380	AT1G06140	AT1G06150	AT1G06180	AT1G07220	AT1G07520	AT1G07660	AT1G07990	AT1G08450	AT1G08770	AT1G08800	AT1G08845	AT1G08900	AT1G09270	AT1G09560	AT1G09920	AT1G09932	AT1G10340	AT1G11580	AT1G11670	AT1G12760	AT1G12970	AT1G13960	AT1G14010	AT1G14020	AT1G14040	AT1G14260	AT1G14360
AT4G31800	ATWRKY18	467	na	PWM1580	PBM		474	6.46e-07	2.44861e-06	609	AT1G01260	AT1G01340	AT1G01490	AT1G01560	AT1G02100	AT1G02120	AT1G02270	AT1G02330	AT1G02390	AT1G02400	AT1G02450	AT1G04300	AT1G04310	AT1G04490	AT1G04750	AT1G05010	AT1G05020	AT1G05180	AT1G05380	AT1G05960	AT1G06770	AT1G06780	AT1G06840	AT1G07520	AT1G07810	AT1G08290	AT1G08500	AT1G08845	AT1G09950	AT1G10290	AT1G10417	AT1G10585	AT1G11080	AT1G11200	AT1G11670	AT1G11890	AT1G11905	AT1G11940	AT1G12420
AT4G31800	ATWRKY18	467	na	PWM602	AthaMAP	T04725	496	1.04174e-06	3.82752e-06	607	AT1G01490	AT1G01560	AT1G01680	AT1G02390	AT1G02850	AT1G03370	AT1G04555	AT1G05890	AT1G06050	AT1G06840	AT1G06870	AT1G07240	AT1G07650	AT1G09645	AT1G09940	AT1G09970	AT1G09980	AT1G11050	AT1G11080	AT1G11100	AT1G11330	AT1G11670	AT1G12290	AT1G13340	AT1G13390	AT1G14330	AT1G14510	AT1G15110	AT1G15530	AT1G15780	AT1G15900	AT1G16510	AT1G16670	AT1G17145	AT1G17147	AT1G17240	AT1G17500	AT1G17820	AT1G17860
AT4G31800	ATWRKY18	467	na	PWM363	AthaMAP	T04725	602	1.23988e-05	3.74261e-05	596	AT1G01180	AT1G01940	AT1G02000	AT1G02400	AT1G02890	AT1G04280	AT1G04750	AT1G04780	AT1G04930	AT1G05350	AT1G05380	AT1G06180	AT1G07220	AT1G08290	AT1G08300	AT1G09560	AT1G09940	AT1G10060	AT1G10140	AT1G11200	AT1G11260	AT1G12320	AT1G13000	AT1G13110	AT1G13360	AT1G13990	AT1G14000	AT1G14740	AT1G14780	AT1G15350	AT1G15520	AT1G15790	AT1G16500	AT1G16520	AT1G17080	AT1G17590	AT1G17600	AT1G18390	AT1G18890
AT4G31800	ATWRKY18	467	na	PWM676	AthaMAP	T04725	744	0.000166037	0.000406144	583	AT1G01650	AT1G02170	AT1G03040	AT1G03250	AT1G04440	AT1G04555	AT1G05060	AT1G05180	AT1G05560	AT1G06140	AT1G06150	AT1G06620	AT1G06840	AT1G06850	AT1G06870	AT1G07530	AT1G07620	AT1G07650	AT1G08900	AT1G09270	AT1G10410	AT1G10417	AT1G10700	AT1G11310	AT1G12220	AT1G12760	AT1G13210	AT1G13960	AT1G14000	AT1G14510	AT1G15030	AT1G15130	AT1G15520	AT1G15880	AT1G16300	AT1G16500	AT1G17290	AT1G17590	AT1G17600
AT4G31800	ATWRKY18	467	na	PWM745	AthaMAP	T04725	1177	0.0167167	0.0256179	553	AT1G01010	AT1G01680	AT1G02120	AT1G02660	AT1G02890	AT1G02930	AT1G04280	AT1G04440	AT1G06210	AT1G06800	AT1G07520	AT1G07570	AT1G07990	AT1G08500	AT1G08845	AT1G08940	AT1G09270	AT1G09575	AT1G09645	AT1G09940	AT1G10865	AT1G11080	AT1G12970	AT1G13000	AT1G13470	AT1G13990	AT1G14000	AT1G14040	AT1G14260	AT1G14830	AT1G15030	AT1G15430	AT1G15790	AT1G16110	AT1G16300	AT1G16370	AT1G16540	AT1G17147	AT1G17170
AT1G80840	ATWRKY40	414	na	PWM3544	DAP-seq	WRKY40_col	22	1.01e-43	8.64e-42	803	AT1G01010	AT1G01650	AT1G02000	AT1G02120	AT1G02230	AT1G02360	AT1G02450	AT1G02860	AT1G02880	AT1G02890	AT1G02920	AT1G02930	AT1G03905	AT1G04010	AT1G04440	AT1G04780	AT1G05350	AT1G05785	AT1G06140	AT1G06180	AT1G06520	AT1G06770	AT1G06780	AT1G06800	AT1G07240	AT1G07620	AT1G07880	AT1G08290	AT1G09070	AT1G09080	AT1G09430	AT1G09560	AT1G09940	AT1G09950	AT1G10040	AT1G10050	AT1G10290	AT1G10700	AT1G11330
AT1G80840	ATWRKY40	414	na	PWM2679	JASPAR	MA1085.1	152	4.51e-22	5.4e-21	710	AT1G01260	AT1G01490	AT1G02000	AT1G02120	AT1G02220	AT1G02390	AT1G02400	AT1G02450	AT1G02920	AT1G02930	AT1G03060	AT1G03900	AT1G03905	AT1G04010	AT1G04490	AT1G04990	AT1G05000	AT1G05010	AT1G05020	AT1G06770	AT1G06780	AT1G06840	AT1G07135	AT1G07240	AT1G07390	AT1G07650	AT1G08290	AT1G08300	AT1G08420	AT1G08500	AT1G09645	AT1G09980	AT1G10140	AT1G10290	AT1G11260	AT1G11670	AT1G13000	AT1G13990	AT1G14000
AT1G80840	ATWRKY40	414	na	PWM1516	CisBP	M1551_1.01	154	7.05e-22	8.27e-21	709	AT1G01260	AT1G01490	AT1G02000	AT1G02120	AT1G02220	AT1G02390	AT1G02400	AT1G02450	AT1G02920	AT1G03060	AT1G03900	AT1G03905	AT1G04010	AT1G04490	AT1G04990	AT1G05000	AT1G05010	AT1G05020	AT1G06770	AT1G06780	AT1G06840	AT1G07135	AT1G07240	AT1G07390	AT1G07650	AT1G08290	AT1G08300	AT1G08420	AT1G08500	AT1G09645	AT1G09980	AT1G10140	AT1G10290	AT1G11260	AT1G11670	AT1G13000	AT1G13990	AT1G14000	AT1G14040
AT1G80840	ATWRKY40	414	na	PWM600	AthaMAP	T07026	526	2.09983e-06	7.26834e-06	604	AT1G01490	AT1G01560	AT1G01680	AT1G02390	AT1G02850	AT1G03370	AT1G04555	AT1G05890	AT1G06050	AT1G06840	AT1G06870	AT1G07240	AT1G07650	AT1G09645	AT1G09940	AT1G09970	AT1G09980	AT1G11050	AT1G11080	AT1G11100	AT1G11330	AT1G11670	AT1G12290	AT1G13340	AT1G13390	AT1G14330	AT1G14510	AT1G15110	AT1G15530	AT1G15780	AT1G15900	AT1G16510	AT1G16670	AT1G17145	AT1G17147	AT1G17240	AT1G17500	AT1G17820	AT1G17860
AT2G40740	ATWRKY55	481	0	PWM3558	DAP-seq	WRKY55_col	23	1.01e-43	8.64e-42	803	AT1G02120	AT1G02270	AT1G02360	AT1G02390	AT1G02450	AT1G02860	AT1G02880	AT1G02890	AT1G02920	AT1G02930	AT1G02990	AT1G03260	AT1G03430	AT1G04010	AT1G05020	AT1G05135	AT1G05380	AT1G05785	AT1G06520	AT1G06620	AT1G06770	AT1G06780	AT1G07620	AT1G07630	AT1G07650	AT1G07880	AT1G08300	AT1G09070	AT1G09080	AT1G09430	AT1G09530	AT1G09560	AT1G09940	AT1G09950	AT1G09970	AT1G09980	AT1G10040	AT1G11260	AT1G12220
AT2G40740	ATWRKY55	481	0	PWM888	CisBP	M1567_1.01	61	1.78e-35	5.33e-34	771	AT1G01010	AT1G02120	AT1G02270	AT1G02360	AT1G02400	AT1G02450	AT1G02860	AT1G02880	AT1G02920	AT1G02930	AT1G02990	AT1G03260	AT1G03430	AT1G03900	AT1G03905	AT1G05020	AT1G05380	AT1G05785	AT1G05960	AT1G06770	AT1G06780	AT1G07135	AT1G07630	AT1G07650	AT1G08290	AT1G08300	AT1G09430	AT1G09794	AT1G09940	AT1G09950	AT1G09980	AT1G11670	AT1G13110	AT1G14010	AT1G14020	AT1G14170	AT1G14260	AT1G14730	AT1G14740
AT2G46130	ATWRKY43	26	na	PWM3548	DAP-seq	WRKY43_col	24	1.88e-43	1.41e-41	802	AT1G01650	AT1G02000	AT1G02360	AT1G02390	AT1G02450	AT1G02860	AT1G02880	AT1G02890	AT1G02920	AT1G02930	AT1G02990	AT1G03430	AT1G04010	AT1G04440	AT1G05135	AT1G05785	AT1G06180	AT1G06520	AT1G06770	AT1G06780	AT1G07240	AT1G07310	AT1G07650	AT1G07880	AT1G08290	AT1G08300	AT1G09070	AT1G09080	AT1G09430	AT1G09560	AT1G09940	AT1G09950	AT1G10040	AT1G10050	AT1G10340	AT1G10585	AT1G11580	AT1G11670	AT1G12760
AT2G46130	ATWRKY43	26	na	PWM2680	JASPAR	MA1086.1	92	5.7e-31	1.11e-29	752	AT1G02000	AT1G02120	AT1G02360	AT1G02400	AT1G02450	AT1G02860	AT1G02920	AT1G02930	AT1G03430	AT1G03900	AT1G03905	AT1G04010	AT1G04555	AT1G04990	AT1G05000	AT1G05890	AT1G06770	AT1G06780	AT1G07240	AT1G07390	AT1G07520	AT1G07630	AT1G07650	AT1G08290	AT1G08300	AT1G08420	AT1G08500	AT1G09645	AT1G09940	AT1G09950	AT1G09970	AT1G10040	AT1G10050	AT1G10140	AT1G10290	AT1G11670	AT1G12360	AT1G13110	AT1G14170
AT2G46130	ATWRKY43	26	na	PWM1511	CisBP	M1558_1.01	102	1.31e-29	2.4e-28	746	AT1G02000	AT1G02120	AT1G02360	AT1G02400	AT1G02450	AT1G02860	AT1G02920	AT1G02930	AT1G03430	AT1G03900	AT1G03905	AT1G04010	AT1G04555	AT1G04990	AT1G05000	AT1G05890	AT1G06770	AT1G06780	AT1G07150	AT1G07240	AT1G07390	AT1G07520	AT1G07630	AT1G07650	AT1G08290	AT1G08300	AT1G08420	AT1G08500	AT1G09645	AT1G09940	AT1G09950	AT1G09970	AT1G10040	AT1G10050	AT1G10140	AT1G10290	AT1G11670	AT1G12360	AT1G13110
AT2G46130	ATWRKY43	26	na	PWM258	AthaMAP		520	2.09983e-06	7.26834e-06	604	AT1G01490	AT1G02230	AT1G02390	AT1G02460	AT1G03650	AT1G03760	AT1G03770	AT1G03850	AT1G03900	AT1G03905	AT1G04440	AT1G04555	AT1G05350	AT1G05380	AT1G05710	AT1G06160	AT1G06520	AT1G06770	AT1G06780	AT1G07520	AT1G07530	AT1G07570	AT1G07880	AT1G08920	AT1G09645	AT1G09940	AT1G09970	AT1G09980	AT1G10430	AT1G10700	AT1G11080	AT1G11100	AT1G11670	AT1G13360	AT1G13390	AT1G14170	AT1G14330	AT1G14360	AT1G14830
AT2G46130	ATWRKY43	26	na	PWM232	AthaMAP		629	2.86273e-05	8.18641e-05	592	AT1G01440	AT1G01560	AT1G02400	AT1G02920	AT1G03040	AT1G03370	AT1G04440	AT1G04490	AT1G04980	AT1G05710	AT1G06770	AT1G06780	AT1G07020	AT1G07140	AT1G07390	AT1G07650	AT1G08800	AT1G08845	AT1G09480	AT1G09645	AT1G09794	AT1G09920	AT1G10865	AT1G11260	AT1G11670	AT1G11950	AT1G12360	AT1G13360	AT1G14040	AT1G14170	AT1G14360	AT1G14730	AT1G14870	AT1G15520	AT1G15530	AT1G15800	AT1G16130	AT1G16300	AT1G16500
AT2G46130	ATWRKY43	26	na	PWM138	AthaMAP		838	0.00068503	0.00147273	575	AT1G01440	AT1G02220	AT1G02230	AT1G02400	AT1G02890	AT1G02920	AT1G02930	AT1G03080	AT1G03430	AT1G04010	AT1G04300	AT1G04440	AT1G04555	AT1G04980	AT1G05805	AT1G07135	AT1G07350	AT1G07390	AT1G07810	AT1G07890	AT1G08900	AT1G08940	AT1G09270	AT1G09794	AT1G09970	AT1G10990	AT1G11100	AT1G11670	AT1G13000	AT1G13360	AT1G13990	AT1G14000	AT1G14170	AT1G14360	AT1G14730	AT1G15110	AT1G15670	AT1G15750	AT1G16130
AT2G46130	ATWRKY43	26	na	PWM1512	CisBP	M1558_1.01	855	0.000809977	0.00170456	574	AT1G01490	AT1G01650	AT1G02170	AT1G02270	AT1G02360	AT1G02850	AT1G02860	AT1G02880	AT1G02890	AT1G03060	AT1G05000	AT1G05010	AT1G05340	AT1G05350	AT1G07260	AT1G07520	AT1G07880	AT1G08050	AT1G08290	AT1G08420	AT1G08920	AT1G09320	AT1G09330	AT1G09575	AT1G09815	AT1G09932	AT1G09950	AT1G09980	AT1G10290	AT1G10417	AT1G10430	AT1G11670	AT1G13360	AT1G13630	AT1G13670	AT1G14040	AT1G14830	AT1G15130	AT1G15170
AT5G47140	GATA27	24	na	PWM857	CisBP	M0692_1.01	25	1.2e-42	8.63e-41	799	AT1G01230	AT1G01550	AT1G01720	AT1G02220	AT1G02460	AT1G03060	AT1G03350	AT1G03370	AT1G03430	AT1G03900	AT1G04300	AT1G04440	AT1G04990	AT1G05350	AT1G05785	AT1G05805	AT1G06160	AT1G07000	AT1G07020	AT1G07240	AT1G07350	AT1G07890	AT1G08770	AT1G08900	AT1G09070	AT1G09270	AT1G09920	AT1G09970	AT1G10290	AT1G10417	AT1G10430	AT1G10580	AT1G10630	AT1G11480	AT1G11890	AT1G12360	AT1G12420	AT1G12970	AT1G13110
AT5G43290	ATWRKY49	81	0	PWM1101	CisBP	M1550_1.01	26	2.23e-42	1.53e-40	798	AT1G01010	AT1G02000	AT1G02120	AT1G02360	AT1G02400	AT1G02450	AT1G02860	AT1G02920	AT1G02930	AT1G03060	AT1G04990	AT1G05000	AT1G05380	AT1G05960	AT1G06520	AT1G06770	AT1G06780	AT1G07030	AT1G07240	AT1G07390	AT1G07620	AT1G07650	AT1G08300	AT1G08500	AT1G09430	AT1G09940	AT1G09950	AT1G09980	AT1G10040	AT1G10050	AT1G10290	AT1G11670	AT1G12220	AT1G12760	AT1G13110	AT1G14170	AT1G14360	AT1G14370	AT1G14640
AT1G55600	ATWRKY10	21	na	PWM1097	CisBP	M1550_1.01	27	4.11e-42	2.73e-40	797	AT1G01010	AT1G02000	AT1G02120	AT1G02360	AT1G02400	AT1G02450	AT1G02860	AT1G02920	AT1G02930	AT1G03060	AT1G04990	AT1G05000	AT1G05380	AT1G05960	AT1G06520	AT1G06770	AT1G06780	AT1G07030	AT1G07240	AT1G07390	AT1G07620	AT1G07650	AT1G08300	AT1G08500	AT1G09430	AT1G09940	AT1G09950	AT1G09980	AT1G10040	AT1G10050	AT1G10290	AT1G11670	AT1G12220	AT1G12760	AT1G13110	AT1G14170	AT1G14360	AT1G14370	AT1G14640
AT4G39410	ATWRKY13	61	na	PWM1100	CisBP	M1550_1.01	28	4.11e-42	2.73e-40	797	AT1G01010	AT1G02000	AT1G02120	AT1G02360	AT1G02400	AT1G02450	AT1G02860	AT1G02920	AT1G02930	AT1G03060	AT1G04990	AT1G05000	AT1G05380	AT1G05960	AT1G06520	AT1G06770	AT1G06780	AT1G07030	AT1G07240	AT1G07390	AT1G07620	AT1G07650	AT1G08300	AT1G08500	AT1G09430	AT1G09940	AT1G09950	AT1G09980	AT1G10040	AT1G10050	AT1G10290	AT1G11670	AT1G12220	AT1G12760	AT1G13110	AT1G14170	AT1G14360	AT1G14370	AT1G14640
AT2G44745	AtWRKY12	84	na	PWM1099	CisBP	M1550_1.01	30	7.56e-42	4.68e-40	796	AT1G01010	AT1G02000	AT1G02120	AT1G02360	AT1G02400	AT1G02450	AT1G02860	AT1G02920	AT1G02930	AT1G03060	AT1G04990	AT1G05000	AT1G05380	AT1G05960	AT1G06520	AT1G06770	AT1G06780	AT1G07030	AT1G07240	AT1G07390	AT1G07620	AT1G07650	AT1G08300	AT1G08500	AT1G09430	AT1G09940	AT1G09950	AT1G09980	AT1G10040	AT1G10050	AT1G10290	AT1G11670	AT1G12220	AT1G12760	AT1G13110	AT1G14170	AT1G14360	AT1G14370	AT1G14640
AT2G44745	AtWRKY12	84	na	PWM1581	PBM		103	1.31e-29	2.4e-28	746	AT1G01010	AT1G01560	AT1G01820	AT1G02120	AT1G02270	AT1G02400	AT1G02880	AT1G02890	AT1G02920	AT1G02930	AT1G03040	AT1G03260	AT1G03370	AT1G03430	AT1G04200	AT1G05380	AT1G05710	AT1G06770	AT1G06780	AT1G07140	AT1G07650	AT1G08290	AT1G08300	AT1G09430	AT1G09530	AT1G09560	AT1G09575	AT1G09645	AT1G09940	AT1G09950	AT1G10040	AT1G10050	AT1G10290	AT1G11080	AT1G11260	AT1G11670	AT1G13110	AT1G13180	AT1G14010
AT2G44745	AtWRKY12	84	na	PWM2670	JASPAR	MA1075.1	124	2.45e-26	3.58e-25	731	AT1G01010	AT1G01340	AT1G01560	AT1G01820	AT1G02120	AT1G02270	AT1G02360	AT1G02400	AT1G02880	AT1G02920	AT1G02930	AT1G03260	AT1G03370	AT1G03900	AT1G03905	AT1G04440	AT1G05380	AT1G05710	AT1G05960	AT1G06520	AT1G06770	AT1G06780	AT1G07030	AT1G07135	AT1G07650	AT1G08290	AT1G08300	AT1G09430	AT1G09530	AT1G09560	AT1G09645	AT1G09940	AT1G09950	AT1G10040	AT1G10290	AT1G10417	AT1G11050	AT1G11260	AT1G11670
AT5G52830	ATWRKY27	33	na	PWM3532	DAP-seq	WRKY27_col	31	7.56e-42	4.68e-40	796	AT1G01010	AT1G01650	AT1G02360	AT1G02410	AT1G02450	AT1G02460	AT1G02860	AT1G02880	AT1G02890	AT1G02920	AT1G02930	AT1G02990	AT1G04010	AT1G05020	AT1G05135	AT1G05785	AT1G06140	AT1G06520	AT1G06770	AT1G06780	AT1G07240	AT1G07630	AT1G07880	AT1G08845	AT1G09070	AT1G09080	AT1G09430	AT1G09560	AT1G09940	AT1G09950	AT1G10040	AT1G10340	AT1G11580	AT1G12360	AT1G12760	AT1G13000	AT1G13110	AT1G13960	AT1G14010
AT5G52830	ATWRKY27	33	na	PWM1400	CisBP	M1570_1.01	155	1.1e-21	1.27e-20	708	AT1G02120	AT1G02360	AT1G02400	AT1G02410	AT1G02500	AT1G02920	AT1G02930	AT1G03080	AT1G03370	AT1G03900	AT1G03905	AT1G04750	AT1G04990	AT1G05000	AT1G05010	AT1G05020	AT1G06160	AT1G06770	AT1G06780	AT1G07030	AT1G07240	AT1G07390	AT1G08290	AT1G08300	AT1G08500	AT1G08630	AT1G09645	AT1G09980	AT1G10290	AT1G11260	AT1G11310	AT1G11670	AT1G11890	AT1G12360	AT1G13110	AT1G13460	AT1G13990	AT1G14000	AT1G14040
AT2G24570	ATWRKY17	18	2	PWM1371	CisBP	M1553_1.01	32	1.39e-41	7.79e-40	795	AT1G01010	AT1G01650	AT1G02000	AT1G02120	AT1G02360	AT1G02400	AT1G02450	AT1G02860	AT1G02920	AT1G02930	AT1G03220	AT1G03900	AT1G03905	AT1G04010	AT1G05380	AT1G05890	AT1G05960	AT1G06520	AT1G06770	AT1G06780	AT1G07030	AT1G07135	AT1G07390	AT1G07620	AT1G07630	AT1G07650	AT1G08290	AT1G08300	AT1G08500	AT1G09430	AT1G09530	AT1G09645	AT1G09940	AT1G09950	AT1G09970	AT1G09980	AT1G10040	AT1G10290	AT1G11670
AT2G24570	ATWRKY17	18	2	PWM3517	DAP-seq	WRKY17_col	38	8.55e-41	4.03e-39	792	AT1G01010	AT1G01550	AT1G01650	AT1G01680	AT1G02360	AT1G02410	AT1G02450	AT1G02860	AT1G02880	AT1G02890	AT1G02920	AT1G02930	AT1G04010	AT1G05350	AT1G05785	AT1G06520	AT1G06770	AT1G06780	AT1G06800	AT1G07240	AT1G07310	AT1G07880	AT1G08290	AT1G09070	AT1G09080	AT1G09430	AT1G09575	AT1G09940	AT1G09950	AT1G10040	AT1G10050	AT1G10340	AT1G11310	AT1G11330	AT1G11580	AT1G12320	AT1G12760	AT1G13000	AT1G13110
AT2G22300	CAMTA3	292	na	PWM2569	JASPAR	MA0970.1	33	1.39e-41	7.79e-40	795	AT1G01490	AT1G01650	AT1G02390	AT1G02400	AT1G02660	AT1G02860	AT1G02930	AT1G03060	AT1G03260	AT1G03370	AT1G03730	AT1G03740	AT1G03760	AT1G03770	AT1G04200	AT1G04980	AT1G04990	AT1G05000	AT1G05020	AT1G05340	AT1G05350	AT1G06520	AT1G06620	AT1G07135	AT1G07220	AT1G08290	AT1G08300	AT1G08450	AT1G08930	AT1G08940	AT1G09070	AT1G09530	AT1G09560	AT1G09575	AT1G09740	AT1G09950	AT1G10700	AT1G10865	AT1G11100
AT2G22300	CAMTA3	292	na	PWM1171	CisBP	M0516_1.01	48	1.85e-37	7.05e-36	779	AT1G01490	AT1G01650	AT1G02390	AT1G02400	AT1G02660	AT1G02860	AT1G02930	AT1G03060	AT1G03260	AT1G03370	AT1G03730	AT1G03740	AT1G03760	AT1G03770	AT1G04200	AT1G04980	AT1G04990	AT1G05000	AT1G05020	AT1G05340	AT1G05350	AT1G06520	AT1G06620	AT1G07135	AT1G07220	AT1G08290	AT1G08300	AT1G08450	AT1G08930	AT1G08940	AT1G09070	AT1G09530	AT1G09560	AT1G09575	AT1G09740	AT1G09950	AT1G10700	AT1G10865	AT1G11100
AT2G22300	CAMTA3	292	na	PWM24	AthaMAP		272	4.06e-12	2.68e-11	651	AT1G01650	AT1G01940	AT1G02000	AT1G02360	AT1G02450	AT1G02660	AT1G02930	AT1G03220	AT1G03230	AT1G03730	AT1G03740	AT1G03760	AT1G03770	AT1G04200	AT1G04260	AT1G05000	AT1G05020	AT1G05340	AT1G05380	AT1G05890	AT1G05960	AT1G06180	AT1G06800	AT1G08290	AT1G08300	AT1G08845	AT1G08920	AT1G09560	AT1G09794	AT1G10700	AT1G10865	AT1G11080	AT1G11260	AT1G11330	AT1G11580	AT1G13195	AT1G13360	AT1G14010	AT1G14020
AT2G22300	CAMTA3	292	na	PWM353	AthaMAP		330	6.01e-10	3.27e-09	635	AT1G02220	AT1G02410	AT1G02850	AT1G03060	AT1G03260	AT1G03370	AT1G04200	AT1G05340	AT1G05805	AT1G06850	AT1G07000	AT1G07135	AT1G07240	AT1G07620	AT1G07650	AT1G08930	AT1G08940	AT1G09070	AT1G09530	AT1G09560	AT1G11100	AT1G11260	AT1G11310	AT1G11580	AT1G11670	AT1G12320	AT1G14010	AT1G14020	AT1G14040	AT1G15130	AT1G15780	AT1G15900	AT1G15920	AT1G16180	AT1G16370	AT1G17240	AT1G18390	AT1G18910	AT1G19130
AT2G22300	CAMTA3	292	na	PWM619	AthaMAP		428	1.88e-07	8.05e-07	614	AT1G01260	AT1G02400	AT1G03040	AT1G03850	AT1G04200	AT1G04490	AT1G04780	AT1G05340	AT1G06620	AT1G07390	AT1G08290	AT1G08300	AT1G08450	AT1G08845	AT1G08900	AT1G08930	AT1G09270	AT1G09530	AT1G09630	AT1G09645	AT1G09940	AT1G10700	AT1G11670	AT1G11890	AT1G12790	AT1G13110	AT1G13195	AT1G13340	AT1G14010	AT1G14020	AT1G14040	AT1G14670	AT1G14780	AT1G14830	AT1G15350	AT1G15920	AT1G17060	AT1G17070	AT1G17890
AT2G22300	CAMTA3	292	na	PWM239	AthaMAP		825	0.000578121	0.00126103	576	AT1G01720	AT1G02230	AT1G02410	AT1G02660	AT1G02890	AT1G03370	AT1G05180	AT1G05340	AT1G05350	AT1G05380	AT1G05785	AT1G05890	AT1G07000	AT1G07135	AT1G07240	AT1G07310	AT1G07650	AT1G07890	AT1G08290	AT1G08300	AT1G08845	AT1G08930	AT1G08940	AT1G09330	AT1G09794	AT1G09932	AT1G10430	AT1G11580	AT1G14010	AT1G14020	AT1G14510	AT1G15350	AT1G15780	AT1G16500	AT1G17340	AT1G18200	AT1G18890	AT1G18900	AT1G18910
AT2G22300	CAMTA3	292	na	PWM496	AthaMAP		850	0.00068503	0.00147273	575	AT1G01550	AT1G01650	AT1G01820	AT1G02220	AT1G02450	AT1G03080	AT1G03290	AT1G03430	AT1G03850	AT1G05805	AT1G05890	AT1G06160	AT1G06780	AT1G06850	AT1G07135	AT1G07150	AT1G07220	AT1G07810	AT1G07990	AT1G09970	AT1G09980	AT1G10050	AT1G10070	AT1G10140	AT1G10410	AT1G10590	AT1G11670	AT1G12200	AT1G12420	AT1G13195	AT1G13390	AT1G14170	AT1G14330	AT1G14360	AT1G15350	AT1G15780	AT1G16130	AT1G17080	AT1G17145
AT2G22300	CAMTA3	292	na	PWM364	AthaMAP		1227	0.0299679	0.044043	548	AT1G01010	AT1G01730	AT1G02360	AT1G02450	AT1G02990	AT1G03260	AT1G03370	AT1G03430	AT1G03905	AT1G04200	AT1G04440	AT1G04780	AT1G05020	AT1G05380	AT1G06050	AT1G07135	AT1G08050	AT1G08290	AT1G08300	AT1G08630	AT1G08800	AT1G08930	AT1G08940	AT1G09430	AT1G09920	AT1G10580	AT1G10700	AT1G10990	AT1G11580	AT1G11670	AT1G13195	AT1G13390	AT1G14020	AT1G14040	AT1G15110	AT1G15170	AT1G15780	AT1G16510	AT1G16840
AT5G26170	ATWRKY50	2	na	PWM3556	DAP-seq	WRKY50_col	35	1.39e-41	7.79e-40	795	AT1G01490	AT1G01550	AT1G01650	AT1G01820	AT1G02000	AT1G02230	AT1G02270	AT1G02360	AT1G02410	AT1G02450	AT1G02500	AT1G02860	AT1G02880	AT1G02890	AT1G02920	AT1G02930	AT1G04010	AT1G04280	AT1G05060	AT1G06140	AT1G06180	AT1G06520	AT1G06770	AT1G06780	AT1G06840	AT1G06850	AT1G07240	AT1G07310	AT1G08290	AT1G09070	AT1G09080	AT1G09940	AT1G09950	AT1G10040	AT1G10050	AT1G11310	AT1G11330	AT1G11340	AT1G11580
AT5G26170	ATWRKY50	2	na	PWM1351	CisBP	M1572_1.01	100	1.31e-29	2.4e-28	746	AT1G01010	AT1G01490	AT1G02120	AT1G02220	AT1G02270	AT1G02360	AT1G02400	AT1G02450	AT1G02920	AT1G02930	AT1G03900	AT1G03905	AT1G04490	AT1G04960	AT1G04990	AT1G05000	AT1G05010	AT1G05020	AT1G05380	AT1G05960	AT1G06770	AT1G06780	AT1G06840	AT1G06850	AT1G07030	AT1G07390	AT1G08290	AT1G08300	AT1G08500	AT1G08900	AT1G08930	AT1G09645	AT1G09970	AT1G09980	AT1G10040	AT1G10290	AT1G11260	AT1G11670	AT1G12360
AT5G09410	CAMTA1	0	na	PWM3071	DAP-seq	CAMTA1_col	36	2.55e-41	1.27e-39	794	AT1G01490	AT1G01650	AT1G01940	AT1G02090	AT1G02100	AT1G02230	AT1G02360	AT1G02660	AT1G02860	AT1G03730	AT1G03740	AT1G03760	AT1G03770	AT1G04200	AT1G04440	AT1G05020	AT1G05340	AT1G05380	AT1G06520	AT1G07135	AT1G07390	AT1G07650	AT1G07660	AT1G08845	AT1G08920	AT1G09070	AT1G09560	AT1G09575	AT1G09645	AT1G09740	AT1G09920	AT1G10700	AT1G10865	AT1G11100	AT1G11580	AT1G11890	AT1G12420	AT1G13195	AT1G13210
AT5G09410	CAMTA1	0	na	PWM494	AthaMAP		873	0.000809977	0.00170456	574	AT1G01550	AT1G01650	AT1G01820	AT1G02220	AT1G02450	AT1G03080	AT1G03290	AT1G03430	AT1G03850	AT1G05805	AT1G05890	AT1G06160	AT1G06780	AT1G06850	AT1G07135	AT1G07150	AT1G07220	AT1G07810	AT1G07990	AT1G09970	AT1G09980	AT1G10050	AT1G10070	AT1G10140	AT1G10410	AT1G10590	AT1G11670	AT1G12200	AT1G12420	AT1G13195	AT1G13390	AT1G14170	AT1G14330	AT1G14360	AT1G15350	AT1G15780	AT1G16130	AT1G17080	AT1G17145
AT5G46350	ATWRKY8	29	na	PWM3570	DAP-seq	WRKY8_col	37	2.55e-41	1.27e-39	794	AT1G01010	AT1G01550	AT1G01650	AT1G01680	AT1G02230	AT1G02360	AT1G02410	AT1G02450	AT1G02860	AT1G02880	AT1G02890	AT1G02920	AT1G02930	AT1G02990	AT1G03290	AT1G04010	AT1G04440	AT1G05060	AT1G05135	AT1G05785	AT1G06520	AT1G06770	AT1G06780	AT1G07240	AT1G07650	AT1G07880	AT1G08290	AT1G09070	AT1G09080	AT1G09430	AT1G09560	AT1G09940	AT1G09950	AT1G10040	AT1G10050	AT1G10340	AT1G11580	AT1G12760	AT1G13000
AT5G46350	ATWRKY8	29	na	PWM2688	JASPAR	MA1094.1	67	9.59e-35	2.57e-33	768	AT1G01010	AT1G01490	AT1G02120	AT1G02360	AT1G02390	AT1G02400	AT1G02450	AT1G02860	AT1G02920	AT1G02930	AT1G03060	AT1G03370	AT1G03430	AT1G03730	AT1G03740	AT1G03900	AT1G03905	AT1G04555	AT1G04990	AT1G05000	AT1G05020	AT1G05380	AT1G05960	AT1G06520	AT1G06770	AT1G06780	AT1G07030	AT1G07240	AT1G07390	AT1G08290	AT1G08300	AT1G08500	AT1G09645	AT1G09940	AT1G09950	AT1G09980	AT1G10040	AT1G10050	AT1G10140
AT5G46350	ATWRKY8	29	na	PWM1090	CisBP	M1568_1.01	71	8.81e-34	2.23e-32	764	AT1G01010	AT1G01490	AT1G02120	AT1G02360	AT1G02390	AT1G02400	AT1G02450	AT1G02860	AT1G02920	AT1G02930	AT1G03060	AT1G03370	AT1G03430	AT1G03730	AT1G03740	AT1G03900	AT1G03905	AT1G04555	AT1G04990	AT1G05000	AT1G05020	AT1G05960	AT1G06520	AT1G06770	AT1G06780	AT1G07030	AT1G07240	AT1G07390	AT1G08290	AT1G08300	AT1G08500	AT1G09645	AT1G09940	AT1G09950	AT1G09980	AT1G10040	AT1G10050	AT1G10140	AT1G10290
AT5G46350	ATWRKY8	29	na	PWM2721	UNIPROBE	UP00582	94	9.66e-31	1.86e-29	751	AT1G01560	AT1G01820	AT1G02120	AT1G02270	AT1G02360	AT1G02880	AT1G02920	AT1G02930	AT1G02990	AT1G03260	AT1G03370	AT1G03430	AT1G05020	AT1G05135	AT1G05380	AT1G05710	AT1G05785	AT1G06620	AT1G06770	AT1G06780	AT1G07630	AT1G07650	AT1G07880	AT1G08290	AT1G08300	AT1G09530	AT1G09560	AT1G09940	AT1G09950	AT1G09970	AT1G10040	AT1G11260	AT1G11670	AT1G12220	AT1G12360	AT1G13470	AT1G13990	AT1G14000	AT1G14170
AT5G46350	ATWRKY8	29	na	PWM2720	UNIPROBE	UP00582	189	1.03e-18	9.86e-18	692	AT1G01010	AT1G01820	AT1G02120	AT1G02270	AT1G02360	AT1G02990	AT1G03040	AT1G03080	AT1G03260	AT1G03430	AT1G04200	AT1G04490	AT1G04555	AT1G05380	AT1G05785	AT1G06620	AT1G06770	AT1G06780	AT1G07140	AT1G07150	AT1G07350	AT1G07520	AT1G07650	AT1G08290	AT1G08300	AT1G09070	AT1G09530	AT1G09560	AT1G09970	AT1G10040	AT1G10050	AT1G10700	AT1G10865	AT1G11260	AT1G11670	AT1G12360	AT1G12420	AT1G14260	AT1G14330
AT3G01970	ATWRKY45	354	0	PWM3550	DAP-seq	WRKY45_col	39	8.55e-41	4.03e-39	792	AT1G01010	AT1G01490	AT1G01550	AT1G01650	AT1G01820	AT1G02230	AT1G02360	AT1G02410	AT1G02450	AT1G02860	AT1G02880	AT1G02890	AT1G02920	AT1G02930	AT1G04010	AT1G04280	AT1G05060	AT1G05135	AT1G06140	AT1G06520	AT1G06770	AT1G06780	AT1G07240	AT1G07310	AT1G07880	AT1G08290	AT1G09070	AT1G09080	AT1G09430	AT1G09560	AT1G09940	AT1G09950	AT1G10040	AT1G10050	AT1G11310	AT1G11330	AT1G11580	AT1G12760	AT1G13000
AT3G01970	ATWRKY45	354	0	PWM2681	JASPAR	MA1087.1	41	1.56e-40	6.99e-39	791	AT1G01010	AT1G01560	AT1G01820	AT1G02120	AT1G02270	AT1G02360	AT1G02860	AT1G02880	AT1G02890	AT1G02920	AT1G02930	AT1G02990	AT1G03260	AT1G03370	AT1G03430	AT1G04010	AT1G05020	AT1G05135	AT1G05380	AT1G05710	AT1G05785	AT1G06520	AT1G06620	AT1G06770	AT1G06780	AT1G07030	AT1G07630	AT1G07650	AT1G08290	AT1G08300	AT1G09530	AT1G09560	AT1G09940	AT1G09950	AT1G10040	AT1G10340	AT1G11260	AT1G11670	AT1G12220
AT3G01970	ATWRKY45	354	0	PWM1582	PBM		132	1.14e-24	1.55e-23	723	AT1G01820	AT1G02270	AT1G02450	AT1G02880	AT1G02890	AT1G02920	AT1G02930	AT1G02990	AT1G03260	AT1G03370	AT1G03430	AT1G04010	AT1G04440	AT1G05020	AT1G05135	AT1G05380	AT1G05710	AT1G05785	AT1G05890	AT1G06620	AT1G06770	AT1G06780	AT1G07630	AT1G07650	AT1G08290	AT1G08300	AT1G09530	AT1G09560	AT1G09940	AT1G09950	AT1G09970	AT1G09980	AT1G10040	AT1G11260	AT1G11670	AT1G12220	AT1G13990	AT1G14000	AT1G14170
AT3G01970	ATWRKY45	354	0	PWM1347	CisBP	M1566_1.01	135	2.93e-24	3.89e-23	721	AT1G01820	AT1G02270	AT1G02450	AT1G02880	AT1G02890	AT1G02920	AT1G02930	AT1G02990	AT1G03260	AT1G03370	AT1G03430	AT1G04010	AT1G04440	AT1G05020	AT1G05135	AT1G05380	AT1G05710	AT1G05785	AT1G05890	AT1G06620	AT1G06770	AT1G06780	AT1G07630	AT1G07650	AT1G08290	AT1G08300	AT1G09530	AT1G09560	AT1G09940	AT1G09950	AT1G09970	AT1G09980	AT1G10040	AT1G11260	AT1G11670	AT1G12220	AT1G13990	AT1G14000	AT1G14170
AT1G64000	ATWRKY56	78	na	PWM1346	CisBP	M1566_1.01	40	1.56e-40	6.99e-39	791	AT1G01010	AT1G02000	AT1G02120	AT1G02270	AT1G02360	AT1G02450	AT1G02860	AT1G02920	AT1G02930	AT1G03060	AT1G03260	AT1G03370	AT1G03430	AT1G04490	AT1G04960	AT1G05380	AT1G05890	AT1G06160	AT1G06520	AT1G06770	AT1G06780	AT1G07135	AT1G07140	AT1G07150	AT1G07520	AT1G07620	AT1G07630	AT1G07650	AT1G08290	AT1G08300	AT1G08930	AT1G09940	AT1G09950	AT1G10700	AT1G11200	AT1G11260	AT1G11670	AT1G12760	AT1G13000
AT3G42860	AT3G42860	74	na	PWM3572	DAP-seq	AT3G42860_col	42	1.56e-40	6.99e-39	791	AT1G02120	AT1G02270	AT1G02360	AT1G02450	AT1G02500	AT1G02860	AT1G02880	AT1G02890	AT1G02920	AT1G02930	AT1G02990	AT1G04010	AT1G04260	AT1G05135	AT1G05380	AT1G05785	AT1G05805	AT1G06520	AT1G06620	AT1G06770	AT1G06780	AT1G07620	AT1G07630	AT1G07650	AT1G07880	AT1G08300	AT1G08845	AT1G08930	AT1G09070	AT1G09080	AT1G09430	AT1G09560	AT1G09575	AT1G09940	AT1G09950	AT1G10040	AT1G10340	AT1G11260	AT1G11670
AT4G24240	ATWRKY7	6	na	PWM3568	DAP-seq	WRKY7_col	45	3.23e-38	1.29e-36	782	AT1G01010	AT1G01550	AT1G01650	AT1G02360	AT1G02410	AT1G02450	AT1G02460	AT1G02860	AT1G02880	AT1G02890	AT1G02920	AT1G02930	AT1G02990	AT1G04010	AT1G05135	AT1G05785	AT1G06520	AT1G06770	AT1G06780	AT1G07240	AT1G07630	AT1G07650	AT1G07880	AT1G08290	AT1G08845	AT1G09070	AT1G09080	AT1G09430	AT1G09560	AT1G09940	AT1G09950	AT1G10340	AT1G11580	AT1G12360	AT1G12760	AT1G13000	AT1G13110	AT1G13960	AT1G14010
AT4G24240	ATWRKY7	6	na	PWM1265	CisBP	M1552_1.01	114	1.69e-28	2.71e-27	741	AT1G01010	AT1G01650	AT1G02000	AT1G02120	AT1G02360	AT1G02400	AT1G02450	AT1G02860	AT1G02880	AT1G02890	AT1G02920	AT1G02930	AT1G03060	AT1G03430	AT1G03900	AT1G03905	AT1G04010	AT1G04555	AT1G04990	AT1G05000	AT1G05010	AT1G05020	AT1G05710	AT1G06160	AT1G06770	AT1G06780	AT1G07240	AT1G07390	AT1G07520	AT1G07650	AT1G08290	AT1G08300	AT1G08420	AT1G09645	AT1G09940	AT1G09950	AT1G09970	AT1G10040	AT1G10050
AT4G17570	GATA26	95	0	PWM907	CisBP	M0688_1.01	46	5.79e-38	2.26e-36	781	AT1G01230	AT1G01550	AT1G01720	AT1G02220	AT1G02460	AT1G03350	AT1G03370	AT1G03900	AT1G04300	AT1G04440	AT1G04990	AT1G05350	AT1G05785	AT1G05805	AT1G05890	AT1G07000	AT1G07020	AT1G07220	AT1G07240	AT1G07350	AT1G07890	AT1G08290	AT1G08770	AT1G08900	AT1G09070	AT1G09270	AT1G09330	AT1G09920	AT1G09970	AT1G10050	AT1G10290	AT1G10417	AT1G10430	AT1G10580	AT1G10630	AT1G11260	AT1G11480	AT1G11890	AT1G12420
AT2G47260	ATWRKY23	3	0	PWM1138	CisBP	M1559_1.01	49	3.29e-37	1.2e-35	778	AT1G01820	AT1G02120	AT1G02270	AT1G02360	AT1G02410	AT1G02880	AT1G02890	AT1G02920	AT1G02930	AT1G02990	AT1G03060	AT1G03260	AT1G03370	AT1G03430	AT1G03730	AT1G03740	AT1G04010	AT1G05020	AT1G05135	AT1G05380	AT1G05710	AT1G05785	AT1G06520	AT1G06620	AT1G06770	AT1G06780	AT1G07030	AT1G07240	AT1G07630	AT1G07650	AT1G08290	AT1G08300	AT1G09560	AT1G09940	AT1G09950	AT1G10040	AT1G10340	AT1G10720	AT1G11260
AT2G47260	ATWRKY23	3	0	PWM2675	JASPAR	MA1080.1	57	1.01e-35	3.19e-34	772	AT1G01820	AT1G02000	AT1G02120	AT1G02270	AT1G02360	AT1G02410	AT1G02880	AT1G02890	AT1G02920	AT1G02930	AT1G02990	AT1G03060	AT1G03260	AT1G03370	AT1G03430	AT1G04010	AT1G04960	AT1G05020	AT1G05135	AT1G05380	AT1G05710	AT1G05785	AT1G06520	AT1G06620	AT1G06770	AT1G06780	AT1G07240	AT1G07630	AT1G07650	AT1G08290	AT1G08300	AT1G09530	AT1G09560	AT1G09940	AT1G09950	AT1G10040	AT1G10340	AT1G10720	AT1G11260
AT3G62340	AtWRKY68	12	na	PWM1139	CisBP	M1559_1.01	50	1.04e-36	3.73e-35	776	AT1G01820	AT1G02120	AT1G02270	AT1G02360	AT1G02410	AT1G02880	AT1G02890	AT1G02920	AT1G02930	AT1G02990	AT1G03060	AT1G03260	AT1G03370	AT1G03430	AT1G03730	AT1G03740	AT1G04010	AT1G05020	AT1G05135	AT1G05380	AT1G05710	AT1G05785	AT1G06520	AT1G06620	AT1G06770	AT1G06780	AT1G07030	AT1G07240	AT1G07630	AT1G07650	AT1G08290	AT1G08300	AT1G09560	AT1G09940	AT1G09950	AT1G10040	AT1G10340	AT1G10720	AT1G11260
AT3G51080	GATA6	0	na	PWM990	CisBP	M0685_1.01	52	1.04e-36	3.73e-35	776	AT1G01230	AT1G01260	AT1G01550	AT1G01560	AT1G01650	AT1G02500	AT1G02850	AT1G02880	AT1G03080	AT1G03350	AT1G03370	AT1G03760	AT1G03900	AT1G04010	AT1G04300	AT1G04750	AT1G05350	AT1G05380	AT1G05890	AT1G05960	AT1G06210	AT1G06515	AT1G06840	AT1G07020	AT1G07140	AT1G07350	AT1G07530	AT1G07620	AT1G07890	AT1G08450	AT1G09270	AT1G09330	AT1G09430	AT1G09575	AT1G09630	AT1G09645	AT1G09920	AT1G09980	AT1G10050
AT3G51080	GATA6	0	na	PWM3016	DAP-seq	GATA6_col	1164	0.0147818	0.0229073	554	AT1G01230	AT1G01260	AT1G01440	AT1G01550	AT1G01560	AT1G01650	AT1G01680	AT1G02880	AT1G02890	AT1G03220	AT1G03760	AT1G04010	AT1G04260	AT1G04750	AT1G04780	AT1G05000	AT1G05710	AT1G05805	AT1G07090	AT1G07140	AT1G07350	AT1G07520	AT1G07530	AT1G07810	AT1G07880	AT1G08845	AT1G08930	AT1G09270	AT1G09630	AT1G09740	AT1G09980	AT1G10070	AT1G10290	AT1G10700	AT1G11260	AT1G11480	AT1G12360	AT1G13190	AT1G13210
AT4G04450	AtWRKY42	10	na	PWM3546	DAP-seq	WRKY42_col	53	1.84e-36	6.23e-35	775	AT1G01650	AT1G02120	AT1G02360	AT1G02450	AT1G02860	AT1G02880	AT1G02890	AT1G02920	AT1G02930	AT1G02990	AT1G03260	AT1G03430	AT1G04010	AT1G04490	AT1G05020	AT1G05380	AT1G05785	AT1G05890	AT1G06620	AT1G06770	AT1G06780	AT1G07620	AT1G07650	AT1G07880	AT1G08300	AT1G09070	AT1G09080	AT1G09560	AT1G09940	AT1G09950	AT1G09970	AT1G10040	AT1G11670	AT1G12220	AT1G13110	AT1G13470	AT1G13990	AT1G14000	AT1G14040
AT4G04450	AtWRKY42	10	na	PWM1329	CisBP	M1561_1.01	78	4.56e-33	1.1e-31	761	AT1G01010	AT1G01490	AT1G02120	AT1G02360	AT1G02450	AT1G02860	AT1G02880	AT1G02920	AT1G02930	AT1G02990	AT1G03260	AT1G03900	AT1G04010	AT1G04930	AT1G04960	AT1G05380	AT1G05785	AT1G06770	AT1G06780	AT1G07570	AT1G07620	AT1G07650	AT1G08290	AT1G08300	AT1G09430	AT1G09560	AT1G09940	AT1G09950	AT1G10040	AT1G10290	AT1G11670	AT1G12220	AT1G12360	AT1G13000	AT1G13110	AT1G13990	AT1G14000	AT1G14040	AT1G14170
AT3G45170	GATA14	33	na	PWM989	CisBP	M0685_1.01	54	1.84e-36	6.23e-35	775	AT1G01230	AT1G01260	AT1G01550	AT1G01560	AT1G01650	AT1G02500	AT1G02850	AT1G02880	AT1G03080	AT1G03350	AT1G03370	AT1G03760	AT1G03900	AT1G04010	AT1G04300	AT1G04750	AT1G05350	AT1G05380	AT1G05890	AT1G05960	AT1G06210	AT1G06515	AT1G06840	AT1G07020	AT1G07140	AT1G07350	AT1G07530	AT1G07620	AT1G07890	AT1G08450	AT1G09270	AT1G09330	AT1G09430	AT1G09575	AT1G09630	AT1G09645	AT1G09920	AT1G09980	AT1G10050
AT3G45170	GATA14	33	na	PWM3006	DAP-seq	GATA14_col	397	5.22e-08	2.37e-07	619	AT1G01260	AT1G01550	AT1G01560	AT1G01650	AT1G01680	AT1G01720	AT1G02450	AT1G02500	AT1G02850	AT1G02880	AT1G02890	AT1G03220	AT1G03350	AT1G03760	AT1G04010	AT1G04750	AT1G05785	AT1G05805	AT1G05890	AT1G06800	AT1G07090	AT1G07350	AT1G07520	AT1G07530	AT1G08845	AT1G08930	AT1G09270	AT1G09630	AT1G09980	AT1G10070	AT1G10290	AT1G10410	AT1G10590	AT1G10990	AT1G11260	AT1G12320	AT1G12970	AT1G13000	AT1G13180
AT5G66320	GATA5	0	0	PWM991	CisBP	M0685_1.01	55	1.84e-36	6.23e-35	775	AT1G01230	AT1G01260	AT1G01550	AT1G01560	AT1G01650	AT1G02500	AT1G02850	AT1G02880	AT1G03080	AT1G03350	AT1G03370	AT1G03760	AT1G03900	AT1G04010	AT1G04300	AT1G04750	AT1G05350	AT1G05380	AT1G05890	AT1G05960	AT1G06210	AT1G06515	AT1G06840	AT1G07020	AT1G07140	AT1G07350	AT1G07530	AT1G07620	AT1G07890	AT1G08450	AT1G09270	AT1G09330	AT1G09430	AT1G09575	AT1G09630	AT1G09645	AT1G09920	AT1G09980	AT1G10050
AT5G24110	ATWRKY30	182	na	PWM2677	JASPAR	MA1083.1	56	5.75e-36	1.84e-34	773	AT1G01010	AT1G02120	AT1G02270	AT1G02360	AT1G02400	AT1G02450	AT1G02860	AT1G02880	AT1G02890	AT1G02920	AT1G02930	AT1G02990	AT1G03260	AT1G03430	AT1G03900	AT1G03905	AT1G05020	AT1G05380	AT1G05785	AT1G05960	AT1G06770	AT1G06780	AT1G07135	AT1G07630	AT1G07650	AT1G08290	AT1G08300	AT1G09430	AT1G09794	AT1G09940	AT1G09950	AT1G09970	AT1G09980	AT1G10040	AT1G11670	AT1G13110	AT1G14010	AT1G14020	AT1G14170
AT5G24110	ATWRKY30	182	na	PWM894	CisBP	M1567_1.01	64	1.78e-35	5.33e-34	771	AT1G01010	AT1G02120	AT1G02270	AT1G02360	AT1G02400	AT1G02450	AT1G02860	AT1G02880	AT1G02920	AT1G02930	AT1G02990	AT1G03260	AT1G03430	AT1G03900	AT1G03905	AT1G05020	AT1G05380	AT1G05785	AT1G05960	AT1G06770	AT1G06780	AT1G07135	AT1G07630	AT1G07650	AT1G08290	AT1G08300	AT1G09430	AT1G09794	AT1G09940	AT1G09950	AT1G09980	AT1G11670	AT1G13110	AT1G14010	AT1G14020	AT1G14170	AT1G14260	AT1G14730	AT1G14740
AT5G24110	ATWRKY30	182	na	PWM3538	DAP-seq	WRKY30_col	65	3.13e-35	8.63e-34	770	AT1G01010	AT1G02120	AT1G02360	AT1G02390	AT1G02450	AT1G02860	AT1G02880	AT1G02890	AT1G02920	AT1G02930	AT1G02990	AT1G04010	AT1G04260	AT1G05020	AT1G05135	AT1G05380	AT1G05785	AT1G05960	AT1G06520	AT1G06770	AT1G06780	AT1G07620	AT1G07630	AT1G07650	AT1G08300	AT1G08845	AT1G09070	AT1G09080	AT1G09430	AT1G09560	AT1G09940	AT1G09950	AT1G10040	AT1G10340	AT1G11260	AT1G13000	AT1G13110	AT1G13470	AT1G13960
AT2G40750	ATWRKY54	302	na	PWM889	CisBP	M1567_1.01	58	1.01e-35	3.19e-34	772	AT1G01010	AT1G02120	AT1G02270	AT1G02360	AT1G02400	AT1G02450	AT1G02860	AT1G02880	AT1G02920	AT1G02930	AT1G02990	AT1G03260	AT1G03430	AT1G03900	AT1G03905	AT1G05020	AT1G05380	AT1G05785	AT1G05960	AT1G06770	AT1G06780	AT1G07135	AT1G07630	AT1G07650	AT1G08290	AT1G08300	AT1G09430	AT1G09794	AT1G09940	AT1G09950	AT1G09970	AT1G09980	AT1G11670	AT1G13110	AT1G14010	AT1G14020	AT1G14170	AT1G14260	AT1G14730
AT4G23810	ATWRKY53	524	na	PWM893	CisBP	M1567_1.01	59	1.01e-35	3.19e-34	772	AT1G01010	AT1G02120	AT1G02270	AT1G02360	AT1G02400	AT1G02450	AT1G02860	AT1G02880	AT1G02920	AT1G02930	AT1G02990	AT1G03260	AT1G03430	AT1G03900	AT1G03905	AT1G05020	AT1G05380	AT1G05785	AT1G05960	AT1G06770	AT1G06780	AT1G07135	AT1G07630	AT1G07650	AT1G08290	AT1G08300	AT1G09430	AT1G09794	AT1G09940	AT1G09950	AT1G09980	AT1G10040	AT1G11670	AT1G13110	AT1G14010	AT1G14020	AT1G14170	AT1G14260	AT1G14730
AT4G26640	AtWRKY20	8	2	PWM3521	DAP-seq	WRKY20_col	60	1.78e-35	5.33e-34	771	AT1G01010	AT1G02000	AT1G02120	AT1G02270	AT1G02360	AT1G02450	AT1G02880	AT1G02890	AT1G02920	AT1G02930	AT1G02990	AT1G03260	AT1G03370	AT1G03430	AT1G03760	AT1G03770	AT1G04010	AT1G05020	AT1G05785	AT1G06160	AT1G06770	AT1G06780	AT1G07240	AT1G07630	AT1G07650	AT1G07880	AT1G08300	AT1G09530	AT1G09560	AT1G09940	AT1G09950	AT1G10040	AT1G10700	AT1G11580	AT1G11670	AT1G12220	AT1G12760	AT1G13110	AT1G13990
AT4G26640	AtWRKY20	8	2	PWM1283	CisBP	M1571_1.01	105	2.19e-29	3.78e-28	745	AT1G01260	AT1G01560	AT1G01820	AT1G02000	AT1G02120	AT1G02270	AT1G02360	AT1G02390	AT1G02400	AT1G02450	AT1G02920	AT1G02930	AT1G03060	AT1G03260	AT1G03900	AT1G03905	AT1G04440	AT1G04490	AT1G04750	AT1G04960	AT1G05010	AT1G05020	AT1G05350	AT1G05380	AT1G05710	AT1G06160	AT1G06770	AT1G06780	AT1G07135	AT1G07630	AT1G07650	AT1G08290	AT1G08300	AT1G08420	AT1G08500	AT1G09575	AT1G09645	AT1G09970	AT1G09980
AT2G46400	ATWRKY46	384	1	PWM890	CisBP	M1567_1.01	62	1.78e-35	5.33e-34	771	AT1G01010	AT1G02120	AT1G02270	AT1G02360	AT1G02400	AT1G02450	AT1G02860	AT1G02880	AT1G02920	AT1G02930	AT1G02990	AT1G03260	AT1G03430	AT1G03900	AT1G03905	AT1G05020	AT1G05380	AT1G05785	AT1G05960	AT1G06770	AT1G06780	AT1G07135	AT1G07630	AT1G07650	AT1G08290	AT1G08300	AT1G09430	AT1G09794	AT1G09940	AT1G09950	AT1G09980	AT1G11670	AT1G13110	AT1G14010	AT1G14020	AT1G14170	AT1G14260	AT1G14730	AT1G14740
AT2G46400	ATWRKY46	384	1	PWM3552	DAP-seq	WRKY46_col	137	7.45e-24	9.83e-23	719	AT1G01650	AT1G02360	AT1G02450	AT1G02860	AT1G02880	AT1G02890	AT1G02920	AT1G02930	AT1G03060	AT1G04010	AT1G04200	AT1G04960	AT1G05020	AT1G05060	AT1G05135	AT1G05380	AT1G05805	AT1G06520	AT1G06770	AT1G06780	AT1G07240	AT1G07390	AT1G07620	AT1G07630	AT1G07880	AT1G08300	AT1G08845	AT1G09430	AT1G09560	AT1G09940	AT1G09950	AT1G10340	AT1G10700	AT1G11080	AT1G11100	AT1G11260	AT1G11580	AT1G13000	AT1G13960
AT4G11070	AtWRKY41	0	0	PWM892	CisBP	M1567_1.01	63	1.78e-35	5.33e-34	771	AT1G01010	AT1G02120	AT1G02270	AT1G02360	AT1G02400	AT1G02450	AT1G02860	AT1G02880	AT1G02920	AT1G02930	AT1G02990	AT1G03260	AT1G03430	AT1G03900	AT1G03905	AT1G05020	AT1G05380	AT1G05785	AT1G05960	AT1G06770	AT1G06780	AT1G07135	AT1G07630	AT1G07650	AT1G08290	AT1G08300	AT1G09430	AT1G09794	AT1G09940	AT1G09950	AT1G09980	AT1G11670	AT1G13110	AT1G14010	AT1G14020	AT1G14170	AT1G14260	AT1G14730	AT1G14740
AT4G36240	GATA7	11	na	PWM1222	CisBP	M0691_1.01	66	5.48e-35	1.49e-33	769	AT1G01230	AT1G01260	AT1G01550	AT1G01720	AT1G02460	AT1G02500	AT1G02880	AT1G03080	AT1G03350	AT1G03370	AT1G03760	AT1G03900	AT1G04200	AT1G04300	AT1G04750	AT1G05020	AT1G05350	AT1G05380	AT1G05890	AT1G06210	AT1G06515	AT1G06840	AT1G06850	AT1G07000	AT1G07020	AT1G07530	AT1G07620	AT1G07810	AT1G07890	AT1G08770	AT1G08800	AT1G08930	AT1G09070	AT1G09270	AT1G09630	AT1G09645	AT1G09920	AT1G10050	AT1G10290
AT3G24050	GATA1	5	2	PWM1124	CisBP	M0684_1.01	68	2.92e-34	7.69e-33	766	AT1G01230	AT1G01260	AT1G01550	AT1G01650	AT1G01730	AT1G02220	AT1G02460	AT1G02500	AT1G02850	AT1G02880	AT1G03350	AT1G03370	AT1G03900	AT1G04750	AT1G04990	AT1G05350	AT1G05380	AT1G05805	AT1G06210	AT1G06515	AT1G06840	AT1G06850	AT1G06870	AT1G07000	AT1G07020	AT1G07220	AT1G07350	AT1G07530	AT1G07890	AT1G08770	AT1G08800	AT1G09070	AT1G09270	AT1G09630	AT1G09970	AT1G10050	AT1G10290	AT1G10430	AT1G10630
AT3G24050	GATA1	5	2	PWM3011	DAP-seq	GATA1_col	698	9.42059e-05	0.000245154	586	AT1G01440	AT1G01650	AT1G01820	AT1G02170	AT1G02500	AT1G02860	AT1G02880	AT1G03370	AT1G03905	AT1G04300	AT1G04440	AT1G04490	AT1G04750	AT1G05135	AT1G06180	AT1G06770	AT1G06780	AT1G06840	AT1G06850	AT1G07220	AT1G07390	AT1G07990	AT1G08845	AT1G09430	AT1G09970	AT1G10040	AT1G10630	AT1G11200	AT1G12760	AT1G13460	AT1G14040	AT1G14300	AT1G14330	AT1G14670	AT1G15130	AT1G15800	AT1G16090	AT1G17290	AT1G17590
AT3G24050	GATA1	5	2	PWM712	AthaMAP	T05705	1046	0.00444395	0.0076837	563	AT1G01010	AT1G01650	AT1G02100	AT1G02120	AT1G02450	AT1G03250	AT1G04200	AT1G04310	AT1G04960	AT1G05000	AT1G05010	AT1G05380	AT1G05960	AT1G06180	AT1G06770	AT1G06780	AT1G07000	AT1G07140	AT1G07150	AT1G07220	AT1G07240	AT1G07520	AT1G07530	AT1G08630	AT1G08920	AT1G08930	AT1G09950	AT1G09970	AT1G10140	AT1G10585	AT1G10630	AT1G10720	AT1G11330	AT1G12200	AT1G12320	AT1G12790	AT1G14040	AT1G14640	AT1G15110
AT3G24050	GATA1	5	2	PWM648	AthaMAP	T05705	1100	0.00774319	0.0127022	559	AT1G01340	AT1G01490	AT1G01680	AT1G02000	AT1G02090	AT1G02460	AT1G02500	AT1G02660	AT1G02850	AT1G03080	AT1G03250	AT1G03260	AT1G03370	AT1G04750	AT1G04780	AT1G04960	AT1G04990	AT1G05380	AT1G05805	AT1G05890	AT1G06770	AT1G06780	AT1G07240	AT1G07630	AT1G07650	AT1G07810	AT1G08450	AT1G08630	AT1G08800	AT1G08930	AT1G08940	AT1G09070	AT1G09080	AT1G09560	AT1G09645	AT1G10060	AT1G10070	AT1G10417	AT1G11580
AT3G24050	GATA1	5	2	PWM62	AthaMAP	T05705	1145	0.0114854	0.018128	556	AT1G01010	AT1G01650	AT1G03060	AT1G03230	AT1G03370	AT1G03905	AT1G04200	AT1G04930	AT1G04980	AT1G06520	AT1G06780	AT1G06840	AT1G06850	AT1G07030	AT1G07220	AT1G07650	AT1G08420	AT1G08630	AT1G09480	AT1G09794	AT1G09932	AT1G09950	AT1G10290	AT1G11310	AT1G11580	AT1G12360	AT1G12420	AT1G13195	AT1G13210	AT1G13340	AT1G13460	AT1G14170	AT1G14730	AT1G15670	AT1G15780	AT1G15800	AT1G16180	AT1G16300	AT1G18570
AT3G24050	GATA1	5	2	PWM545	AthaMAP	T05705	1228	0.0299679	0.044043	548	AT1G02120	AT1G02850	AT1G02860	AT1G03060	AT1G04280	AT1G04555	AT1G05380	AT1G05805	AT1G07000	AT1G07220	AT1G07390	AT1G07650	AT1G08290	AT1G08920	AT1G08930	AT1G09530	AT1G09575	AT1G09815	AT1G11310	AT1G11580	AT1G11940	AT1G12200	AT1G12760	AT1G13180	AT1G13190	AT1G13360	AT1G14510	AT1G14870	AT1G15030	AT1G15350	AT1G15670	AT1G15780	AT1G15790	AT1G16500	AT1G16510	AT1G16670	AT1G17145	AT1G17147	AT1G17380
AT5G22570	ATWRKY38	450	1	PWM2678	JASPAR	MA1084.1	72	8.81e-34	2.23e-32	764	AT1G01010	AT1G01340	AT1G01560	AT1G01820	AT1G02120	AT1G02270	AT1G02360	AT1G02450	AT1G02880	AT1G02920	AT1G02930	AT1G02990	AT1G03260	AT1G03370	AT1G03430	AT1G04200	AT1G04440	AT1G05135	AT1G05380	AT1G05710	AT1G06520	AT1G06770	AT1G06780	AT1G07030	AT1G07135	AT1G07150	AT1G07630	AT1G07650	AT1G08290	AT1G08300	AT1G09530	AT1G09560	AT1G09940	AT1G09950	AT1G09970	AT1G10040	AT1G10290	AT1G11050	AT1G11260
AT5G22570	ATWRKY38	450	1	PWM1152	CisBP	M1565_1.01	126	1.05e-25	1.5e-24	728	AT1G01560	AT1G01820	AT1G02120	AT1G02270	AT1G02360	AT1G02450	AT1G02880	AT1G02890	AT1G02920	AT1G02930	AT1G02990	AT1G03260	AT1G03370	AT1G03430	AT1G04200	AT1G05020	AT1G05380	AT1G05710	AT1G06770	AT1G06780	AT1G07390	AT1G07630	AT1G07650	AT1G08290	AT1G08300	AT1G09560	AT1G09940	AT1G09950	AT1G09970	AT1G10040	AT1G10050	AT1G10290	AT1G10865	AT1G11260	AT1G11670	AT1G12220	AT1G13110	AT1G14170	AT1G14260
AT5G22570	ATWRKY38	450	1	PWM1583	PBM		128	1.05e-25	1.5e-24	728	AT1G01560	AT1G01820	AT1G02120	AT1G02270	AT1G02360	AT1G02450	AT1G02880	AT1G02890	AT1G02920	AT1G02930	AT1G02990	AT1G03260	AT1G03370	AT1G03430	AT1G04200	AT1G05020	AT1G05380	AT1G05710	AT1G06770	AT1G06780	AT1G07390	AT1G07630	AT1G07650	AT1G08290	AT1G08300	AT1G09560	AT1G09940	AT1G09950	AT1G09970	AT1G10040	AT1G10050	AT1G10290	AT1G10865	AT1G11260	AT1G11670	AT1G12220	AT1G13110	AT1G14170	AT1G14260
AT5G22570	ATWRKY38	450	1	PWM259	AthaMAP		490	1.04174e-06	3.82752e-06	607	AT1G01490	AT1G02230	AT1G02390	AT1G02460	AT1G03650	AT1G03760	AT1G03770	AT1G03850	AT1G03900	AT1G03905	AT1G04440	AT1G04555	AT1G05350	AT1G05380	AT1G05710	AT1G06160	AT1G06520	AT1G06770	AT1G06780	AT1G07520	AT1G07530	AT1G07570	AT1G07880	AT1G08920	AT1G09645	AT1G09940	AT1G09970	AT1G09980	AT1G10430	AT1G10700	AT1G11080	AT1G11100	AT1G11670	AT1G13360	AT1G13390	AT1G14170	AT1G14330	AT1G14360	AT1G14830
AT5G22570	ATWRKY38	450	1	PWM233	AthaMAP		654	4.29459e-05	0.000118283	590	AT1G01440	AT1G01560	AT1G02400	AT1G02920	AT1G03040	AT1G03370	AT1G04440	AT1G04490	AT1G04980	AT1G05710	AT1G06770	AT1G06780	AT1G07020	AT1G07140	AT1G07390	AT1G07650	AT1G08800	AT1G08845	AT1G09480	AT1G09645	AT1G09794	AT1G09920	AT1G10865	AT1G11260	AT1G11670	AT1G11950	AT1G12360	AT1G13360	AT1G14040	AT1G14170	AT1G14360	AT1G14730	AT1G14870	AT1G15520	AT1G15530	AT1G15800	AT1G16130	AT1G16300	AT1G16500
AT5G22570	ATWRKY38	450	1	PWM139	AthaMAP		840	0.00068503	0.00147273	575	AT1G01440	AT1G02220	AT1G02230	AT1G02400	AT1G02890	AT1G02920	AT1G02930	AT1G03080	AT1G03430	AT1G04010	AT1G04300	AT1G04440	AT1G04555	AT1G04980	AT1G05805	AT1G07135	AT1G07350	AT1G07390	AT1G07810	AT1G07890	AT1G08900	AT1G08940	AT1G09270	AT1G09794	AT1G09970	AT1G10990	AT1G11100	AT1G11670	AT1G13000	AT1G13360	AT1G13990	AT1G14000	AT1G14170	AT1G14360	AT1G14730	AT1G15110	AT1G15670	AT1G15750	AT1G16130
AT2G42400	ATVOZ2	12	na	PWM2719	UNIPROBE	UP00581	73	8.81e-34	2.23e-32	764	AT1G01820	AT1G02270	AT1G02360	AT1G02450	AT1G02880	AT1G02890	AT1G02920	AT1G02930	AT1G02990	AT1G03080	AT1G03260	AT1G03370	AT1G03430	AT1G04010	AT1G05020	AT1G05135	AT1G05380	AT1G05710	AT1G05785	AT1G06520	AT1G06620	AT1G06770	AT1G06780	AT1G07020	AT1G07390	AT1G07630	AT1G07650	AT1G07880	AT1G08290	AT1G08300	AT1G09530	AT1G09560	AT1G09575	AT1G09940	AT1G09950	AT1G09970	AT1G10040	AT1G10340	AT1G10700
AT1G18860	ATWRKY61	340	na	PWM1324	CisBP	M1561_1.01	74	4.56e-33	1.1e-31	761	AT1G01010	AT1G01490	AT1G02120	AT1G02360	AT1G02450	AT1G02860	AT1G02880	AT1G02920	AT1G02930	AT1G02990	AT1G03260	AT1G03900	AT1G04010	AT1G04930	AT1G04960	AT1G05380	AT1G05785	AT1G06770	AT1G06780	AT1G07570	AT1G07620	AT1G07650	AT1G08290	AT1G08300	AT1G09430	AT1G09560	AT1G09940	AT1G09950	AT1G10040	AT1G10290	AT1G11670	AT1G12220	AT1G12360	AT1G13000	AT1G13110	AT1G13990	AT1G14000	AT1G14040	AT1G14170
AT1G68150	ATWRKY9	99	na	PWM1326	CisBP	M1561_1.01	75	4.56e-33	1.1e-31	761	AT1G01010	AT1G01490	AT1G02120	AT1G02360	AT1G02450	AT1G02860	AT1G02880	AT1G02920	AT1G02930	AT1G02990	AT1G03260	AT1G03900	AT1G04010	AT1G04930	AT1G04960	AT1G05380	AT1G05785	AT1G06770	AT1G06780	AT1G07570	AT1G07620	AT1G07650	AT1G08290	AT1G08300	AT1G09430	AT1G09560	AT1G09940	AT1G09950	AT1G10040	AT1G10290	AT1G11670	AT1G12220	AT1G12360	AT1G13000	AT1G13110	AT1G13990	AT1G14000	AT1G14040	AT1G14170
AT1G69810	ATWRKY36	118	na	PWM1327	CisBP	M1561_1.01	76	4.56e-33	1.1e-31	761	AT1G01010	AT1G01490	AT1G02120	AT1G02360	AT1G02450	AT1G02860	AT1G02880	AT1G02920	AT1G02930	AT1G02990	AT1G03260	AT1G03900	AT1G04010	AT1G04930	AT1G04960	AT1G05380	AT1G05785	AT1G06770	AT1G06780	AT1G07570	AT1G07620	AT1G07650	AT1G08290	AT1G08300	AT1G09430	AT1G09560	AT1G09940	AT1G09950	AT1G10040	AT1G10290	AT1G11670	AT1G12220	AT1G12360	AT1G13000	AT1G13110	AT1G13990	AT1G14000	AT1G14040	AT1G14170
AT4G01720	AtWRKY47	140	1	PWM1328	CisBP	M1561_1.01	77	4.56e-33	1.1e-31	761	AT1G01010	AT1G01490	AT1G02120	AT1G02360	AT1G02450	AT1G02860	AT1G02880	AT1G02920	AT1G02930	AT1G02990	AT1G03260	AT1G03900	AT1G04010	AT1G04930	AT1G04960	AT1G05380	AT1G05785	AT1G06770	AT1G06780	AT1G07570	AT1G07620	AT1G07650	AT1G08290	AT1G08300	AT1G09430	AT1G09560	AT1G09940	AT1G09950	AT1G10040	AT1G10290	AT1G11670	AT1G12220	AT1G12360	AT1G13000	AT1G13110	AT1G13990	AT1G14000	AT1G14040	AT1G14170
AT4G01720	AtWRKY47	140	1	PWM3554	DAP-seq	WRKY47_col	157	2.66e-21	3.06e-20	706	AT1G01560	AT1G01650	AT1G01680	AT1G02120	AT1G02360	AT1G02450	AT1G02860	AT1G02880	AT1G02890	AT1G02920	AT1G02930	AT1G02990	AT1G03080	AT1G03260	AT1G03370	AT1G04200	AT1G05135	AT1G05380	AT1G05560	AT1G05785	AT1G05805	AT1G06620	AT1G07520	AT1G07630	AT1G07650	AT1G09330	AT1G09530	AT1G09630	AT1G09940	AT1G09950	AT1G10040	AT1G10170	AT1G10700	AT1G11080	AT1G11260	AT1G11310	AT1G11670	AT1G12220	AT1G13180
AT4G22070	ATWRKY31	9	na	PWM1330	CisBP	M1561_1.01	79	4.56e-33	1.1e-31	761	AT1G01010	AT1G01490	AT1G02120	AT1G02360	AT1G02450	AT1G02860	AT1G02880	AT1G02920	AT1G02930	AT1G02990	AT1G03260	AT1G03900	AT1G04010	AT1G04930	AT1G04960	AT1G05380	AT1G05785	AT1G06770	AT1G06780	AT1G07570	AT1G07620	AT1G07650	AT1G08290	AT1G08300	AT1G09430	AT1G09560	AT1G09940	AT1G09950	AT1G10040	AT1G10290	AT1G11670	AT1G12220	AT1G12360	AT1G13000	AT1G13110	AT1G13990	AT1G14000	AT1G14040	AT1G14170
AT4G22070	ATWRKY31	9	na	PWM3540	DAP-seq	WRKY31_col	81	4.56e-33	1.1e-31	761	AT1G01680	AT1G02000	AT1G02120	AT1G02270	AT1G02360	AT1G02450	AT1G02880	AT1G02890	AT1G02920	AT1G02930	AT1G02990	AT1G03060	AT1G03260	AT1G03430	AT1G04010	AT1G04260	AT1G04490	AT1G05020	AT1G05135	AT1G05180	AT1G05380	AT1G05710	AT1G05785	AT1G05890	AT1G05960	AT1G06520	AT1G06770	AT1G06780	AT1G07650	AT1G07880	AT1G08300	AT1G08930	AT1G09070	AT1G09080	AT1G09430	AT1G09560	AT1G09940	AT1G09950	AT1G10340
AT5G15130	ATWRKY72	97	na	PWM1331	CisBP	M1561_1.01	80	4.56e-33	1.1e-31	761	AT1G01010	AT1G01490	AT1G02120	AT1G02360	AT1G02450	AT1G02860	AT1G02880	AT1G02920	AT1G02930	AT1G02990	AT1G03260	AT1G03900	AT1G04010	AT1G04930	AT1G04960	AT1G05380	AT1G05785	AT1G06770	AT1G06780	AT1G07570	AT1G07620	AT1G07650	AT1G08290	AT1G08300	AT1G09430	AT1G09560	AT1G09940	AT1G09950	AT1G10040	AT1G10290	AT1G11670	AT1G12220	AT1G12360	AT1G13000	AT1G13110	AT1G13990	AT1G14000	AT1G14040	AT1G14170
AT1G28420	HB-1	1	na	PWM1142	CisBP	M0757_1.01	84	1.16e-31	2.48e-30	755	AT1G01010	AT1G01260	AT1G01340	AT1G01440	AT1G02100	AT1G02410	AT1G02930	AT1G03060	AT1G03080	AT1G03290	AT1G03370	AT1G03740	AT1G03770	AT1G04200	AT1G04300	AT1G04490	AT1G04555	AT1G04780	AT1G04930	AT1G05960	AT1G06150	AT1G06520	AT1G07390	AT1G07620	AT1G07630	AT1G07880	AT1G08800	AT1G08920	AT1G09430	AT1G09530	AT1G09560	AT1G09575	AT1G10050	AT1G10060	AT1G10290	AT1G10720	AT1G10865	AT1G11340	AT1G11950
AT5G44180	RLT2	0	0	PWM1143	CisBP	M0757_1.01	85	1.98e-31	4.17e-30	754	AT1G01010	AT1G01260	AT1G01340	AT1G01440	AT1G02100	AT1G02410	AT1G02930	AT1G03060	AT1G03080	AT1G03290	AT1G03370	AT1G03740	AT1G03770	AT1G04200	AT1G04300	AT1G04490	AT1G04555	AT1G04780	AT1G04930	AT1G05960	AT1G06150	AT1G06520	AT1G07390	AT1G07620	AT1G07630	AT1G07880	AT1G08800	AT1G08920	AT1G09430	AT1G09530	AT1G09560	AT1G09575	AT1G10050	AT1G10060	AT1G10290	AT1G10720	AT1G10865	AT1G11340	AT1G11950
AT2G34830	AtWRKY35	77	na	PWM1259	CisBP	M1548_1.01	86	1.98e-31	4.17e-30	754	AT1G01010	AT1G02000	AT1G02120	AT1G02360	AT1G02400	AT1G02450	AT1G02860	AT1G02920	AT1G02930	AT1G03060	AT1G03370	AT1G03430	AT1G03900	AT1G03905	AT1G04555	AT1G04990	AT1G05000	AT1G05020	AT1G05710	AT1G06770	AT1G06780	AT1G07240	AT1G07390	AT1G07650	AT1G08290	AT1G08300	AT1G09430	AT1G09940	AT1G09950	AT1G09970	AT1G10040	AT1G10050	AT1G10290	AT1G10340	AT1G11260	AT1G11670	AT1G12220	AT1G13110	AT1G14170
AT3G58710	ATWRKY69	26	0	PWM1260	CisBP	M1548_1.01	87	1.98e-31	4.17e-30	754	AT1G01010	AT1G02000	AT1G02120	AT1G02360	AT1G02400	AT1G02450	AT1G02860	AT1G02920	AT1G02930	AT1G03060	AT1G03370	AT1G03430	AT1G03900	AT1G03905	AT1G04555	AT1G04990	AT1G05000	AT1G05020	AT1G05710	AT1G06770	AT1G06780	AT1G07240	AT1G07390	AT1G07650	AT1G08290	AT1G08300	AT1G09430	AT1G09940	AT1G09950	AT1G09970	AT1G10040	AT1G10050	AT1G10290	AT1G10340	AT1G11260	AT1G11670	AT1G12220	AT1G13110	AT1G14170
AT5G45050	ATWRKY16	14	na	PWM1261	CisBP	M1548_1.01	90	3.36e-31	6.84e-30	753	AT1G01010	AT1G02000	AT1G02120	AT1G02360	AT1G02400	AT1G02450	AT1G02860	AT1G02920	AT1G02930	AT1G03060	AT1G03370	AT1G03430	AT1G03900	AT1G03905	AT1G04555	AT1G04990	AT1G05000	AT1G05020	AT1G05710	AT1G06770	AT1G06780	AT1G07240	AT1G07390	AT1G07650	AT1G08290	AT1G08300	AT1G09430	AT1G09940	AT1G09950	AT1G09970	AT1G10040	AT1G10050	AT1G10290	AT1G10340	AT1G11260	AT1G11670	AT1G12220	AT1G13110	AT1G14170
AT5G45260	ATWRKY52	61	na	PWM1262	CisBP	M1548_1.01	91	3.36e-31	6.84e-30	753	AT1G01010	AT1G02000	AT1G02120	AT1G02360	AT1G02400	AT1G02450	AT1G02860	AT1G02920	AT1G02930	AT1G03060	AT1G03370	AT1G03430	AT1G03900	AT1G03905	AT1G04555	AT1G04990	AT1G05000	AT1G05020	AT1G05710	AT1G06770	AT1G06780	AT1G07240	AT1G07390	AT1G07650	AT1G08290	AT1G08300	AT1G09430	AT1G09940	AT1G09950	AT1G09970	AT1G10040	AT1G10050	AT1G10290	AT1G10340	AT1G11260	AT1G11670	AT1G12220	AT1G13110	AT1G14170
AT3G60530	GATA4	3	0	PWM1070	CisBP	M0687_1.01	93	9.66e-31	1.86e-29	751	AT1G01230	AT1G01260	AT1G01550	AT1G01560	AT1G01650	AT1G01730	AT1G02460	AT1G02500	AT1G02850	AT1G02880	AT1G03230	AT1G03350	AT1G03370	AT1G03900	AT1G04750	AT1G04780	AT1G05350	AT1G06210	AT1G06515	AT1G06840	AT1G06850	AT1G06870	AT1G07000	AT1G07020	AT1G07140	AT1G07350	AT1G07520	AT1G07530	AT1G07890	AT1G09070	AT1G09270	AT1G09330	AT1G09630	AT1G09645	AT1G10290	AT1G10410	AT1G10430	AT1G10630	AT1G10990
AT3G60530	GATA4	3	0	PWM3015	DAP-seq	GATA4_col	294	2.05e-11	1.27e-10	646	AT1G01550	AT1G01560	AT1G01720	AT1G02500	AT1G02880	AT1G03350	AT1G03760	AT1G04010	AT1G04200	AT1G05350	AT1G05890	AT1G05960	AT1G06210	AT1G07090	AT1G07140	AT1G07350	AT1G07520	AT1G07530	AT1G07810	AT1G08930	AT1G09630	AT1G09740	AT1G09980	AT1G10410	AT1G10990	AT1G11260	AT1G12360	AT1G12640	AT1G13000	AT1G13190	AT1G13390	AT1G13960	AT1G14330	AT1G14730	AT1G14830	AT1G15110	AT1G15780	AT1G15920	AT1G17060
AT3G60530	GATA4	3	0	PWM710	AthaMAP	T05708	1056	0.00512196	0.00877142	562	AT1G01010	AT1G01650	AT1G02100	AT1G02120	AT1G02450	AT1G03250	AT1G04200	AT1G04310	AT1G04960	AT1G05000	AT1G05010	AT1G05380	AT1G05960	AT1G06180	AT1G06770	AT1G06780	AT1G07000	AT1G07140	AT1G07150	AT1G07220	AT1G07240	AT1G07520	AT1G07530	AT1G08630	AT1G08920	AT1G08930	AT1G09950	AT1G09970	AT1G10140	AT1G10585	AT1G10630	AT1G10720	AT1G11330	AT1G12200	AT1G12320	AT1G12790	AT1G14040	AT1G14640	AT1G15110
AT3G60530	GATA4	3	0	PWM646	AthaMAP	T05708	1098	0.00774319	0.0127022	559	AT1G01340	AT1G01490	AT1G01680	AT1G02000	AT1G02090	AT1G02460	AT1G02500	AT1G02660	AT1G02850	AT1G03080	AT1G03250	AT1G03260	AT1G03370	AT1G04750	AT1G04780	AT1G04960	AT1G04990	AT1G05380	AT1G05805	AT1G05890	AT1G06770	AT1G06780	AT1G07240	AT1G07630	AT1G07650	AT1G07810	AT1G08450	AT1G08630	AT1G08800	AT1G08930	AT1G08940	AT1G09070	AT1G09080	AT1G09560	AT1G09645	AT1G10060	AT1G10070	AT1G10417	AT1G11580
AT2G45050	GATA2	54	na	PWM1069	CisBP	M0687_1.01	95	1.63e-30	3.08e-29	750	AT1G01230	AT1G01260	AT1G01550	AT1G01560	AT1G01650	AT1G01730	AT1G02460	AT1G02500	AT1G02850	AT1G02880	AT1G03230	AT1G03350	AT1G03370	AT1G03900	AT1G04750	AT1G04780	AT1G05350	AT1G06210	AT1G06515	AT1G06840	AT1G06850	AT1G06870	AT1G07000	AT1G07020	AT1G07140	AT1G07350	AT1G07520	AT1G07530	AT1G07890	AT1G09070	AT1G09270	AT1G09330	AT1G09630	AT1G09645	AT1G10290	AT1G10410	AT1G10430	AT1G10630	AT1G11260
AT2G45050	GATA2	54	na	PWM709	AthaMAP	T05706	1035	0.00384751	0.00672377	564	AT1G01010	AT1G01650	AT1G02100	AT1G02120	AT1G02450	AT1G03250	AT1G04200	AT1G04310	AT1G04960	AT1G05000	AT1G05010	AT1G05380	AT1G05960	AT1G06180	AT1G06770	AT1G06780	AT1G07000	AT1G07140	AT1G07150	AT1G07220	AT1G07240	AT1G07520	AT1G07530	AT1G08630	AT1G08920	AT1G08930	AT1G09950	AT1G09970	AT1G10140	AT1G10585	AT1G10630	AT1G10720	AT1G11330	AT1G12200	AT1G12320	AT1G12790	AT1G14040	AT1G14640	AT1G15110
AT2G45050	GATA2	54	na	PWM645	AthaMAP	T05706	1097	0.00774319	0.0127022	559	AT1G01340	AT1G01490	AT1G01680	AT1G02000	AT1G02090	AT1G02460	AT1G02500	AT1G02660	AT1G02850	AT1G03080	AT1G03250	AT1G03260	AT1G03370	AT1G04750	AT1G04780	AT1G04960	AT1G04990	AT1G05380	AT1G05805	AT1G05890	AT1G06770	AT1G06780	AT1G07240	AT1G07630	AT1G07650	AT1G07810	AT1G08450	AT1G08630	AT1G08800	AT1G08930	AT1G08940	AT1G09070	AT1G09080	AT1G09560	AT1G09645	AT1G10060	AT1G10070	AT1G10417	AT1G11580
AT1G62300	ATWRKY6	95	0	PWM3562	DAP-seq	WRKY6_col	96	1.63e-30	3.08e-29	750	AT1G01650	AT1G01680	AT1G02000	AT1G02120	AT1G02270	AT1G02360	AT1G02450	AT1G02860	AT1G02880	AT1G02890	AT1G02920	AT1G02930	AT1G03060	AT1G03260	AT1G03430	AT1G04010	AT1G04260	AT1G04490	AT1G05020	AT1G05135	AT1G05180	AT1G05380	AT1G05710	AT1G05785	AT1G05890	AT1G06620	AT1G06770	AT1G06780	AT1G07240	AT1G07650	AT1G07880	AT1G08300	AT1G08930	AT1G09430	AT1G09560	AT1G09940	AT1G09950	AT1G09970	AT1G09980
AT1G62300	ATWRKY6	95	0	PWM1325	CisBP	M1561_1.01	376	1.8e-08	8.57e-08	623	AT1G01340	AT1G01650	AT1G01820	AT1G02450	AT1G02500	AT1G02920	AT1G02930	AT1G02990	AT1G03060	AT1G03260	AT1G03770	AT1G03900	AT1G03905	AT1G04490	AT1G05350	AT1G05960	AT1G06770	AT1G06780	AT1G08500	AT1G08930	AT1G09070	AT1G09270	AT1G09645	AT1G09970	AT1G10040	AT1G10170	AT1G10290	AT1G10417	AT1G10430	AT1G10585	AT1G10700	AT1G11080	AT1G11580	AT1G12320	AT1G12360	AT1G12760	AT1G13110	AT1G13180	AT1G14040
AT1G62300	ATWRKY6	95	0	PWM423	AthaMAP	T05354	381	2.35e-08	1.12e-07	622	AT1G01340	AT1G01650	AT1G01820	AT1G02450	AT1G02500	AT1G02920	AT1G02930	AT1G02990	AT1G03060	AT1G03260	AT1G03770	AT1G03900	AT1G03905	AT1G04490	AT1G05350	AT1G05960	AT1G06770	AT1G06780	AT1G08500	AT1G08930	AT1G09070	AT1G09270	AT1G09645	AT1G09970	AT1G10040	AT1G10170	AT1G10290	AT1G10417	AT1G10430	AT1G10585	AT1G10700	AT1G11080	AT1G11580	AT1G12320	AT1G12360	AT1G12760	AT1G13110	AT1G13180	AT1G14040
AT1G76580	AT1G76580	118	na	PWM1289	CisBP	M1441_1.01	99	1.31e-29	2.4e-28	746	AT1G01010	AT1G01560	AT1G01820	AT1G02120	AT1G02270	AT1G02400	AT1G02880	AT1G02890	AT1G02920	AT1G02930	AT1G03040	AT1G03260	AT1G03370	AT1G03430	AT1G04200	AT1G05380	AT1G05710	AT1G06770	AT1G06780	AT1G07140	AT1G07650	AT1G08290	AT1G08300	AT1G09430	AT1G09530	AT1G09560	AT1G09575	AT1G09645	AT1G09940	AT1G09950	AT1G10040	AT1G10050	AT1G10290	AT1G11080	AT1G11260	AT1G11670	AT1G13110	AT1G13180	AT1G14010
AT5G64810	ATWRKY51	414	na	PWM1352	CisBP	M1572_1.01	101	1.31e-29	2.4e-28	746	AT1G01010	AT1G01490	AT1G02120	AT1G02220	AT1G02270	AT1G02360	AT1G02400	AT1G02450	AT1G02920	AT1G02930	AT1G03900	AT1G03905	AT1G04490	AT1G04960	AT1G04990	AT1G05000	AT1G05010	AT1G05020	AT1G05380	AT1G05960	AT1G06770	AT1G06780	AT1G06840	AT1G06850	AT1G07030	AT1G07390	AT1G08290	AT1G08300	AT1G08500	AT1G08900	AT1G08930	AT1G09645	AT1G09970	AT1G09980	AT1G10040	AT1G10290	AT1G11260	AT1G11670	AT1G12360
AT3G01080	ATWRKY58	391	na	PWM1281	CisBP	M1571_1.01	104	2.19e-29	3.78e-28	745	AT1G01260	AT1G01560	AT1G01820	AT1G02000	AT1G02120	AT1G02270	AT1G02360	AT1G02390	AT1G02400	AT1G02450	AT1G02920	AT1G02930	AT1G03060	AT1G03260	AT1G03900	AT1G03905	AT1G04440	AT1G04490	AT1G04750	AT1G04960	AT1G05010	AT1G05020	AT1G05350	AT1G05380	AT1G05710	AT1G06160	AT1G06770	AT1G06780	AT1G07135	AT1G07630	AT1G07650	AT1G08290	AT1G08300	AT1G08420	AT1G08500	AT1G09575	AT1G09645	AT1G09970	AT1G09980
AT5G56270	ATWRKY2	137	0	PWM1284	CisBP	M1571_1.01	106	2.19e-29	3.78e-28	745	AT1G01260	AT1G01560	AT1G01820	AT1G02000	AT1G02120	AT1G02270	AT1G02360	AT1G02390	AT1G02400	AT1G02450	AT1G02920	AT1G02930	AT1G03060	AT1G03260	AT1G03900	AT1G03905	AT1G04440	AT1G04490	AT1G04750	AT1G04960	AT1G05010	AT1G05020	AT1G05350	AT1G05380	AT1G05710	AT1G06160	AT1G06770	AT1G06780	AT1G07135	AT1G07630	AT1G07650	AT1G08290	AT1G08300	AT1G08420	AT1G08500	AT1G09575	AT1G09645	AT1G09970	AT1G09980
AT5G56270	ATWRKY2	137	0	PWM2673	JASPAR	MA1078.1	111	1.02e-28	1.68e-27	742	AT1G01260	AT1G01560	AT1G01820	AT1G02000	AT1G02120	AT1G02270	AT1G02360	AT1G02390	AT1G02400	AT1G02450	AT1G02920	AT1G02930	AT1G03060	AT1G03260	AT1G03900	AT1G03905	AT1G04200	AT1G04440	AT1G04490	AT1G04750	AT1G04960	AT1G05010	AT1G05020	AT1G05350	AT1G05380	AT1G05710	AT1G06160	AT1G06770	AT1G06780	AT1G07135	AT1G07630	AT1G07650	AT1G08290	AT1G08300	AT1G08420	AT1G08500	AT1G09575	AT1G09645	AT1G09970
AT1G13960	WRKY4	103	2	PWM1279	CisBP	M1571_1.01	107	3.67e-29	6.14e-28	744	AT1G01260	AT1G01560	AT1G01820	AT1G02000	AT1G02120	AT1G02270	AT1G02360	AT1G02390	AT1G02400	AT1G02450	AT1G02920	AT1G02930	AT1G03060	AT1G03260	AT1G03900	AT1G03905	AT1G04440	AT1G04490	AT1G04750	AT1G04960	AT1G05010	AT1G05020	AT1G05350	AT1G05380	AT1G05710	AT1G06160	AT1G06770	AT1G06780	AT1G07135	AT1G07630	AT1G07650	AT1G08290	AT1G08300	AT1G08420	AT1G08500	AT1G09575	AT1G09645	AT1G09970	AT1G09980
AT4G26440	ATWRKY34	11	0	PWM1282	CisBP	M1571_1.01	108	3.67e-29	6.14e-28	744	AT1G01260	AT1G01560	AT1G01820	AT1G02000	AT1G02120	AT1G02270	AT1G02360	AT1G02390	AT1G02400	AT1G02450	AT1G02920	AT1G02930	AT1G03060	AT1G03260	AT1G03900	AT1G03905	AT1G04440	AT1G04490	AT1G04750	AT1G04960	AT1G05010	AT1G05020	AT1G05350	AT1G05380	AT1G05710	AT1G06160	AT1G06770	AT1G06780	AT1G07135	AT1G07630	AT1G07650	AT1G08290	AT1G08300	AT1G08420	AT1G08500	AT1G09575	AT1G09645	AT1G09970	AT1G09980
AT5G28650	ATWRKY74	1	na	PWM1266	CisBP	M1552_1.01	109	1.02e-28	1.68e-27	742	AT1G01010	AT1G01650	AT1G02000	AT1G02120	AT1G02360	AT1G02400	AT1G02450	AT1G02860	AT1G02880	AT1G02890	AT1G02920	AT1G02930	AT1G03060	AT1G03430	AT1G03900	AT1G03905	AT1G04010	AT1G04555	AT1G04990	AT1G05000	AT1G05010	AT1G05020	AT1G05710	AT1G06160	AT1G06770	AT1G06780	AT1G07240	AT1G07390	AT1G07520	AT1G07650	AT1G08290	AT1G08300	AT1G08420	AT1G09645	AT1G09940	AT1G09950	AT1G09970	AT1G10040	AT1G10050
AT3G54810	BME3	350	0	PWM1517	CisBP	M0686_1.01	110	1.02e-28	1.68e-27	742	AT1G01230	AT1G01260	AT1G01550	AT1G01560	AT1G01650	AT1G01730	AT1G02360	AT1G02460	AT1G02500	AT1G02850	AT1G02880	AT1G03230	AT1G03350	AT1G03730	AT1G03900	AT1G04440	AT1G04750	AT1G04780	AT1G04990	AT1G05350	AT1G06210	AT1G06515	AT1G06840	AT1G06870	AT1G07000	AT1G07020	AT1G07140	AT1G07350	AT1G07390	AT1G07520	AT1G07530	AT1G07890	AT1G09070	AT1G09270	AT1G09630	AT1G09645	AT1G09980	AT1G10290	AT1G10410
AT3G54810	BME3	350	0	PWM2614	JASPAR	MA1017.1	116	2.81e-28	4.38e-27	740	AT1G01230	AT1G01260	AT1G01550	AT1G01560	AT1G01650	AT1G01730	AT1G02360	AT1G02460	AT1G02500	AT1G02850	AT1G02880	AT1G03230	AT1G03350	AT1G03730	AT1G03900	AT1G04440	AT1G04750	AT1G04780	AT1G04990	AT1G05350	AT1G06210	AT1G06515	AT1G06840	AT1G06870	AT1G07000	AT1G07020	AT1G07140	AT1G07350	AT1G07390	AT1G07520	AT1G07530	AT1G07890	AT1G09070	AT1G09270	AT1G09630	AT1G09645	AT1G09980	AT1G10290	AT1G10410
AT3G04670	ATWRKY39	0	na	PWM1264	CisBP	M1552_1.01	113	1.69e-28	2.71e-27	741	AT1G01010	AT1G01650	AT1G02000	AT1G02120	AT1G02360	AT1G02400	AT1G02450	AT1G02860	AT1G02880	AT1G02890	AT1G02920	AT1G02930	AT1G03060	AT1G03430	AT1G03900	AT1G03905	AT1G04010	AT1G04555	AT1G04990	AT1G05000	AT1G05010	AT1G05020	AT1G05710	AT1G06160	AT1G06770	AT1G06780	AT1G07240	AT1G07390	AT1G07520	AT1G07650	AT1G08290	AT1G08300	AT1G08420	AT1G09645	AT1G09940	AT1G09950	AT1G09970	AT1G10040	AT1G10050
AT1G54060	ASIL1	19	5	PWM1003	CisBP	M1492_1.01	115	2.81e-28	4.38e-27	740	AT1G01010	AT1G01350	AT1G01720	AT1G02410	AT1G02450	AT1G02460	AT1G02660	AT1G03850	AT1G03905	AT1G05010	AT1G05380	AT1G05805	AT1G07000	AT1G07020	AT1G07030	AT1G08900	AT1G08920	AT1G08930	AT1G09970	AT1G10430	AT1G10700	AT1G10865	AT1G11260	AT1G11480	AT1G11580	AT1G11890	AT1G12360	AT1G12420	AT1G12640	AT1G13180	AT1G13210	AT1G13360	AT1G13390	AT1G13470	AT1G13630	AT1G13960	AT1G14780	AT1G15110	AT1G15400
AT5G64220	CAMTA2	7	0	PWM2568	JASPAR	MA0969.1	117	7.69e-28	1.18e-26	738	AT1G01490	AT1G01650	AT1G02220	AT1G02400	AT1G02450	AT1G02660	AT1G02860	AT1G03370	AT1G03730	AT1G03740	AT1G03760	AT1G03770	AT1G04200	AT1G05020	AT1G05340	AT1G06520	AT1G07135	AT1G07220	AT1G09070	AT1G09530	AT1G09560	AT1G09575	AT1G09740	AT1G09932	AT1G09950	AT1G10630	AT1G10700	AT1G10865	AT1G11100	AT1G11580	AT1G11670	AT1G12420	AT1G13210	AT1G13360	AT1G14000	AT1G14040	AT1G14740	AT1G14780	AT1G14870
AT5G64220	CAMTA2	7	0	PWM1479	CisBP	M0517_1.01	122	1.5e-26	2.21e-25	732	AT1G01490	AT1G01650	AT1G02220	AT1G02400	AT1G02450	AT1G02660	AT1G02860	AT1G03370	AT1G03730	AT1G03740	AT1G03760	AT1G03770	AT1G04200	AT1G05020	AT1G05340	AT1G06520	AT1G07135	AT1G07220	AT1G09070	AT1G09530	AT1G09560	AT1G09575	AT1G09740	AT1G09932	AT1G09950	AT1G10630	AT1G10700	AT1G10865	AT1G11100	AT1G11580	AT1G11670	AT1G12420	AT1G13210	AT1G13360	AT1G14000	AT1G14040	AT1G14740	AT1G14780	AT1G14870
AT5G64220	CAMTA2	7	0	PWM495	AthaMAP		849	0.00068503	0.00147273	575	AT1G01550	AT1G01650	AT1G01820	AT1G02220	AT1G02450	AT1G03080	AT1G03290	AT1G03430	AT1G03850	AT1G05805	AT1G05890	AT1G06160	AT1G06780	AT1G06850	AT1G07135	AT1G07150	AT1G07220	AT1G07810	AT1G07990	AT1G09970	AT1G09980	AT1G10050	AT1G10070	AT1G10140	AT1G10410	AT1G10590	AT1G11670	AT1G12200	AT1G12420	AT1G13195	AT1G13390	AT1G14170	AT1G14330	AT1G14360	AT1G15350	AT1G15780	AT1G16130	AT1G17080	AT1G17145
AT2G45660	AGL20	90	187	PWM2154	JASPAR	MA0554.1	119	2.09e-27	3.14e-26	736	AT1G01010	AT1G01340	AT1G01490	AT1G02100	AT1G02410	AT1G03040	AT1G03060	AT1G03350	AT1G03730	AT1G03740	AT1G03760	AT1G03770	AT1G04010	AT1G04280	AT1G04310	AT1G04555	AT1G04980	AT1G04990	AT1G05000	AT1G05010	AT1G05710	AT1G06840	AT1G06850	AT1G07220	AT1G07570	AT1G07660	AT1G07890	AT1G08290	AT1G08920	AT1G08930	AT1G09070	AT1G09920	AT1G10410	AT1G11100	AT1G11310	AT1G11330	AT1G12200	AT1G12360	AT1G12420
AT4G36990	ATHSF4	0	na	PWM628	AthaMAP		120	2.09e-27	3.14e-26	736	AT1G01550	AT1G01560	AT1G01940	AT1G02090	AT1G02100	AT1G02360	AT1G02860	AT1G02880	AT1G02890	AT1G03040	AT1G03080	AT1G03730	AT1G03740	AT1G03760	AT1G03770	AT1G03900	AT1G04310	AT1G04930	AT1G04980	AT1G05020	AT1G06850	AT1G06870	AT1G07020	AT1G07310	AT1G08050	AT1G09575	AT1G09932	AT1G10040	AT1G10050	AT1G10410	AT1G10990	AT1G11310	AT1G12320	AT1G12420	AT1G12640	AT1G13195	AT1G13210	AT1G13460	AT1G14010
AT5G60200	TMO6	0	2	PWM2667	JASPAR	MA1071.1	121	5.62e-27	8.33e-26	734	AT1G02100	AT1G02450	AT1G02660	AT1G02880	AT1G02890	AT1G03040	AT1G03760	AT1G03770	AT1G04200	AT1G04310	AT1G05000	AT1G05710	AT1G05785	AT1G06050	AT1G06770	AT1G06780	AT1G07135	AT1G07630	AT1G07650	AT1G07660	AT1G08290	AT1G08300	AT1G08845	AT1G08930	AT1G09950	AT1G09980	AT1G11260	AT1G11580	AT1G11670	AT1G11950	AT1G12320	AT1G12420	AT1G13000	AT1G13195	AT1G13460	AT1G13470	AT1G13960	AT1G14330	AT1G14370
AT5G60200	TMO6	0	2	PWM939	CisBP	M0579_1.01	125	6.48e-26	9.3e-25	729	AT1G02100	AT1G02450	AT1G02660	AT1G02880	AT1G02890	AT1G03040	AT1G03760	AT1G03770	AT1G04200	AT1G04310	AT1G05000	AT1G05710	AT1G05785	AT1G06050	AT1G06770	AT1G06780	AT1G07135	AT1G07630	AT1G07650	AT1G07660	AT1G08290	AT1G08300	AT1G08845	AT1G08930	AT1G09950	AT1G09980	AT1G11260	AT1G11580	AT1G11670	AT1G11950	AT1G12320	AT1G12420	AT1G13000	AT1G13195	AT1G13460	AT1G13470	AT1G13960	AT1G14330	AT1G14370
AT4G25470	ATCBF2	84	4	PWM1229	CisBP	M0030_1.01	127	1.05e-25	1.5e-24	728	AT1G01560	AT1G01820	AT1G02120	AT1G02270	AT1G02360	AT1G02450	AT1G02880	AT1G02890	AT1G02920	AT1G02930	AT1G02990	AT1G03260	AT1G03370	AT1G03430	AT1G04200	AT1G05020	AT1G05380	AT1G05710	AT1G06770	AT1G06780	AT1G07390	AT1G07630	AT1G07650	AT1G08290	AT1G08300	AT1G09560	AT1G09940	AT1G09950	AT1G09970	AT1G10040	AT1G10050	AT1G10290	AT1G10865	AT1G11260	AT1G11670	AT1G12220	AT1G13110	AT1G14170	AT1G14260
AT4G25470	ATCBF2	84	4	PWM543	AGRIS		525	2.09983e-06	7.26834e-06	604	AT1G01230	AT1G01440	AT1G01490	AT1G02000	AT1G02230	AT1G02360	AT1G02500	AT1G02660	AT1G02850	AT1G02860	AT1G02930	AT1G03040	AT1G03060	AT1G03220	AT1G03370	AT1G04555	AT1G05060	AT1G05340	AT1G05380	AT1G05785	AT1G05805	AT1G05890	AT1G06160	AT1G06180	AT1G06620	AT1G07150	AT1G07660	AT1G08630	AT1G08930	AT1G09530	AT1G10140	AT1G11260	AT1G11330	AT1G11670	AT1G12320	AT1G12420	AT1G13000	AT1G13110	AT1G14010
AT4G25470	ATCBF2	84	4	PWM2779	DAP-seq	CBF2_col	828	0.000578121	0.00126103	576	AT1G01560	AT1G01650	AT1G02000	AT1G02410	AT1G02450	AT1G02860	AT1G02920	AT1G02930	AT1G03370	AT1G04440	AT1G04555	AT1G05180	AT1G06770	AT1G06780	AT1G07650	AT1G08050	AT1G08770	AT1G08845	AT1G08920	AT1G09330	AT1G09530	AT1G09950	AT1G09970	AT1G09980	AT1G10410	AT1G10585	AT1G10865	AT1G11260	AT1G11580	AT1G11950	AT1G12320	AT1G12640	AT1G13000	AT1G13180	AT1G13960	AT1G14670	AT1G14730	AT1G14780	AT1G15030
AT3G16857	ARR1	11	0	PWM1104	CisBP	M1229_1.01	131	7.12e-25	9.75e-24	724	AT1G01180	AT1G01230	AT1G01260	AT1G01340	AT1G01440	AT1G01490	AT1G01550	AT1G02230	AT1G02330	AT1G02500	AT1G02660	AT1G03350	AT1G03760	AT1G03900	AT1G04780	AT1G05350	AT1G05380	AT1G06515	AT1G07030	AT1G07140	AT1G07530	AT1G07810	AT1G07890	AT1G08420	AT1G08800	AT1G09430	AT1G09480	AT1G09630	AT1G09932	AT1G10290	AT1G10430	AT1G10700	AT1G10720	AT1G11340	AT1G11480	AT1G12790	AT1G12970	AT1G13000	AT1G13110
AT3G16857	ARR1	11	0	PWM2544	JASPAR	MA0945.1	133	1.14e-24	1.55e-23	723	AT1G01180	AT1G01230	AT1G01260	AT1G01340	AT1G01440	AT1G01490	AT1G01550	AT1G02230	AT1G02330	AT1G02500	AT1G02660	AT1G03350	AT1G03760	AT1G03900	AT1G04780	AT1G05350	AT1G05380	AT1G06515	AT1G07030	AT1G07140	AT1G07530	AT1G07810	AT1G07890	AT1G08420	AT1G08800	AT1G09430	AT1G09480	AT1G09630	AT1G09932	AT1G10290	AT1G10430	AT1G10700	AT1G10720	AT1G11340	AT1G11480	AT1G12790	AT1G12970	AT1G13000	AT1G13110
AT1G02065	SPL8	15	na	PWM1362	CisBP	M2241_1.01	134	1.83e-24	2.45e-23	722	AT1G01820	AT1G02270	AT1G02450	AT1G02880	AT1G02890	AT1G02920	AT1G02930	AT1G02990	AT1G03260	AT1G03370	AT1G03430	AT1G04010	AT1G04440	AT1G05020	AT1G05135	AT1G05380	AT1G05710	AT1G05785	AT1G05890	AT1G06620	AT1G06770	AT1G06780	AT1G07630	AT1G07650	AT1G08290	AT1G08300	AT1G09530	AT1G09560	AT1G09940	AT1G09950	AT1G09970	AT1G09980	AT1G10040	AT1G11260	AT1G11670	AT1G12220	AT1G13990	AT1G14000	AT1G14170
AT1G02065	SPL8	15	na	PWM1361	CisBP	M2241_1.01	1214	0.0267771	0.0395806	549	AT1G01650	AT1G02120	AT1G02220	AT1G02880	AT1G02990	AT1G03060	AT1G03370	AT1G04010	AT1G04990	AT1G05000	AT1G05785	AT1G06160	AT1G06770	AT1G06780	AT1G06850	AT1G07530	AT1G07650	AT1G08315	AT1G08420	AT1G08450	AT1G08630	AT1G08930	AT1G09530	AT1G09645	AT1G10430	AT1G11670	AT1G11940	AT1G12320	AT1G12970	AT1G13340	AT1G13960	AT1G14170	AT1G14200	AT1G14640	AT1G14730	AT1G15125	AT1G15130	AT1G15430	AT1G15520
AT2G15740	AT2G15740	16	na	PWM3025	DAP-seq	AT2G15740_col	136	7.45e-24	9.83e-23	719	AT1G01350	AT1G01940	AT1G02230	AT1G02330	AT1G02880	AT1G02890	AT1G03060	AT1G03220	AT1G03230	AT1G03370	AT1G03430	AT1G03760	AT1G03770	AT1G03850	AT1G04300	AT1G04310	AT1G04490	AT1G06520	AT1G06770	AT1G06780	AT1G07260	AT1G08845	AT1G09270	AT1G09430	AT1G09920	AT1G09980	AT1G10140	AT1G10865	AT1G11480	AT1G11940	AT1G12420	AT1G12760	AT1G13000	AT1G13180	AT1G13360	AT1G13960	AT1G14060	AT1G14730	AT1G14780
AT5G25830	GATA12	7	0	PWM2612	JASPAR	MA1015.1	138	1.88e-23	2.44e-22	717	AT1G01230	AT1G01260	AT1G01550	AT1G01560	AT1G01650	AT1G01730	AT1G02360	AT1G02500	AT1G02850	AT1G03230	AT1G03350	AT1G03900	AT1G04750	AT1G04780	AT1G05350	AT1G06210	AT1G06515	AT1G06620	AT1G06870	AT1G07000	AT1G07020	AT1G07140	AT1G07350	AT1G07530	AT1G07810	AT1G07890	AT1G09070	AT1G09270	AT1G09330	AT1G09630	AT1G09645	AT1G09980	AT1G10290	AT1G10410	AT1G10430	AT1G10630	AT1G10700	AT1G11260	AT1G11480
AT5G25830	GATA12	7	0	PWM1092	CisBP	M0689_1.01	140	2.98e-23	3.84e-22	716	AT1G01230	AT1G01260	AT1G01340	AT1G01550	AT1G01560	AT1G01650	AT1G01730	AT1G02450	AT1G02500	AT1G02850	AT1G03230	AT1G03350	AT1G03370	AT1G03730	AT1G03900	AT1G04750	AT1G04780	AT1G05350	AT1G05560	AT1G05805	AT1G06210	AT1G06515	AT1G06620	AT1G06840	AT1G07000	AT1G07020	AT1G07140	AT1G07350	AT1G07530	AT1G07810	AT1G07890	AT1G09070	AT1G09270	AT1G09630	AT1G09980	AT1G10290	AT1G10410	AT1G10630	AT1G10700
AT5G25830	GATA12	7	0	PWM1589	PBM		141	2.98e-23	3.84e-22	716	AT1G01230	AT1G01260	AT1G01340	AT1G01550	AT1G01560	AT1G01650	AT1G01730	AT1G02450	AT1G02500	AT1G02850	AT1G02880	AT1G03230	AT1G03350	AT1G03370	AT1G03730	AT1G03900	AT1G04750	AT1G04780	AT1G05350	AT1G05560	AT1G05805	AT1G06210	AT1G06515	AT1G06620	AT1G06840	AT1G07000	AT1G07020	AT1G07140	AT1G07350	AT1G07530	AT1G07810	AT1G07890	AT1G09070	AT1G09270	AT1G09630	AT1G09980	AT1G10290	AT1G10410	AT1G10630
AT5G25830	GATA12	7	0	PWM3004	DAP-seq	GATA12_col	293	2.05e-11	1.27e-10	646	AT1G01230	AT1G01260	AT1G01550	AT1G01560	AT1G01650	AT1G01720	AT1G02500	AT1G02660	AT1G02880	AT1G02890	AT1G03060	AT1G03220	AT1G03350	AT1G03760	AT1G04010	AT1G04780	AT1G05350	AT1G05710	AT1G05805	AT1G06840	AT1G06850	AT1G07090	AT1G07350	AT1G07520	AT1G07530	AT1G07810	AT1G08930	AT1G09070	AT1G09270	AT1G09630	AT1G09740	AT1G09920	AT1G09980	AT1G10290	AT1G10410	AT1G10580	AT1G10990	AT1G11260	AT1G12360
AT3G21270	ADOF2	6	0	PWM1052	CisBP	M0574_1.01	139	2.98e-23	3.84e-22	716	AT1G01820	AT1G02100	AT1G02220	AT1G02880	AT1G02890	AT1G03040	AT1G03080	AT1G03760	AT1G03770	AT1G03905	AT1G04200	AT1G04310	AT1G04490	AT1G05010	AT1G05350	AT1G06050	AT1G07630	AT1G08290	AT1G08300	AT1G08845	AT1G08930	AT1G09560	AT1G09950	AT1G10170	AT1G11260	AT1G11580	AT1G11950	AT1G12320	AT1G12420	AT1G13000	AT1G13110	AT1G13470	AT1G13960	AT1G14370	AT1G14510	AT1G14740	AT1G15670	AT1G15780	AT1G16500
AT3G20310	ATERF7	48	0	PWM1392	CisBP	M0023_1.01	142	4.71e-23	5.95e-22	715	AT1G01180	AT1G01350	AT1G01440	AT1G01650	AT1G02220	AT1G02330	AT1G02410	AT1G02460	AT1G02890	AT1G02930	AT1G03060	AT1G03250	AT1G03850	AT1G04100	AT1G04300	AT1G04310	AT1G04930	AT1G05380	AT1G05785	AT1G06160	AT1G07135	AT1G07220	AT1G07260	AT1G07650	AT1G07810	AT1G08290	AT1G08300	AT1G08800	AT1G08920	AT1G08930	AT1G09080	AT1G10140	AT1G10430	AT1G10700	AT1G11260	AT1G11480	AT1G13110	AT1G13390	AT1G13670
AT3G20310	ATERF7	48	0	PWM2591	JASPAR	MA0993.1	159	4.12e-21	4.68e-20	705	AT1G01180	AT1G01350	AT1G01440	AT1G01650	AT1G02220	AT1G02330	AT1G02410	AT1G02460	AT1G02890	AT1G02930	AT1G03060	AT1G03250	AT1G03850	AT1G04100	AT1G04300	AT1G04310	AT1G04930	AT1G05380	AT1G05785	AT1G06160	AT1G07135	AT1G07220	AT1G07260	AT1G07650	AT1G07810	AT1G08290	AT1G08300	AT1G08800	AT1G08920	AT1G08930	AT1G09080	AT1G10140	AT1G10430	AT1G10700	AT1G11260	AT1G11480	AT1G13110	AT1G13390	AT1G13670
AT3G20310	ATERF7	48	0	PWM2833	DAP-seq	ERF7_col	347	1.45e-09	7.62e-09	632	AT1G01260	AT1G01440	AT1G01720	AT1G01940	AT1G02100	AT1G02890	AT1G03040	AT1G03060	AT1G03650	AT1G03760	AT1G03905	AT1G04930	AT1G05135	AT1G05340	AT1G05380	AT1G05960	AT1G06160	AT1G06180	AT1G06210	AT1G06840	AT1G06850	AT1G07020	AT1G07030	AT1G07260	AT1G07650	AT1G07990	AT1G08845	AT1G09480	AT1G09815	AT1G09920	AT1G10430	AT1G11480	AT1G12220	AT1G12790	AT1G13390	AT1G13460	AT1G13960	AT1G13990	AT1G14000
AT1G66600	ABO3	232	1	PWM2686	JASPAR	MA1092.1	143	7.43e-23	9.32e-22	714	AT1G01260	AT1G01340	AT1G01560	AT1G02000	AT1G02120	AT1G02270	AT1G02360	AT1G02390	AT1G02400	AT1G02450	AT1G02920	AT1G04440	AT1G04490	AT1G04750	AT1G04960	AT1G05020	AT1G05180	AT1G05350	AT1G05380	AT1G05710	AT1G06770	AT1G06780	AT1G07135	AT1G07520	AT1G07650	AT1G08290	AT1G08300	AT1G08500	AT1G09575	AT1G09645	AT1G09970	AT1G10417	AT1G10580	AT1G10585	AT1G10700	AT1G10865	AT1G11080	AT1G11200	AT1G11260
AT1G66600	ABO3	232	1	PWM82	AthaMAP		507	1.31873e-06	4.74795e-06	606	AT1G01340	AT1G01560	AT1G01680	AT1G02120	AT1G02220	AT1G02270	AT1G02890	AT1G03760	AT1G03850	AT1G04260	AT1G04440	AT1G04780	AT1G04990	AT1G05000	AT1G06800	AT1G06840	AT1G07240	AT1G07620	AT1G07880	AT1G08500	AT1G08800	AT1G08930	AT1G09070	AT1G09270	AT1G09575	AT1G09920	AT1G09940	AT1G09950	AT1G09970	AT1G10430	AT1G11200	AT1G11260	AT1G11580	AT1G12360	AT1G12790	AT1G13470	AT1G13990	AT1G14000	AT1G14260
AT1G66600	ABO3	232	1	PWM421	AthaMAP		591	1.0005e-05	3.0876e-05	597	AT1G02270	AT1G02450	AT1G02500	AT1G02920	AT1G02930	AT1G03080	AT1G03260	AT1G03370	AT1G03730	AT1G05350	AT1G05890	AT1G05960	AT1G06840	AT1G06850	AT1G07090	AT1G07660	AT1G07890	AT1G07990	AT1G08630	AT1G08930	AT1G09070	AT1G09530	AT1G09980	AT1G10050	AT1G10340	AT1G10700	AT1G11080	AT1G11310	AT1G11580	AT1G11670	AT1G11940	AT1G11950	AT1G12200	AT1G12360	AT1G13470	AT1G14170	AT1G14480	AT1G14730	AT1G14870
AT5G49520	ATWRKY48	309	na	PWM817	CisBP	M1569_1.01	144	7.43e-23	9.32e-22	714	AT1G01350	AT1G01490	AT1G02120	AT1G02360	AT1G02400	AT1G02410	AT1G02450	AT1G02920	AT1G02930	AT1G03900	AT1G03905	AT1G04490	AT1G04990	AT1G05000	AT1G05010	AT1G05020	AT1G05380	AT1G06770	AT1G06780	AT1G07030	AT1G07135	AT1G07390	AT1G08290	AT1G08300	AT1G08500	AT1G08630	AT1G09645	AT1G09970	AT1G09980	AT1G10290	AT1G11260	AT1G11670	AT1G11890	AT1G12360	AT1G13110	AT1G14040	AT1G14170	AT1G14360	AT1G14510
AT5G49520	ATWRKY48	309	na	PWM2682	JASPAR	MA1088.1	165	2.33e-20	2.55e-19	701	AT1G01350	AT1G02120	AT1G02360	AT1G02400	AT1G02410	AT1G02450	AT1G02920	AT1G02930	AT1G03260	AT1G03900	AT1G03905	AT1G04490	AT1G04990	AT1G05000	AT1G05010	AT1G05020	AT1G06770	AT1G06780	AT1G07030	AT1G07390	AT1G08290	AT1G08300	AT1G08500	AT1G08630	AT1G09645	AT1G09970	AT1G09980	AT1G10290	AT1G11260	AT1G11670	AT1G11890	AT1G12360	AT1G13110	AT1G14040	AT1G14170	AT1G14360	AT1G14510	AT1G14640	AT1G14730
AT1G80590	ATWRKY66	61	na	PWM1135	CisBP	M1549_1.01	147	1.84e-22	2.24e-21	712	AT1G01260	AT1G01340	AT1G01560	AT1G02000	AT1G02120	AT1G02270	AT1G02360	AT1G02390	AT1G02400	AT1G02450	AT1G02920	AT1G04440	AT1G04490	AT1G04750	AT1G04960	AT1G05020	AT1G05180	AT1G05350	AT1G05380	AT1G05710	AT1G06770	AT1G06780	AT1G07135	AT1G07520	AT1G07650	AT1G08290	AT1G08300	AT1G08500	AT1G09575	AT1G09645	AT1G09970	AT1G10417	AT1G10580	AT1G10585	AT1G10700	AT1G11080	AT1G11200	AT1G11260	AT1G11670
AT1G66560	ATWRKY64	458	na	PWM1134	CisBP	M1549_1.01	148	2.88e-22	3.49e-21	711	AT1G01260	AT1G01340	AT1G01560	AT1G02000	AT1G02120	AT1G02270	AT1G02360	AT1G02390	AT1G02400	AT1G02450	AT1G02920	AT1G04440	AT1G04490	AT1G04750	AT1G04960	AT1G05020	AT1G05180	AT1G05350	AT1G05380	AT1G05710	AT1G06770	AT1G06780	AT1G07135	AT1G07520	AT1G07650	AT1G08290	AT1G08300	AT1G08500	AT1G09575	AT1G09645	AT1G09970	AT1G10417	AT1G10580	AT1G10585	AT1G10700	AT1G11080	AT1G11200	AT1G11260	AT1G11670
AT4G30935	ATWRKY32	98	0	PWM1177	CisBP	M1557_1.01	149	2.88e-22	3.49e-21	711	AT1G01010	AT1G01490	AT1G02120	AT1G02360	AT1G02400	AT1G02450	AT1G02500	AT1G02920	AT1G02930	AT1G03900	AT1G03905	AT1G04490	AT1G04990	AT1G05000	AT1G05010	AT1G05960	AT1G06770	AT1G06780	AT1G06840	AT1G06850	AT1G07030	AT1G07390	AT1G08290	AT1G08300	AT1G08500	AT1G08930	AT1G09645	AT1G09970	AT1G10040	AT1G10050	AT1G10290	AT1G11260	AT1G11670	AT1G11890	AT1G12360	AT1G13110	AT1G14040	AT1G14170	AT1G14360
AT4G12020	ATWRKY19	87	na	PWM1176	CisBP	M1557_1.01	151	4.51e-22	5.4e-21	710	AT1G01010	AT1G01490	AT1G02120	AT1G02360	AT1G02400	AT1G02450	AT1G02500	AT1G02920	AT1G02930	AT1G03900	AT1G03905	AT1G04490	AT1G04990	AT1G05000	AT1G05010	AT1G05960	AT1G06770	AT1G06780	AT1G06840	AT1G06850	AT1G07030	AT1G07390	AT1G08290	AT1G08300	AT1G08500	AT1G08930	AT1G09645	AT1G09970	AT1G10040	AT1G10050	AT1G10290	AT1G11260	AT1G11670	AT1G11890	AT1G12360	AT1G13110	AT1G14040	AT1G14170	AT1G14360
AT1G66550	ATWRKY67	44	na	PWM1133	CisBP	M1549_1.01	153	7.05e-22	8.27e-21	709	AT1G01260	AT1G01340	AT1G01560	AT1G02000	AT1G02120	AT1G02270	AT1G02360	AT1G02390	AT1G02400	AT1G02450	AT1G02920	AT1G04440	AT1G04490	AT1G04750	AT1G04960	AT1G05020	AT1G05180	AT1G05350	AT1G05380	AT1G05710	AT1G06770	AT1G06780	AT1G07135	AT1G07520	AT1G07650	AT1G08290	AT1G08300	AT1G08500	AT1G09575	AT1G09645	AT1G09970	AT1G10417	AT1G10580	AT1G10585	AT1G10700	AT1G11080	AT1G11200	AT1G11260	AT1G11670
AT3G25790	AT3G25790	110	na	PWM1498	CisBP	M1223_1.01	156	2.66e-21	3.06e-20	706	AT1G01180	AT1G01230	AT1G01440	AT1G02000	AT1G02230	AT1G02270	AT1G02390	AT1G02460	AT1G02850	AT1G02860	AT1G03060	AT1G03230	AT1G03350	AT1G03900	AT1G04100	AT1G04300	AT1G04930	AT1G05000	AT1G05060	AT1G05180	AT1G05350	AT1G06515	AT1G07000	AT1G07520	AT1G07530	AT1G07810	AT1G08630	AT1G08930	AT1G09270	AT1G09480	AT1G09932	AT1G09970	AT1G10430	AT1G10580	AT1G10585	AT1G10700	AT1G11080	AT1G11200	AT1G11340
AT1G68670	At1g68670	437	1	PWM1497	CisBP	M1223_1.01	158	4.12e-21	4.68e-20	705	AT1G01180	AT1G01230	AT1G01440	AT1G02000	AT1G02230	AT1G02270	AT1G02390	AT1G02460	AT1G02850	AT1G02860	AT1G03060	AT1G03230	AT1G03350	AT1G03900	AT1G04100	AT1G04300	AT1G04930	AT1G05000	AT1G05060	AT1G05180	AT1G05350	AT1G06515	AT1G07000	AT1G07520	AT1G07530	AT1G07810	AT1G08630	AT1G08930	AT1G09270	AT1G09480	AT1G09932	AT1G09970	AT1G10430	AT1G10580	AT1G10585	AT1G10700	AT1G11080	AT1G11200	AT1G11340
AT1G68670	At1g68670	437	1	PWM3100	DAP-seq	AT1G68670_col	388	3.07e-08	1.44e-07	621	AT1G02000	AT1G02220	AT1G03250	AT1G03290	AT1G03370	AT1G03650	AT1G03850	AT1G03905	AT1G04200	AT1G05000	AT1G05180	AT1G05350	AT1G05785	AT1G06515	AT1G07090	AT1G07660	AT1G07890	AT1G08050	AT1G08450	AT1G08630	AT1G09794	AT1G09815	AT1G09920	AT1G10070	AT1G10410	AT1G10590	AT1G11310	AT1G11940	AT1G11950	AT1G12360	AT1G12420	AT1G12790	AT1G13180	AT1G13210	AT1G13360	AT1G13390	AT1G13460	AT1G14040	AT1G14330
AT1G04370	ATERF14	256	1	PWM875	CisBP	M0037_1.01	160	4.12e-21	4.68e-20	705	AT1G01180	AT1G01350	AT1G01650	AT1G02220	AT1G02230	AT1G02330	AT1G02360	AT1G02410	AT1G02890	AT1G02930	AT1G02990	AT1G03250	AT1G03850	AT1G04100	AT1G04300	AT1G04310	AT1G04930	AT1G05135	AT1G05380	AT1G05785	AT1G06160	AT1G06840	AT1G06850	AT1G07260	AT1G07650	AT1G07810	AT1G08800	AT1G08900	AT1G08920	AT1G08930	AT1G09080	AT1G09480	AT1G10140	AT1G10585	AT1G10700	AT1G11480	AT1G13110	AT1G13390	AT1G14040
AT5G43410	AT5G43410	121	na	PWM876	CisBP	M0037_1.01	161	4.12e-21	4.68e-20	705	AT1G01180	AT1G01350	AT1G01650	AT1G02220	AT1G02230	AT1G02330	AT1G02360	AT1G02410	AT1G02890	AT1G02930	AT1G02990	AT1G03250	AT1G03850	AT1G04100	AT1G04300	AT1G04310	AT1G04930	AT1G05135	AT1G05380	AT1G05785	AT1G06160	AT1G06840	AT1G06850	AT1G07260	AT1G07650	AT1G07810	AT1G08800	AT1G08900	AT1G08920	AT1G08930	AT1G09080	AT1G09480	AT1G10140	AT1G10585	AT1G10700	AT1G11480	AT1G13110	AT1G13390	AT1G14040
AT5G43410	AT5G43410	121	na	PWM2596	JASPAR	MA0998.1	164	2.33e-20	2.55e-19	701	AT1G01180	AT1G01350	AT1G01650	AT1G02220	AT1G02230	AT1G02330	AT1G02360	AT1G02410	AT1G02890	AT1G02930	AT1G02990	AT1G03250	AT1G03850	AT1G04100	AT1G04300	AT1G04310	AT1G04930	AT1G05135	AT1G05380	AT1G05785	AT1G06160	AT1G06840	AT1G06850	AT1G07260	AT1G07650	AT1G07810	AT1G08800	AT1G08900	AT1G08920	AT1G08930	AT1G09080	AT1G09480	AT1G10140	AT1G10585	AT1G10700	AT1G11480	AT1G13110	AT1G13390	AT1G14040
AT1G06160	ORA59	118	na	PWM2645	JASPAR	MA1049.1	162	9.85e-21	1.09e-19	703	AT1G01180	AT1G01440	AT1G01490	AT1G01650	AT1G01820	AT1G01940	AT1G02220	AT1G02230	AT1G02360	AT1G02390	AT1G02460	AT1G02890	AT1G02990	AT1G03730	AT1G03740	AT1G03850	AT1G04300	AT1G04310	AT1G05135	AT1G05180	AT1G05380	AT1G05785	AT1G06160	AT1G06210	AT1G06840	AT1G06850	AT1G07030	AT1G07260	AT1G07650	AT1G08500	AT1G08800	AT1G09080	AT1G09480	AT1G09560	AT1G10140	AT1G11050	AT1G11260	AT1G11480	AT1G12360
AT1G06160	ORA59	118	na	PWM1333	CisBP	M0005_1.01	166	3.58e-20	3.87e-19	700	AT1G01180	AT1G01440	AT1G01490	AT1G01650	AT1G01820	AT1G01940	AT1G02220	AT1G02230	AT1G02330	AT1G02360	AT1G02390	AT1G02460	AT1G02890	AT1G02990	AT1G03730	AT1G03740	AT1G03850	AT1G04300	AT1G04310	AT1G05135	AT1G05180	AT1G05380	AT1G05785	AT1G06160	AT1G06210	AT1G06840	AT1G06850	AT1G07030	AT1G07260	AT1G07650	AT1G08500	AT1G08800	AT1G09080	AT1G09480	AT1G09560	AT1G10140	AT1G11050	AT1G11260	AT1G11480
AT5G02460	AT5G02460	0	1	PWM2980	DAP-seq	AT5G02460_col	163	1.52e-20	1.67e-19	702	AT1G01490	AT1G01560	AT1G01940	AT1G02100	AT1G02270	AT1G03040	AT1G03060	AT1G03760	AT1G03770	AT1G04310	AT1G04555	AT1G05010	AT1G05380	AT1G05890	AT1G06050	AT1G06180	AT1G07220	AT1G07570	AT1G08050	AT1G08290	AT1G08420	AT1G08500	AT1G08630	AT1G08800	AT1G08930	AT1G10290	AT1G11100	AT1G11260	AT1G12200	AT1G12970	AT1G13000	AT1G13110	AT1G13195	AT1G13360	AT1G13670	AT1G14330	AT1G14670	AT1G14870	AT1G15350
AT1G55110	AtIDD7	27	na	PWM1451	CisBP	M1810_1.01	167	3.58e-20	3.87e-19	700	AT1G01260	AT1G01440	AT1G01820	AT1G02450	AT1G02860	AT1G02990	AT1G03040	AT1G03060	AT1G03080	AT1G03230	AT1G03250	AT1G03760	AT1G03770	AT1G03850	AT1G04010	AT1G04200	AT1G04300	AT1G04555	AT1G04960	AT1G05000	AT1G05710	AT1G05890	AT1G05960	AT1G06180	AT1G07530	AT1G07660	AT1G08050	AT1G08420	AT1G08800	AT1G09430	AT1G10050	AT1G10060	AT1G10290	AT1G10410	AT1G10417	AT1G10720	AT1G11310	AT1G11480	AT1G11670
AT1G55110	AtIDD7	27	na	PWM3045	DAP-seq	IDD7_col	723	0.00013775	0.000344951	584	AT1G01490	AT1G01720	AT1G02100	AT1G02230	AT1G02880	AT1G03040	AT1G03850	AT1G04490	AT1G04780	AT1G04980	AT1G05805	AT1G06180	AT1G06210	AT1G06840	AT1G06850	AT1G07030	AT1G07650	AT1G08450	AT1G08630	AT1G08920	AT1G09530	AT1G10060	AT1G10070	AT1G10417	AT1G11080	AT1G11310	AT1G11480	AT1G11580	AT1G11670	AT1G13000	AT1G13110	AT1G13195	AT1G13960	AT1G14370	AT1G14870	AT1G15030	AT1G15430	AT1G16520	AT1G17170
AT2G02070	AtIDD5	8	1	PWM1452	CisBP	M1810_1.01	168	3.58e-20	3.87e-19	700	AT1G01260	AT1G01440	AT1G01820	AT1G02450	AT1G02860	AT1G02990	AT1G03040	AT1G03060	AT1G03080	AT1G03230	AT1G03250	AT1G03760	AT1G03770	AT1G03850	AT1G04010	AT1G04200	AT1G04300	AT1G04555	AT1G04960	AT1G05000	AT1G05710	AT1G05890	AT1G05960	AT1G06180	AT1G07530	AT1G07660	AT1G08050	AT1G08420	AT1G08800	AT1G09070	AT1G09430	AT1G10050	AT1G10060	AT1G10290	AT1G10410	AT1G10417	AT1G10720	AT1G11310	AT1G11480
AT2G02070	AtIDD5	8	1	PWM3043	DAP-seq	IDD5_col	764	0.000239689	0.000566222	581	AT1G01230	AT1G01490	AT1G01720	AT1G02230	AT1G03850	AT1G04780	AT1G04980	AT1G05060	AT1G05710	AT1G05805	AT1G06180	AT1G06210	AT1G06520	AT1G06800	AT1G06840	AT1G06850	AT1G07030	AT1G07650	AT1G08450	AT1G10417	AT1G11080	AT1G11310	AT1G11580	AT1G11670	AT1G12220	AT1G13000	AT1G13960	AT1G14170	AT1G14330	AT1G14370	AT1G14870	AT1G15030	AT1G15350	AT1G15430	AT1G16520	AT1G17340	AT1G17420	AT1G17745	AT1G18500
AT2G02080	AtIDD4	9	na	PWM1453	CisBP	M1810_1.01	169	3.58e-20	3.87e-19	700	AT1G01260	AT1G01440	AT1G01820	AT1G02450	AT1G02860	AT1G02990	AT1G03040	AT1G03060	AT1G03080	AT1G03230	AT1G03250	AT1G03760	AT1G03770	AT1G03850	AT1G04010	AT1G04200	AT1G04300	AT1G04555	AT1G04960	AT1G05000	AT1G05710	AT1G05890	AT1G05960	AT1G06180	AT1G07530	AT1G07660	AT1G08050	AT1G08420	AT1G08800	AT1G09070	AT1G09430	AT1G10050	AT1G10060	AT1G10290	AT1G10410	AT1G10417	AT1G10720	AT1G11310	AT1G11480
AT2G02080	AtIDD4	9	na	PWM3042	DAP-seq	IDD4_col	634	2.86273e-05	8.18641e-05	592	AT1G01350	AT1G01490	AT1G01720	AT1G02230	AT1G02860	AT1G02990	AT1G03040	AT1G03350	AT1G03850	AT1G04490	AT1G04780	AT1G04980	AT1G05805	AT1G06180	AT1G06210	AT1G06840	AT1G06850	AT1G07030	AT1G07650	AT1G08450	AT1G09430	AT1G09530	AT1G10417	AT1G11080	AT1G11310	AT1G11670	AT1G12970	AT1G13000	AT1G13960	AT1G14370	AT1G14870	AT1G15350	AT1G15430	AT1G15670	AT1G15780	AT1G16520	AT1G17340	AT1G17745	AT1G18500
AT4G02670	AtIDD12	7	na	PWM1454	CisBP	M1810_1.01	170	3.58e-20	3.87e-19	700	AT1G01260	AT1G01440	AT1G01820	AT1G02450	AT1G02860	AT1G02990	AT1G03040	AT1G03060	AT1G03080	AT1G03230	AT1G03250	AT1G03760	AT1G03770	AT1G03850	AT1G04010	AT1G04200	AT1G04300	AT1G04555	AT1G04960	AT1G05000	AT1G05710	AT1G05890	AT1G05960	AT1G06180	AT1G07530	AT1G07660	AT1G08050	AT1G08420	AT1G08800	AT1G09430	AT1G10050	AT1G10060	AT1G10290	AT1G10410	AT1G10417	AT1G10720	AT1G11310	AT1G11480	AT1G11670
AT5G66730	At5g66730	61	0	PWM1456	CisBP	M1810_1.01	171	3.58e-20	3.87e-19	700	AT1G01260	AT1G01440	AT1G01820	AT1G02450	AT1G02860	AT1G02990	AT1G03040	AT1G03060	AT1G03080	AT1G03230	AT1G03250	AT1G03760	AT1G03770	AT1G03850	AT1G04010	AT1G04200	AT1G04300	AT1G04555	AT1G04960	AT1G05000	AT1G05710	AT1G05890	AT1G05960	AT1G06180	AT1G07530	AT1G07660	AT1G08050	AT1G08420	AT1G08800	AT1G09430	AT1G10050	AT1G10060	AT1G10290	AT1G10410	AT1G10417	AT1G10720	AT1G11310	AT1G11480	AT1G11670
AT5G66730	At5g66730	61	0	PWM3035	DAP-seq	AT5G66730_col	906	0.000955673	0.00195831	573	AT1G01490	AT1G01720	AT1G02100	AT1G02230	AT1G02880	AT1G02890	AT1G02990	AT1G03040	AT1G03850	AT1G04980	AT1G05805	AT1G05960	AT1G06180	AT1G06210	AT1G06840	AT1G06850	AT1G07030	AT1G07090	AT1G07128	AT1G08450	AT1G08630	AT1G08920	AT1G09530	AT1G10417	AT1G11080	AT1G11310	AT1G11670	AT1G12970	AT1G13000	AT1G13195	AT1G14200	AT1G14370	AT1G14870	AT1G15030	AT1G15430	AT1G16180	AT1G16520	AT1G17340	AT1G17380
AT3G50410	OBP1	2	2	PWM2998	DAP-seq	OBP1_col	172	3.58e-20	3.87e-19	700	AT1G01490	AT1G01560	AT1G01650	AT1G02100	AT1G02270	AT1G02500	AT1G02850	AT1G02860	AT1G03040	AT1G03060	AT1G03080	AT1G03760	AT1G03770	AT1G04010	AT1G04280	AT1G04310	AT1G04980	AT1G05000	AT1G05010	AT1G05350	AT1G05380	AT1G05890	AT1G06180	AT1G06840	AT1G06850	AT1G07570	AT1G07880	AT1G08050	AT1G08290	AT1G08300	AT1G08420	AT1G08930	AT1G09980	AT1G10290	AT1G10990	AT1G11260	AT1G11310	AT1G12970	AT1G13000
AT3G23240	ATERF1	436	na	PWM1231	CisBP	M2230_1.01	173	5.49e-20	5.69e-19	699	AT1G01180	AT1G01440	AT1G01490	AT1G01650	AT1G01820	AT1G01940	AT1G02220	AT1G02230	AT1G02330	AT1G02360	AT1G02460	AT1G02890	AT1G02920	AT1G02930	AT1G02990	AT1G03060	AT1G03730	AT1G03740	AT1G03850	AT1G04300	AT1G04310	AT1G05135	AT1G05180	AT1G05785	AT1G06160	AT1G06210	AT1G06620	AT1G06840	AT1G06850	AT1G07030	AT1G07260	AT1G07650	AT1G08500	AT1G08800	AT1G09080	AT1G09480	AT1G09560	AT1G10140	AT1G10585
AT3G23240	ATERF1	436	na	PWM2167	JASPAR	MA0567.1	188	1.03e-18	9.86e-18	692	AT1G01180	AT1G01440	AT1G01490	AT1G01650	AT1G01820	AT1G01940	AT1G02220	AT1G02230	AT1G02330	AT1G02360	AT1G02460	AT1G02890	AT1G02920	AT1G02930	AT1G02990	AT1G03060	AT1G03730	AT1G03740	AT1G03850	AT1G04300	AT1G04310	AT1G05135	AT1G05180	AT1G05380	AT1G05785	AT1G06160	AT1G06210	AT1G06620	AT1G06840	AT1G06850	AT1G07030	AT1G07260	AT1G07650	AT1G08500	AT1G08800	AT1G09080	AT1G09480	AT1G09560	AT1G10140
AT3G23240	ATERF1	436	na	PWM2819	DAP-seq	ERF1_col	200	5.25e-18	4.71e-17	688	AT1G01440	AT1G01650	AT1G01720	AT1G01940	AT1G02120	AT1G02220	AT1G02230	AT1G02410	AT1G02890	AT1G03080	AT1G03250	AT1G03650	AT1G03730	AT1G03740	AT1G03760	AT1G03850	AT1G03905	AT1G04100	AT1G04300	AT1G04310	AT1G05135	AT1G05180	AT1G05380	AT1G05785	AT1G06160	AT1G06210	AT1G06840	AT1G06850	AT1G07260	AT1G07650	AT1G08845	AT1G09815	AT1G09932	AT1G10140	AT1G10290	AT1G10700	AT1G11080	AT1G11480	AT1G12290
AT3G23240	ATERF1	436	na	PWM351	AGRIS		235	4.76e-14	3.66e-13	664	AT1G01180	AT1G01490	AT1G01650	AT1G01720	AT1G01820	AT1G01940	AT1G02120	AT1G02220	AT1G02230	AT1G02330	AT1G02360	AT1G02460	AT1G02890	AT1G02990	AT1G03730	AT1G03740	AT1G04300	AT1G04310	AT1G04440	AT1G05010	AT1G05135	AT1G05380	AT1G06160	AT1G06210	AT1G06840	AT1G06850	AT1G07020	AT1G07260	AT1G07810	AT1G08500	AT1G08845	AT1G09080	AT1G09480	AT1G10140	AT1G10700	AT1G11050	AT1G11260	AT1G11310	AT1G11480
AT3G23240	ATERF1	436	na	PWM1122	CisBP	M0025_1.01	247	1.94e-13	1.41e-12	660	AT1G01180	AT1G01650	AT1G01720	AT1G01820	AT1G01940	AT1G02120	AT1G02220	AT1G02230	AT1G02360	AT1G02460	AT1G02890	AT1G02990	AT1G03250	AT1G04300	AT1G04310	AT1G05135	AT1G05380	AT1G05785	AT1G06160	AT1G06210	AT1G06840	AT1G06850	AT1G07030	AT1G07260	AT1G07650	AT1G07810	AT1G08500	AT1G08845	AT1G09080	AT1G09480	AT1G10140	AT1G10585	AT1G11050	AT1G11260	AT1G11310	AT1G11480	AT1G11580	AT1G13110	AT1G13390
AT3G23240	ATERF1	436	na	PWM1366	PBM		282	7.81e-12	4.97e-11	649	AT1G01180	AT1G01650	AT1G01820	AT1G01940	AT1G02120	AT1G02220	AT1G02230	AT1G02360	AT1G02410	AT1G02460	AT1G02890	AT1G02920	AT1G02930	AT1G02990	AT1G03370	AT1G03850	AT1G04300	AT1G04310	AT1G05135	AT1G05180	AT1G05380	AT1G05785	AT1G06160	AT1G06210	AT1G06840	AT1G06850	AT1G06870	AT1G07030	AT1G07260	AT1G07650	AT1G08500	AT1G08900	AT1G09080	AT1G09480	AT1G10140	AT1G10585	AT1G11480	AT1G12360	AT1G13390
AT3G23240	ATERF1	436	na	PWM1421	PBM		499	1.31873e-06	4.74795e-06	606	AT1G01180	AT1G01490	AT1G01650	AT1G02220	AT1G03850	AT1G05380	AT1G05785	AT1G06160	AT1G06840	AT1G06850	AT1G06870	AT1G07135	AT1G07650	AT1G07810	AT1G08845	AT1G08920	AT1G08930	AT1G09080	AT1G09575	AT1G10700	AT1G11200	AT1G11310	AT1G11580	AT1G12640	AT1G13110	AT1G13390	AT1G13630	AT1G14040	AT1G14170	AT1G14300	AT1G14360	AT1G14730	AT1G15110	AT1G15780	AT1G15790	AT1G16300	AT1G16420	AT1G16510	AT1G17590
AT3G23240	ATERF1	436	na	PWM1565	PBM		982	0.00246535	0.0045198	567	AT1G01350	AT1G01650	AT1G02120	AT1G02230	AT1G02410	AT1G02450	AT1G02460	AT1G02880	AT1G02890	AT1G02920	AT1G02930	AT1G03060	AT1G03370	AT1G03730	AT1G03850	AT1G04300	AT1G04310	AT1G05135	AT1G05180	AT1G05380	AT1G06160	AT1G06210	AT1G06840	AT1G06850	AT1G07260	AT1G07650	AT1G07810	AT1G08800	AT1G09480	AT1G10140	AT1G10585	AT1G10700	AT1G11580	AT1G13110	AT1G13390	AT1G14040	AT1G14060	AT1G14370	AT1G15110
AT1G03840	MGP	109	1	PWM1449	CisBP	M1810_1.01	174	5.49e-20	5.69e-19	699	AT1G01260	AT1G01440	AT1G01820	AT1G02450	AT1G02860	AT1G02990	AT1G03040	AT1G03060	AT1G03080	AT1G03230	AT1G03250	AT1G03760	AT1G03770	AT1G03850	AT1G04010	AT1G04200	AT1G04300	AT1G04555	AT1G04960	AT1G05000	AT1G05710	AT1G05890	AT1G05960	AT1G06180	AT1G07530	AT1G07660	AT1G08050	AT1G08420	AT1G08800	AT1G09430	AT1G10050	AT1G10060	AT1G10290	AT1G10410	AT1G10417	AT1G10720	AT1G11310	AT1G11480	AT1G11670
AT1G03840	MGP	109	1	PWM3048	DAP-seq	MGP_col	990	0.00246535	0.0045198	567	AT1G01230	AT1G01490	AT1G01720	AT1G02100	AT1G02220	AT1G02230	AT1G02880	AT1G02890	AT1G03040	AT1G03850	AT1G04555	AT1G05805	AT1G06180	AT1G06840	AT1G06850	AT1G07030	AT1G08450	AT1G08630	AT1G08920	AT1G09530	AT1G10417	AT1G11080	AT1G11310	AT1G11580	AT1G11670	AT1G13000	AT1G13195	AT1G14200	AT1G14870	AT1G15030	AT1G16520	AT1G17170	AT1G17340	AT1G17720	AT1G17730	AT1G17745	AT1G18160	AT1G18940	AT1G19240
AT1G14580	AT1G14580	63	1	PWM1450	CisBP	M1810_1.01	175	5.49e-20	5.69e-19	699	AT1G01260	AT1G01440	AT1G01820	AT1G02450	AT1G02860	AT1G02990	AT1G03040	AT1G03060	AT1G03080	AT1G03230	AT1G03250	AT1G03760	AT1G03770	AT1G03850	AT1G04010	AT1G04200	AT1G04300	AT1G04555	AT1G04960	AT1G05000	AT1G05710	AT1G05890	AT1G05960	AT1G06180	AT1G07530	AT1G07660	AT1G08050	AT1G08420	AT1G08800	AT1G09430	AT1G10050	AT1G10060	AT1G10290	AT1G10410	AT1G10417	AT1G10720	AT1G11310	AT1G11480	AT1G11670
AT1G14580	AT1G14580	63	1	PWM3023	DAP-seq	AT1G14580_col	546	4.15252e-06	1.3737e-05	601	AT1G01490	AT1G01720	AT1G02220	AT1G02230	AT1G02850	AT1G02860	AT1G03040	AT1G03850	AT1G04490	AT1G04780	AT1G05710	AT1G05805	AT1G06180	AT1G06210	AT1G06840	AT1G06850	AT1G07030	AT1G07650	AT1G08050	AT1G08450	AT1G09430	AT1G09530	AT1G10417	AT1G11080	AT1G11260	AT1G11310	AT1G11670	AT1G13000	AT1G13110	AT1G14370	AT1G14870	AT1G15430	AT1G15670	AT1G15780	AT1G16520	AT1G17147	AT1G17170	AT1G17340	AT1G17420
AT5G03150	JKD	4	na	PWM1455	CisBP	M1810_1.01	176	5.49e-20	5.69e-19	699	AT1G01260	AT1G01440	AT1G01820	AT1G02450	AT1G02860	AT1G02990	AT1G03040	AT1G03060	AT1G03080	AT1G03230	AT1G03250	AT1G03760	AT1G03770	AT1G03850	AT1G04010	AT1G04200	AT1G04300	AT1G04555	AT1G04960	AT1G05000	AT1G05710	AT1G05890	AT1G05960	AT1G06180	AT1G07530	AT1G07660	AT1G08050	AT1G08420	AT1G08800	AT1G09430	AT1G10050	AT1G10060	AT1G10290	AT1G10410	AT1G10417	AT1G10720	AT1G11310	AT1G11480	AT1G11670
AT5G03150	JKD	4	na	PWM3047	DAP-seq	JKD_col	588	1.0005e-05	3.0876e-05	597	AT1G01490	AT1G01720	AT1G02230	AT1G02880	AT1G03040	AT1G03730	AT1G03740	AT1G03850	AT1G04490	AT1G04780	AT1G05805	AT1G06180	AT1G06210	AT1G07030	AT1G08450	AT1G08630	AT1G08920	AT1G09530	AT1G09575	AT1G09970	AT1G10417	AT1G11080	AT1G11310	AT1G11670	AT1G13000	AT1G13110	AT1G13195	AT1G13960	AT1G14370	AT1G14870	AT1G15030	AT1G15430	AT1G15670	AT1G15780	AT1G16500	AT1G16520	AT1G17340	AT1G17420	AT1G17720
AT3G21890	BBX31	83	1	PWM3442	DAP-seq	BBX31_col	177	8.39e-20	8.5e-19	698	AT1G01490	AT1G01560	AT1G01940	AT1G02270	AT1G02400	AT1G03040	AT1G03370	AT1G03760	AT1G03770	AT1G04010	AT1G04300	AT1G04930	AT1G04990	AT1G05000	AT1G05380	AT1G05785	AT1G05890	AT1G06050	AT1G06180	AT1G06770	AT1G06780	AT1G06800	AT1G06840	AT1G06850	AT1G07090	AT1G07128	AT1G07135	AT1G07140	AT1G07570	AT1G07650	AT1G07880	AT1G08050	AT1G08290	AT1G08500	AT1G08920	AT1G08930	AT1G08940	AT1G09270	AT1G09575
AT2G01760	ARR14	0	0	PWM816	CisBP	M1226_1.01	178	8.39e-20	8.5e-19	698	AT1G01180	AT1G01230	AT1G01260	AT1G01340	AT1G01440	AT1G01490	AT1G02230	AT1G02330	AT1G02500	AT1G02660	AT1G02850	AT1G03350	AT1G03760	AT1G03900	AT1G05060	AT1G05180	AT1G05350	AT1G05380	AT1G06515	AT1G07030	AT1G07140	AT1G07530	AT1G07810	AT1G07890	AT1G08420	AT1G08800	AT1G09430	AT1G09630	AT1G09932	AT1G10290	AT1G10430	AT1G10700	AT1G11340	AT1G11480	AT1G12790	AT1G12970	AT1G13000	AT1G13110	AT1G13210
AT2G44840	ATERF13	53	1	PWM2815	DAP-seq	ERF13_col	179	1.28e-19	1.28e-18	697	AT1G01180	AT1G01490	AT1G01940	AT1G02120	AT1G02230	AT1G02360	AT1G02410	AT1G02460	AT1G02860	AT1G02890	AT1G02990	AT1G03250	AT1G03260	AT1G03290	AT1G03370	AT1G03650	AT1G03730	AT1G03740	AT1G03905	AT1G04300	AT1G04310	AT1G05135	AT1G05180	AT1G05785	AT1G06160	AT1G06210	AT1G06840	AT1G06850	AT1G07030	AT1G07260	AT1G07650	AT1G08290	AT1G08300	AT1G08800	AT1G08900	AT1G09080	AT1G09480	AT1G09815	AT1G10140
AT2G44840	ATERF13	53	1	PWM1490	CisBP	M0020_1.01	214	1.79e-15	1.5e-14	673	AT1G01180	AT1G01350	AT1G01650	AT1G01820	AT1G01940	AT1G02220	AT1G02230	AT1G02360	AT1G02410	AT1G02450	AT1G02460	AT1G02890	AT1G02930	AT1G03060	AT1G03850	AT1G04300	AT1G04310	AT1G04930	AT1G05135	AT1G05380	AT1G05785	AT1G06160	AT1G06210	AT1G06620	AT1G06840	AT1G06850	AT1G06870	AT1G07260	AT1G07650	AT1G08800	AT1G08920	AT1G08930	AT1G09080	AT1G09575	AT1G10140	AT1G10585	AT1G11050	AT1G11480	AT1G11580
AT2G44840	ATERF13	53	1	PWM2601	JASPAR	MA1004.1	221	7.84e-15	6.42e-14	669	AT1G01180	AT1G01350	AT1G01650	AT1G01820	AT1G01940	AT1G02220	AT1G02230	AT1G02360	AT1G02410	AT1G02450	AT1G02460	AT1G02890	AT1G02930	AT1G03060	AT1G04300	AT1G04310	AT1G04930	AT1G05135	AT1G05380	AT1G05785	AT1G06160	AT1G06210	AT1G06620	AT1G06840	AT1G06850	AT1G06870	AT1G07260	AT1G07650	AT1G08920	AT1G08930	AT1G09080	AT1G09575	AT1G10140	AT1G10585	AT1G11050	AT1G11480	AT1G11580	AT1G12420	AT1G13110
AT4G38170	FRS9	0	na	PWM3437	DAP-seq	FRS9_col	180	1.95e-19	1.94e-18	696	AT1G01490	AT1G01650	AT1G01680	AT1G02100	AT1G02120	AT1G02850	AT1G02860	AT1G03080	AT1G03250	AT1G03260	AT1G03350	AT1G03370	AT1G03760	AT1G03770	AT1G03850	AT1G04010	AT1G04200	AT1G04280	AT1G04310	AT1G04930	AT1G05135	AT1G05380	AT1G05710	AT1G05960	AT1G06840	AT1G06850	AT1G07090	AT1G07630	AT1G07810	AT1G07890	AT1G08290	AT1G08300	AT1G08630	AT1G08930	AT1G08940	AT1G09270	AT1G09530	AT1G09560	AT1G09794
AT4G21895	AT4G21895	135	na	PWM871	CisBP	M0121_1.01	181	2.96e-19	2.94e-18	695	AT1G01260	AT1G01490	AT1G01940	AT1G02410	AT1G02890	AT1G03040	AT1G03060	AT1G03080	AT1G03250	AT1G03730	AT1G03740	AT1G03760	AT1G03770	AT1G04010	AT1G04300	AT1G04310	AT1G04440	AT1G04960	AT1G04980	AT1G04990	AT1G05000	AT1G05010	AT1G06160	AT1G06770	AT1G06850	AT1G07530	AT1G08290	AT1G08300	AT1G08450	AT1G08920	AT1G09430	AT1G09560	AT1G09970	AT1G10290	AT1G10410	AT1G10417	AT1G11080	AT1G11480	AT1G12360
AT4G38000	At4g38000	20	1	PWM941	CisBP	M0577_1.01	182	2.96e-19	2.94e-18	695	AT1G01820	AT1G02100	AT1G02220	AT1G02360	AT1G02880	AT1G02890	AT1G03040	AT1G03060	AT1G03080	AT1G03730	AT1G03740	AT1G03760	AT1G03770	AT1G04200	AT1G04310	AT1G05010	AT1G06050	AT1G07260	AT1G07570	AT1G07660	AT1G08290	AT1G08300	AT1G08450	AT1G08800	AT1G08845	AT1G08930	AT1G09560	AT1G09950	AT1G09980	AT1G11260	AT1G11580	AT1G12320	AT1G12420	AT1G12790	AT1G13000	AT1G13360	AT1G13960	AT1G14040	AT1G14510
AT4G38000	At4g38000	20	1	PWM2978	DAP-seq	AT4G38000_col	243	9.64e-14	7.17e-13	662	AT1G01560	AT1G01940	AT1G02270	AT1G03040	AT1G03060	AT1G03370	AT1G03760	AT1G03770	AT1G04990	AT1G05010	AT1G05380	AT1G05890	AT1G06050	AT1G06840	AT1G06850	AT1G07030	AT1G07220	AT1G07570	AT1G07650	AT1G07660	AT1G08050	AT1G08290	AT1G08500	AT1G08800	AT1G08930	AT1G09070	AT1G09630	AT1G09980	AT1G10290	AT1G10410	AT1G11260	AT1G11580	AT1G11670	AT1G12200	AT1G13110	AT1G13195	AT1G13360	AT1G14040	AT1G14330
AT2G28810	AT2G28810	16	2	PWM2972	DAP-seq	AT2G28810_col	183	4.5e-19	4.4e-18	694	AT1G01490	AT1G01560	AT1G01940	AT1G02100	AT1G02270	AT1G02500	AT1G02850	AT1G02860	AT1G03040	AT1G03060	AT1G03760	AT1G03770	AT1G04310	AT1G05350	AT1G05890	AT1G06050	AT1G06180	AT1G06840	AT1G06850	AT1G07220	AT1G08050	AT1G08290	AT1G08420	AT1G08500	AT1G08920	AT1G08930	AT1G09980	AT1G10290	AT1G10990	AT1G11260	AT1G11670	AT1G12970	AT1G13000	AT1G13110	AT1G13195	AT1G13360	AT1G14330	AT1G14780	AT1G14870
AT3G16870	GATA17	0	2	PWM1212	CisBP	M0682_1.01	185	6.81e-19	6.6e-18	693	AT1G01230	AT1G01650	AT1G02400	AT1G02850	AT1G02880	AT1G03060	AT1G03350	AT1G03370	AT1G03740	AT1G03900	AT1G04260	AT1G04440	AT1G04490	AT1G04990	AT1G05350	AT1G05785	AT1G05805	AT1G06210	AT1G07000	AT1G07020	AT1G07150	AT1G07350	AT1G07890	AT1G08770	AT1G08800	AT1G09070	AT1G09270	AT1G09920	AT1G09970	AT1G10290	AT1G10417	AT1G10430	AT1G10590	AT1G10630	AT1G10720	AT1G11480	AT1G11905	AT1G11940	AT1G12200
AT4G16141	AT4G16141	0	na	PWM1213	CisBP	M0682_1.01	186	6.81e-19	6.6e-18	693	AT1G01230	AT1G01650	AT1G02400	AT1G02850	AT1G02880	AT1G03060	AT1G03350	AT1G03370	AT1G03740	AT1G03900	AT1G04260	AT1G04440	AT1G04490	AT1G04990	AT1G05350	AT1G05785	AT1G05805	AT1G06210	AT1G07000	AT1G07020	AT1G07150	AT1G07350	AT1G07890	AT1G08770	AT1G08800	AT1G09070	AT1G09270	AT1G09920	AT1G09970	AT1G10290	AT1G10417	AT1G10430	AT1G10590	AT1G10630	AT1G10720	AT1G11480	AT1G11905	AT1G11940	AT1G12200
AT5G49300	GATA16	9	0	PWM1216	CisBP	M0682_1.01	187	1.03e-18	9.86e-18	692	AT1G01230	AT1G01650	AT1G02400	AT1G02850	AT1G02880	AT1G03060	AT1G03350	AT1G03370	AT1G03740	AT1G03900	AT1G04260	AT1G04440	AT1G04490	AT1G04990	AT1G05350	AT1G05785	AT1G05805	AT1G06210	AT1G07000	AT1G07020	AT1G07150	AT1G07350	AT1G07890	AT1G08770	AT1G08800	AT1G09070	AT1G09270	AT1G09920	AT1G09970	AT1G10290	AT1G10417	AT1G10430	AT1G10590	AT1G10630	AT1G10720	AT1G11480	AT1G11905	AT1G11940	AT1G12200
AT5G49300	GATA16	9	0	PWM3008	DAP-seq	GATA16_col	989	0.00246535	0.0045198	567	AT1G01010	AT1G01180	AT1G01230	AT1G01260	AT1G01340	AT1G01350	AT1G01440	AT1G01490	AT1G01550	AT1G01560	AT1G01650	AT1G01680	AT1G01720	AT1G01730	AT1G01820	AT1G01940	AT1G02000	AT1G02090	AT1G02100	AT1G02120	AT1G02170	AT1G02220	AT1G02230	AT1G02270	AT1G02330	AT1G02360	AT1G02390	AT1G02400	AT1G02410	AT1G02450	AT1G02460	AT1G02500	AT1G02660	AT1G02850	AT1G02860	AT1G02880	AT1G02890	AT1G02920	AT1G02930
AT5G66940	AT5G66940	9	na	PWM2983	DAP-seq	AT5G66940_col	190	1.03e-18	9.86e-18	692	AT1G01940	AT1G02270	AT1G02500	AT1G03040	AT1G03290	AT1G03760	AT1G03770	AT1G04310	AT1G04990	AT1G05000	AT1G05010	AT1G05380	AT1G05785	AT1G05890	AT1G06050	AT1G06180	AT1G06850	AT1G07135	AT1G07220	AT1G07650	AT1G08050	AT1G08290	AT1G08420	AT1G08500	AT1G08930	AT1G09070	AT1G09630	AT1G10290	AT1G10417	AT1G11260	AT1G12200	AT1G12970	AT1G13000	AT1G13110	AT1G13195	AT1G13670	AT1G13990	AT1G14330	AT1G14870
AT3G06740	GATA15	0	0	PWM1211	CisBP	M0682_1.01	191	1.55e-18	1.46e-17	691	AT1G01230	AT1G01650	AT1G02400	AT1G02850	AT1G02880	AT1G03060	AT1G03350	AT1G03370	AT1G03740	AT1G03900	AT1G04260	AT1G04440	AT1G04490	AT1G04990	AT1G05350	AT1G05785	AT1G05805	AT1G06210	AT1G07000	AT1G07020	AT1G07150	AT1G07350	AT1G07890	AT1G08770	AT1G08800	AT1G09070	AT1G09270	AT1G09920	AT1G09970	AT1G10290	AT1G10417	AT1G10430	AT1G10590	AT1G10630	AT1G10720	AT1G11480	AT1G11905	AT1G11940	AT1G12200
AT3G06740	GATA15	0	0	PWM2613	JASPAR	MA1016.1	199	3.5e-18	3.16e-17	689	AT1G01230	AT1G01650	AT1G02220	AT1G02400	AT1G02850	AT1G02880	AT1G03060	AT1G03350	AT1G03370	AT1G03740	AT1G03900	AT1G04260	AT1G04440	AT1G04490	AT1G04990	AT1G05350	AT1G05785	AT1G05805	AT1G06210	AT1G07000	AT1G07020	AT1G07150	AT1G07350	AT1G07890	AT1G08770	AT1G08800	AT1G09070	AT1G09270	AT1G09920	AT1G09970	AT1G10290	AT1G10417	AT1G10430	AT1G10590	AT1G10630	AT1G11480	AT1G11905	AT1G11940	AT1G12200
AT3G06740	GATA15	0	0	PWM3007	DAP-seq	GATA15_col	846	0.00068503	0.00147273	575	AT1G01440	AT1G01490	AT1G02000	AT1G02400	AT1G02500	AT1G02880	AT1G03350	AT1G03430	AT1G04300	AT1G04440	AT1G04780	AT1G04990	AT1G05000	AT1G05020	AT1G06160	AT1G06770	AT1G06780	AT1G07810	AT1G07990	AT1G08630	AT1G08920	AT1G09320	AT1G09330	AT1G09530	AT1G10040	AT1G10050	AT1G10060	AT1G10700	AT1G11080	AT1G11310	AT1G11950	AT1G12760	AT1G14040	AT1G14060	AT1G15920	AT1G16130	AT1G16540	AT1G17060	AT1G17070
AT4G26150	CGA1	18	na	PWM1214	CisBP	M0682_1.01	192	1.55e-18	1.46e-17	691	AT1G01230	AT1G01650	AT1G02400	AT1G02850	AT1G02880	AT1G03060	AT1G03350	AT1G03370	AT1G03740	AT1G03900	AT1G04260	AT1G04440	AT1G04490	AT1G04990	AT1G05350	AT1G05785	AT1G05805	AT1G06210	AT1G07000	AT1G07020	AT1G07150	AT1G07350	AT1G07890	AT1G08770	AT1G08800	AT1G09070	AT1G09270	AT1G09920	AT1G09970	AT1G10290	AT1G10417	AT1G10430	AT1G10590	AT1G10630	AT1G10720	AT1G11480	AT1G11905	AT1G11940	AT1G12200
AT5G26930	GATA23	42	1	PWM1215	CisBP	M0682_1.01	193	1.55e-18	1.46e-17	691	AT1G01230	AT1G01650	AT1G02400	AT1G02850	AT1G02880	AT1G03060	AT1G03350	AT1G03370	AT1G03740	AT1G03900	AT1G04260	AT1G04440	AT1G04490	AT1G04990	AT1G05350	AT1G05785	AT1G05805	AT1G06210	AT1G07000	AT1G07020	AT1G07150	AT1G07350	AT1G07890	AT1G08770	AT1G08800	AT1G09070	AT1G09270	AT1G09920	AT1G09970	AT1G10290	AT1G10417	AT1G10430	AT1G10590	AT1G10630	AT1G10720	AT1G11480	AT1G11905	AT1G11940	AT1G12200
AT5G56860	GATA21	29	na	PWM1217	CisBP	M0682_1.01	194	1.55e-18	1.46e-17	691	AT1G01230	AT1G01650	AT1G02400	AT1G02850	AT1G02880	AT1G03060	AT1G03350	AT1G03370	AT1G03740	AT1G03900	AT1G04260	AT1G04440	AT1G04490	AT1G04990	AT1G05350	AT1G05785	AT1G05805	AT1G06210	AT1G07000	AT1G07020	AT1G07150	AT1G07350	AT1G07890	AT1G08770	AT1G08800	AT1G09070	AT1G09270	AT1G09920	AT1G09970	AT1G10290	AT1G10417	AT1G10430	AT1G10590	AT1G10630	AT1G10720	AT1G11480	AT1G11905	AT1G11940	AT1G12200
AT3G55370	OBP3	29	0	PWM2999	DAP-seq	OBP3_col	195	1.55e-18	1.46e-17	691	AT1G01560	AT1G01680	AT1G01940	AT1G03040	AT1G03060	AT1G03730	AT1G03740	AT1G03760	AT1G03770	AT1G04010	AT1G04555	AT1G04990	AT1G05000	AT1G05010	AT1G06050	AT1G06840	AT1G06850	AT1G07220	AT1G07570	AT1G07650	AT1G07660	AT1G08050	AT1G08290	AT1G08450	AT1G08930	AT1G09070	AT1G09970	AT1G09980	AT1G10290	AT1G10410	AT1G11080	AT1G11260	AT1G11330	AT1G11670	AT1G12200	AT1G13110	AT1G13195	AT1G13670	AT1G13960
AT5G20240	PI	27	738	PWM1000	CisBP	M2222_1.01	196	2.33e-18	2.13e-17	690	AT1G01650	AT1G01940	AT1G02100	AT1G02220	AT1G02230	AT1G03040	AT1G03060	AT1G03250	AT1G03740	AT1G03760	AT1G03770	AT1G03850	AT1G04200	AT1G04300	AT1G04310	AT1G05000	AT1G05785	AT1G05805	AT1G06180	AT1G06850	AT1G07520	AT1G07570	AT1G08420	AT1G08630	AT1G09070	AT1G09932	AT1G10040	AT1G10050	AT1G10060	AT1G10865	AT1G11200	AT1G11670	AT1G11940	AT1G11950	AT1G13110	AT1G13360	AT1G13990	AT1G14010	AT1G14020
AT5G20240	PI	27	738	PWM2159	JASPAR	MA0559.1	197	2.33e-18	2.13e-17	690	AT1G01650	AT1G01940	AT1G02220	AT1G02230	AT1G02890	AT1G03040	AT1G03060	AT1G03250	AT1G03740	AT1G03760	AT1G03850	AT1G04200	AT1G04300	AT1G04310	AT1G05000	AT1G05805	AT1G06850	AT1G07520	AT1G07570	AT1G08420	AT1G08450	AT1G08630	AT1G09070	AT1G09932	AT1G10040	AT1G10050	AT1G10060	AT1G10865	AT1G11200	AT1G11670	AT1G11940	AT1G11950	AT1G13110	AT1G13360	AT1G13990	AT1G14010	AT1G14020	AT1G14170	AT1G14640
AT5G42520	ATBPC6	2	1	PWM2874	DAP-seq	BPC6_col	198	2.33e-18	2.13e-17	690	AT1G01490	AT1G01680	AT1G01720	AT1G02100	AT1G02120	AT1G02360	AT1G02860	AT1G03060	AT1G03080	AT1G03250	AT1G03350	AT1G03370	AT1G03730	AT1G03740	AT1G03850	AT1G04200	AT1G04280	AT1G04310	AT1G05135	AT1G05380	AT1G05710	AT1G05960	AT1G06840	AT1G06850	AT1G07090	AT1G07630	AT1G07650	AT1G07810	AT1G08290	AT1G08300	AT1G08630	AT1G08930	AT1G08940	AT1G09530	AT1G09560	AT1G09794	AT1G09815	AT1G09920	AT1G09950
AT2G01930	ATBPC1	38	1	PWM2870	DAP-seq	BPC1_col	201	7.86e-18	7.01e-17	687	AT1G01490	AT1G01680	AT1G02100	AT1G02120	AT1G02400	AT1G02850	AT1G02860	AT1G03080	AT1G03260	AT1G03350	AT1G03370	AT1G03730	AT1G03740	AT1G03760	AT1G03770	AT1G03850	AT1G04200	AT1G04280	AT1G04310	AT1G04990	AT1G05000	AT1G05135	AT1G05380	AT1G05710	AT1G05960	AT1G06840	AT1G06850	AT1G07630	AT1G07810	AT1G08290	AT1G08300	AT1G08630	AT1G08930	AT1G08940	AT1G09270	AT1G09530	AT1G09560	AT1G09740	AT1G09794
AT2G25000	ATWRKY60	339	na	PWM999	CisBP	M1554_1.01	202	2.6e-17	2.31e-16	684	AT1G01010	AT1G01260	AT1G01340	AT1G01560	AT1G02120	AT1G02270	AT1G02360	AT1G02880	AT1G03260	AT1G03370	AT1G04200	AT1G04490	AT1G04990	AT1G05000	AT1G05350	AT1G05380	AT1G05710	AT1G05960	AT1G06770	AT1G06780	AT1G07520	AT1G07650	AT1G07810	AT1G08290	AT1G08300	AT1G08420	AT1G08500	AT1G09940	AT1G09970	AT1G10040	AT1G10050	AT1G10417	AT1G10700	AT1G11080	AT1G11200	AT1G11260	AT1G11670	AT1G12420	AT1G13360
AT2G25000	ATWRKY60	339	na	PWM2684	JASPAR	MA1090.1	207	5.71e-17	4.95e-16	682	AT1G01010	AT1G01260	AT1G01340	AT1G01560	AT1G02120	AT1G02270	AT1G02360	AT1G02880	AT1G03260	AT1G03370	AT1G04200	AT1G04490	AT1G04990	AT1G05000	AT1G05020	AT1G05350	AT1G05380	AT1G05710	AT1G05960	AT1G06770	AT1G06780	AT1G07520	AT1G07650	AT1G07810	AT1G08290	AT1G08300	AT1G08420	AT1G08500	AT1G09575	AT1G09940	AT1G09970	AT1G10040	AT1G10050	AT1G10417	AT1G10700	AT1G11080	AT1G11200	AT1G11260	AT1G11670
AT2G04880	ATWRKY1	13	1	PWM1048	CisBP	M2252_1.01	203	3.86e-17	3.41e-16	683	AT1G01440	AT1G01560	AT1G01680	AT1G02100	AT1G02270	AT1G02330	AT1G02400	AT1G02920	AT1G03060	AT1G04490	AT1G04750	AT1G04960	AT1G05960	AT1G06770	AT1G06780	AT1G07020	AT1G07030	AT1G07135	AT1G07520	AT1G08290	AT1G08300	AT1G08500	AT1G08845	AT1G08930	AT1G09740	AT1G09950	AT1G10700	AT1G10990	AT1G11200	AT1G11480	AT1G11670	AT1G11890	AT1G12420	AT1G13360	AT1G13630	AT1G14040	AT1G14830	AT1G15030	AT1G15110
AT2G04880	ATWRKY1	13	1	PWM2188	JASPAR	MA0589.1	242	9.64e-14	7.17e-13	662	AT1G01440	AT1G01560	AT1G01680	AT1G02100	AT1G02270	AT1G02330	AT1G02400	AT1G02920	AT1G03060	AT1G04490	AT1G04750	AT1G04960	AT1G05960	AT1G06770	AT1G06780	AT1G07030	AT1G07135	AT1G07520	AT1G08300	AT1G08500	AT1G08845	AT1G08930	AT1G09740	AT1G09950	AT1G10700	AT1G10990	AT1G11200	AT1G11480	AT1G11670	AT1G11890	AT1G12420	AT1G13360	AT1G13630	AT1G14040	AT1G14780	AT1G14830	AT1G15030	AT1G15110	AT1G15400
AT1G69490	ANAC029	119	na	PWM1073	CisBP	M1303_1.01	204	3.86e-17	3.41e-16	683	AT1G01260	AT1G01490	AT1G02120	AT1G02360	AT1G02390	AT1G02400	AT1G02860	AT1G02920	AT1G02930	AT1G03900	AT1G03905	AT1G04555	AT1G04990	AT1G05000	AT1G05010	AT1G05020	AT1G06770	AT1G06780	AT1G06840	AT1G06850	AT1G07240	AT1G07390	AT1G08290	AT1G08300	AT1G08420	AT1G08500	AT1G09645	AT1G10140	AT1G10290	AT1G11260	AT1G11670	AT1G13990	AT1G14000	AT1G14040	AT1G14170	AT1G14260	AT1G14360	AT1G14640	AT1G14730
AT1G69490	ANAC029	119	na	PWM3410	DAP-seq	NAP_col	367	7.9e-09	3.9e-08	626	AT1G02120	AT1G02390	AT1G02400	AT1G02850	AT1G03260	AT1G03850	AT1G04280	AT1G04555	AT1G04780	AT1G04980	AT1G04990	AT1G05000	AT1G05340	AT1G05350	AT1G05805	AT1G05890	AT1G06050	AT1G06160	AT1G06520	AT1G07030	AT1G07350	AT1G08290	AT1G08630	AT1G08920	AT1G08930	AT1G08940	AT1G09080	AT1G09560	AT1G09575	AT1G09815	AT1G09932	AT1G10590	AT1G11260	AT1G11310	AT1G11480	AT1G11580	AT1G11670	AT1G13340	AT1G14330
AT5G62940	At5g62940	3	0	PWM1396	CisBP	M0582_1.01	205	3.86e-17	3.41e-16	683	AT1G02100	AT1G02360	AT1G02450	AT1G02880	AT1G02890	AT1G03040	AT1G03080	AT1G03760	AT1G03770	AT1G04310	AT1G04490	AT1G05000	AT1G07570	AT1G07660	AT1G08290	AT1G08300	AT1G08450	AT1G08845	AT1G08930	AT1G09560	AT1G09932	AT1G09950	AT1G09980	AT1G10290	AT1G11260	AT1G11580	AT1G11670	AT1G11950	AT1G12320	AT1G12790	AT1G12970	AT1G13000	AT1G13195	AT1G13960	AT1G14040	AT1G14200	AT1G14510	AT1G14740	AT1G14830
AT5G62940	At5g62940	3	0	PWM2582	JASPAR	MA0983.1	206	3.86e-17	3.41e-16	683	AT1G02100	AT1G02360	AT1G02450	AT1G02880	AT1G02890	AT1G03040	AT1G03080	AT1G03760	AT1G03770	AT1G04310	AT1G04490	AT1G05000	AT1G07570	AT1G07660	AT1G08290	AT1G08300	AT1G08450	AT1G08845	AT1G08930	AT1G09560	AT1G09932	AT1G09950	AT1G09980	AT1G10290	AT1G11260	AT1G11580	AT1G11670	AT1G11950	AT1G12320	AT1G12790	AT1G12970	AT1G13000	AT1G13195	AT1G13960	AT1G14040	AT1G14200	AT1G14510	AT1G14740	AT1G14830
AT5G62940	At5g62940	3	0	PWM2982	DAP-seq	AT5G62940_col	244	9.64e-14	7.17e-13	662	AT1G01490	AT1G01680	AT1G01940	AT1G02270	AT1G03040	AT1G03060	AT1G03730	AT1G03740	AT1G03760	AT1G03770	AT1G04990	AT1G05000	AT1G05785	AT1G05890	AT1G06050	AT1G06840	AT1G06850	AT1G07135	AT1G07140	AT1G07570	AT1G07880	AT1G08290	AT1G09070	AT1G09575	AT1G09932	AT1G09970	AT1G11260	AT1G11310	AT1G11330	AT1G11670	AT1G13110	AT1G13195	AT1G13360	AT1G13960	AT1G14170	AT1G14510	AT1G14870	AT1G15350	AT1G15530
AT2G41940	ZFP8	5	na	PWM988	CisBP	M0351_1.01	208	5.71e-17	4.95e-16	682	AT1G01260	AT1G01650	AT1G01730	AT1G02120	AT1G02270	AT1G02410	AT1G02850	AT1G02990	AT1G03040	AT1G03060	AT1G03080	AT1G03370	AT1G03740	AT1G04200	AT1G04300	AT1G04490	AT1G04780	AT1G05960	AT1G07220	AT1G07390	AT1G07530	AT1G07620	AT1G07630	AT1G07810	AT1G08800	AT1G08920	AT1G09070	AT1G09270	AT1G09430	AT1G09530	AT1G09560	AT1G09970	AT1G10050	AT1G11340	AT1G11480	AT1G11950	AT1G12790	AT1G13110	AT1G13340
AT3G44480	cog1	86	na	PWM2987	DAP-seq	COG1_col	209	3.95e-16	3.39e-15	677	AT1G01940	AT1G02270	AT1G02400	AT1G02500	AT1G03040	AT1G03060	AT1G03760	AT1G03770	AT1G04310	AT1G04980	AT1G04990	AT1G05000	AT1G05010	AT1G05785	AT1G06050	AT1G06140	AT1G06770	AT1G06780	AT1G06840	AT1G06850	AT1G07880	AT1G08290	AT1G08300	AT1G08420	AT1G08500	AT1G09070	AT1G09575	AT1G09932	AT1G09970	AT1G11260	AT1G11330	AT1G11670	AT1G13360	AT1G13960	AT1G14010	AT1G14020	AT1G14330	AT1G14510	AT1G14640
AT2G03500	At2g03500	12	na	PWM906	CisBP	M1265_1.01	210	3.95e-16	3.39e-15	677	AT1G01180	AT1G01230	AT1G01440	AT1G02170	AT1G02230	AT1G02270	AT1G02390	AT1G02460	AT1G02850	AT1G02860	AT1G03060	AT1G03230	AT1G03350	AT1G03900	AT1G04100	AT1G04300	AT1G04930	AT1G04980	AT1G05000	AT1G05060	AT1G05350	AT1G05380	AT1G07000	AT1G07530	AT1G08050	AT1G09070	AT1G09270	AT1G09480	AT1G09932	AT1G09970	AT1G10430	AT1G10580	AT1G10700	AT1G11080	AT1G11200	AT1G11580	AT1G11670	AT1G12970	AT1G13000
AT2G03500	At2g03500	12	na	PWM3103	DAP-seq	AT2G03500_col	673	6.38785e-05	0.000170947	588	AT1G01820	AT1G02090	AT1G02100	AT1G02450	AT1G02460	AT1G02990	AT1G04300	AT1G04310	AT1G04990	AT1G05000	AT1G05180	AT1G05380	AT1G05960	AT1G06180	AT1G06840	AT1G07090	AT1G07150	AT1G07520	AT1G08300	AT1G08420	AT1G08450	AT1G08630	AT1G08930	AT1G08940	AT1G09630	AT1G09794	AT1G09980	AT1G10060	AT1G10070	AT1G10140	AT1G10170	AT1G10580	AT1G11080	AT1G11260	AT1G13180	AT1G13210	AT1G14040	AT1G14060	AT1G14730
AT4G38620	ATMYB4	16	na	PWM1357	CisBP	M1237_1.01	211	5.78e-16	4.91e-15	676	AT1G01260	AT1G01680	AT1G01940	AT1G02660	AT1G02850	AT1G03040	AT1G04300	AT1G04780	AT1G05180	AT1G05890	AT1G06160	AT1G07135	AT1G07220	AT1G07650	AT1G08050	AT1G08300	AT1G08630	AT1G08900	AT1G09430	AT1G09630	AT1G09940	AT1G09980	AT1G10060	AT1G10070	AT1G11260	AT1G11890	AT1G11940	AT1G13195	AT1G13390	AT1G13630	AT1G13960	AT1G14010	AT1G14020	AT1G14300	AT1G14780	AT1G15030	AT1G15110	AT1G15170	AT1G15350
AT4G38620	ATMYB4	16	na	PWM3259	DAP-seq	MYB4_col	741	0.000166037	0.000406144	583	AT1G01340	AT1G01350	AT1G01490	AT1G01650	AT1G02220	AT1G02390	AT1G02400	AT1G02410	AT1G02450	AT1G02460	AT1G02500	AT1G03060	AT1G03220	AT1G03230	AT1G03730	AT1G04010	AT1G04200	AT1G04555	AT1G05380	AT1G06160	AT1G06840	AT1G07630	AT1G09270	AT1G09430	AT1G09920	AT1G09932	AT1G09950	AT1G10050	AT1G10060	AT1G10170	AT1G10290	AT1G10410	AT1G11080	AT1G11330	AT1G12420	AT1G12790	AT1G13340	AT1G14040	AT1G14170
AT4G38620	ATMYB4	16	na	PWM469	AGRIS		815	0.000486856	0.00107903	577	AT1G02500	AT1G02660	AT1G02890	AT1G03040	AT1G04010	AT1G04200	AT1G05000	AT1G05010	AT1G05180	AT1G06520	AT1G07000	AT1G07220	AT1G07570	AT1G07620	AT1G07880	AT1G08630	AT1G08930	AT1G09740	AT1G09920	AT1G10040	AT1G10070	AT1G10170	AT1G10290	AT1G10430	AT1G11330	AT1G11340	AT1G11480	AT1G11670	AT1G11950	AT1G12420	AT1G12760	AT1G12790	AT1G13210	AT1G13340	AT1G13390	AT1G14170	AT1G15030	AT1G15110	AT1G15520
AT4G38620	ATMYB4	16	na	PWM1356	CisBP	M1237_1.01	931	0.00132191	0.00255683	571	AT1G01490	AT1G01650	AT1G02120	AT1G02450	AT1G02500	AT1G02890	AT1G03040	AT1G03060	AT1G03290	AT1G03760	AT1G03900	AT1G03905	AT1G04200	AT1G04780	AT1G05010	AT1G07220	AT1G07630	AT1G08050	AT1G08420	AT1G09794	AT1G09950	AT1G10050	AT1G10060	AT1G10170	AT1G10290	AT1G10430	AT1G11080	AT1G11200	AT1G11950	AT1G12420	AT1G12640	AT1G12790	AT1G14040	AT1G14170	AT1G15110	AT1G15520	AT1G15530	AT1G15750	AT1G15780
AT4G38620	ATMYB4	16	na	PWM2635	JASPAR	MA1039.1	936	0.00132191	0.00255683	571	AT1G01490	AT1G01650	AT1G02120	AT1G02450	AT1G02500	AT1G02890	AT1G03040	AT1G03060	AT1G03290	AT1G03760	AT1G03900	AT1G03905	AT1G04200	AT1G04780	AT1G05010	AT1G07220	AT1G07630	AT1G08050	AT1G09530	AT1G09794	AT1G09950	AT1G10050	AT1G10060	AT1G10170	AT1G10290	AT1G10430	AT1G11080	AT1G11950	AT1G12420	AT1G12640	AT1G12790	AT1G14040	AT1G14170	AT1G15110	AT1G15520	AT1G15530	AT1G15750	AT1G15780	AT1G15790
AT1G25550	At1g25550	404	na	PWM1334	CisBP	M1222_1.01	212	8.44e-16	7.14e-15	675	AT1G01230	AT1G01440	AT1G02230	AT1G02390	AT1G02850	AT1G02860	AT1G03230	AT1G03650	AT1G03900	AT1G04100	AT1G04780	AT1G04930	AT1G04980	AT1G05000	AT1G05060	AT1G05350	AT1G07530	AT1G07810	AT1G08420	AT1G08450	AT1G08630	AT1G09270	AT1G09480	AT1G09932	AT1G10060	AT1G10070	AT1G10410	AT1G10430	AT1G10580	AT1G10700	AT1G11670	AT1G12200	AT1G13000	AT1G13210	AT1G13360	AT1G14060	AT1G14330	AT1G14640	AT1G14730
AT1G25550	At1g25550	404	na	PWM3096	DAP-seq	AT1G25550_col	540	3.31532e-06	1.1111e-05	602	AT1G01560	AT1G02000	AT1G02090	AT1G02100	AT1G02450	AT1G03730	AT1G03740	AT1G04300	AT1G04440	AT1G05000	AT1G05180	AT1G05960	AT1G06160	AT1G06180	AT1G06770	AT1G06840	AT1G08420	AT1G08450	AT1G08630	AT1G08770	AT1G09560	AT1G09630	AT1G09794	AT1G09932	AT1G10060	AT1G10070	AT1G10417	AT1G10700	AT1G11940	AT1G12320	AT1G13180	AT1G13210	AT1G14330	AT1G14730	AT1G14830	AT1G15110	AT1G15430	AT1G15520	AT1G15530
AT1G53170	ATERF8	30	na	PWM2592	JASPAR	MA0994.1	213	1.23e-15	1.04e-14	674	AT1G01180	AT1G01350	AT1G01440	AT1G01650	AT1G02220	AT1G02230	AT1G02330	AT1G02410	AT1G02460	AT1G02890	AT1G02930	AT1G03060	AT1G03250	AT1G03850	AT1G04300	AT1G04310	AT1G04930	AT1G05380	AT1G05785	AT1G06160	AT1G06620	AT1G06840	AT1G06850	AT1G07220	AT1G07260	AT1G07650	AT1G07810	AT1G08290	AT1G08300	AT1G08800	AT1G08920	AT1G08930	AT1G09080	AT1G10140	AT1G10585	AT1G10700	AT1G11480	AT1G13110	AT1G13390
AT1G53170	ATERF8	30	na	PWM1465	CisBP	M0012_1.01	220	7.84e-15	6.42e-14	669	AT1G01180	AT1G01350	AT1G01440	AT1G01650	AT1G02220	AT1G02230	AT1G02330	AT1G02410	AT1G02460	AT1G02890	AT1G02930	AT1G03060	AT1G03250	AT1G03850	AT1G04300	AT1G04310	AT1G04930	AT1G05380	AT1G05785	AT1G06160	AT1G06620	AT1G06840	AT1G06850	AT1G07220	AT1G07260	AT1G07650	AT1G07810	AT1G08290	AT1G08300	AT1G08800	AT1G08920	AT1G08930	AT1G09080	AT1G10140	AT1G10585	AT1G10700	AT1G11480	AT1G13110	AT1G13390
AT1G53170	ATERF8	30	na	PWM2835	DAP-seq	ERF8_col	385	3.07e-08	1.44e-07	621	AT1G01260	AT1G01340	AT1G01350	AT1G01440	AT1G02100	AT1G02220	AT1G02230	AT1G02890	AT1G02920	AT1G02930	AT1G03040	AT1G03060	AT1G03650	AT1G03850	AT1G03905	AT1G04300	AT1G04310	AT1G04930	AT1G05135	AT1G05380	AT1G06160	AT1G06210	AT1G06620	AT1G06840	AT1G06850	AT1G06870	AT1G07030	AT1G07260	AT1G07650	AT1G08845	AT1G09480	AT1G09794	AT1G10430	AT1G10585	AT1G10700	AT1G11260	AT1G11940	AT1G12790	AT1G13180
AT1G69570	AT1G69570	22	na	PWM2970	DAP-seq	AT1G69570_col	215	3.76e-15	3.14e-14	671	AT1G01560	AT1G01680	AT1G02500	AT1G03040	AT1G03060	AT1G03730	AT1G03740	AT1G03760	AT1G03770	AT1G04990	AT1G05000	AT1G05010	AT1G06050	AT1G06840	AT1G06850	AT1G07135	AT1G07220	AT1G07570	AT1G07650	AT1G07660	AT1G08290	AT1G08300	AT1G08450	AT1G08930	AT1G09070	AT1G09932	AT1G09970	AT1G10430	AT1G11260	AT1G11310	AT1G11330	AT1G11670	AT1G12200	AT1G13470	AT1G13670	AT1G13960	AT1G14330	AT1G14510	AT1G14670
AT5G22990	AT5G22990	17	na	PWM3034	DAP-seq	AT5G22990_col	216	3.76e-15	3.14e-14	671	AT1G01680	AT1G01730	AT1G01820	AT1G01940	AT1G02220	AT1G02330	AT1G02460	AT1G03220	AT1G03760	AT1G04280	AT1G04300	AT1G06520	AT1G06770	AT1G06780	AT1G07150	AT1G07990	AT1G08050	AT1G08920	AT1G09430	AT1G10720	AT1G11940	AT1G11950	AT1G12360	AT1G12760	AT1G13360	AT1G13960	AT1G14040	AT1G14060	AT1G14200	AT1G14780	AT1G15130	AT1G15880	AT1G16300	AT1G17270	AT1G17340	AT1G18890	AT1G18900	AT1G18910	AT1G18940
AT5G01900	ATWRKY62	449	na	PWM1151	CisBP	M1565_1.01	217	5.44e-15	4.49e-14	670	AT1G01010	AT1G01340	AT1G01440	AT1G01490	AT1G01560	AT1G02000	AT1G02120	AT1G02450	AT1G02880	AT1G02920	AT1G02930	AT1G03040	AT1G03260	AT1G03370	AT1G03730	AT1G03740	AT1G03770	AT1G04440	AT1G04490	AT1G04960	AT1G05710	AT1G05960	AT1G06050	AT1G06770	AT1G06780	AT1G07650	AT1G08800	AT1G09530	AT1G09794	AT1G09970	AT1G09980	AT1G11260	AT1G11670	AT1G11890	AT1G11950	AT1G12760	AT1G13110	AT1G14040	AT1G14170
AT5G01900	ATWRKY62	449	na	PWM2685	JASPAR	MA1091.1	222	7.84e-15	6.42e-14	669	AT1G01010	AT1G01340	AT1G01440	AT1G01490	AT1G01560	AT1G02000	AT1G02120	AT1G02450	AT1G02880	AT1G02920	AT1G02930	AT1G03040	AT1G03260	AT1G03370	AT1G03770	AT1G04440	AT1G04490	AT1G04960	AT1G05710	AT1G05960	AT1G06050	AT1G06770	AT1G06780	AT1G07650	AT1G08800	AT1G09530	AT1G09794	AT1G09970	AT1G09980	AT1G10700	AT1G11260	AT1G11670	AT1G11890	AT1G11950	AT1G12760	AT1G13110	AT1G14040	AT1G14170	AT1G14260
AT5G01900	ATWRKY62	449	na	PWM601	AthaMAP		506	1.31873e-06	4.74795e-06	606	AT1G01490	AT1G01560	AT1G01680	AT1G02390	AT1G02850	AT1G03370	AT1G04555	AT1G05890	AT1G06050	AT1G06840	AT1G06870	AT1G07240	AT1G07650	AT1G09645	AT1G09940	AT1G09970	AT1G09980	AT1G11050	AT1G11080	AT1G11100	AT1G11330	AT1G11670	AT1G12290	AT1G13340	AT1G13390	AT1G14330	AT1G14510	AT1G15110	AT1G15530	AT1G15780	AT1G15900	AT1G16510	AT1G16670	AT1G17145	AT1G17147	AT1G17240	AT1G17500	AT1G17820	AT1G17860
AT1G64620	At1g64620	4	0	PWM2580	JASPAR	MA0981.1	218	5.44e-15	4.49e-14	670	AT1G01820	AT1G02100	AT1G02360	AT1G02850	AT1G02860	AT1G02880	AT1G02890	AT1G03040	AT1G03060	AT1G03080	AT1G03760	AT1G03770	AT1G04010	AT1G04300	AT1G04310	AT1G05000	AT1G05785	AT1G05890	AT1G07570	AT1G07660	AT1G08290	AT1G08300	AT1G08845	AT1G08920	AT1G08930	AT1G09575	AT1G10430	AT1G11260	AT1G11670	AT1G11950	AT1G12790	AT1G13000	AT1G13195	AT1G13470	AT1G13960	AT1G14040	AT1G14330	AT1G14370	AT1G15800
AT1G64620	At1g64620	4	0	PWM1125	CisBP	M0572_1.01	241	9.64e-14	7.17e-13	662	AT1G01820	AT1G02100	AT1G02360	AT1G02850	AT1G02860	AT1G02880	AT1G02890	AT1G03040	AT1G03060	AT1G03080	AT1G03760	AT1G03770	AT1G04010	AT1G04300	AT1G04310	AT1G05000	AT1G05785	AT1G05890	AT1G07570	AT1G07660	AT1G08290	AT1G08300	AT1G08845	AT1G08920	AT1G08930	AT1G09575	AT1G10430	AT1G11260	AT1G11670	AT1G11950	AT1G12790	AT1G13000	AT1G13195	AT1G13470	AT1G13960	AT1G14040	AT1G14330	AT1G14370	AT1G15800
AT1G64620	At1g64620	4	0	PWM2968	DAP-seq	AT1G64620_col	292	2.05e-11	1.27e-10	646	AT1G01680	AT1G01940	AT1G02270	AT1G03040	AT1G03060	AT1G03370	AT1G03730	AT1G03740	AT1G03760	AT1G03770	AT1G03850	AT1G04990	AT1G05000	AT1G05785	AT1G05890	AT1G06050	AT1G06770	AT1G06780	AT1G06840	AT1G06850	AT1G07135	AT1G07140	AT1G07880	AT1G08050	AT1G08290	AT1G08315	AT1G09070	AT1G09320	AT1G09330	AT1G09575	AT1G09932	AT1G09970	AT1G09980	AT1G10290	AT1G11260	AT1G11670	AT1G11890	AT1G13360	AT1G13960
AT3G04850	AT3G04850	0	na	PWM1370	CisBP	M0524_1.01	219	7.84e-15	6.42e-14	669	AT1G01350	AT1G02000	AT1G02170	AT1G02400	AT1G02850	AT1G02860	AT1G02880	AT1G03060	AT1G03350	AT1G03370	AT1G03905	AT1G04010	AT1G04100	AT1G04490	AT1G04780	AT1G05180	AT1G05380	AT1G05785	AT1G05960	AT1G06140	AT1G06210	AT1G07620	AT1G07990	AT1G08050	AT1G08845	AT1G09270	AT1G09645	AT1G09940	AT1G09970	AT1G10040	AT1G10050	AT1G10417	AT1G10700	AT1G11260	AT1G11950	AT1G12640	AT1G12790	AT1G13210	AT1G13460
AT2G40970	MYBC1	93	na	PWM1028	CisBP	M1239_1.01	223	1.13e-14	9.08e-14	668	AT1G01230	AT1G01260	AT1G01490	AT1G01550	AT1G02090	AT1G02270	AT1G02500	AT1G02660	AT1G02990	AT1G03350	AT1G03900	AT1G04100	AT1G04200	AT1G04780	AT1G05060	AT1G05350	AT1G05890	AT1G06210	AT1G06515	AT1G06840	AT1G07140	AT1G07530	AT1G07810	AT1G07890	AT1G08420	AT1G08450	AT1G08630	AT1G08800	AT1G09630	AT1G09980	AT1G10290	AT1G10417	AT1G10590	AT1G10630	AT1G10700	AT1G10720	AT1G11260	AT1G11670	AT1G13195
AT3G10760	AT3G10760	19	na	PWM1029	CisBP	M1239_1.01	224	1.62e-14	1.3e-13	667	AT1G01230	AT1G01260	AT1G01490	AT1G01550	AT1G02090	AT1G02270	AT1G02500	AT1G02660	AT1G02990	AT1G03350	AT1G03900	AT1G04100	AT1G04200	AT1G04780	AT1G05060	AT1G05350	AT1G05890	AT1G06210	AT1G06515	AT1G06840	AT1G07140	AT1G07530	AT1G07810	AT1G07890	AT1G08420	AT1G08450	AT1G08630	AT1G08800	AT1G09630	AT1G09980	AT1G10290	AT1G10417	AT1G10590	AT1G10630	AT1G10700	AT1G10720	AT1G11260	AT1G11670	AT1G13195
AT3G46640	LUX	15	na	PWM1030	CisBP	M1239_1.01	225	1.62e-14	1.3e-13	667	AT1G01230	AT1G01260	AT1G01490	AT1G01550	AT1G02090	AT1G02270	AT1G02500	AT1G02660	AT1G02990	AT1G03350	AT1G03900	AT1G04100	AT1G04200	AT1G04780	AT1G05060	AT1G05350	AT1G05890	AT1G06210	AT1G06515	AT1G06840	AT1G07140	AT1G07530	AT1G07810	AT1G07890	AT1G08420	AT1G08450	AT1G08630	AT1G08800	AT1G09630	AT1G09980	AT1G10290	AT1G10417	AT1G10590	AT1G10630	AT1G10700	AT1G10720	AT1G11260	AT1G11670	AT1G13195
AT3G46640	LUX	15	na	PWM2701	UNIPROBE	UP00552	365	7.9e-09	3.9e-08	626	AT1G01010	AT1G01180	AT1G01230	AT1G01260	AT1G01490	AT1G01650	AT1G02230	AT1G02270	AT1G02330	AT1G02500	AT1G02660	AT1G03080	AT1G03260	AT1G03760	AT1G03900	AT1G05180	AT1G06515	AT1G07220	AT1G07890	AT1G08420	AT1G08930	AT1G09430	AT1G09630	AT1G09980	AT1G10417	AT1G10700	AT1G11260	AT1G12790	AT1G14330	AT1G14360	AT1G14510	AT1G14640	AT1G14730	AT1G14830	AT1G15400	AT1G15750	AT1G15790	AT1G15800	AT1G15920
AT3G46640	LUX	15	na	PWM2702	UNIPROBE	UP00552	384	3.07e-08	1.44e-07	621	AT1G01010	AT1G01180	AT1G01230	AT1G01260	AT1G01440	AT1G01490	AT1G01650	AT1G02220	AT1G02230	AT1G02270	AT1G02330	AT1G02500	AT1G02660	AT1G02890	AT1G03080	AT1G03250	AT1G03760	AT1G03900	AT1G06515	AT1G07220	AT1G07810	AT1G08420	AT1G09630	AT1G09980	AT1G10700	AT1G11260	AT1G11480	AT1G12790	AT1G14360	AT1G14510	AT1G14640	AT1G14730	AT1G14830	AT1G15750	AT1G15790	AT1G15800	AT1G15920	AT1G16500	AT1G16560
AT3G46640	LUX	15	na	PWM2699	UNIPROBE	UP00552	797	0.000343068	0.00078061	579	AT1G01180	AT1G01490	AT1G01650	AT1G02330	AT1G02450	AT1G02460	AT1G02500	AT1G02660	AT1G03080	AT1G03250	AT1G03650	AT1G03850	AT1G04555	AT1G05380	AT1G07530	AT1G08420	AT1G08450	AT1G08920	AT1G09970	AT1G10417	AT1G10700	AT1G11100	AT1G11260	AT1G11480	AT1G11670	AT1G12640	AT1G14370	AT1G14510	AT1G14640	AT1G14730	AT1G15750	AT1G15790	AT1G15800	AT1G16090	AT1G16180	AT1G17070	AT1G17270	AT1G17720	AT1G17730
AT3G46640	LUX	15	na	PWM2700	UNIPROBE	UP00552	811	0.000486856	0.00107903	577	AT1G01230	AT1G01490	AT1G01650	AT1G02330	AT1G02460	AT1G02500	AT1G03250	AT1G03650	AT1G03900	AT1G04555	AT1G05000	AT1G05060	AT1G05785	AT1G06520	AT1G07530	AT1G08420	AT1G08450	AT1G10417	AT1G10700	AT1G11260	AT1G11480	AT1G11670	AT1G12640	AT1G14370	AT1G14510	AT1G14640	AT1G14730	AT1G14740	AT1G14830	AT1G15110	AT1G15750	AT1G15790	AT1G15800	AT1G16090	AT1G16180	AT1G16500	AT1G17070	AT1G17270	AT1G17590
AT3G46640	LUX	15	na	PWM2698	UNIPROBE	UP00552	960	0.00181297	0.00340027	569	AT1G01490	AT1G01650	AT1G02330	AT1G02450	AT1G02460	AT1G02500	AT1G03250	AT1G03650	AT1G03850	AT1G04555	AT1G04780	AT1G05060	AT1G05380	AT1G07030	AT1G07530	AT1G07990	AT1G08420	AT1G08450	AT1G08920	AT1G09970	AT1G10417	AT1G10700	AT1G11260	AT1G11480	AT1G11670	AT1G12640	AT1G14370	AT1G14510	AT1G14640	AT1G14730	AT1G14740	AT1G14830	AT1G15750	AT1G15790	AT1G15800	AT1G16090	AT1G17070	AT1G17270	AT1G17590
AT3G46640	LUX	15	na	PWM2703	UNIPROBE	UP00552	1001	0.00286573	0.00515372	566	AT1G01260	AT1G01560	AT1G01650	AT1G02090	AT1G02230	AT1G02330	AT1G02500	AT1G02660	AT1G03080	AT1G03250	AT1G03900	AT1G04200	AT1G06050	AT1G06515	AT1G07220	AT1G07530	AT1G07810	AT1G08420	AT1G08630	AT1G09630	AT1G09980	AT1G10430	AT1G11260	AT1G11310	AT1G11340	AT1G12290	AT1G12420	AT1G12790	AT1G13210	AT1G14360	AT1G14510	AT1G14640	AT1G14730	AT1G14740	AT1G15030	AT1G15920	AT1G16560	AT1G17270	AT1G17590
AT5G05090	AT5G05090	54	na	PWM1031	CisBP	M1239_1.01	226	1.62e-14	1.3e-13	667	AT1G01230	AT1G01260	AT1G01490	AT1G01550	AT1G02090	AT1G02270	AT1G02500	AT1G02660	AT1G02990	AT1G03350	AT1G03900	AT1G04100	AT1G04200	AT1G04780	AT1G05060	AT1G05350	AT1G05890	AT1G06210	AT1G06515	AT1G06840	AT1G07140	AT1G07530	AT1G07810	AT1G07890	AT1G08420	AT1G08450	AT1G08630	AT1G08800	AT1G09630	AT1G09980	AT1G10290	AT1G10417	AT1G10590	AT1G10630	AT1G10700	AT1G10720	AT1G11260	AT1G11670	AT1G13195
AT5G59570	BOA	18	na	PWM1032	CisBP	M1239_1.01	227	1.62e-14	1.3e-13	667	AT1G01230	AT1G01260	AT1G01490	AT1G01550	AT1G02090	AT1G02270	AT1G02500	AT1G02660	AT1G02990	AT1G03350	AT1G03900	AT1G04100	AT1G04200	AT1G04780	AT1G05060	AT1G05350	AT1G05890	AT1G06210	AT1G06515	AT1G06840	AT1G07140	AT1G07530	AT1G07810	AT1G07890	AT1G08420	AT1G08450	AT1G08630	AT1G08800	AT1G09630	AT1G09980	AT1G10290	AT1G10417	AT1G10590	AT1G10630	AT1G10700	AT1G10720	AT1G11260	AT1G11670	AT1G13195
AT5G47220	ATERF2	248	3	PWM1223	CisBP	M0038_1.01	228	2.33e-14	1.83e-13	666	AT1G01180	AT1G01350	AT1G01440	AT1G01650	AT1G02220	AT1G02410	AT1G02450	AT1G02460	AT1G02890	AT1G02930	AT1G03060	AT1G03850	AT1G04300	AT1G04310	AT1G05380	AT1G06160	AT1G07000	AT1G07135	AT1G07220	AT1G07260	AT1G07520	AT1G07650	AT1G07810	AT1G08800	AT1G08900	AT1G08920	AT1G08930	AT1G09080	AT1G09970	AT1G10585	AT1G11480	AT1G11580	AT1G13110	AT1G13390	AT1G14040	AT1G14170	AT1G14370	AT1G14780	AT1G15110
AT5G47220	ATERF2	248	3	PWM2820	DAP-seq	ERF2_col	346	1.45e-09	7.62e-09	632	AT1G01440	AT1G01940	AT1G02100	AT1G02120	AT1G02230	AT1G02890	AT1G03040	AT1G03060	AT1G03650	AT1G03850	AT1G03905	AT1G04930	AT1G05135	AT1G05340	AT1G05350	AT1G06160	AT1G06180	AT1G06210	AT1G06840	AT1G06850	AT1G07020	AT1G07030	AT1G07260	AT1G07310	AT1G07650	AT1G07990	AT1G08845	AT1G09480	AT1G10140	AT1G10430	AT1G10700	AT1G12290	AT1G12790	AT1G13390	AT1G14020	AT1G14060	AT1G14300	AT1G14370	AT1G15125
AT5G47220	ATERF2	248	3	PWM523	AthaMAP	T04634	1087	0.006761	0.0112977	560	AT1G01180	AT1G01650	AT1G01720	AT1G01820	AT1G02360	AT1G02460	AT1G03220	AT1G03290	AT1G03730	AT1G03740	AT1G04300	AT1G05000	AT1G05960	AT1G06160	AT1G06840	AT1G07260	AT1G07620	AT1G07650	AT1G08450	AT1G09330	AT1G10290	AT1G10990	AT1G11050	AT1G11260	AT1G11310	AT1G11330	AT1G13990	AT1G14000	AT1G14040	AT1G14060	AT1G14300	AT1G14360	AT1G15125	AT1G15170	AT1G15430	AT1G15780	AT1G15790	AT1G15880	AT1G15920
AT4G21030	ATDOF4;2	26	na	PWM2993	DAP-seq	DOF42_col	229	2.33e-14	1.83e-13	666	AT1G01350	AT1G01490	AT1G01940	AT1G03040	AT1G03060	AT1G03730	AT1G03740	AT1G03760	AT1G03770	AT1G03850	AT1G04280	AT1G04990	AT1G05000	AT1G05710	AT1G05785	AT1G06050	AT1G06840	AT1G06850	AT1G07030	AT1G07135	AT1G07140	AT1G07570	AT1G07880	AT1G08290	AT1G08300	AT1G08315	AT1G08500	AT1G08930	AT1G09932	AT1G09970	AT1G09980	AT1G10290	AT1G11260	AT1G11330	AT1G11890	AT1G13000	AT1G13110	AT1G13195	AT1G13360
AT1G03970	GBF4	50	0	PWM994	CisBP	M0319_1.01	230	2.33e-14	1.83e-13	666	AT1G01230	AT1G01490	AT1G01680	AT1G01720	AT1G02120	AT1G02230	AT1G02400	AT1G02660	AT1G02930	AT1G03040	AT1G03060	AT1G03370	AT1G04010	AT1G04555	AT1G04930	AT1G04990	AT1G05340	AT1G05350	AT1G06160	AT1G06620	AT1G06770	AT1G06780	AT1G07150	AT1G07660	AT1G08450	AT1G08630	AT1G08845	AT1G09480	AT1G09530	AT1G09794	AT1G10070	AT1G10430	AT1G10590	AT1G10865	AT1G11480	AT1G12420	AT1G13000	AT1G14010	AT1G14020
AT5G44080	AT5G44080	1	0	PWM995	CisBP	M0319_1.01	231	2.33e-14	1.83e-13	666	AT1G01230	AT1G01490	AT1G01680	AT1G01720	AT1G02120	AT1G02230	AT1G02400	AT1G02660	AT1G02930	AT1G03040	AT1G03060	AT1G03370	AT1G04010	AT1G04555	AT1G04930	AT1G04990	AT1G05340	AT1G05350	AT1G06160	AT1G06620	AT1G06770	AT1G06780	AT1G07150	AT1G07660	AT1G08450	AT1G08630	AT1G08845	AT1G09480	AT1G09530	AT1G09794	AT1G10070	AT1G10430	AT1G10590	AT1G10865	AT1G11480	AT1G12420	AT1G13000	AT1G14010	AT1G14020
AT1G12980	DRN	9	0	PWM870	CisBP	M0004_1.01	232	3.33e-14	2.57e-13	665	AT1G01180	AT1G01350	AT1G01440	AT1G01650	AT1G02220	AT1G02230	AT1G02330	AT1G02360	AT1G02410	AT1G02460	AT1G02890	AT1G02920	AT1G02930	AT1G03060	AT1G03850	AT1G04300	AT1G04310	AT1G04930	AT1G05135	AT1G05380	AT1G05785	AT1G06160	AT1G06210	AT1G06840	AT1G06850	AT1G06870	AT1G07260	AT1G07650	AT1G09080	AT1G10140	AT1G10585	AT1G10700	AT1G11480	AT1G12420	AT1G13110	AT1G13390	AT1G13990	AT1G14000	AT1G14060
AT1G13300	HRS1	110	na	PWM1205	CisBP	M1217_1.01	233	4.76e-14	3.66e-13	664	AT1G01230	AT1G01560	AT1G02100	AT1G02230	AT1G02390	AT1G02660	AT1G02850	AT1G02860	AT1G03040	AT1G03650	AT1G04100	AT1G04930	AT1G04990	AT1G05000	AT1G05890	AT1G06160	AT1G06770	AT1G07810	AT1G08630	AT1G09270	AT1G09480	AT1G09932	AT1G09970	AT1G10060	AT1G10070	AT1G10290	AT1G10410	AT1G10700	AT1G11260	AT1G11890	AT1G12200	AT1G13195	AT1G13210	AT1G13460	AT1G14330	AT1G14730	AT1G15110	AT1G15750	AT1G16540
AT1G13300	HRS1	110	na	PWM3095	DAP-seq	AT1G13300_col	493	1.04174e-06	3.82752e-06	607	AT1G01260	AT1G01550	AT1G01560	AT1G02000	AT1G02090	AT1G02100	AT1G02220	AT1G02360	AT1G02450	AT1G03290	AT1G03650	AT1G05000	AT1G05180	AT1G05350	AT1G05960	AT1G06160	AT1G06770	AT1G06840	AT1G08450	AT1G08630	AT1G09480	AT1G09630	AT1G09794	AT1G09932	AT1G10060	AT1G10070	AT1G10417	AT1G12790	AT1G13210	AT1G13460	AT1G14040	AT1G14060	AT1G14370	AT1G14730	AT1G14830	AT1G15030	AT1G15110	AT1G15520	AT1G15530
AT5G62020	AT-HSFB2A	79	1	PWM1597	PBM		234	4.76e-14	3.66e-13	664	AT1G01350	AT1G02220	AT1G02400	AT1G02860	AT1G03040	AT1G03060	AT1G03730	AT1G03740	AT1G03850	AT1G04010	AT1G04300	AT1G04440	AT1G04780	AT1G04960	AT1G04990	AT1G05000	AT1G05135	AT1G05562	AT1G06180	AT1G06210	AT1G06770	AT1G06780	AT1G06840	AT1G06850	AT1G07020	AT1G07030	AT1G07810	AT1G07890	AT1G08450	AT1G08845	AT1G08920	AT1G08930	AT1G09630	AT1G10040	AT1G10630	AT1G11100	AT1G11310	AT1G11890	AT1G11905
AT5G62020	AT-HSFB2A	79	1	PWM3171	DAP-seq	HSF6_col	357	3.41e-09	1.72e-08	629	AT1G02860	AT1G02920	AT1G02990	AT1G03060	AT1G03220	AT1G03230	AT1G03290	AT1G03730	AT1G03740	AT1G04010	AT1G04300	AT1G04780	AT1G04960	AT1G04990	AT1G05000	AT1G05785	AT1G05960	AT1G06160	AT1G06210	AT1G06770	AT1G07020	AT1G07350	AT1G08450	AT1G08845	AT1G08920	AT1G09560	AT1G10040	AT1G10140	AT1G10290	AT1G10417	AT1G10630	AT1G11100	AT1G11260	AT1G11890	AT1G11905	AT1G13000	AT1G13195	AT1G13210	AT1G14780
AT5G62020	AT-HSFB2A	79	1	PWM1297	PBM		690	9.42059e-05	0.000245154	586	AT1G01180	AT1G01650	AT1G01720	AT1G03040	AT1G04010	AT1G05000	AT1G05960	AT1G07350	AT1G07650	AT1G08300	AT1G08940	AT1G09320	AT1G10040	AT1G10050	AT1G11080	AT1G11260	AT1G12200	AT1G12420	AT1G13360	AT1G14830	AT1G15670	AT1G16240	AT1G16300	AT1G17060	AT1G17590	AT1G17600	AT1G17820	AT1G18300	AT1G18390	AT1G18910	AT1G19010	AT1G19020	AT1G19640	AT1G21390	AT1G21450	AT1G21550	AT1G21670	AT1G21900	AT1G22020
AT1G10480	ZFP5	70	0	PWM1153	CisBP	M0349_1.01	236	6.78e-14	5.15e-13	663	AT1G01260	AT1G01650	AT1G02990	AT1G03060	AT1G03080	AT1G03370	AT1G03740	AT1G04200	AT1G04300	AT1G04440	AT1G04490	AT1G04780	AT1G05960	AT1G06520	AT1G06840	AT1G07390	AT1G07620	AT1G07650	AT1G07810	AT1G08920	AT1G08930	AT1G09270	AT1G09430	AT1G09530	AT1G09970	AT1G10050	AT1G10290	AT1G10417	AT1G11330	AT1G11340	AT1G11950	AT1G12220	AT1G12290	AT1G12360	AT1G12790	AT1G12970	AT1G13110	AT1G14370	AT1G14740
AT1G03800	ATERF10	2	0	PWM1321	CisBP	M0009_1.01	237	6.78e-14	5.15e-13	663	AT1G01180	AT1G01350	AT1G01650	AT1G01720	AT1G02100	AT1G02220	AT1G02230	AT1G02330	AT1G02360	AT1G02410	AT1G02450	AT1G02890	AT1G02930	AT1G03850	AT1G04300	AT1G04310	AT1G04930	AT1G05380	AT1G06160	AT1G07135	AT1G07220	AT1G07260	AT1G07650	AT1G08800	AT1G08900	AT1G08930	AT1G09080	AT1G09970	AT1G10140	AT1G10585	AT1G10700	AT1G11480	AT1G11580	AT1G13110	AT1G13210	AT1G13390	AT1G14040	AT1G14170	AT1G14370
AT1G03800	ATERF10	2	0	PWM2809	DAP-seq	ERF10_col	445	3.1e-07	1.25929e-06	612	AT1G01440	AT1G01940	AT1G02230	AT1G02890	AT1G02930	AT1G03040	AT1G03060	AT1G03650	AT1G03850	AT1G03905	AT1G04930	AT1G05135	AT1G05340	AT1G05785	AT1G06160	AT1G06210	AT1G06840	AT1G06850	AT1G07020	AT1G07030	AT1G07260	AT1G07650	AT1G08845	AT1G09480	AT1G09794	AT1G10700	AT1G11480	AT1G12790	AT1G13390	AT1G13960	AT1G14010	AT1G14020	AT1G14060	AT1G14200	AT1G14300	AT1G14370	AT1G15030	AT1G15125	AT1G15350
AT1G28370	ATERF11	411	0	PWM1322	CisBP	M0009_1.01	238	6.78e-14	5.15e-13	663	AT1G01180	AT1G01350	AT1G01650	AT1G01720	AT1G02100	AT1G02220	AT1G02230	AT1G02330	AT1G02360	AT1G02410	AT1G02450	AT1G02890	AT1G02930	AT1G03850	AT1G04300	AT1G04310	AT1G04930	AT1G05380	AT1G06160	AT1G07135	AT1G07220	AT1G07260	AT1G07650	AT1G08800	AT1G08900	AT1G08930	AT1G09080	AT1G09970	AT1G10140	AT1G10585	AT1G10700	AT1G11480	AT1G11580	AT1G13110	AT1G13210	AT1G13390	AT1G14040	AT1G14170	AT1G14370
AT1G28370	ATERF11	411	0	PWM2599	JASPAR	MA1001.1	245	1.37e-13	1e-12	661	AT1G01180	AT1G01350	AT1G01650	AT1G01720	AT1G02100	AT1G02220	AT1G02230	AT1G02330	AT1G02360	AT1G02410	AT1G02450	AT1G02890	AT1G02930	AT1G03850	AT1G04300	AT1G04310	AT1G04930	AT1G05380	AT1G06160	AT1G07135	AT1G07220	AT1G07260	AT1G07650	AT1G08800	AT1G08900	AT1G08930	AT1G09080	AT1G09970	AT1G10140	AT1G10585	AT1G10700	AT1G11480	AT1G11580	AT1G13110	AT1G13210	AT1G13390	AT1G14040	AT1G14170	AT1G14370
AT1G28370	ATERF11	411	0	PWM2813	DAP-seq	ERF11_col	354	1.93e-09	9.8e-09	631	AT1G01260	AT1G01340	AT1G01440	AT1G01650	AT1G02170	AT1G02220	AT1G02230	AT1G02890	AT1G02920	AT1G02930	AT1G03650	AT1G03850	AT1G03905	AT1G04300	AT1G04310	AT1G04930	AT1G05135	AT1G05380	AT1G06160	AT1G06210	AT1G06840	AT1G06850	AT1G06870	AT1G07030	AT1G07260	AT1G07650	AT1G08845	AT1G09480	AT1G09815	AT1G10140	AT1G10430	AT1G10585	AT1G11100	AT1G12790	AT1G13180	AT1G13390	AT1G13460	AT1G14010	AT1G14020
AT4G31920	ARR10	25	na	PWM1730	JASPAR	MA0121.1	239	6.78e-14	5.15e-13	663	AT1G01230	AT1G01260	AT1G01340	AT1G01440	AT1G01490	AT1G01550	AT1G01650	AT1G02230	AT1G02360	AT1G02500	AT1G02660	AT1G02890	AT1G03260	AT1G03350	AT1G03760	AT1G03900	AT1G04980	AT1G05350	AT1G05785	AT1G06515	AT1G07020	AT1G07350	AT1G07810	AT1G07890	AT1G07990	AT1G08420	AT1G08630	AT1G09630	AT1G09932	AT1G10290	AT1G10430	AT1G10700	AT1G11260	AT1G11480	AT1G12320	AT1G12760	AT1G12790	AT1G13000	AT1G13110
AT4G31920	ARR10	25	na	PWM903	CisBP	M1811_1.01	331	6.01e-10	3.27e-09	635	AT1G01230	AT1G01260	AT1G01340	AT1G01440	AT1G01490	AT1G01550	AT1G02230	AT1G02270	AT1G02360	AT1G02500	AT1G02660	AT1G02890	AT1G03260	AT1G03350	AT1G03905	AT1G05000	AT1G05350	AT1G06515	AT1G07020	AT1G07350	AT1G07520	AT1G07530	AT1G07650	AT1G07810	AT1G07890	AT1G07990	AT1G08420	AT1G08630	AT1G09430	AT1G09630	AT1G09932	AT1G09970	AT1G10290	AT1G10410	AT1G10700	AT1G11260	AT1G12760	AT1G13000	AT1G13195
AT1G08010	GATA11	1	na	PWM3003	DAP-seq	GATA11_col	240	6.78e-14	5.15e-13	663	AT1G01230	AT1G01260	AT1G01550	AT1G01650	AT1G01720	AT1G02100	AT1G02500	AT1G02880	AT1G02890	AT1G03220	AT1G03350	AT1G03760	AT1G04010	AT1G04750	AT1G04780	AT1G05000	AT1G05010	AT1G05785	AT1G06800	AT1G07020	AT1G07090	AT1G07140	AT1G07220	AT1G07240	AT1G07520	AT1G07530	AT1G07810	AT1G08845	AT1G08930	AT1G09270	AT1G09630	AT1G09740	AT1G09920	AT1G09980	AT1G10070	AT1G10290	AT1G10410	AT1G10990	AT1G11260
AT1G08010	GATA11	1	na	PWM1547	CisBP	M0680_1.01	622	2.32981e-05	6.77041e-05	593	AT1G01260	AT1G01440	AT1G01550	AT1G01650	AT1G01680	AT1G02170	AT1G02500	AT1G02850	AT1G03220	AT1G03760	AT1G03900	AT1G04010	AT1G04750	AT1G05010	AT1G05805	AT1G07140	AT1G07240	AT1G07350	AT1G07810	AT1G07890	AT1G09630	AT1G09645	AT1G09740	AT1G09980	AT1G10050	AT1G10070	AT1G10290	AT1G10410	AT1G10430	AT1G10590	AT1G10990	AT1G11080	AT1G11260	AT1G13210	AT1G13390	AT1G14670	AT1G14730	AT1G14830	AT1G15170
AT1G08010	GATA11	1	na	PWM2611	JASPAR	MA1014.1	709	0.000114038	0.000290027	585	AT1G01260	AT1G01440	AT1G01550	AT1G01650	AT1G01680	AT1G02170	AT1G02500	AT1G02850	AT1G03220	AT1G03760	AT1G03900	AT1G04010	AT1G04200	AT1G04750	AT1G05010	AT1G05805	AT1G07140	AT1G07240	AT1G07350	AT1G07810	AT1G07890	AT1G09630	AT1G09645	AT1G09740	AT1G09980	AT1G10050	AT1G10070	AT1G10290	AT1G10410	AT1G10430	AT1G10590	AT1G10990	AT1G11080	AT1G11260	AT1G13210	AT1G13390	AT1G14670	AT1G14730	AT1G14830
AT5G01380	GT3a	82	1	PWM3509	DAP-seq	GT3A_col	248	1.94e-13	1.41e-12	660	AT1G01230	AT1G01490	AT1G01650	AT1G01720	AT1G02400	AT1G02660	AT1G02990	AT1G03040	AT1G03060	AT1G03760	AT1G03770	AT1G04930	AT1G04990	AT1G05350	AT1G05785	AT1G05805	AT1G05890	AT1G06160	AT1G06180	AT1G06210	AT1G06620	AT1G06770	AT1G06780	AT1G07150	AT1G07240	AT1G08290	AT1G08300	AT1G08630	AT1G08845	AT1G08920	AT1G09480	AT1G09530	AT1G09970	AT1G10865	AT1G11580	AT1G12420	AT1G13000	AT1G13340	AT1G14010
AT4G29940	PRHA	3	na	PWM255	AGRIS		249	2.74e-13	1.97e-12	659	AT1G01010	AT1G01180	AT1G01230	AT1G01260	AT1G01340	AT1G01350	AT1G01440	AT1G01490	AT1G01550	AT1G01560	AT1G01650	AT1G01680	AT1G01720	AT1G01730	AT1G01820	AT1G01940	AT1G02000	AT1G02090	AT1G02100	AT1G02120	AT1G02170	AT1G02220	AT1G02230	AT1G02270	AT1G02330	AT1G02360	AT1G02390	AT1G02400	AT1G02410	AT1G02450	AT1G02460	AT1G02500	AT1G02660	AT1G02850	AT1G02860	AT1G02880	AT1G02890	AT1G02920	AT1G02930
AT4G29940	PRHA	3	na	PWM256	AGRIS		250	2.74e-13	1.97e-12	659	AT1G01010	AT1G01180	AT1G01230	AT1G01260	AT1G01340	AT1G01350	AT1G01440	AT1G01490	AT1G01550	AT1G01560	AT1G01650	AT1G01680	AT1G01720	AT1G01730	AT1G01820	AT1G01940	AT1G02000	AT1G02090	AT1G02100	AT1G02120	AT1G02170	AT1G02220	AT1G02230	AT1G02270	AT1G02330	AT1G02360	AT1G02390	AT1G02400	AT1G02410	AT1G02450	AT1G02460	AT1G02500	AT1G02660	AT1G02850	AT1G02860	AT1G02880	AT1G02890	AT1G02920	AT1G02930
AT5G60850	OBP4	10	4	PWM3001	DAP-seq	OBP4_col	251	2.74e-13	1.97e-12	659	AT1G01180	AT1G01340	AT1G01490	AT1G01940	AT1G02270	AT1G02850	AT1G02860	AT1G02880	AT1G02890	AT1G03040	AT1G03060	AT1G03370	AT1G03760	AT1G03770	AT1G03850	AT1G04960	AT1G04990	AT1G05000	AT1G05785	AT1G05890	AT1G06050	AT1G06770	AT1G06780	AT1G07520	AT1G07880	AT1G08050	AT1G08290	AT1G08315	AT1G09270	AT1G09320	AT1G09330	AT1G09560	AT1G09575	AT1G09980	AT1G10290	AT1G11670	AT1G13360	AT1G13960	AT1G14170
AT5G60850	OBP4	10	4	PWM1501	CisBP	M0580_1.01	1188	0.0212456	0.0320651	551	AT1G01260	AT1G02220	AT1G03250	AT1G03290	AT1G03850	AT1G05180	AT1G05380	AT1G06520	AT1G06770	AT1G06780	AT1G07020	AT1G07090	AT1G07570	AT1G08450	AT1G08500	AT1G08630	AT1G11260	AT1G11330	AT1G11580	AT1G12200	AT1G12790	AT1G13180	AT1G13210	AT1G13470	AT1G13990	AT1G14000	AT1G14260	AT1G14670	AT1G14830	AT1G15030	AT1G15670	AT1G16130	AT1G16510	AT1G16520	AT1G17080	AT1G17147	AT1G17380	AT1G18740	AT1G19640
AT2G36270	ABI5	80	626	PWM2530	JASPAR	MA0931.1	252	3.87e-13	2.75e-12	658	AT1G01230	AT1G01490	AT1G01720	AT1G02120	AT1G02230	AT1G02660	AT1G02990	AT1G03040	AT1G03060	AT1G03370	AT1G03900	AT1G03905	AT1G04010	AT1G04555	AT1G04930	AT1G04980	AT1G04990	AT1G05340	AT1G05350	AT1G05785	AT1G06620	AT1G06770	AT1G06780	AT1G07150	AT1G07660	AT1G08630	AT1G09080	AT1G10590	AT1G10865	AT1G11480	AT1G11940	AT1G11950	AT1G12420	AT1G12640	AT1G14010	AT1G14020	AT1G14170	AT1G14300	AT1G14730
AT2G36270	ABI5	80	626	PWM957	CisBP	M0257_1.01	267	2.1e-12	1.42e-11	653	AT1G01230	AT1G01490	AT1G01720	AT1G02230	AT1G02660	AT1G02990	AT1G03040	AT1G03060	AT1G03370	AT1G03900	AT1G03905	AT1G04010	AT1G04555	AT1G04930	AT1G04980	AT1G04990	AT1G05340	AT1G05350	AT1G05785	AT1G06620	AT1G06770	AT1G06780	AT1G07150	AT1G07660	AT1G08630	AT1G09080	AT1G10590	AT1G10865	AT1G11480	AT1G11940	AT1G11950	AT1G12420	AT1G12640	AT1G14010	AT1G14020	AT1G14170	AT1G14300	AT1G14730	AT1G15170
AT2G36270	ABI5	80	626	PWM2904	DAP-seq	ABI5_col	362	5.99e-09	2.99e-08	627	AT1G01230	AT1G01650	AT1G01680	AT1G01720	AT1G02230	AT1G02660	AT1G02880	AT1G02890	AT1G03040	AT1G03060	AT1G03080	AT1G03260	AT1G03900	AT1G03905	AT1G04280	AT1G05350	AT1G05785	AT1G07030	AT1G07650	AT1G07660	AT1G08630	AT1G09080	AT1G09480	AT1G10865	AT1G11330	AT1G11480	AT1G11890	AT1G12200	AT1G12420	AT1G13360	AT1G14010	AT1G14020	AT1G14730	AT1G15800	AT1G15880	AT1G16300	AT1G16540	AT1G16560	AT1G16640
AT2G36270	ABI5	80	626	PWM621	AthaMAP	T04543	755	0.000199706	0.000479347	582	AT1G01230	AT1G01720	AT1G02220	AT1G02500	AT1G02660	AT1G02850	AT1G02880	AT1G02890	AT1G02990	AT1G03040	AT1G03060	AT1G03370	AT1G03430	AT1G04555	AT1G05350	AT1G05785	AT1G05805	AT1G06180	AT1G06770	AT1G06780	AT1G07135	AT1G09080	AT1G09480	AT1G10700	AT1G11330	AT1G12420	AT1G13110	AT1G14010	AT1G14020	AT1G14300	AT1G14780	AT1G15130	AT1G15170	AT1G16300	AT1G16540	AT1G16560	AT1G16640	AT1G17590	AT1G17890
AT2G36270	ABI5	80	626	PWM607	AthaMAP	T04543	1024	0.00332406	0.00588937	565	AT1G01260	AT1G01820	AT1G02100	AT1G02390	AT1G02400	AT1G02450	AT1G02460	AT1G03260	AT1G03770	AT1G04300	AT1G04930	AT1G04990	AT1G05000	AT1G05010	AT1G05710	AT1G05960	AT1G06160	AT1G07030	AT1G07090	AT1G07390	AT1G07520	AT1G07530	AT1G07630	AT1G08920	AT1G08930	AT1G09480	AT1G09645	AT1G09970	AT1G10070	AT1G10170	AT1G10417	AT1G10865	AT1G11580	AT1G12200	AT1G12210	AT1G13340	AT1G14260	AT1G14330	AT1G14730
AT2G36270	ABI5	80	626	PWM719	AthaMAP	T04543	1212	0.0238764	0.0357946	550	AT1G01650	AT1G01680	AT1G02400	AT1G02450	AT1G03040	AT1G04260	AT1G04300	AT1G05060	AT1G05180	AT1G05350	AT1G05710	AT1G06160	AT1G07650	AT1G08450	AT1G08630	AT1G09530	AT1G09940	AT1G09950	AT1G09970	AT1G10700	AT1G11080	AT1G11580	AT1G11670	AT1G12360	AT1G12420	AT1G13360	AT1G13960	AT1G14740	AT1G15110	AT1G15170	AT1G15670	AT1G15790	AT1G15800	AT1G16130	AT1G16240	AT1G16540	AT1G17147	AT1G17340	AT1G18300
AT5G13330	Rap2.6L	152	5	PWM1286	CisBP	M0036_1.01	253	5.45e-13	3.86e-12	657	AT1G01180	AT1G01350	AT1G01650	AT1G02100	AT1G02220	AT1G02230	AT1G02330	AT1G02360	AT1G02410	AT1G02450	AT1G02890	AT1G02930	AT1G03730	AT1G03740	AT1G03850	AT1G04300	AT1G04310	AT1G04990	AT1G05000	AT1G05340	AT1G05380	AT1G06160	AT1G07220	AT1G07260	AT1G07650	AT1G07810	AT1G08800	AT1G08920	AT1G08930	AT1G09080	AT1G09480	AT1G09815	AT1G09970	AT1G10585	AT1G10700	AT1G11480	AT1G13110	AT1G13390	AT1G14040
AT5G61890	AT5G61890	50	1	PWM1287	CisBP	M0036_1.01	254	5.45e-13	3.86e-12	657	AT1G01180	AT1G01350	AT1G01650	AT1G02100	AT1G02220	AT1G02230	AT1G02360	AT1G02410	AT1G02450	AT1G02890	AT1G02930	AT1G03730	AT1G03740	AT1G03850	AT1G04300	AT1G04310	AT1G04990	AT1G05000	AT1G05340	AT1G05380	AT1G06160	AT1G07220	AT1G07260	AT1G07650	AT1G07810	AT1G08800	AT1G08920	AT1G08930	AT1G09080	AT1G09480	AT1G09815	AT1G09970	AT1G10585	AT1G10700	AT1G11480	AT1G13110	AT1G13390	AT1G14040	AT1G14370
AT1G51700	Adof1	103	0	PWM2964	DAP-seq	ADOF1_col	255	5.45e-13	3.86e-12	657	AT1G01490	AT1G01560	AT1G01680	AT1G01940	AT1G03040	AT1G03730	AT1G03740	AT1G03760	AT1G03770	AT1G04010	AT1G04310	AT1G04990	AT1G05000	AT1G05010	AT1G05380	AT1G05785	AT1G05890	AT1G05960	AT1G06050	AT1G06180	AT1G06770	AT1G06780	AT1G06840	AT1G06850	AT1G07128	AT1G07135	AT1G07140	AT1G07570	AT1G08050	AT1G08290	AT1G08300	AT1G08450	AT1G08500	AT1G08930	AT1G08940	AT1G09070	AT1G09575	AT1G09970	AT1G10290
AT5G07310	ERF115	89	361	PWM1285	CisBP	M0036_1.01	256	7.65e-13	5.36e-12	656	AT1G01180	AT1G01350	AT1G01650	AT1G02100	AT1G02220	AT1G02230	AT1G02360	AT1G02410	AT1G02450	AT1G02890	AT1G02930	AT1G03730	AT1G03740	AT1G03850	AT1G04300	AT1G04310	AT1G04990	AT1G05000	AT1G05340	AT1G05380	AT1G06160	AT1G07220	AT1G07260	AT1G07650	AT1G07810	AT1G08800	AT1G08920	AT1G08930	AT1G09080	AT1G09480	AT1G09815	AT1G09970	AT1G10585	AT1G10700	AT1G11480	AT1G13110	AT1G13390	AT1G14040	AT1G14370
AT5G07310	ERF115	89	361	PWM2811	DAP-seq	ERF115_col	532	2.64129e-06	8.98642e-06	603	AT1G01440	AT1G02090	AT1G02100	AT1G02230	AT1G02410	AT1G02860	AT1G02890	AT1G03040	AT1G03060	AT1G03080	AT1G03260	AT1G03650	AT1G03850	AT1G03905	AT1G05135	AT1G05350	AT1G05380	AT1G05805	AT1G06160	AT1G06210	AT1G06840	AT1G06850	AT1G07260	AT1G07650	AT1G07990	AT1G08845	AT1G08900	AT1G10060	AT1G10070	AT1G10430	AT1G10700	AT1G11480	AT1G12790	AT1G13180	AT1G13195	AT1G13390	AT1G14060	AT1G14330	AT1G14670
AT2G33710	At2g33710	96	na	PWM1302	CisBP	M0018_1.01	257	7.65e-13	5.36e-12	656	AT1G01180	AT1G01350	AT1G01650	AT1G01720	AT1G02100	AT1G02120	AT1G02220	AT1G02230	AT1G02360	AT1G02410	AT1G02450	AT1G02460	AT1G02890	AT1G02920	AT1G02930	AT1G02990	AT1G03060	AT1G03850	AT1G04300	AT1G04310	AT1G04930	AT1G05135	AT1G05180	AT1G05380	AT1G05785	AT1G06160	AT1G06840	AT1G06850	AT1G06870	AT1G07260	AT1G07520	AT1G07650	AT1G08800	AT1G09080	AT1G10140	AT1G10585	AT1G10700	AT1G11080	AT1G11200
AT2G33710	At2g33710	96	na	PWM2600	JASPAR	MA1002.1	258	7.65e-13	5.36e-12	656	AT1G01180	AT1G01350	AT1G01650	AT1G01720	AT1G02100	AT1G02120	AT1G02220	AT1G02230	AT1G02360	AT1G02410	AT1G02450	AT1G02460	AT1G02890	AT1G02920	AT1G02930	AT1G02990	AT1G03060	AT1G03850	AT1G04300	AT1G04310	AT1G04930	AT1G05135	AT1G05180	AT1G05380	AT1G05785	AT1G06160	AT1G06840	AT1G06850	AT1G06870	AT1G07260	AT1G07520	AT1G07650	AT1G08800	AT1G09080	AT1G10585	AT1G10700	AT1G11080	AT1G11200	AT1G11480
AT2G33710	At2g33710	96	na	PWM2755	DAP-seq	AT2G33710_col	530	2.64129e-06	8.98642e-06	603	AT1G01260	AT1G01340	AT1G01440	AT1G01650	AT1G02170	AT1G02220	AT1G02230	AT1G02890	AT1G02920	AT1G02930	AT1G03060	AT1G03260	AT1G03650	AT1G03850	AT1G04300	AT1G04310	AT1G04930	AT1G05135	AT1G05380	AT1G06160	AT1G06210	AT1G06840	AT1G06850	AT1G06870	AT1G07030	AT1G07260	AT1G07650	AT1G08845	AT1G09480	AT1G10430	AT1G10585	AT1G11100	AT1G12790	AT1G13390	AT1G14010	AT1G14020	AT1G14060	AT1G14300	AT1G14370
AT4G14410	bHLH104	32	0	PWM2877	DAP-seq	BHLH104_col	259	7.65e-13	5.36e-12	656	AT1G01230	AT1G01260	AT1G01490	AT1G01650	AT1G01720	AT1G02230	AT1G02660	AT1G02860	AT1G02890	AT1G03040	AT1G03060	AT1G03370	AT1G03730	AT1G03740	AT1G04555	AT1G04930	AT1G05340	AT1G05350	AT1G05960	AT1G06180	AT1G06210	AT1G06770	AT1G06780	AT1G06840	AT1G06850	AT1G07220	AT1G07660	AT1G08450	AT1G09080	AT1G09330	AT1G09530	AT1G09970	AT1G10430	AT1G10590	AT1G12360	AT1G12420	AT1G13110	AT1G13340	AT1G14010
AT4G14410	bHLH104	32	0	PWM2559	JASPAR	MA0960.1	596	1.23988e-05	3.74261e-05	596	AT1G01230	AT1G01650	AT1G01720	AT1G02220	AT1G02230	AT1G02660	AT1G02990	AT1G03040	AT1G03060	AT1G04555	AT1G05350	AT1G05785	AT1G05805	AT1G06160	AT1G06180	AT1G06210	AT1G06840	AT1G06850	AT1G07220	AT1G07350	AT1G08290	AT1G08300	AT1G08630	AT1G09080	AT1G09530	AT1G09794	AT1G12420	AT1G13110	AT1G13340	AT1G13360	AT1G14010	AT1G14020	AT1G14300	AT1G14360	AT1G15350	AT1G15520	AT1G16180	AT1G16300	AT1G16540
AT4G14410	bHLH104	32	0	PWM1300	CisBP	M0158_1.01	1170	0.0167167	0.0256179	553	AT1G01230	AT1G01350	AT1G02000	AT1G02220	AT1G02230	AT1G02660	AT1G02990	AT1G03040	AT1G03060	AT1G04200	AT1G04555	AT1G05785	AT1G05805	AT1G06160	AT1G06180	AT1G06210	AT1G06840	AT1G06850	AT1G07350	AT1G08290	AT1G08300	AT1G08630	AT1G09080	AT1G09530	AT1G09794	AT1G12420	AT1G13110	AT1G13340	AT1G13360	AT1G14010	AT1G14020	AT1G14170	AT1G14300	AT1G15350	AT1G15520	AT1G16180	AT1G16300	AT1G16540	AT1G16640
AT1G72050	TFIIIA	0	na	PWM3058	DAP-seq	TF3A_col	260	7.65e-13	5.36e-12	656	AT1G01650	AT1G01720	AT1G01940	AT1G02000	AT1G03040	AT1G03060	AT1G03290	AT1G03760	AT1G03770	AT1G04300	AT1G04310	AT1G05135	AT1G05350	AT1G06180	AT1G06770	AT1G06780	AT1G06840	AT1G06850	AT1G07020	AT1G07650	AT1G07990	AT1G08050	AT1G08290	AT1G09530	AT1G10410	AT1G11480	AT1G11940	AT1G14300	AT1G15110	AT1G15350	AT1G15750	AT1G15880	AT1G15920	AT1G16500	AT1G16540	AT1G17145	AT1G17730	AT1G18160	AT1G18910
AT1G49480	REM19	0	na	PWM3446	DAP-seq	REM19_col	261	7.65e-13	5.36e-12	656	AT1G01180	AT1G01230	AT1G01490	AT1G01940	AT1G02270	AT1G02460	AT1G02660	AT1G02920	AT1G03060	AT1G03730	AT1G03740	AT1G03760	AT1G03770	AT1G04010	AT1G04280	AT1G04300	AT1G04555	AT1G04990	AT1G05000	AT1G05380	AT1G06050	AT1G07030	AT1G07660	AT1G08420	AT1G08800	AT1G08920	AT1G09480	AT1G09575	AT1G09645	AT1G09932	AT1G09980	AT1G10040	AT1G10050	AT1G10290	AT1G10410	AT1G10430	AT1G10700	AT1G11580	AT1G11670
AT5G18450	At5g18450	86	2	PWM1365	CisBP	M0015_1.01	262	1.5e-12	1.03e-11	654	AT1G01260	AT1G01350	AT1G01650	AT1G01720	AT1G02220	AT1G02410	AT1G02460	AT1G02890	AT1G03850	AT1G03905	AT1G04010	AT1G04200	AT1G04300	AT1G04310	AT1G04490	AT1G04555	AT1G04930	AT1G05135	AT1G05380	AT1G06620	AT1G07020	AT1G07220	AT1G07310	AT1G07650	AT1G08420	AT1G08500	AT1G08845	AT1G10430	AT1G10700	AT1G11260	AT1G11580	AT1G12200	AT1G13110	AT1G13390	AT1G14040	AT1G14640	AT1G14730	AT1G14780	AT1G15110
AT5G18450	At5g18450	86	2	PWM2773	DAP-seq	AT5G18450_col	827	0.000578121	0.00126103	576	AT1G01440	AT1G01940	AT1G02410	AT1G02450	AT1G02860	AT1G02890	AT1G03040	AT1G03060	AT1G03770	AT1G05135	AT1G05350	AT1G06050	AT1G06160	AT1G06620	AT1G06770	AT1G06780	AT1G06840	AT1G06850	AT1G07030	AT1G07220	AT1G07310	AT1G07650	AT1G07990	AT1G09560	AT1G09575	AT1G09970	AT1G10290	AT1G10417	AT1G10700	AT1G11480	AT1G11580	AT1G12790	AT1G13390	AT1G13460	AT1G14060	AT1G14330	AT1G14670	AT1G15400	AT1G15920
AT4G27950	CRF4	5	na	PWM2575	JASPAR	MA0976.1	263	1.5e-12	1.03e-11	654	AT1G01180	AT1G01340	AT1G01650	AT1G01940	AT1G02120	AT1G02220	AT1G02230	AT1G02410	AT1G02860	AT1G02890	AT1G02990	AT1G03060	AT1G03850	AT1G04300	AT1G04310	AT1G04930	AT1G04990	AT1G05000	AT1G05135	AT1G05380	AT1G06160	AT1G06210	AT1G06840	AT1G06850	AT1G06870	AT1G07030	AT1G07260	AT1G07810	AT1G08500	AT1G08845	AT1G08930	AT1G09080	AT1G09480	AT1G10140	AT1G10585	AT1G10590	AT1G10700	AT1G11580	AT1G13110
AT4G27950	CRF4	5	na	PWM926	CisBP	M0033_1.01	271	2.92e-12	1.95e-11	652	AT1G01180	AT1G01340	AT1G01650	AT1G01940	AT1G02120	AT1G02220	AT1G02230	AT1G02410	AT1G02860	AT1G02890	AT1G02930	AT1G02990	AT1G03060	AT1G03850	AT1G04300	AT1G04310	AT1G04930	AT1G04990	AT1G05000	AT1G05010	AT1G05135	AT1G05380	AT1G06160	AT1G06210	AT1G06840	AT1G06850	AT1G06870	AT1G07030	AT1G07220	AT1G07260	AT1G07810	AT1G08500	AT1G08845	AT1G08930	AT1G09080	AT1G09480	AT1G10140	AT1G10585	AT1G10590
AT4G27950	CRF4	5	na	PWM2789	DAP-seq	CRF4_col	971	0.00211639	0.00392419	568	AT1G01440	AT1G01720	AT1G01940	AT1G02100	AT1G02120	AT1G02230	AT1G02410	AT1G02890	AT1G03040	AT1G03060	AT1G03650	AT1G03905	AT1G04930	AT1G05135	AT1G05350	AT1G05380	AT1G06160	AT1G06770	AT1G06780	AT1G06840	AT1G06850	AT1G07020	AT1G07220	AT1G07260	AT1G07650	AT1G07990	AT1G08845	AT1G09794	AT1G09815	AT1G10290	AT1G12790	AT1G13390	AT1G14040	AT1G14060	AT1G14300	AT1G14330	AT1G14370	AT1G14640	AT1G14670
AT3G61630	CRF6	24	2	PWM925	CisBP	M0033_1.01	264	1.5e-12	1.03e-11	654	AT1G01180	AT1G01340	AT1G01650	AT1G01940	AT1G02120	AT1G02220	AT1G02230	AT1G02410	AT1G02860	AT1G02890	AT1G02930	AT1G02990	AT1G03060	AT1G03850	AT1G04300	AT1G04310	AT1G04930	AT1G04990	AT1G05000	AT1G05010	AT1G05135	AT1G05380	AT1G06160	AT1G06210	AT1G06840	AT1G06850	AT1G06870	AT1G07030	AT1G07220	AT1G07260	AT1G07810	AT1G08500	AT1G08845	AT1G08930	AT1G09080	AT1G09480	AT1G10140	AT1G10585	AT1G10590
AT1G75490	AT1G75490	96	0	PWM1363	CisBP	M0015_1.01	265	2.1e-12	1.42e-11	653	AT1G01260	AT1G01350	AT1G01650	AT1G01720	AT1G02220	AT1G02410	AT1G02460	AT1G02890	AT1G03850	AT1G03905	AT1G04010	AT1G04200	AT1G04300	AT1G04310	AT1G04490	AT1G04555	AT1G04930	AT1G05135	AT1G05380	AT1G06620	AT1G07020	AT1G07220	AT1G07310	AT1G07650	AT1G08420	AT1G08500	AT1G08845	AT1G10430	AT1G10700	AT1G11260	AT1G11580	AT1G12200	AT1G13110	AT1G13390	AT1G14040	AT1G14640	AT1G14730	AT1G14780	AT1G15110
AT1G75490	AT1G75490	96	0	PWM2750	DAP-seq	AT1G75490_col	988	0.00246535	0.0045198	567	AT1G01180	AT1G01440	AT1G02170	AT1G02230	AT1G02860	AT1G02890	AT1G03040	AT1G03060	AT1G03905	AT1G04200	AT1G04930	AT1G05135	AT1G05380	AT1G06160	AT1G06210	AT1G06620	AT1G06840	AT1G06850	AT1G06870	AT1G07020	AT1G07030	AT1G07650	AT1G07990	AT1G08845	AT1G10060	AT1G10290	AT1G11080	AT1G11260	AT1G11480	AT1G12760	AT1G13390	AT1G13460	AT1G14010	AT1G14020	AT1G14060	AT1G14300	AT1G14670	AT1G15110	AT1G15920
AT2G40350	AT2G40350	1	0	PWM1364	CisBP	M0015_1.01	266	2.1e-12	1.42e-11	653	AT1G01260	AT1G01350	AT1G01650	AT1G01720	AT1G02220	AT1G02410	AT1G02460	AT1G02890	AT1G03850	AT1G03905	AT1G04010	AT1G04200	AT1G04300	AT1G04310	AT1G04490	AT1G04555	AT1G04930	AT1G05135	AT1G05380	AT1G06620	AT1G07020	AT1G07220	AT1G07310	AT1G07650	AT1G08420	AT1G08500	AT1G08845	AT1G10430	AT1G10700	AT1G11260	AT1G11580	AT1G12200	AT1G13110	AT1G13390	AT1G14040	AT1G14640	AT1G14730	AT1G14780	AT1G15110
AT2G23340	DEAR3	64	0	PWM2578	JASPAR	MA0979.1	268	2.92e-12	1.95e-11	652	AT1G01180	AT1G01350	AT1G01650	AT1G02000	AT1G02330	AT1G02360	AT1G02410	AT1G02860	AT1G02890	AT1G03370	AT1G03850	AT1G03905	AT1G04300	AT1G04310	AT1G04930	AT1G05135	AT1G06160	AT1G06210	AT1G06840	AT1G06850	AT1G07020	AT1G07030	AT1G07220	AT1G07260	AT1G07650	AT1G07810	AT1G08845	AT1G09794	AT1G10140	AT1G10700	AT1G11260	AT1G11580	AT1G11940	AT1G13110	AT1G13390	AT1G14040	AT1G14060	AT1G14300	AT1G14370
AT2G23340	DEAR3	64	0	PWM1571	PBM		309	9.82e-11	5.7e-10	641	AT1G01180	AT1G01350	AT1G01650	AT1G02000	AT1G02230	AT1G02360	AT1G02410	AT1G02890	AT1G03060	AT1G03370	AT1G03850	AT1G04300	AT1G04310	AT1G04930	AT1G06160	AT1G06210	AT1G06520	AT1G06840	AT1G06850	AT1G07030	AT1G07220	AT1G07260	AT1G07810	AT1G09480	AT1G09794	AT1G10140	AT1G10585	AT1G10700	AT1G11260	AT1G11580	AT1G11940	AT1G13110	AT1G13390	AT1G14040	AT1G14060	AT1G14300	AT1G14370	AT1G14640	AT1G15110
AT2G23340	DEAR3	64	0	PWM2796	DAP-seq	DEAR3_col	1181	0.0188653	0.0287143	552	AT1G01260	AT1G02000	AT1G02400	AT1G02410	AT1G03040	AT1G03370	AT1G03430	AT1G04200	AT1G04960	AT1G05350	AT1G05710	AT1G06840	AT1G06850	AT1G07650	AT1G08050	AT1G09530	AT1G09794	AT1G09920	AT1G09950	AT1G09980	AT1G10700	AT1G10990	AT1G11260	AT1G12760	AT1G13000	AT1G13390	AT1G13460	AT1G13670	AT1G14170	AT1G14670	AT1G14730	AT1G15110	AT1G16180	AT1G17145	AT1G17147	AT1G17270	AT1G17340	AT1G17610	AT1G17730
AT4G38910	ATBPC5	0	na	PWM2872	DAP-seq	BPC5_col	269	2.92e-12	1.95e-11	652	AT1G01010	AT1G01180	AT1G01230	AT1G01260	AT1G01340	AT1G01350	AT1G01440	AT1G01490	AT1G01550	AT1G01560	AT1G01650	AT1G01680	AT1G01720	AT1G01730	AT1G01820	AT1G01940	AT1G02000	AT1G02090	AT1G02100	AT1G02120	AT1G02170	AT1G02220	AT1G02230	AT1G02270	AT1G02330	AT1G02360	AT1G02390	AT1G02400	AT1G02410	AT1G02450	AT1G02460	AT1G02500	AT1G02660	AT1G02850	AT1G02860	AT1G02880	AT1G02890	AT1G02920	AT1G02930
AT1G59640	bHLH31	63	na	PWM2886	DAP-seq	BHLH31_col	270	2.92e-12	1.95e-11	652	AT1G01230	AT1G01490	AT1G01650	AT1G01720	AT1G02660	AT1G02930	AT1G02990	AT1G03040	AT1G03060	AT1G03730	AT1G03740	AT1G03760	AT1G03770	AT1G04555	AT1G05350	AT1G05785	AT1G06180	AT1G06210	AT1G06620	AT1G06770	AT1G06780	AT1G06840	AT1G06850	AT1G07150	AT1G07220	AT1G07660	AT1G08290	AT1G08300	AT1G08630	AT1G08920	AT1G09530	AT1G09950	AT1G09970	AT1G10590	AT1G12420	AT1G13000	AT1G14010	AT1G14020	AT1G14170
AT1G59640	bHLH31	63	na	PWM826	CisBP	M0152_1.01	648	3.51006e-05	9.86449e-05	591	AT1G01230	AT1G01260	AT1G01490	AT1G01650	AT1G01720	AT1G02000	AT1G02230	AT1G02660	AT1G02930	AT1G02990	AT1G03060	AT1G03730	AT1G03740	AT1G04555	AT1G05340	AT1G05785	AT1G05805	AT1G05890	AT1G06620	AT1G07150	AT1G07660	AT1G08630	AT1G09070	AT1G09080	AT1G09530	AT1G11480	AT1G11580	AT1G11940	AT1G11950	AT1G12420	AT1G13110	AT1G13360	AT1G14010	AT1G14020	AT1G14300	AT1G14360	AT1G14730	AT1G15670	AT1G15800
AT4G36620	GATA19	115	0	PWM3009	DAP-seq	GATA19_col	273	4.06e-12	2.68e-11	651	AT1G01230	AT1G01550	AT1G01650	AT1G01720	AT1G02500	AT1G02880	AT1G03350	AT1G03370	AT1G03430	AT1G03760	AT1G03900	AT1G04490	AT1G04780	AT1G04980	AT1G05135	AT1G05380	AT1G05805	AT1G06150	AT1G06160	AT1G06180	AT1G06780	AT1G07140	AT1G07150	AT1G07220	AT1G07520	AT1G07530	AT1G07890	AT1G08930	AT1G09480	AT1G09630	AT1G10410	AT1G10430	AT1G10630	AT1G10720	AT1G10865	AT1G11580	AT1G11670	AT1G11890	AT1G11905
AT2G43010	AtPIF4	45	371	PWM818	CisBP	M2224_1.01	274	4.06e-12	2.68e-11	651	AT1G01230	AT1G01260	AT1G01490	AT1G01650	AT1G01720	AT1G02230	AT1G02400	AT1G02660	AT1G02930	AT1G02990	AT1G03040	AT1G03060	AT1G03370	AT1G04555	AT1G04930	AT1G05785	AT1G05890	AT1G06160	AT1G06180	AT1G06210	AT1G06620	AT1G06770	AT1G06780	AT1G06840	AT1G06850	AT1G07150	AT1G07660	AT1G08630	AT1G09480	AT1G09530	AT1G09932	AT1G10140	AT1G10430	AT1G11480	AT1G12420	AT1G13000	AT1G13110	AT1G14010	AT1G14020
AT2G43010	AtPIF4	45	371	PWM2161	JASPAR	MA0561.1	278	5.64e-12	3.66e-11	650	AT1G01230	AT1G01650	AT1G01720	AT1G02230	AT1G02400	AT1G02660	AT1G02930	AT1G02990	AT1G03040	AT1G03060	AT1G03370	AT1G04555	AT1G04930	AT1G05785	AT1G05890	AT1G06160	AT1G06180	AT1G06210	AT1G06620	AT1G06770	AT1G06780	AT1G06840	AT1G06850	AT1G07150	AT1G07660	AT1G08630	AT1G09080	AT1G09480	AT1G09530	AT1G09932	AT1G10140	AT1G10430	AT1G10865	AT1G12420	AT1G13000	AT1G13110	AT1G14010	AT1G14020	AT1G14170
AT2G46310	CRF5	0	0	PWM924	CisBP	M0033_1.01	275	4.06e-12	2.68e-11	651	AT1G01180	AT1G01340	AT1G01650	AT1G01940	AT1G02120	AT1G02220	AT1G02230	AT1G02410	AT1G02860	AT1G02890	AT1G02930	AT1G02990	AT1G03060	AT1G03850	AT1G04300	AT1G04310	AT1G04930	AT1G04990	AT1G05000	AT1G05010	AT1G05135	AT1G05380	AT1G06160	AT1G06210	AT1G06840	AT1G06850	AT1G06870	AT1G07030	AT1G07220	AT1G07260	AT1G07810	AT1G08500	AT1G08845	AT1G08930	AT1G09080	AT1G09480	AT1G10140	AT1G10585	AT1G10590
AT4G11140	CRF1	55	na	PWM1413	CisBP	M0029_1.01	276	5.64e-12	3.66e-11	650	AT1G01180	AT1G01340	AT1G01650	AT1G01940	AT1G02220	AT1G02230	AT1G02360	AT1G02390	AT1G02410	AT1G02860	AT1G02890	AT1G02990	AT1G04300	AT1G04310	AT1G04990	AT1G05000	AT1G05010	AT1G05135	AT1G05380	AT1G06160	AT1G06210	AT1G06840	AT1G06850	AT1G07030	AT1G07220	AT1G07260	AT1G07520	AT1G07650	AT1G08500	AT1G08845	AT1G09080	AT1G09480	AT1G10140	AT1G10585	AT1G10590	AT1G11080	AT1G11480	AT1G11580	AT1G13110
AT1G19350	BES1	11	58	PWM2149	JASPAR	MA0549.1	277	5.64e-12	3.66e-11	650	AT1G01230	AT1G01490	AT1G01650	AT1G01680	AT1G01720	AT1G02220	AT1G02230	AT1G02660	AT1G03040	AT1G03060	AT1G03730	AT1G03740	AT1G04555	AT1G04930	AT1G05340	AT1G05350	AT1G06160	AT1G06180	AT1G06210	AT1G06620	AT1G06840	AT1G06850	AT1G07090	AT1G07150	AT1G07660	AT1G08450	AT1G08845	AT1G09080	AT1G09950	AT1G10590	AT1G10865	AT1G11480	AT1G12420	AT1G14010	AT1G14020	AT1G15030	AT1G15350	AT1G16180	AT1G16300
AT1G19350	BES1	11	58	PWM1485	CisBP	M2212_1.01	284	7.81e-12	4.97e-11	649	AT1G01230	AT1G01490	AT1G01650	AT1G01680	AT1G01720	AT1G02220	AT1G02230	AT1G02660	AT1G03040	AT1G03060	AT1G03730	AT1G03740	AT1G04555	AT1G04930	AT1G05340	AT1G05350	AT1G06160	AT1G06180	AT1G06210	AT1G06620	AT1G06840	AT1G06850	AT1G07090	AT1G07150	AT1G07660	AT1G08450	AT1G08845	AT1G09080	AT1G09950	AT1G10590	AT1G10865	AT1G11480	AT1G12420	AT1G14010	AT1G14020	AT1G15030	AT1G15350	AT1G16180	AT1G16300
AT4G34000	ABF3	22	1622	PWM2529	JASPAR	MA0930.1	279	5.64e-12	3.66e-11	650	AT1G01230	AT1G01490	AT1G01550	AT1G01680	AT1G01720	AT1G01940	AT1G02120	AT1G02220	AT1G02400	AT1G02660	AT1G02990	AT1G03370	AT1G03730	AT1G03740	AT1G04010	AT1G04555	AT1G04930	AT1G04990	AT1G05340	AT1G05350	AT1G06210	AT1G06520	AT1G06770	AT1G08450	AT1G08845	AT1G09530	AT1G10590	AT1G10865	AT1G11080	AT1G11330	AT1G11480	AT1G11670	AT1G13195	AT1G14010	AT1G14020	AT1G14170	AT1G14730	AT1G15110	AT1G15780
AT4G34000	ABF3	22	1622	PWM954	CisBP	M0263_1.01	325	2.45e-10	1.38e-09	638	AT1G01230	AT1G01490	AT1G01550	AT1G01680	AT1G01720	AT1G01940	AT1G02120	AT1G02220	AT1G02400	AT1G02660	AT1G02990	AT1G03370	AT1G03730	AT1G03740	AT1G04010	AT1G04555	AT1G04930	AT1G04990	AT1G05340	AT1G05350	AT1G06210	AT1G08450	AT1G08845	AT1G09530	AT1G10590	AT1G10865	AT1G11080	AT1G11480	AT1G11670	AT1G13195	AT1G14010	AT1G14020	AT1G14170	AT1G14730	AT1G15110	AT1G15780	AT1G16300	AT1G16420	AT1G16540
AT2G31230	ATERF15	121	2	PWM2817	DAP-seq	ERF15_col	280	5.64e-12	3.66e-11	650	AT1G01440	AT1G01650	AT1G01680	AT1G01940	AT1G02100	AT1G02220	AT1G02230	AT1G02390	AT1G02890	AT1G03060	AT1G03650	AT1G03730	AT1G03740	AT1G03850	AT1G04930	AT1G05135	AT1G05785	AT1G06160	AT1G06210	AT1G06840	AT1G06850	AT1G07030	AT1G07260	AT1G07650	AT1G08845	AT1G09080	AT1G09480	AT1G09815	AT1G10700	AT1G11260	AT1G12290	AT1G12790	AT1G13390	AT1G14060	AT1G14300	AT1G14370	AT1G14670	AT1G14730	AT1G15125
AT2G31230	ATERF15	121	2	PWM1303	CisBP	M0017_1.01	391	4.01e-08	1.84e-07	620	AT1G01180	AT1G01350	AT1G01490	AT1G01650	AT1G02360	AT1G02450	AT1G02890	AT1G02930	AT1G03850	AT1G04300	AT1G04310	AT1G05380	AT1G05785	AT1G06160	AT1G06840	AT1G06850	AT1G06870	AT1G07260	AT1G07650	AT1G07810	AT1G08290	AT1G08300	AT1G08800	AT1G08900	AT1G08920	AT1G08930	AT1G09080	AT1G09480	AT1G09530	AT1G09575	AT1G10140	AT1G10585	AT1G10700	AT1G11200	AT1G11580	AT1G13110	AT1G13390	AT1G14040	AT1G14060
AT4G18890	At4g18890	1	na	PWM2956	DAP-seq	AT4G18890_col	281	5.64e-12	3.66e-11	650	AT1G01230	AT1G01490	AT1G01650	AT1G01680	AT1G01720	AT1G02220	AT1G02660	AT1G02990	AT1G03220	AT1G03370	AT1G03730	AT1G03740	AT1G04010	AT1G04555	AT1G04990	AT1G05340	AT1G05350	AT1G06160	AT1G06180	AT1G06210	AT1G06620	AT1G07090	AT1G07150	AT1G08290	AT1G08300	AT1G08450	AT1G08845	AT1G09480	AT1G09530	AT1G10430	AT1G10865	AT1G11480	AT1G12420	AT1G13340	AT1G14010	AT1G14020	AT1G14170	AT1G14360	AT1G14730
AT4G23750	CRF2	0	0	PWM1414	CisBP	M0029_1.01	283	7.81e-12	4.97e-11	649	AT1G01180	AT1G01340	AT1G01650	AT1G01940	AT1G02220	AT1G02230	AT1G02360	AT1G02390	AT1G02410	AT1G02860	AT1G02890	AT1G02990	AT1G04300	AT1G04310	AT1G04990	AT1G05000	AT1G05010	AT1G05135	AT1G05380	AT1G06160	AT1G06210	AT1G06840	AT1G06850	AT1G07030	AT1G07220	AT1G07260	AT1G07520	AT1G07650	AT1G08500	AT1G08845	AT1G09080	AT1G09480	AT1G10140	AT1G10585	AT1G10590	AT1G11080	AT1G11480	AT1G11580	AT1G13110
AT4G23750	CRF2	0	0	PWM2574	JASPAR	MA0975.1	290	2.05e-11	1.27e-10	646	AT1G01180	AT1G01340	AT1G01650	AT1G01940	AT1G02220	AT1G02230	AT1G02360	AT1G02390	AT1G02410	AT1G02460	AT1G02860	AT1G02890	AT1G02990	AT1G04300	AT1G04310	AT1G04990	AT1G05000	AT1G05010	AT1G05135	AT1G05380	AT1G06160	AT1G06210	AT1G06840	AT1G06850	AT1G07030	AT1G07260	AT1G07520	AT1G07650	AT1G08500	AT1G08845	AT1G09080	AT1G09480	AT1G10140	AT1G10585	AT1G10590	AT1G11080	AT1G11480	AT1G11580	AT1G13110
AT1G45249	ABF2	25	0	PWM2903	DAP-seq	ABF2_col	285	7.81e-12	4.97e-11	649	AT1G01230	AT1G01680	AT1G01720	AT1G02230	AT1G02660	AT1G02880	AT1G02890	AT1G03040	AT1G03060	AT1G03080	AT1G03260	AT1G03900	AT1G03905	AT1G04280	AT1G04930	AT1G05350	AT1G05785	AT1G06210	AT1G07030	AT1G07660	AT1G08630	AT1G09080	AT1G09480	AT1G10590	AT1G10865	AT1G11330	AT1G11480	AT1G11890	AT1G12200	AT1G12420	AT1G13360	AT1G14010	AT1G14020	AT1G14300	AT1G15170	AT1G15350	AT1G15800	AT1G15880	AT1G16300
AT1G45249	ABF2	25	0	PWM1178	CisBP	M0252_1.01	404	8.77e-08	3.89e-07	617	AT1G01230	AT1G01490	AT1G01720	AT1G02000	AT1G02230	AT1G02660	AT1G02990	AT1G03040	AT1G03060	AT1G03220	AT1G03370	AT1G04280	AT1G04555	AT1G04930	AT1G04990	AT1G05340	AT1G05350	AT1G06210	AT1G06620	AT1G07660	AT1G08290	AT1G08300	AT1G08450	AT1G09080	AT1G09530	AT1G10430	AT1G10590	AT1G10865	AT1G11480	AT1G12420	AT1G14010	AT1G14020	AT1G14040	AT1G14170	AT1G14730	AT1G15780	AT1G16300	AT1G16520	AT1G16540
AT1G45249	ABF2	25	0	PWM2540	JASPAR	MA0941.1	437	2.42e-07	1.00964e-06	613	AT1G01230	AT1G01490	AT1G01720	AT1G02000	AT1G02230	AT1G02660	AT1G02990	AT1G03060	AT1G03220	AT1G03370	AT1G04280	AT1G04555	AT1G04930	AT1G04980	AT1G04990	AT1G05340	AT1G05350	AT1G06210	AT1G06620	AT1G07090	AT1G07660	AT1G08290	AT1G08300	AT1G08450	AT1G09080	AT1G09530	AT1G10430	AT1G10590	AT1G10865	AT1G11480	AT1G12420	AT1G14010	AT1G14020	AT1G14040	AT1G14170	AT1G14730	AT1G15780	AT1G16300	AT1G16520
AT1G45249	ABF2	25	0	PWM654	AthaMAP	T03823	1131	0.0100922	0.0161134	557	AT1G01230	AT1G01340	AT1G01490	AT1G02390	AT1G02660	AT1G02990	AT1G03060	AT1G03220	AT1G03250	AT1G03260	AT1G03430	AT1G03650	AT1G04750	AT1G04930	AT1G05340	AT1G05350	AT1G05890	AT1G06160	AT1G07030	AT1G07220	AT1G07990	AT1G08050	AT1G08630	AT1G09070	AT1G09080	AT1G09530	AT1G10140	AT1G10700	AT1G10865	AT1G11260	AT1G12220	AT1G14170	AT1G14260	AT1G14740	AT1G15350	AT1G15430	AT1G15800	AT1G16510	AT1G16520
AT1G45249	ABF2	25	0	PWM655	AthaMAP	T03823	1132	0.0100922	0.0161134	557	AT1G01230	AT1G01340	AT1G01490	AT1G02390	AT1G02660	AT1G02990	AT1G03060	AT1G03220	AT1G03250	AT1G03260	AT1G03430	AT1G03650	AT1G04750	AT1G04930	AT1G05340	AT1G05350	AT1G05890	AT1G06160	AT1G07030	AT1G07220	AT1G07990	AT1G08050	AT1G08630	AT1G09070	AT1G09080	AT1G09530	AT1G10140	AT1G10700	AT1G10865	AT1G11260	AT1G12220	AT1G14170	AT1G14260	AT1G14740	AT1G15350	AT1G15430	AT1G15800	AT1G16510	AT1G16520
AT5G05550	AT5G05550	1	na	PWM3502	DAP-seq	AT5G05550_col	286	7.81e-12	4.97e-11	649	AT1G01350	AT1G01440	AT1G01650	AT1G01720	AT1G02330	AT1G02410	AT1G02890	AT1G02920	AT1G02930	AT1G03060	AT1G03370	AT1G03760	AT1G03850	AT1G04990	AT1G05380	AT1G05785	AT1G06870	AT1G07030	AT1G07390	AT1G07620	AT1G09980	AT1G10417	AT1G10430	AT1G10700	AT1G10720	AT1G10865	AT1G11480	AT1G11670	AT1G11890	AT1G11905	AT1G13210	AT1G13470	AT1G13630	AT1G13960	AT1G14010	AT1G14020	AT1G14060	AT1G14300	AT1G14360
AT3G23220	ESE1	402	1	PWM2839	DAP-seq	ESE1_col	287	1.08e-11	6.74e-11	648	AT1G01440	AT1G01650	AT1G01940	AT1G02100	AT1G02220	AT1G02230	AT1G02410	AT1G02890	AT1G02930	AT1G03040	AT1G03650	AT1G03760	AT1G03850	AT1G04300	AT1G04310	AT1G04930	AT1G05135	AT1G05350	AT1G06160	AT1G06210	AT1G06840	AT1G06850	AT1G07030	AT1G07260	AT1G07650	AT1G07990	AT1G08450	AT1G08500	AT1G08845	AT1G09080	AT1G10140	AT1G10585	AT1G12790	AT1G13180	AT1G13390	AT1G13460	AT1G14060	AT1G14300	AT1G14370
AT3G23230	AtERF98	402	na	PWM1296	CisBP	M0024_1.01	288	1.49e-11	9.27e-11	647	AT1G01180	AT1G01340	AT1G01350	AT1G01650	AT1G02220	AT1G02230	AT1G02410	AT1G02450	AT1G02460	AT1G02890	AT1G02930	AT1G03060	AT1G03850	AT1G04100	AT1G04300	AT1G04310	AT1G05380	AT1G06160	AT1G07000	AT1G07135	AT1G07220	AT1G07260	AT1G07520	AT1G07650	AT1G07810	AT1G08800	AT1G08900	AT1G08920	AT1G08930	AT1G09080	AT1G09970	AT1G10140	AT1G10585	AT1G10700	AT1G11580	AT1G13110	AT1G13390	AT1G14040	AT1G14170
AT3G23230	AtERF98	402	na	PWM2597	JASPAR	MA0999.1	291	2.05e-11	1.27e-10	646	AT1G01180	AT1G01340	AT1G01350	AT1G01650	AT1G02220	AT1G02230	AT1G02410	AT1G02450	AT1G02460	AT1G02890	AT1G02930	AT1G03060	AT1G03850	AT1G04100	AT1G04300	AT1G04310	AT1G05380	AT1G06160	AT1G07000	AT1G07135	AT1G07220	AT1G07260	AT1G07520	AT1G07650	AT1G07810	AT1G08800	AT1G08900	AT1G08920	AT1G08930	AT1G09080	AT1G09970	AT1G10140	AT1G10585	AT1G10700	AT1G11580	AT1G13110	AT1G13390	AT1G14040	AT1G14170
AT4G11080	3xHMG-box1	0	na	PWM3145	DAP-seq	3XHMGBOX1_col	289	1.49e-11	9.27e-11	647	AT1G01260	AT1G01440	AT1G01680	AT1G01720	AT1G01940	AT1G02100	AT1G02450	AT1G02890	AT1G03040	AT1G03060	AT1G03850	AT1G03905	AT1G04010	AT1G04930	AT1G04990	AT1G05135	AT1G05340	AT1G05805	AT1G06160	AT1G06210	AT1G06620	AT1G06770	AT1G06780	AT1G07020	AT1G07030	AT1G07650	AT1G07990	AT1G08845	AT1G08920	AT1G09950	AT1G10290	AT1G10430	AT1G10630	AT1G10700	AT1G11480	AT1G11670	AT1G12790	AT1G13360	AT1G13390
AT3G10800	bZIP28	78	na	PWM883	CisBP	M0259_1.01	295	2.05e-11	1.27e-10	646	AT1G01490	AT1G01650	AT1G01680	AT1G01720	AT1G02230	AT1G02400	AT1G02410	AT1G02450	AT1G02660	AT1G02880	AT1G02890	AT1G02930	AT1G02990	AT1G03060	AT1G03260	AT1G03850	AT1G03900	AT1G03905	AT1G04980	AT1G05785	AT1G05805	AT1G06160	AT1G06520	AT1G06620	AT1G07020	AT1G07150	AT1G07220	AT1G07660	AT1G09070	AT1G09080	AT1G09530	AT1G09940	AT1G09950	AT1G09970	AT1G10060	AT1G10070	AT1G10700	AT1G11260	AT1G11480
AT3G10800	bZIP28	78	na	PWM2912	DAP-seq	BZIP28_col	371	1.04e-08	5.07e-08	625	AT1G01230	AT1G01490	AT1G01680	AT1G01720	AT1G02230	AT1G02660	AT1G02880	AT1G02890	AT1G03040	AT1G03060	AT1G03080	AT1G03260	AT1G03290	AT1G03900	AT1G03905	AT1G04930	AT1G04990	AT1G05000	AT1G05350	AT1G05785	AT1G07020	AT1G07030	AT1G07650	AT1G07660	AT1G08630	AT1G09080	AT1G09480	AT1G10060	AT1G10070	AT1G10140	AT1G11260	AT1G11480	AT1G11890	AT1G12200	AT1G12420	AT1G14010	AT1G14020	AT1G14300	AT1G14640
AT2G06200	AtGRF6	1	na	PWM922	CisBP	M1547_1.01	296	2.05e-11	1.27e-10	646	AT1G02410	AT1G02450	AT1G02890	AT1G02990	AT1G03060	AT1G03760	AT1G04200	AT1G04990	AT1G05180	AT1G05380	AT1G05890	AT1G05960	AT1G06150	AT1G06840	AT1G07220	AT1G07650	AT1G07810	AT1G07990	AT1G08420	AT1G08800	AT1G08920	AT1G09970	AT1G10050	AT1G10070	AT1G10290	AT1G10417	AT1G10700	AT1G11100	AT1G11480	AT1G11950	AT1G13460	AT1G14830	AT1G15110	AT1G15130	AT1G15170	AT1G15350	AT1G15750	AT1G15780	AT1G16520
AT2G06200	AtGRF6	1	na	PWM3126	DAP-seq	ATGRF6_col	847	0.00068503	0.00147273	575	AT1G01260	AT1G01350	AT1G01490	AT1G01650	AT1G01680	AT1G01720	AT1G01940	AT1G02100	AT1G02230	AT1G03080	AT1G03260	AT1G04490	AT1G04750	AT1G04930	AT1G05380	AT1G05710	AT1G05960	AT1G06150	AT1G06160	AT1G06770	AT1G07220	AT1G07520	AT1G07530	AT1G07650	AT1G08315	AT1G09330	AT1G09630	AT1G09794	AT1G10720	AT1G11080	AT1G11100	AT1G11260	AT1G11940	AT1G11950	AT1G13670	AT1G13990	AT1G14260	AT1G14360	AT1G15030
AT1G09530	PAP3	137	135	PWM1019	CisBP	M2223_1.01	297	2.82e-11	1.7e-10	645	AT1G01230	AT1G01260	AT1G01490	AT1G01650	AT1G01720	AT1G01820	AT1G02230	AT1G02400	AT1G02660	AT1G02850	AT1G02930	AT1G02990	AT1G03040	AT1G03060	AT1G03370	AT1G04555	AT1G05785	AT1G05890	AT1G06160	AT1G06180	AT1G06210	AT1G06620	AT1G06770	AT1G06780	AT1G06840	AT1G06850	AT1G07090	AT1G07150	AT1G07660	AT1G08630	AT1G09480	AT1G09932	AT1G09970	AT1G10140	AT1G10430	AT1G10865	AT1G11480	AT1G12420	AT1G12790
AT1G09530	PAP3	137	135	PWM2160	JASPAR	MA0560.1	304	5.28e-11	3.11e-10	643	AT1G01230	AT1G01260	AT1G01490	AT1G01650	AT1G01720	AT1G02230	AT1G02400	AT1G02660	AT1G02850	AT1G02930	AT1G02990	AT1G03040	AT1G03060	AT1G03220	AT1G03230	AT1G03370	AT1G04555	AT1G05785	AT1G05890	AT1G06160	AT1G06180	AT1G06210	AT1G06620	AT1G06770	AT1G06780	AT1G06840	AT1G06850	AT1G07090	AT1G07150	AT1G07660	AT1G08630	AT1G09480	AT1G09932	AT1G09970	AT1G10140	AT1G10430	AT1G10865	AT1G12420	AT1G12790
AT1G09530	PAP3	137	135	PWM829	AthaMAP	T04492	323	2.45e-10	1.38e-09	638	AT1G01230	AT1G01490	AT1G01650	AT1G01720	AT1G02230	AT1G02660	AT1G02930	AT1G02990	AT1G03040	AT1G03060	AT1G03370	AT1G04555	AT1G06160	AT1G06180	AT1G06210	AT1G06620	AT1G06770	AT1G06780	AT1G06840	AT1G06850	AT1G07150	AT1G08290	AT1G08300	AT1G08450	AT1G08630	AT1G09480	AT1G09794	AT1G09932	AT1G10430	AT1G10865	AT1G12420	AT1G14010	AT1G14020	AT1G14300	AT1G14360	AT1G15030	AT1G15350	AT1G16180	AT1G16300
AT1G09530	PAP3	137	135	PWM962	AthaMAP	T04492	383	2.35e-08	1.12e-07	622	AT1G01010	AT1G01180	AT1G01230	AT1G01260	AT1G01340	AT1G01350	AT1G01440	AT1G01490	AT1G01550	AT1G01560	AT1G01650	AT1G01680	AT1G01720	AT1G01730	AT1G01820	AT1G01940	AT1G02000	AT1G02090	AT1G02100	AT1G02120	AT1G02170	AT1G02220	AT1G02230	AT1G02270	AT1G02330	AT1G02360	AT1G02390	AT1G02400	AT1G02410	AT1G02450	AT1G02460	AT1G02500	AT1G02660	AT1G02850	AT1G02860	AT1G02880	AT1G02890	AT1G02920	AT1G02930
AT1G09530	PAP3	137	135	PWM1305	CisBP	M2733_1.01	480	8.21e-07	3.06746e-06	608	AT1G01230	AT1G01440	AT1G01650	AT1G02000	AT1G02230	AT1G02360	AT1G02500	AT1G02660	AT1G02860	AT1G02930	AT1G02990	AT1G03040	AT1G03060	AT1G03220	AT1G03230	AT1G05020	AT1G05350	AT1G05785	AT1G05805	AT1G05890	AT1G06160	AT1G06180	AT1G06620	AT1G06840	AT1G06850	AT1G07150	AT1G07620	AT1G07660	AT1G08630	AT1G09480	AT1G09530	AT1G09970	AT1G10040	AT1G10060	AT1G10070	AT1G10430	AT1G10700	AT1G10865	AT1G11330
AT1G09530	PAP3	137	135	PWM841	CisBP	M2732_1.01	571	6.47311e-06	2.07255e-05	599	AT1G01490	AT1G02230	AT1G02660	AT1G02930	AT1G03040	AT1G03060	AT1G03370	AT1G03730	AT1G03740	AT1G04440	AT1G04555	AT1G06160	AT1G06180	AT1G06210	AT1G06620	AT1G06770	AT1G06780	AT1G06840	AT1G06850	AT1G08290	AT1G08300	AT1G08630	AT1G08800	AT1G08920	AT1G09480	AT1G09794	AT1G09932	AT1G10865	AT1G12420	AT1G13110	AT1G14010	AT1G14020	AT1G14300	AT1G14360	AT1G14830	AT1G15030	AT1G15350	AT1G16300	AT1G16540
AT1G09530	PAP3	137	135	PWM1609	PBM		1018	0.00332406	0.00588937	565	AT1G01440	AT1G01490	AT1G02100	AT1G02230	AT1G02500	AT1G02660	AT1G02850	AT1G02860	AT1G02930	AT1G02990	AT1G03040	AT1G03060	AT1G03220	AT1G03230	AT1G03905	AT1G05020	AT1G05785	AT1G05805	AT1G05890	AT1G06160	AT1G06180	AT1G06620	AT1G06840	AT1G06850	AT1G07150	AT1G07530	AT1G07660	AT1G08630	AT1G09480	AT1G09530	AT1G09970	AT1G10060	AT1G10070	AT1G10700	AT1G10865	AT1G11260	AT1G11330	AT1G11670	AT1G12420
AT5G51190	ERF105	240	1	PWM2807	DAP-seq	ERF105_col	298	2.82e-11	1.7e-10	645	AT1G01440	AT1G01940	AT1G02100	AT1G02230	AT1G02410	AT1G02890	AT1G02930	AT1G03040	AT1G03260	AT1G03370	AT1G03650	AT1G03850	AT1G03905	AT1G04300	AT1G04310	AT1G04930	AT1G05135	AT1G05180	AT1G05350	AT1G06160	AT1G06210	AT1G06840	AT1G06850	AT1G07030	AT1G07260	AT1G07650	AT1G08845	AT1G08900	AT1G10140	AT1G10700	AT1G11480	AT1G11905	AT1G12790	AT1G13180	AT1G13390	AT1G14010	AT1G14060	AT1G14370	AT1G14670
AT5G51190	ERF105	240	1	PWM814	CisBP	M0040_1.01	916	0.000955673	0.00195831	573	AT1G01180	AT1G01490	AT1G01650	AT1G01720	AT1G02890	AT1G03850	AT1G04300	AT1G04310	AT1G04440	AT1G05380	AT1G05785	AT1G06160	AT1G06210	AT1G06840	AT1G06850	AT1G06870	AT1G07020	AT1G07650	AT1G07810	AT1G08845	AT1G08930	AT1G09080	AT1G09575	AT1G09950	AT1G10140	AT1G10290	AT1G10700	AT1G11080	AT1G11200	AT1G11310	AT1G11580	AT1G13110	AT1G13390	AT1G14040	AT1G14060	AT1G14300	AT1G14370	AT1G14730	AT1G14780
AT5G51190	ERF105	240	1	PWM2598	JASPAR	MA1000.1	1020	0.00332406	0.00588937	565	AT1G01180	AT1G01490	AT1G01650	AT1G01720	AT1G02890	AT1G03850	AT1G04300	AT1G04310	AT1G04440	AT1G05380	AT1G05785	AT1G06160	AT1G06210	AT1G06840	AT1G06850	AT1G06870	AT1G07020	AT1G07650	AT1G07810	AT1G08845	AT1G08930	AT1G09080	AT1G09575	AT1G09950	AT1G10140	AT1G10290	AT1G10700	AT1G11080	AT1G11200	AT1G11310	AT1G11580	AT1G13110	AT1G13180	AT1G14040	AT1G14060	AT1G14300	AT1G14370	AT1G14730	AT1G14780
AT3G56660	BZIP49	4	na	PWM884	CisBP	M0259_1.01	299	2.82e-11	1.7e-10	645	AT1G01490	AT1G01650	AT1G01680	AT1G01720	AT1G02230	AT1G02400	AT1G02410	AT1G02450	AT1G02660	AT1G02880	AT1G02890	AT1G02930	AT1G02990	AT1G03060	AT1G03260	AT1G03850	AT1G03900	AT1G03905	AT1G04980	AT1G05785	AT1G05805	AT1G06160	AT1G06520	AT1G06620	AT1G07020	AT1G07150	AT1G07220	AT1G07660	AT1G09070	AT1G09080	AT1G09530	AT1G09940	AT1G09950	AT1G09970	AT1G10060	AT1G10070	AT1G10700	AT1G11260	AT1G11480
AT1G80580	AT1G80580	21	na	PWM998	CisBP	M0011_1.01	300	2.82e-11	1.7e-10	645	AT1G01180	AT1G01350	AT1G01650	AT1G01940	AT1G02220	AT1G02230	AT1G02360	AT1G02410	AT1G02460	AT1G02890	AT1G02920	AT1G02930	AT1G03060	AT1G03850	AT1G04300	AT1G04310	AT1G04930	AT1G05135	AT1G05380	AT1G05785	AT1G06160	AT1G06210	AT1G06840	AT1G06850	AT1G06870	AT1G07260	AT1G07650	AT1G08845	AT1G08920	AT1G08930	AT1G09080	AT1G10140	AT1G10585	AT1G10700	AT1G11480	AT1G12420	AT1G13110	AT1G13390	AT1G14060
AT2G35530	AtbZIP16	0	1	PWM2908	DAP-seq	BZIP16_col	301	3.86e-11	2.3e-10	644	AT1G01230	AT1G01680	AT1G01720	AT1G02230	AT1G02660	AT1G02880	AT1G02890	AT1G03040	AT1G03060	AT1G03080	AT1G03260	AT1G03900	AT1G03905	AT1G05350	AT1G05785	AT1G06160	AT1G06180	AT1G06620	AT1G07030	AT1G07650	AT1G07660	AT1G08630	AT1G09080	AT1G09480	AT1G10865	AT1G11330	AT1G11480	AT1G11890	AT1G12200	AT1G12420	AT1G13000	AT1G14010	AT1G14020	AT1G14300	AT1G14730	AT1G15170	AT1G15800	AT1G16300	AT1G16540
AT2G35530	AtbZIP16	0	1	PWM1237	CisBP	M0251_1.01	455	3.97e-07	1.57198e-06	611	AT1G01230	AT1G01260	AT1G01440	AT1G01490	AT1G01650	AT1G01720	AT1G02230	AT1G02660	AT1G02930	AT1G03040	AT1G03060	AT1G03370	AT1G03900	AT1G03905	AT1G04555	AT1G04930	AT1G04980	AT1G05340	AT1G05785	AT1G06160	AT1G06620	AT1G06770	AT1G06780	AT1G06840	AT1G06850	AT1G07150	AT1G07660	AT1G08630	AT1G09080	AT1G09530	AT1G10060	AT1G10070	AT1G10140	AT1G11480	AT1G11670	AT1G11940	AT1G11950	AT1G12420	AT1G13110
AT2G40950	BZIP17	42	6	PWM882	CisBP	M0259_1.01	302	3.86e-11	2.3e-10	644	AT1G01490	AT1G01650	AT1G01680	AT1G01720	AT1G02230	AT1G02400	AT1G02410	AT1G02450	AT1G02660	AT1G02880	AT1G02890	AT1G02930	AT1G02990	AT1G03060	AT1G03260	AT1G03850	AT1G03900	AT1G03905	AT1G04980	AT1G05785	AT1G05805	AT1G06160	AT1G06520	AT1G06620	AT1G07020	AT1G07150	AT1G07220	AT1G07660	AT1G09080	AT1G09530	AT1G09940	AT1G09950	AT1G09970	AT1G10060	AT1G10070	AT1G10700	AT1G11260	AT1G11480	AT1G11580
AT1G50640	ATERF3	31	1	PWM997	CisBP	M0011_1.01	303	3.86e-11	2.3e-10	644	AT1G01180	AT1G01350	AT1G01650	AT1G01940	AT1G02220	AT1G02230	AT1G02360	AT1G02410	AT1G02460	AT1G02890	AT1G02920	AT1G02930	AT1G03060	AT1G03850	AT1G04300	AT1G04310	AT1G04930	AT1G05135	AT1G05380	AT1G05785	AT1G06160	AT1G06210	AT1G06840	AT1G06850	AT1G06870	AT1G07260	AT1G07650	AT1G08845	AT1G08920	AT1G08930	AT1G09080	AT1G10140	AT1G10585	AT1G10700	AT1G11480	AT1G12420	AT1G13110	AT1G13390	AT1G14060
AT1G50640	ATERF3	31	1	PWM2602	JASPAR	MA1005.1	318	1.81e-10	1.03e-09	639	AT1G01180	AT1G01350	AT1G01650	AT1G01940	AT1G02220	AT1G02230	AT1G02360	AT1G02410	AT1G02460	AT1G02890	AT1G02920	AT1G02930	AT1G03060	AT1G03850	AT1G04300	AT1G04310	AT1G04930	AT1G05135	AT1G05380	AT1G05785	AT1G06160	AT1G06210	AT1G06840	AT1G06850	AT1G06870	AT1G07260	AT1G07650	AT1G08920	AT1G08930	AT1G09080	AT1G10140	AT1G10585	AT1G10700	AT1G11480	AT1G12420	AT1G13110	AT1G13390	AT1G14060	AT1G14300
AT1G50640	ATERF3	31	1	PWM2823	DAP-seq	ERF3_col	419	1.46e-07	6.35e-07	615	AT1G01260	AT1G01340	AT1G01350	AT1G01440	AT1G01650	AT1G02220	AT1G02230	AT1G02890	AT1G02920	AT1G02930	AT1G03060	AT1G03650	AT1G03740	AT1G03850	AT1G04300	AT1G04310	AT1G04930	AT1G05135	AT1G05380	AT1G06160	AT1G06210	AT1G06840	AT1G06850	AT1G07030	AT1G07260	AT1G07650	AT1G08845	AT1G09480	AT1G10140	AT1G10430	AT1G10585	AT1G11100	AT1G12790	AT1G13390	AT1G13460	AT1G14010	AT1G14020	AT1G14060	AT1G14300
AT1G50640	ATERF3	31	1	PWM730	AthaMAP	T04635	874	0.000809977	0.00170456	574	AT1G01550	AT1G01650	AT1G02220	AT1G02270	AT1G02400	AT1G02890	AT1G03040	AT1G03290	AT1G03430	AT1G03850	AT1G04930	AT1G04990	AT1G05000	AT1G05010	AT1G05135	AT1G05785	AT1G05960	AT1G06515	AT1G06800	AT1G06870	AT1G07090	AT1G07390	AT1G07810	AT1G07990	AT1G08800	AT1G08900	AT1G09430	AT1G09794	AT1G09970	AT1G11200	AT1G13340	AT1G13670	AT1G13990	AT1G14000	AT1G14010	AT1G14170	AT1G14260	AT1G14870	AT1G15030
AT1G50640	ATERF3	31	1	PWM521	AthaMAP	T04635	1085	0.006761	0.0112977	560	AT1G01180	AT1G01650	AT1G01720	AT1G01820	AT1G02360	AT1G02460	AT1G03220	AT1G03290	AT1G03730	AT1G03740	AT1G04300	AT1G05000	AT1G05960	AT1G06160	AT1G06840	AT1G07260	AT1G07620	AT1G07650	AT1G08450	AT1G09330	AT1G10290	AT1G10990	AT1G11050	AT1G11260	AT1G11310	AT1G11330	AT1G13990	AT1G14000	AT1G14040	AT1G14060	AT1G14300	AT1G14360	AT1G15125	AT1G15170	AT1G15430	AT1G15780	AT1G15790	AT1G15880	AT1G15920
AT2G37590	ATDOF2.4	0	0	PWM2991	DAP-seq	DOF24_col	305	5.28e-11	3.11e-10	643	AT1G01490	AT1G01940	AT1G02270	AT1G02500	AT1G03040	AT1G03060	AT1G03370	AT1G03760	AT1G03770	AT1G03850	AT1G04990	AT1G05000	AT1G05785	AT1G05890	AT1G06050	AT1G06180	AT1G06770	AT1G06780	AT1G06800	AT1G06840	AT1G06850	AT1G07090	AT1G08050	AT1G08290	AT1G08315	AT1G08930	AT1G08940	AT1G09270	AT1G09320	AT1G09330	AT1G09560	AT1G09575	AT1G09815	AT1G09970	AT1G10290	AT1G11260	AT1G11670	AT1G13360	AT1G14200
AT2G37590	ATDOF2.4	0	0	PWM1545	CisBP	M0573_1.01	896	0.000955673	0.00195831	573	AT1G01010	AT1G01180	AT1G01230	AT1G01260	AT1G01340	AT1G01350	AT1G01440	AT1G01490	AT1G01550	AT1G01560	AT1G01650	AT1G01680	AT1G01720	AT1G01730	AT1G01820	AT1G01940	AT1G02000	AT1G02090	AT1G02100	AT1G02120	AT1G02170	AT1G02220	AT1G02230	AT1G02270	AT1G02330	AT1G02360	AT1G02390	AT1G02400	AT1G02410	AT1G02450	AT1G02460	AT1G02500	AT1G02660	AT1G02850	AT1G02860	AT1G02880	AT1G02890	AT1G02920	AT1G02930
AT2G37590	ATDOF2.4	0	0	PWM2581	JASPAR	MA0982.1	901	0.000955673	0.00195831	573	AT1G01010	AT1G01180	AT1G01230	AT1G01260	AT1G01340	AT1G01350	AT1G01440	AT1G01490	AT1G01550	AT1G01560	AT1G01650	AT1G01680	AT1G01720	AT1G01730	AT1G01820	AT1G01940	AT1G02000	AT1G02090	AT1G02100	AT1G02120	AT1G02170	AT1G02220	AT1G02230	AT1G02270	AT1G02330	AT1G02360	AT1G02390	AT1G02400	AT1G02410	AT1G02450	AT1G02460	AT1G02500	AT1G02660	AT1G02850	AT1G02860	AT1G02880	AT1G02890	AT1G02920	AT1G02930
AT1G75080	BZR1	0	na	PWM1390	CisBP	M2213_1.01	306	7.21e-11	4.22e-10	642	AT1G01230	AT1G01260	AT1G01550	AT1G01650	AT1G01720	AT1G02220	AT1G02230	AT1G02660	AT1G02930	AT1G03060	AT1G03370	AT1G04555	AT1G05340	AT1G05350	AT1G05890	AT1G06160	AT1G06180	AT1G06210	AT1G06770	AT1G06780	AT1G07090	AT1G07220	AT1G07660	AT1G08630	AT1G09080	AT1G09480	AT1G10865	AT1G11480	AT1G12420	AT1G14010	AT1G14020	AT1G14170	AT1G14300	AT1G14730	AT1G15030	AT1G15170	AT1G15350	AT1G16540	AT1G16560
AT1G75080	BZR1	0	na	PWM2150	JASPAR	MA0550.1	321	2.45e-10	1.38e-09	638	AT1G01230	AT1G01260	AT1G01550	AT1G01650	AT1G01720	AT1G02220	AT1G02230	AT1G02660	AT1G02930	AT1G03060	AT1G03370	AT1G04555	AT1G05340	AT1G05350	AT1G05890	AT1G06160	AT1G06180	AT1G06210	AT1G06770	AT1G06780	AT1G07090	AT1G07220	AT1G07660	AT1G08630	AT1G09080	AT1G09480	AT1G11480	AT1G12420	AT1G14010	AT1G14020	AT1G14170	AT1G14300	AT1G14730	AT1G15030	AT1G15170	AT1G15350	AT1G16540	AT1G16560	AT1G16640
AT1G75080	BZR1	0	na	PWM2960	DAP-seq	BZR1_col	633	2.86273e-05	8.18641e-05	592	AT1G01440	AT1G01490	AT1G01650	AT1G01680	AT1G01720	AT1G02000	AT1G02220	AT1G02390	AT1G02660	AT1G02990	AT1G03060	AT1G03250	AT1G03260	AT1G03370	AT1G03730	AT1G03740	AT1G04010	AT1G04280	AT1G04990	AT1G05020	AT1G05340	AT1G05350	AT1G06160	AT1G06620	AT1G06840	AT1G06850	AT1G07090	AT1G07150	AT1G08290	AT1G08300	AT1G08420	AT1G08450	AT1G08845	AT1G09480	AT1G09794	AT1G09950	AT1G10430	AT1G10865	AT1G11050
AT4G17490	ATERF6	139	0	PWM2830	DAP-seq	ERF6_col	307	7.21e-11	4.22e-10	642	AT1G01440	AT1G01650	AT1G02220	AT1G02230	AT1G02410	AT1G02890	AT1G02920	AT1G02930	AT1G03060	AT1G03370	AT1G03650	AT1G03850	AT1G04300	AT1G04310	AT1G04930	AT1G05135	AT1G05180	AT1G06160	AT1G06210	AT1G06840	AT1G06850	AT1G06870	AT1G07020	AT1G07030	AT1G07260	AT1G07650	AT1G08845	AT1G08900	AT1G09815	AT1G10700	AT1G11480	AT1G12290	AT1G12790	AT1G14010	AT1G14020	AT1G14060	AT1G14370	AT1G15030	AT1G15125
AT4G17490	ATERF6	139	0	PWM2603	JASPAR	MA1006.1	598	1.23988e-05	3.74261e-05	596	AT1G01180	AT1G01490	AT1G01650	AT1G01720	AT1G02120	AT1G02230	AT1G02330	AT1G02360	AT1G02890	AT1G03850	AT1G04300	AT1G04310	AT1G04440	AT1G05135	AT1G05380	AT1G05785	AT1G06050	AT1G06160	AT1G06210	AT1G06840	AT1G06850	AT1G06870	AT1G07260	AT1G07650	AT1G07810	AT1G08450	AT1G08845	AT1G08930	AT1G09080	AT1G09575	AT1G10140	AT1G10700	AT1G11200	AT1G11310	AT1G11580	AT1G13110	AT1G13180	AT1G14040	AT1G14060
AT4G17490	ATERF6	139	0	PWM1438	CisBP	M0027_1.01	652	4.29459e-05	0.000118283	590	AT1G01490	AT1G01650	AT1G01720	AT1G02230	AT1G02330	AT1G02890	AT1G03850	AT1G04300	AT1G04310	AT1G05135	AT1G05380	AT1G05785	AT1G06050	AT1G06160	AT1G06840	AT1G06850	AT1G06870	AT1G07260	AT1G07650	AT1G07810	AT1G08450	AT1G08845	AT1G08920	AT1G08930	AT1G09080	AT1G09575	AT1G09980	AT1G10140	AT1G10700	AT1G11200	AT1G11310	AT1G11580	AT1G13110	AT1G13180	AT1G13390	AT1G14040	AT1G14060	AT1G14300	AT1G14370
AT3G24120	At3g24120	0	0	PWM3115	DAP-seq	AT3G24120_col	308	7.21e-11	4.22e-10	642	AT1G01720	AT1G02120	AT1G02170	AT1G02220	AT1G02500	AT1G02860	AT1G03650	AT1G04100	AT1G04780	AT1G04990	AT1G05000	AT1G05890	AT1G06520	AT1G07000	AT1G07530	AT1G07810	AT1G08420	AT1G08630	AT1G09070	AT1G09270	AT1G09430	AT1G09630	AT1G09932	AT1G10060	AT1G10070	AT1G10417	AT1G10700	AT1G10865	AT1G11260	AT1G11940	AT1G13180	AT1G13195	AT1G13210	AT1G13460	AT1G14040	AT1G14330	AT1G14730	AT1G15110	AT1G15750
AT3G24120	At3g24120	0	0	PWM1523	CisBP	M1230_1.01	409	1.13e-07	5.01e-07	616	AT1G01180	AT1G01230	AT1G01440	AT1G02170	AT1G02270	AT1G02390	AT1G02460	AT1G02860	AT1G02990	AT1G03060	AT1G03230	AT1G03900	AT1G04300	AT1G04780	AT1G04990	AT1G05000	AT1G05350	AT1G05380	AT1G05785	AT1G07530	AT1G07630	AT1G08050	AT1G08450	AT1G08930	AT1G09530	AT1G09970	AT1G10430	AT1G10700	AT1G11080	AT1G12970	AT1G13360	AT1G14330	AT1G14360	AT1G15780	AT1G15920	AT1G16560	AT1G17145	AT1G17250	AT1G17290
AT3G45610	At3g45610	5	0	PWM2974	DAP-seq	AT3G45610_col	310	9.82e-11	5.7e-10	641	AT1G01680	AT1G01940	AT1G02270	AT1G02450	AT1G03040	AT1G03060	AT1G03730	AT1G03740	AT1G03760	AT1G03770	AT1G04990	AT1G05000	AT1G05010	AT1G05890	AT1G06050	AT1G06840	AT1G06850	AT1G07220	AT1G07260	AT1G07650	AT1G07880	AT1G08290	AT1G08300	AT1G09480	AT1G09630	AT1G09970	AT1G09980	AT1G10590	AT1G11670	AT1G13195	AT1G13360	AT1G13470	AT1G13960	AT1G14170	AT1G14200	AT1G14510	AT1G14640	AT1G14870	AT1G15350
AT3G45610	At3g45610	5	0	PWM916	CisBP	M0575_1.01	609	1.53327e-05	4.54407e-05	595	AT1G01340	AT1G01650	AT1G02270	AT1G02410	AT1G02450	AT1G03080	AT1G03350	AT1G03730	AT1G03740	AT1G03760	AT1G03770	AT1G04200	AT1G04310	AT1G06160	AT1G07220	AT1G07520	AT1G08290	AT1G08300	AT1G08900	AT1G08920	AT1G09070	AT1G09560	AT1G09970	AT1G10060	AT1G10170	AT1G10700	AT1G11080	AT1G11260	AT1G11480	AT1G11580	AT1G12420	AT1G13110	AT1G13360	AT1G14510	AT1G14740	AT1G15110	AT1G15350	AT1G15780	AT1G16510
AT2G20570	ATGLK1	43	0	PWM905	PBM		311	9.82e-11	5.7e-10	641	AT1G01230	AT1G01260	AT1G01440	AT1G01560	AT1G02230	AT1G02390	AT1G02500	AT1G02890	AT1G03260	AT1G04100	AT1G04440	AT1G04490	AT1G05000	AT1G05180	AT1G05350	AT1G05890	AT1G05960	AT1G06515	AT1G06780	AT1G07650	AT1G07810	AT1G08050	AT1G08420	AT1G08450	AT1G08630	AT1G09430	AT1G09575	AT1G09630	AT1G09932	AT1G09970	AT1G10140	AT1G10417	AT1G10430	AT1G10700	AT1G11340	AT1G11670	AT1G11940	AT1G12320	AT1G12790
AT5G65060	AGL70	9	na	PWM1183	CisBP	M2221_1.01	312	1.33e-10	7.67e-10	640	AT1G03040	AT1G03060	AT1G04780	AT1G05000	AT1G05785	AT1G05805	AT1G06850	AT1G06870	AT1G07220	AT1G07520	AT1G07630	AT1G08450	AT1G09480	AT1G09530	AT1G09794	AT1G10040	AT1G10050	AT1G10060	AT1G10290	AT1G11080	AT1G11200	AT1G11340	AT1G11670	AT1G11950	AT1G12420	AT1G13000	AT1G13110	AT1G13210	AT1G13360	AT1G14040	AT1G14170	AT1G14870	AT1G15400	AT1G15520	AT1G15670	AT1G15780	AT1G17145	AT1G17330	AT1G17720
AT5G10140	AGL25	79	20	PWM2158	JASPAR	MA0558.1	313	1.33e-10	7.67e-10	640	AT1G03040	AT1G04780	AT1G05000	AT1G05785	AT1G05805	AT1G06850	AT1G06870	AT1G07220	AT1G07520	AT1G07630	AT1G08450	AT1G09480	AT1G09530	AT1G09794	AT1G10040	AT1G10050	AT1G10060	AT1G10290	AT1G11080	AT1G11200	AT1G11340	AT1G11670	AT1G11950	AT1G12420	AT1G13000	AT1G13110	AT1G13210	AT1G13360	AT1G14040	AT1G14170	AT1G14870	AT1G15400	AT1G15520	AT1G15670	AT1G15780	AT1G17145	AT1G17330	AT1G17720	AT1G18390
AT5G10140	AGL25	79	20	PWM3204	DAP-seq	AGL25_col	523	2.09983e-06	7.26834e-06	604	AT1G01230	AT1G01440	AT1G01490	AT1G01650	AT1G02230	AT1G02410	AT1G02450	AT1G03040	AT1G03850	AT1G03900	AT1G03905	AT1G04300	AT1G04780	AT1G05710	AT1G05805	AT1G06850	AT1G07220	AT1G07530	AT1G07630	AT1G08290	AT1G08420	AT1G08450	AT1G09480	AT1G09530	AT1G09560	AT1G09950	AT1G10990	AT1G11200	AT1G11905	AT1G12320	AT1G12420	AT1G13000	AT1G13110	AT1G13360	AT1G13990	AT1G14170	AT1G14260	AT1G15520	AT1G15800
AT5G10140	AGL25	79	20	PWM510	AthaMAP		1034	0.00384751	0.00672377	564	AT1G02220	AT1G02360	AT1G03080	AT1G03650	AT1G04200	AT1G05805	AT1G06180	AT1G07220	AT1G07390	AT1G07520	AT1G08420	AT1G08450	AT1G09070	AT1G09080	AT1G09530	AT1G09794	AT1G09940	AT1G09950	AT1G10060	AT1G10070	AT1G10700	AT1G10865	AT1G11670	AT1G12760	AT1G13000	AT1G13110	AT1G13470	AT1G13960	AT1G14300	AT1G14510	AT1G15030	AT1G15130	AT1G15520	AT1G15670	AT1G15750	AT1G15780	AT1G15920	AT1G16420	AT1G16670
AT5G10140	AGL25	79	20	PWM50	AthaMAP		1045	0.00444395	0.0076837	563	AT1G01180	AT1G01440	AT1G02220	AT1G02660	AT1G03060	AT1G03730	AT1G03740	AT1G04780	AT1G05805	AT1G05960	AT1G06780	AT1G06850	AT1G07650	AT1G08420	AT1G08930	AT1G09070	AT1G09480	AT1G09794	AT1G10040	AT1G10417	AT1G11340	AT1G11670	AT1G12200	AT1G12210	AT1G12420	AT1G13000	AT1G13180	AT1G13630	AT1G14020	AT1G14040	AT1G14300	AT1G14780	AT1G15110	AT1G15130	AT1G16300	AT1G16420	AT1G16540	AT1G17145	AT1G17590
AT5G61600	ERF104	262	0	PWM2805	DAP-seq	ERF104_col	314	1.33e-10	7.67e-10	640	AT1G01440	AT1G01650	AT1G01940	AT1G02100	AT1G02220	AT1G02230	AT1G02890	AT1G02930	AT1G03040	AT1G03060	AT1G03260	AT1G03650	AT1G03730	AT1G03740	AT1G03850	AT1G03905	AT1G04930	AT1G05135	AT1G05340	AT1G05350	AT1G05785	AT1G06160	AT1G06180	AT1G06210	AT1G06840	AT1G06850	AT1G07020	AT1G07030	AT1G07260	AT1G07650	AT1G07990	AT1G08420	AT1G08845	AT1G10700	AT1G11260	AT1G11480	AT1G12790	AT1G13390	AT1G14010
AT5G61600	ERF104	262	0	PWM815	CisBP	M0040_1.01	926	0.00112517	0.00219525	572	AT1G01180	AT1G01490	AT1G01650	AT1G01720	AT1G02890	AT1G03850	AT1G04300	AT1G04310	AT1G04440	AT1G05380	AT1G05785	AT1G06160	AT1G06210	AT1G06840	AT1G06850	AT1G06870	AT1G07020	AT1G07650	AT1G07810	AT1G08845	AT1G08930	AT1G09080	AT1G09575	AT1G09950	AT1G10140	AT1G10290	AT1G10700	AT1G11080	AT1G11200	AT1G11310	AT1G11580	AT1G13110	AT1G13390	AT1G14040	AT1G14060	AT1G14300	AT1G14370	AT1G14730	AT1G14780
AT1G77080	AGL27	4	110	PWM1181	CisBP	M2221_1.01	315	1.81e-10	1.03e-09	639	AT1G03040	AT1G03060	AT1G04780	AT1G05000	AT1G05785	AT1G05805	AT1G06850	AT1G06870	AT1G07220	AT1G07520	AT1G07630	AT1G08450	AT1G09480	AT1G09530	AT1G09794	AT1G10040	AT1G10050	AT1G10060	AT1G10290	AT1G11080	AT1G11200	AT1G11340	AT1G11670	AT1G11950	AT1G12420	AT1G13000	AT1G13110	AT1G13210	AT1G13360	AT1G14040	AT1G14170	AT1G14870	AT1G15400	AT1G15520	AT1G15670	AT1G15780	AT1G17145	AT1G17330	AT1G17720
AT1G77080	AGL27	4	110	PWM2609	JASPAR	MA1012.1	456	3.97e-07	1.57198e-06	611	AT1G01440	AT1G02220	AT1G02460	AT1G03040	AT1G03080	AT1G04930	AT1G05785	AT1G05805	AT1G05890	AT1G06180	AT1G06780	AT1G06850	AT1G06870	AT1G07220	AT1G07520	AT1G08450	AT1G08920	AT1G08930	AT1G09480	AT1G09530	AT1G09575	AT1G09794	AT1G10040	AT1G10050	AT1G10060	AT1G10290	AT1G10990	AT1G11200	AT1G11340	AT1G11580	AT1G11670	AT1G11950	AT1G12200	AT1G12760	AT1G13000	AT1G13110	AT1G13360	AT1G14040	AT1G14170
AT5G65070	AGL69	97	1	PWM1184	CisBP	M2221_1.01	316	1.81e-10	1.03e-09	639	AT1G03040	AT1G03060	AT1G04780	AT1G05000	AT1G05785	AT1G05805	AT1G06850	AT1G06870	AT1G07220	AT1G07520	AT1G07630	AT1G08450	AT1G09480	AT1G09530	AT1G09794	AT1G10040	AT1G10050	AT1G10060	AT1G10290	AT1G11080	AT1G11200	AT1G11340	AT1G11670	AT1G11950	AT1G12420	AT1G13000	AT1G13110	AT1G13210	AT1G13360	AT1G14040	AT1G14170	AT1G14870	AT1G15400	AT1G15520	AT1G15670	AT1G15780	AT1G17145	AT1G17330	AT1G17720
AT5G65590	SCAP1	6	na	PWM2583	JASPAR	MA0984.1	317	1.81e-10	1.03e-09	639	AT1G01940	AT1G02100	AT1G02270	AT1G02450	AT1G03040	AT1G03060	AT1G03760	AT1G03770	AT1G04010	AT1G04555	AT1G04750	AT1G04930	AT1G04990	AT1G05000	AT1G07135	AT1G07570	AT1G07660	AT1G07880	AT1G08290	AT1G08300	AT1G08500	AT1G08920	AT1G08930	AT1G09320	AT1G09330	AT1G09970	AT1G09980	AT1G10290	AT1G11260	AT1G11310	AT1G11905	AT1G12790	AT1G12970	AT1G13195	AT1G13390	AT1G13470	AT1G13960	AT1G14060	AT1G14200
AT5G65590	SCAP1	6	na	PWM1593	PBM		327	3.31e-10	1.82e-09	637	AT1G01180	AT1G01550	AT1G01940	AT1G02100	AT1G02270	AT1G02450	AT1G03040	AT1G03060	AT1G03760	AT1G03770	AT1G04010	AT1G04310	AT1G04750	AT1G04930	AT1G04990	AT1G05000	AT1G07570	AT1G07660	AT1G07880	AT1G08290	AT1G08300	AT1G08500	AT1G08920	AT1G08930	AT1G09320	AT1G09330	AT1G09970	AT1G11260	AT1G11310	AT1G11905	AT1G12360	AT1G12790	AT1G12970	AT1G13390	AT1G13470	AT1G13960	AT1G13990	AT1G14000	AT1G14330
AT5G65590	SCAP1	6	na	PWM1050	PBM		1197	0.0238764	0.0357946	550	AT1G01260	AT1G01560	AT1G01680	AT1G02220	AT1G02230	AT1G02330	AT1G02360	AT1G03250	AT1G03290	AT1G03370	AT1G03850	AT1G05380	AT1G06520	AT1G06770	AT1G06780	AT1G07570	AT1G07650	AT1G08450	AT1G08900	AT1G10290	AT1G10417	AT1G10580	AT1G10585	AT1G11080	AT1G11260	AT1G11330	AT1G11580	AT1G12790	AT1G13110	AT1G13180	AT1G13990	AT1G14000	AT1G14370	AT1G15670	AT1G17147	AT1G17340	AT1G17420	AT1G18480	AT1G18740
AT5G65050	AGL31	0	na	PWM1182	CisBP	M2221_1.01	319	2.45e-10	1.38e-09	638	AT1G03040	AT1G03060	AT1G04780	AT1G05000	AT1G05785	AT1G05805	AT1G06850	AT1G06870	AT1G07220	AT1G07520	AT1G07630	AT1G08450	AT1G09480	AT1G09530	AT1G09794	AT1G10040	AT1G10050	AT1G10060	AT1G10290	AT1G11080	AT1G11200	AT1G11340	AT1G11670	AT1G11950	AT1G12420	AT1G13000	AT1G13110	AT1G13210	AT1G13360	AT1G14040	AT1G14170	AT1G14870	AT1G15400	AT1G15520	AT1G15670	AT1G15780	AT1G17145	AT1G17330	AT1G17720
AT5G65080	AGL68	92	na	PWM1185	CisBP	M2221_1.01	320	2.45e-10	1.38e-09	638	AT1G03040	AT1G03060	AT1G04780	AT1G05000	AT1G05785	AT1G05805	AT1G06850	AT1G06870	AT1G07220	AT1G07520	AT1G07630	AT1G08450	AT1G09480	AT1G09530	AT1G09794	AT1G10040	AT1G10050	AT1G10060	AT1G10290	AT1G11080	AT1G11200	AT1G11340	AT1G11670	AT1G11950	AT1G12420	AT1G13000	AT1G13110	AT1G13210	AT1G13360	AT1G14040	AT1G14170	AT1G14870	AT1G15400	AT1G15520	AT1G15670	AT1G15780	AT1G17145	AT1G17330	AT1G17720
AT2G42280	AKS3	32	na	PWM2882	DAP-seq	BHLH130_col	322	2.45e-10	1.38e-09	638	AT1G01350	AT1G01440	AT1G01490	AT1G02170	AT1G02450	AT1G02500	AT1G02850	AT1G02860	AT1G02890	AT1G03220	AT1G03260	AT1G04100	AT1G04260	AT1G05020	AT1G06160	AT1G06180	AT1G06520	AT1G06620	AT1G07090	AT1G07620	AT1G08315	AT1G08920	AT1G08930	AT1G08940	AT1G09630	AT1G09940	AT1G09970	AT1G10410	AT1G10585	AT1G11260	AT1G11905	AT1G13110	AT1G13210	AT1G13390	AT1G14780	AT1G15350	AT1G15780	AT1G16130	AT1G16240
AT2G42280	AKS3	32	na	PWM1530	CisBP	M0226_1.01	564	6.47311e-06	2.07255e-05	599	AT1G01350	AT1G01440	AT1G02170	AT1G02390	AT1G02450	AT1G02500	AT1G02660	AT1G02850	AT1G02860	AT1G03220	AT1G03260	AT1G03905	AT1G06180	AT1G06520	AT1G06620	AT1G06770	AT1G06780	AT1G07090	AT1G07620	AT1G08315	AT1G09530	AT1G09645	AT1G09740	AT1G09940	AT1G09950	AT1G09970	AT1G10340	AT1G10585	AT1G11260	AT1G11330	AT1G11580	AT1G11905	AT1G12200	AT1G12320	AT1G12790	AT1G13210	AT1G13390	AT1G13670	AT1G14040
AT4G18020	APRR2	2	na	PWM940	CisBP	M1234_1.01	324	2.45e-10	1.38e-09	638	AT1G01180	AT1G01260	AT1G01650	AT1G02850	AT1G03220	AT1G03230	AT1G03900	AT1G04010	AT1G04300	AT1G04780	AT1G04930	AT1G04990	AT1G05350	AT1G05710	AT1G05785	AT1G05890	AT1G05960	AT1G06515	AT1G06520	AT1G06620	AT1G06770	AT1G07000	AT1G07030	AT1G07530	AT1G07630	AT1G07650	AT1G08770	AT1G08900	AT1G09270	AT1G09970	AT1G10290	AT1G10700	AT1G11340	AT1G11480	AT1G11580	AT1G11940	AT1G13000	AT1G13360	AT1G13460
AT4G17500	ATERF-1	484	0	PWM1172	CisBP	M0028_1.01	326	3.31e-10	1.82e-09	637	AT1G01180	AT1G01340	AT1G01350	AT1G01650	AT1G02100	AT1G02220	AT1G02230	AT1G02410	AT1G02860	AT1G02890	AT1G02930	AT1G03060	AT1G03850	AT1G04300	AT1G04310	AT1G04930	AT1G05380	AT1G06160	AT1G06620	AT1G07220	AT1G07260	AT1G07650	AT1G07810	AT1G08800	AT1G08900	AT1G08920	AT1G08930	AT1G09080	AT1G09480	AT1G09815	AT1G09970	AT1G10140	AT1G10585	AT1G11580	AT1G13110	AT1G13195	AT1G13390	AT1G14040	AT1G14370
AT4G17500	ATERF-1	484	0	PWM522	AthaMAP	T04633	1086	0.006761	0.0112977	560	AT1G01180	AT1G01650	AT1G01720	AT1G01820	AT1G02360	AT1G02460	AT1G03220	AT1G03290	AT1G03730	AT1G03740	AT1G04300	AT1G05000	AT1G05960	AT1G06160	AT1G06840	AT1G07260	AT1G07620	AT1G07650	AT1G08450	AT1G09330	AT1G10290	AT1G10990	AT1G11050	AT1G11260	AT1G11310	AT1G11330	AT1G13990	AT1G14000	AT1G14040	AT1G14060	AT1G14300	AT1G14360	AT1G15125	AT1G15170	AT1G15430	AT1G15780	AT1G15790	AT1G15880	AT1G15920
AT3G56850	AREB3	3	2	PWM2906	DAP-seq	AREB3_col	328	4.47e-10	2.44e-09	636	AT1G01230	AT1G01680	AT1G01720	AT1G02230	AT1G02660	AT1G02880	AT1G02890	AT1G03040	AT1G03060	AT1G03080	AT1G03260	AT1G03900	AT1G03905	AT1G04280	AT1G04555	AT1G04930	AT1G05350	AT1G05785	AT1G06180	AT1G06210	AT1G07030	AT1G07650	AT1G07660	AT1G08630	AT1G09080	AT1G09480	AT1G10865	AT1G11330	AT1G11480	AT1G11890	AT1G12200	AT1G12420	AT1G14010	AT1G14020	AT1G14300	AT1G15170	AT1G15800	AT1G15880	AT1G16300
AT3G23210	bHLH34	7	0	PWM2561	JASPAR	MA0962.1	329	6.01e-10	3.27e-09	635	AT1G01230	AT1G01260	AT1G01490	AT1G01650	AT1G01720	AT1G02220	AT1G02230	AT1G02660	AT1G02890	AT1G03060	AT1G03370	AT1G03730	AT1G03740	AT1G04555	AT1G04930	AT1G05340	AT1G05785	AT1G05805	AT1G05890	AT1G06160	AT1G06210	AT1G06840	AT1G06850	AT1G07660	AT1G08290	AT1G08300	AT1G08450	AT1G09530	AT1G09920	AT1G09950	AT1G10585	AT1G12420	AT1G13360	AT1G14010	AT1G14020	AT1G14040	AT1G14170	AT1G14730	AT1G15030
AT3G23210	bHLH34	7	0	PWM1481	CisBP	M0156_1.01	374	1.37e-08	6.58e-08	624	AT1G01230	AT1G01260	AT1G01490	AT1G01650	AT1G01720	AT1G02220	AT1G02230	AT1G02660	AT1G02890	AT1G03060	AT1G03370	AT1G03730	AT1G03740	AT1G04555	AT1G04930	AT1G05340	AT1G05785	AT1G05805	AT1G05890	AT1G06160	AT1G06210	AT1G06840	AT1G06850	AT1G07660	AT1G08290	AT1G08300	AT1G08450	AT1G09530	AT1G09920	AT1G09950	AT1G10585	AT1G12420	AT1G13360	AT1G14010	AT1G14020	AT1G14040	AT1G14170	AT1G14730	AT1G15030
AT3G23210	bHLH34	7	0	PWM2887	DAP-seq	BHLH34_col	484	8.21e-07	3.06746e-06	608	AT1G01230	AT1G01490	AT1G01650	AT1G01720	AT1G02220	AT1G02660	AT1G02860	AT1G02930	AT1G02990	AT1G03040	AT1G03060	AT1G03370	AT1G03730	AT1G03740	AT1G03760	AT1G04440	AT1G04555	AT1G05340	AT1G05350	AT1G06180	AT1G06210	AT1G06840	AT1G06850	AT1G07220	AT1G07660	AT1G08630	AT1G09080	AT1G09330	AT1G09530	AT1G09950	AT1G10865	AT1G11330	AT1G12420	AT1G13195	AT1G13360	AT1G14010	AT1G14020	AT1G14170	AT1G14360
AT1G32150	AtbZIP68	8	0	PWM2927	DAP-seq	BZIP68_col	332	8.07e-10	4.36e-09	634	AT1G01230	AT1G01650	AT1G01720	AT1G02230	AT1G02660	AT1G02880	AT1G02890	AT1G03040	AT1G03060	AT1G03080	AT1G03260	AT1G03900	AT1G03905	AT1G04990	AT1G05000	AT1G05350	AT1G05785	AT1G06160	AT1G07020	AT1G07030	AT1G07660	AT1G08050	AT1G08630	AT1G09080	AT1G09480	AT1G10060	AT1G10070	AT1G10140	AT1G10865	AT1G11260	AT1G11480	AT1G11890	AT1G12200	AT1G12420	AT1G13000	AT1G13340	AT1G14010	AT1G14020	AT1G14300
AT1G32150	AtbZIP68	8	0	PWM1236	CisBP	M0251_1.01	462	5.07e-07	1.9678e-06	610	AT1G01230	AT1G01260	AT1G01440	AT1G01490	AT1G01650	AT1G01720	AT1G02230	AT1G02660	AT1G02930	AT1G03040	AT1G03060	AT1G03370	AT1G03900	AT1G03905	AT1G04555	AT1G04930	AT1G04980	AT1G05340	AT1G05785	AT1G06160	AT1G06620	AT1G06770	AT1G06780	AT1G06840	AT1G06850	AT1G07150	AT1G07660	AT1G08630	AT1G09080	AT1G09530	AT1G10060	AT1G10070	AT1G10140	AT1G11480	AT1G11670	AT1G11940	AT1G11950	AT1G12420	AT1G13110
AT1G32150	AtbZIP68	8	0	PWM2567	JASPAR	MA0968.1	467	5.07e-07	1.9678e-06	610	AT1G01230	AT1G01260	AT1G01440	AT1G01490	AT1G01650	AT1G01720	AT1G02230	AT1G02660	AT1G02930	AT1G03040	AT1G03060	AT1G03370	AT1G03900	AT1G03905	AT1G04555	AT1G04930	AT1G04980	AT1G05340	AT1G05785	AT1G06160	AT1G06620	AT1G06770	AT1G06780	AT1G06840	AT1G06850	AT1G07150	AT1G07650	AT1G07660	AT1G08630	AT1G09080	AT1G09530	AT1G10060	AT1G10070	AT1G10140	AT1G11480	AT1G11670	AT1G11940	AT1G11950	AT1G12420
AT5G11260	HY5	112	3	PWM698	AthaMAP	T10638	333	8.07e-10	4.36e-09	634	AT1G01230	AT1G01260	AT1G01440	AT1G01490	AT1G02230	AT1G02360	AT1G02500	AT1G02660	AT1G02850	AT1G02860	AT1G02930	AT1G03040	AT1G03060	AT1G03370	AT1G03430	AT1G04555	AT1G05340	AT1G05785	AT1G06160	AT1G06180	AT1G06620	AT1G06770	AT1G06780	AT1G06840	AT1G06850	AT1G07135	AT1G07150	AT1G07220	AT1G07620	AT1G08450	AT1G08630	AT1G10060	AT1G10070	AT1G11330	AT1G11670	AT1G11940	AT1G11950	AT1G12420	AT1G13000
AT5G11260	HY5	112	3	PWM2151	JASPAR	MA0551.1	411	1.13e-07	5.01e-07	616	AT1G01230	AT1G01720	AT1G02230	AT1G02660	AT1G02860	AT1G03040	AT1G03060	AT1G03370	AT1G03430	AT1G04010	AT1G04555	AT1G04930	AT1G05340	AT1G05350	AT1G06160	AT1G06180	AT1G06620	AT1G06770	AT1G06780	AT1G08630	AT1G09080	AT1G09480	AT1G10590	AT1G10865	AT1G11330	AT1G12420	AT1G13000	AT1G14010	AT1G14020	AT1G14170	AT1G14300	AT1G14360	AT1G15170	AT1G16300	AT1G16540	AT1G16560	AT1G16640	AT1G17060	AT1G17230
AT5G11260	HY5	112	3	PWM223	AthaMAP	T10638	489	1.04174e-06	3.82752e-06	607	AT1G01720	AT1G02660	AT1G02990	AT1G03040	AT1G03220	AT1G03370	AT1G03430	AT1G05340	AT1G05350	AT1G05890	AT1G06180	AT1G06620	AT1G06770	AT1G06780	AT1G06840	AT1G06850	AT1G07150	AT1G07650	AT1G08290	AT1G08300	AT1G08630	AT1G08930	AT1G09070	AT1G09932	AT1G10060	AT1G10070	AT1G10140	AT1G10430	AT1G10630	AT1G10865	AT1G11670	AT1G12200	AT1G12420	AT1G13000	AT1G13110	AT1G13210	AT1G13390	AT1G14170	AT1G14730
AT5G11260	HY5	112	3	PWM623	AthaMAP	T10638	757	0.000199706	0.000479347	582	AT1G01230	AT1G01720	AT1G02220	AT1G02500	AT1G02660	AT1G02850	AT1G02880	AT1G02890	AT1G02990	AT1G03040	AT1G03060	AT1G03370	AT1G03430	AT1G04555	AT1G05350	AT1G05785	AT1G05805	AT1G06180	AT1G06770	AT1G06780	AT1G07135	AT1G09080	AT1G09480	AT1G10700	AT1G11330	AT1G12420	AT1G13110	AT1G14010	AT1G14020	AT1G14300	AT1G14780	AT1G15130	AT1G15170	AT1G16300	AT1G16540	AT1G16560	AT1G16640	AT1G17590	AT1G17890
AT5G11260	HY5	112	3	PWM147	AthaMAP	T10638	824	0.000578121	0.00126103	576	AT1G01650	AT1G02090	AT1G02220	AT1G02230	AT1G02360	AT1G02450	AT1G02460	AT1G02920	AT1G03850	AT1G04200	AT1G04300	AT1G05380	AT1G05710	AT1G06050	AT1G06770	AT1G06840	AT1G06850	AT1G07030	AT1G07350	AT1G07990	AT1G08900	AT1G08920	AT1G09932	AT1G09940	AT1G09950	AT1G10700	AT1G10990	AT1G11260	AT1G11580	AT1G11940	AT1G11950	AT1G12200	AT1G12210	AT1G13180	AT1G14020	AT1G14040	AT1G14330	AT1G14640	AT1G15350
AT5G11260	HY5	112	3	PWM86	AthaMAP	T10638	851	0.00068503	0.00147273	575	AT1G01180	AT1G01350	AT1G01550	AT1G01560	AT1G02090	AT1G02230	AT1G02400	AT1G03060	AT1G03850	AT1G03905	AT1G04010	AT1G05380	AT1G05805	AT1G06160	AT1G06770	AT1G06780	AT1G07000	AT1G07310	AT1G07350	AT1G07650	AT1G08900	AT1G08920	AT1G09932	AT1G09940	AT1G09950	AT1G10050	AT1G10060	AT1G10290	AT1G10417	AT1G10700	AT1G10990	AT1G11080	AT1G11580	AT1G11940	AT1G11950	AT1G12200	AT1G12320	AT1G12420	AT1G13210
AT5G11260	HY5	112	3	PWM336	AthaMAP	T10638	976	0.00211639	0.00392419	568	AT1G01440	AT1G01490	AT1G01550	AT1G02100	AT1G02230	AT1G02360	AT1G02500	AT1G02660	AT1G02850	AT1G02860	AT1G02890	AT1G02990	AT1G03040	AT1G03060	AT1G03220	AT1G03230	AT1G03250	AT1G03370	AT1G03430	AT1G03905	AT1G05020	AT1G05785	AT1G06180	AT1G06620	AT1G07090	AT1G07150	AT1G08630	AT1G09080	AT1G10060	AT1G10070	AT1G10865	AT1G11080	AT1G11260	AT1G11330	AT1G11670	AT1G12420	AT1G13110	AT1G13360	AT1G14300
AT5G11260	HY5	112	3	PWM663	AthaMAP	T10638	1071	0.00589092	0.00996456	561	AT1G01340	AT1G01680	AT1G01720	AT1G02660	AT1G02880	AT1G02890	AT1G02990	AT1G03040	AT1G03080	AT1G03290	AT1G03850	AT1G03900	AT1G03905	AT1G04260	AT1G04990	AT1G05000	AT1G05785	AT1G05805	AT1G06180	AT1G06870	AT1G07650	AT1G07810	AT1G09645	AT1G09980	AT1G10060	AT1G10070	AT1G10140	AT1G11330	AT1G11340	AT1G11580	AT1G11670	AT1G11890	AT1G12420	AT1G13110	AT1G14170	AT1G14300	AT1G14640	AT1G14730	AT1G14830
AT5G11260	HY5	112	3	PWM419	AthaMAP	T10638	1130	0.0100922	0.0161134	557	AT1G01260	AT1G01650	AT1G02230	AT1G02360	AT1G02410	AT1G02450	AT1G02990	AT1G03220	AT1G03250	AT1G03730	AT1G03740	AT1G03850	AT1G04010	AT1G04300	AT1G04440	AT1G04555	AT1G05000	AT1G05380	AT1G05710	AT1G05805	AT1G06840	AT1G06850	AT1G07520	AT1G07530	AT1G07630	AT1G07650	AT1G07990	AT1G08900	AT1G08920	AT1G09932	AT1G09970	AT1G11260	AT1G11340	AT1G12200	AT1G12210	AT1G13470	AT1G13630	AT1G13670	AT1G14170
AT5G11260	HY5	112	3	PWM800	AthaMAP	T10638	1133	0.0100922	0.0161134	557	AT1G01680	AT1G02120	AT1G02230	AT1G02360	AT1G02400	AT1G03080	AT1G03850	AT1G04100	AT1G04280	AT1G04300	AT1G04310	AT1G04555	AT1G05710	AT1G05805	AT1G06160	AT1G06515	AT1G06770	AT1G06780	AT1G06840	AT1G06850	AT1G07220	AT1G07630	AT1G07650	AT1G08920	AT1G09794	AT1G09920	AT1G09950	AT1G10290	AT1G10590	AT1G11100	AT1G11260	AT1G12640	AT1G13180	AT1G13190	AT1G13360	AT1G13990	AT1G14010	AT1G14170	AT1G14200
AT5G11260	HY5	112	3	PWM377	AthaMAP	T10638	1175	0.0167167	0.0256179	553	AT1G01340	AT1G02450	AT1G02660	AT1G03060	AT1G03220	AT1G03850	AT1G05340	AT1G05350	AT1G06160	AT1G07570	AT1G07890	AT1G08500	AT1G08930	AT1G09575	AT1G09645	AT1G09932	AT1G09950	AT1G10430	AT1G10865	AT1G11080	AT1G11200	AT1G11260	AT1G11670	AT1G11890	AT1G12200	AT1G12790	AT1G13180	AT1G13190	AT1G13470	AT1G14170	AT1G14670	AT1G15350	AT1G15530	AT1G15670	AT1G15880	AT1G16180	AT1G16300	AT1G17330	AT1G17340
AT1G01260	JAM2	1	1	PWM897	CisBP	M0149_1.01	334	8.07e-10	4.36e-09	634	AT1G01230	AT1G01260	AT1G01490	AT1G01650	AT1G01720	AT1G02220	AT1G02230	AT1G02400	AT1G02660	AT1G02890	AT1G02930	AT1G02990	AT1G03040	AT1G03060	AT1G03370	AT1G04555	AT1G05785	AT1G05805	AT1G05890	AT1G06160	AT1G06180	AT1G06210	AT1G06620	AT1G06770	AT1G06780	AT1G06840	AT1G06850	AT1G07090	AT1G07150	AT1G07660	AT1G08290	AT1G08300	AT1G08630	AT1G09530	AT1G09794	AT1G09950	AT1G10140	AT1G10430	AT1G10865
AT1G01260	JAM2	1	1	PWM2557	JASPAR	MA0958.1	501	1.31873e-06	4.74795e-06	606	AT1G01230	AT1G01260	AT1G01490	AT1G01650	AT1G01680	AT1G01720	AT1G02120	AT1G02220	AT1G02660	AT1G02890	AT1G03370	AT1G04555	AT1G04930	AT1G04990	AT1G05805	AT1G06160	AT1G06210	AT1G06620	AT1G06840	AT1G06850	AT1G07090	AT1G07660	AT1G08290	AT1G08300	AT1G08845	AT1G09530	AT1G09950	AT1G10590	AT1G10865	AT1G14010	AT1G14020	AT1G14170	AT1G14730	AT1G15030	AT1G15350	AT1G16180	AT1G16300	AT1G16540	AT1G17590
AT5G57150	AT5G57150	8	na	PWM898	CisBP	M0149_1.01	335	8.07e-10	4.36e-09	634	AT1G01230	AT1G01260	AT1G01490	AT1G01650	AT1G01720	AT1G02220	AT1G02230	AT1G02400	AT1G02660	AT1G02890	AT1G02930	AT1G02990	AT1G03040	AT1G03060	AT1G03370	AT1G04555	AT1G05785	AT1G05805	AT1G05890	AT1G06160	AT1G06180	AT1G06210	AT1G06620	AT1G06770	AT1G06780	AT1G06840	AT1G06850	AT1G07090	AT1G07150	AT1G07660	AT1G08290	AT1G08300	AT1G08630	AT1G09530	AT1G09794	AT1G09950	AT1G10140	AT1G10430	AT1G10865
AT4G36930	SPT	168	1	PWM1293	CisBP	M0161_1.01	336	1.08e-09	5.77e-09	633	AT1G01230	AT1G01260	AT1G01490	AT1G01650	AT1G01720	AT1G01820	AT1G02000	AT1G02230	AT1G02660	AT1G02930	AT1G02990	AT1G03040	AT1G03060	AT1G03370	AT1G03730	AT1G03740	AT1G03900	AT1G03905	AT1G04555	AT1G05785	AT1G05805	AT1G05890	AT1G06160	AT1G06180	AT1G06210	AT1G06620	AT1G06840	AT1G06850	AT1G07150	AT1G07660	AT1G08630	AT1G09070	AT1G09932	AT1G09970	AT1G10430	AT1G10865	AT1G11480	AT1G11890	AT1G11940
AT4G36930	SPT	168	1	PWM2657	JASPAR	MA1061.1	345	1.45e-09	7.62e-09	632	AT1G01230	AT1G01260	AT1G01490	AT1G01650	AT1G01720	AT1G01820	AT1G02000	AT1G02230	AT1G02660	AT1G02930	AT1G02990	AT1G03040	AT1G03060	AT1G03370	AT1G03730	AT1G03740	AT1G03900	AT1G03905	AT1G04555	AT1G05785	AT1G05805	AT1G05890	AT1G06160	AT1G06180	AT1G06210	AT1G06620	AT1G06840	AT1G06850	AT1G07150	AT1G07660	AT1G08630	AT1G09070	AT1G09932	AT1G09970	AT1G10430	AT1G10865	AT1G11480	AT1G11890	AT1G11940
AT2G35700	ATERF38	6	0	PWM1443	CisBP	M0026_1.01	337	1.08e-09	5.77e-09	633	AT1G01350	AT1G01650	AT1G02000	AT1G02220	AT1G02410	AT1G02450	AT1G02460	AT1G02890	AT1G03850	AT1G03905	AT1G04200	AT1G04990	AT1G05380	AT1G05785	AT1G06840	AT1G06850	AT1G07030	AT1G07260	AT1G07650	AT1G08770	AT1G08920	AT1G08930	AT1G09950	AT1G10410	AT1G10700	AT1G10865	AT1G11260	AT1G11580	AT1G13390	AT1G14670	AT1G14780	AT1G15110	AT1G15400	AT1G15530	AT1G16510	AT1G16540	AT1G16840	AT1G17060	AT1G17070
AT2G35700	ATERF38	6	0	PWM2822	DAP-seq	ERF38_col	1022	0.00332406	0.00588937	565	AT1G01350	AT1G01440	AT1G01550	AT1G02230	AT1G02410	AT1G02890	AT1G03370	AT1G03850	AT1G03905	AT1G04200	AT1G04555	AT1G04990	AT1G05180	AT1G06160	AT1G07020	AT1G07030	AT1G07650	AT1G08050	AT1G08845	AT1G09920	AT1G09950	AT1G11580	AT1G12760	AT1G13000	AT1G13390	AT1G13460	AT1G14300	AT1G14670	AT1G14830	AT1G15110	AT1G15170	AT1G16500	AT1G16540	AT1G16640	AT1G16840	AT1G17270	AT1G17340	AT1G17730	AT1G18500
AT1G71130	AtERF070	28	5	PWM1500	CisBP	M0007_1.01	338	1.08e-09	5.77e-09	633	AT1G01180	AT1G01340	AT1G01350	AT1G01650	AT1G02100	AT1G02220	AT1G02410	AT1G02450	AT1G02890	AT1G02930	AT1G03850	AT1G04300	AT1G04310	AT1G04990	AT1G05000	AT1G05380	AT1G06160	AT1G06870	AT1G07000	AT1G07135	AT1G07220	AT1G07260	AT1G07520	AT1G07650	AT1G08800	AT1G08930	AT1G09080	AT1G09815	AT1G09970	AT1G10585	AT1G10700	AT1G13110	AT1G13195	AT1G13390	AT1G13630	AT1G14040	AT1G14370	AT1G14640	AT1G14730
AT4G16750	At4g16750	33	0	PWM2593	JASPAR	MA0995.1	339	1.08e-09	5.77e-09	633	AT1G01350	AT1G01650	AT1G02000	AT1G02220	AT1G02410	AT1G02450	AT1G02460	AT1G02890	AT1G03850	AT1G03905	AT1G04200	AT1G04930	AT1G04990	AT1G05380	AT1G05785	AT1G06840	AT1G06850	AT1G07030	AT1G07260	AT1G07650	AT1G08770	AT1G08920	AT1G08930	AT1G09950	AT1G10410	AT1G10700	AT1G10865	AT1G11260	AT1G11580	AT1G13390	AT1G14670	AT1G14780	AT1G15110	AT1G15530	AT1G16510	AT1G16540	AT1G16840	AT1G17060	AT1G17070
AT4G16750	At4g16750	33	0	PWM1444	CisBP	M0026_1.01	342	1.45e-09	7.62e-09	632	AT1G01350	AT1G01650	AT1G02000	AT1G02220	AT1G02410	AT1G02450	AT1G02460	AT1G02890	AT1G03850	AT1G03905	AT1G04200	AT1G04990	AT1G05380	AT1G05785	AT1G06840	AT1G06850	AT1G07030	AT1G07260	AT1G07650	AT1G08770	AT1G08920	AT1G08930	AT1G09950	AT1G10410	AT1G10700	AT1G10865	AT1G11260	AT1G11580	AT1G13390	AT1G14670	AT1G14780	AT1G15110	AT1G15400	AT1G15530	AT1G16510	AT1G16540	AT1G16840	AT1G17060	AT1G17070
AT4G16750	At4g16750	33	0	PWM2764	DAP-seq	AT4G16750_col	632	2.86273e-05	8.18641e-05	592	AT1G01350	AT1G01440	AT1G01550	AT1G02220	AT1G02230	AT1G02410	AT1G02890	AT1G03370	AT1G03650	AT1G03905	AT1G04200	AT1G04930	AT1G04990	AT1G05135	AT1G05180	AT1G05350	AT1G06160	AT1G06210	AT1G06840	AT1G06850	AT1G07030	AT1G07650	AT1G08050	AT1G08845	AT1G08920	AT1G09920	AT1G09950	AT1G10410	AT1G12790	AT1G13000	AT1G13390	AT1G13460	AT1G14060	AT1G14300	AT1G14670	AT1G14830	AT1G15110	AT1G15400	AT1G16500
AT5G67110	ALC	2	na	PWM1294	CisBP	M0161_1.01	340	1.45e-09	7.62e-09	632	AT1G01230	AT1G01260	AT1G01490	AT1G01650	AT1G01720	AT1G01820	AT1G02000	AT1G02230	AT1G02660	AT1G02930	AT1G02990	AT1G03040	AT1G03060	AT1G03370	AT1G03730	AT1G03740	AT1G03900	AT1G03905	AT1G04555	AT1G05785	AT1G05805	AT1G05890	AT1G06160	AT1G06180	AT1G06210	AT1G06620	AT1G06840	AT1G06850	AT1G07150	AT1G07660	AT1G08630	AT1G09070	AT1G09932	AT1G09970	AT1G10430	AT1G10865	AT1G11480	AT1G11890	AT1G11940
AT5G28770	AtbZIP63	74	na	PWM1427	CisBP	M0268_1.01	341	1.45e-09	7.62e-09	632	AT1G01180	AT1G01230	AT1G01490	AT1G01550	AT1G01650	AT1G01720	AT1G02400	AT1G02660	AT1G02930	AT1G02990	AT1G03040	AT1G03060	AT1G03260	AT1G03290	AT1G03900	AT1G03905	AT1G04555	AT1G04980	AT1G04990	AT1G05000	AT1G05785	AT1G05805	AT1G05890	AT1G06160	AT1G06180	AT1G06620	AT1G06840	AT1G06850	AT1G07020	AT1G07030	AT1G07150	AT1G07660	AT1G09932	AT1G09970	AT1G10060	AT1G10070	AT1G10865	AT1G11080	AT1G11480
AT5G52020	AT5G52020	71	1	PWM1445	CisBP	M0026_1.01	343	1.45e-09	7.62e-09	632	AT1G01350	AT1G01650	AT1G02000	AT1G02220	AT1G02410	AT1G02450	AT1G02460	AT1G02890	AT1G03850	AT1G03905	AT1G04200	AT1G04990	AT1G05380	AT1G05785	AT1G06840	AT1G06850	AT1G07030	AT1G07260	AT1G07650	AT1G08770	AT1G08920	AT1G09950	AT1G10410	AT1G10700	AT1G10865	AT1G11260	AT1G11580	AT1G13390	AT1G14670	AT1G14780	AT1G15110	AT1G15400	AT1G15530	AT1G16510	AT1G16540	AT1G16840	AT1G17060	AT1G17070	AT1G17270
AT1G22985	CRF7	93	0	PWM1499	CisBP	M0007_1.01	344	1.45e-09	7.62e-09	632	AT1G01180	AT1G01340	AT1G01350	AT1G01650	AT1G02100	AT1G02220	AT1G02410	AT1G02450	AT1G02890	AT1G02930	AT1G03850	AT1G04300	AT1G04310	AT1G04990	AT1G05000	AT1G05380	AT1G06160	AT1G06870	AT1G07000	AT1G07135	AT1G07220	AT1G07260	AT1G07520	AT1G07650	AT1G08800	AT1G08930	AT1G09080	AT1G09815	AT1G09970	AT1G10585	AT1G10700	AT1G13110	AT1G13195	AT1G13390	AT1G13630	AT1G14040	AT1G14370	AT1G14640	AT1G14730
AT1G22985	CRF7	93	0	PWM2595	JASPAR	MA0997.1	360	5.99e-09	2.99e-08	627	AT1G01180	AT1G01340	AT1G01350	AT1G01650	AT1G02100	AT1G02220	AT1G02410	AT1G02450	AT1G02890	AT1G02930	AT1G03850	AT1G04300	AT1G04310	AT1G04990	AT1G05000	AT1G05380	AT1G06160	AT1G06870	AT1G07000	AT1G07135	AT1G07220	AT1G07260	AT1G07520	AT1G07650	AT1G08800	AT1G08930	AT1G09080	AT1G09815	AT1G09970	AT1G10585	AT1G10700	AT1G13110	AT1G13195	AT1G13390	AT1G13630	AT1G14040	AT1G14370	AT1G14640	AT1G14730
AT5G19790	RAP211	80	na	PWM2851	DAP-seq	RAP211_col	348	1.45e-09	7.62e-09	632	AT1G01180	AT1G01350	AT1G01650	AT1G02230	AT1G02410	AT1G02890	AT1G03060	AT1G03650	AT1G03760	AT1G04300	AT1G04310	AT1G04930	AT1G05135	AT1G05380	AT1G05785	AT1G06160	AT1G06210	AT1G06840	AT1G06850	AT1G06870	AT1G07030	AT1G07260	AT1G07650	AT1G07810	AT1G08290	AT1G08300	AT1G08450	AT1G08845	AT1G09575	AT1G09970	AT1G10290	AT1G10585	AT1G10700	AT1G11050	AT1G11200	AT1G11480	AT1G11670	AT1G12790	AT1G13110
AT1G35460	bHLH80	5	na	PWM2894	DAP-seq	BHLH80_col	349	1.45e-09	7.62e-09	632	AT1G01350	AT1G01440	AT1G01490	AT1G02170	AT1G02450	AT1G03040	AT1G03220	AT1G03760	AT1G04300	AT1G06160	AT1G06180	AT1G06520	AT1G06620	AT1G07090	AT1G07620	AT1G08315	AT1G08920	AT1G08930	AT1G08940	AT1G09630	AT1G09940	AT1G09970	AT1G10410	AT1G10585	AT1G11905	AT1G12760	AT1G13110	AT1G13210	AT1G13390	AT1G15350	AT1G15780	AT1G16130	AT1G16240	AT1G16540	AT1G17145	AT1G17147	AT1G17230	AT1G17745	AT1G18020
AT1G35460	bHLH80	5	na	PWM1528	CisBP	M0226_1.01	562	6.47311e-06	2.07255e-05	599	AT1G01350	AT1G01440	AT1G02170	AT1G02390	AT1G02450	AT1G02500	AT1G02660	AT1G02850	AT1G02860	AT1G03220	AT1G03260	AT1G03905	AT1G06180	AT1G06520	AT1G06620	AT1G06770	AT1G06780	AT1G07090	AT1G07620	AT1G08315	AT1G09530	AT1G09645	AT1G09740	AT1G09940	AT1G09950	AT1G09970	AT1G10340	AT1G10585	AT1G11260	AT1G11330	AT1G11580	AT1G11905	AT1G12200	AT1G12320	AT1G12790	AT1G13210	AT1G13390	AT1G13670	AT1G14040
AT2G38530	cdf3	79	na	PWM2985	DAP-seq	CDF3_col	350	1.45e-09	7.62e-09	632	AT1G01940	AT1G02170	AT1G02270	AT1G02450	AT1G02500	AT1G03040	AT1G03060	AT1G03760	AT1G03770	AT1G04990	AT1G05000	AT1G05010	AT1G05785	AT1G06050	AT1G06840	AT1G06850	AT1G07880	AT1G08290	AT1G08420	AT1G09575	AT1G09645	AT1G09932	AT1G09970	AT1G09980	AT1G10290	AT1G11260	AT1G11580	AT1G11670	AT1G13195	AT1G13360	AT1G13960	AT1G14010	AT1G14020	AT1G14200	AT1G14330	AT1G14510	AT1G14640	AT1G14870	AT1G15520
AT1G48610	AT1G48610	0	na	PWM942	CisBP	M0142_1.01	351	1.45e-09	7.62e-09	632	AT1G01180	AT1G01260	AT1G01490	AT1G02220	AT1G02270	AT1G02990	AT1G03060	AT1G03760	AT1G03770	AT1G04300	AT1G04490	AT1G04930	AT1G04960	AT1G05000	AT1G05010	AT1G05960	AT1G07350	AT1G08900	AT1G08930	AT1G09070	AT1G09270	AT1G09920	AT1G09940	AT1G09970	AT1G10410	AT1G10700	AT1G11080	AT1G11260	AT1G11480	AT1G11580	AT1G12420	AT1G12790	AT1G13360	AT1G13960	AT1G14010	AT1G14020	AT1G14330	AT1G14510	AT1G14780
AT5G47230	ATERF5	68	2	PWM943	CisBP	M0039_1.01	352	1.45e-09	7.62e-09	632	AT1G01350	AT1G01650	AT1G01940	AT1G02220	AT1G02410	AT1G02450	AT1G02460	AT1G02890	AT1G02930	AT1G03060	AT1G03850	AT1G04300	AT1G04310	AT1G05380	AT1G06160	AT1G07135	AT1G07220	AT1G07260	AT1G07520	AT1G07650	AT1G07810	AT1G08800	AT1G08900	AT1G08920	AT1G08930	AT1G09080	AT1G09480	AT1G09970	AT1G10585	AT1G11580	AT1G13110	AT1G13390	AT1G14040	AT1G14170	AT1G14780	AT1G15110	AT1G15400	AT1G15530	AT1G15900
AT5G47230	ATERF5	68	2	PWM2828	DAP-seq	ERF5_col	369	1.04e-08	5.07e-08	625	AT1G01440	AT1G01650	AT1G01940	AT1G02100	AT1G02170	AT1G02220	AT1G02230	AT1G02860	AT1G02890	AT1G02920	AT1G02930	AT1G03040	AT1G03060	AT1G03250	AT1G03650	AT1G03850	AT1G03905	AT1G04300	AT1G04310	AT1G04930	AT1G05135	AT1G05380	AT1G06160	AT1G06180	AT1G06210	AT1G06840	AT1G06850	AT1G06870	AT1G07020	AT1G07030	AT1G07260	AT1G07650	AT1G07990	AT1G08845	AT1G09815	AT1G10140	AT1G10430	AT1G10585	AT1G11480
AT5G47230	ATERF5	68	2	PWM524	AthaMAP	T04637	1088	0.006761	0.0112977	560	AT1G01180	AT1G01650	AT1G01720	AT1G01820	AT1G02360	AT1G02460	AT1G03220	AT1G03290	AT1G03730	AT1G03740	AT1G04300	AT1G05000	AT1G05960	AT1G06160	AT1G06840	AT1G07260	AT1G07620	AT1G07650	AT1G08450	AT1G09330	AT1G10290	AT1G10990	AT1G11050	AT1G11260	AT1G11310	AT1G11330	AT1G13990	AT1G14000	AT1G14040	AT1G14060	AT1G14300	AT1G14360	AT1G15125	AT1G15170	AT1G15430	AT1G15780	AT1G15790	AT1G15880	AT1G15920
AT1G77200	AT1G77200	0	na	PWM1442	CisBP	M0026_1.01	353	1.93e-09	9.8e-09	631	AT1G01350	AT1G01650	AT1G02000	AT1G02220	AT1G02410	AT1G02450	AT1G02460	AT1G02890	AT1G03850	AT1G03905	AT1G04200	AT1G04990	AT1G05380	AT1G05785	AT1G06840	AT1G06850	AT1G07030	AT1G07260	AT1G07650	AT1G08770	AT1G08920	AT1G08930	AT1G09950	AT1G10410	AT1G10700	AT1G10865	AT1G11260	AT1G11580	AT1G13390	AT1G14670	AT1G14780	AT1G15110	AT1G15400	AT1G15530	AT1G16510	AT1G16540	AT1G16840	AT1G17060	AT1G17070
AT1G77200	AT1G77200	0	na	PWM1568	PBM		983	0.00246535	0.0045198	567	AT1G01650	AT1G02220	AT1G02410	AT1G02450	AT1G03370	AT1G03430	AT1G03730	AT1G03740	AT1G03850	AT1G04010	AT1G04200	AT1G04555	AT1G04990	AT1G05180	AT1G05380	AT1G06520	AT1G07030	AT1G07650	AT1G08050	AT1G08770	AT1G08920	AT1G09920	AT1G09950	AT1G10290	AT1G10410	AT1G11580	AT1G11950	AT1G12640	AT1G13000	AT1G13390	AT1G14670	AT1G14780	AT1G14830	AT1G15110	AT1G16540	AT1G16840	AT1G17270	AT1G17340	AT1G18560
AT1G77200	AT1G77200	0	na	PWM2752	DAP-seq	AT1G77200_col	1077	0.006761	0.0112977	560	AT1G01650	AT1G02170	AT1G02220	AT1G02410	AT1G02450	AT1G03370	AT1G03430	AT1G03730	AT1G03740	AT1G03850	AT1G04200	AT1G04555	AT1G05180	AT1G05380	AT1G07030	AT1G07650	AT1G08050	AT1G08920	AT1G09430	AT1G09920	AT1G09950	AT1G10290	AT1G10410	AT1G11580	AT1G11950	AT1G12640	AT1G13000	AT1G13390	AT1G14670	AT1G14780	AT1G15800	AT1G16540	AT1G16840	AT1G17060	AT1G17070	AT1G17270	AT1G17340	AT1G17745	AT1G19180
AT2G43000	ANAC042	384	na	PWM3362	DAP-seq	ANAC042_col	355	2.57e-09	1.3e-08	630	AT1G01550	AT1G02220	AT1G02360	AT1G02390	AT1G02410	AT1G02450	AT1G03060	AT1G03080	AT1G03760	AT1G03850	AT1G03900	AT1G03905	AT1G04200	AT1G04990	AT1G05000	AT1G05380	AT1G05710	AT1G05805	AT1G06160	AT1G06840	AT1G06850	AT1G07020	AT1G07030	AT1G07390	AT1G07570	AT1G08420	AT1G09815	AT1G10040	AT1G10050	AT1G10060	AT1G10070	AT1G10700	AT1G11260	AT1G11480	AT1G13195	AT1G13670	AT1G13990	AT1G14020	AT1G14040
AT2G20180	PIF1	30	1	PWM1238	CisBP	M2215_1.01	356	3.41e-09	1.72e-08	629	AT1G01230	AT1G01260	AT1G01490	AT1G01650	AT1G01720	AT1G02230	AT1G02660	AT1G02930	AT1G02990	AT1G03040	AT1G03060	AT1G03370	AT1G03730	AT1G03740	AT1G04555	AT1G05350	AT1G05380	AT1G05785	AT1G05805	AT1G06180	AT1G06210	AT1G06620	AT1G06840	AT1G06850	AT1G07660	AT1G08290	AT1G08300	AT1G08630	AT1G09080	AT1G09530	AT1G09970	AT1G10590	AT1G10865	AT1G11480	AT1G12420	AT1G14010	AT1G14020	AT1G14040	AT1G14300
AT2G20180	PIF1	30	1	PWM1082	CisBP	M0155_1.01	358	4.52e-09	2.27e-08	628	AT1G01230	AT1G01260	AT1G01490	AT1G01650	AT1G01720	AT1G02230	AT1G02660	AT1G02930	AT1G02990	AT1G03040	AT1G03060	AT1G03370	AT1G03730	AT1G03740	AT1G04555	AT1G05350	AT1G05380	AT1G05785	AT1G05805	AT1G06180	AT1G06210	AT1G06620	AT1G06840	AT1G06850	AT1G07660	AT1G08290	AT1G08300	AT1G08630	AT1G09080	AT1G09530	AT1G09970	AT1G10590	AT1G10865	AT1G11480	AT1G12420	AT1G14010	AT1G14020	AT1G14040	AT1G14300
AT2G20180	PIF1	30	1	PWM2152	JASPAR	MA0552.1	363	7.9e-09	3.9e-08	626	AT1G01230	AT1G01260	AT1G01490	AT1G01650	AT1G01720	AT1G02230	AT1G02660	AT1G02930	AT1G02990	AT1G03040	AT1G03060	AT1G03370	AT1G03730	AT1G03740	AT1G04555	AT1G05350	AT1G05380	AT1G05785	AT1G05805	AT1G06180	AT1G06210	AT1G06620	AT1G06840	AT1G06850	AT1G07660	AT1G08290	AT1G08300	AT1G08630	AT1G09080	AT1G09530	AT1G09970	AT1G10590	AT1G10865	AT1G11480	AT1G12420	AT1G14010	AT1G14020	AT1G14040	AT1G14300
AT5G38860	BIM3	0	na	PWM2565	JASPAR	MA0966.1	359	5.99e-09	2.99e-08	627	AT1G01230	AT1G01260	AT1G01490	AT1G01650	AT1G01720	AT1G02000	AT1G02230	AT1G02660	AT1G02990	AT1G03040	AT1G03060	AT1G03730	AT1G03740	AT1G04555	AT1G05350	AT1G05785	AT1G05805	AT1G05890	AT1G06160	AT1G06180	AT1G06210	AT1G06620	AT1G06840	AT1G06850	AT1G07090	AT1G07150	AT1G07660	AT1G08290	AT1G08450	AT1G08630	AT1G09080	AT1G09530	AT1G09970	AT1G11480	AT1G11940	AT1G11950	AT1G12420	AT1G13340	AT1G13360
AT5G38860	BIM3	0	na	PWM1277	CisBP	M0163_1.01	407	1.13e-07	5.01e-07	616	AT1G01230	AT1G01260	AT1G01490	AT1G01650	AT1G01720	AT1G02000	AT1G02230	AT1G02660	AT1G02990	AT1G03040	AT1G03060	AT1G03730	AT1G03740	AT1G04555	AT1G05350	AT1G05785	AT1G05805	AT1G05890	AT1G06160	AT1G06180	AT1G06210	AT1G06620	AT1G06840	AT1G06850	AT1G07090	AT1G07150	AT1G07660	AT1G08290	AT1G08630	AT1G09080	AT1G09530	AT1G09970	AT1G11480	AT1G11940	AT1G11950	AT1G12420	AT1G13340	AT1G13360	AT1G13670
AT5G38860	BIM3	0	na	PWM2900	DAP-seq	BIM3_col	587	1.0005e-05	3.0876e-05	597	AT1G01230	AT1G01260	AT1G01490	AT1G01650	AT1G02660	AT1G02990	AT1G03040	AT1G03060	AT1G03730	AT1G03740	AT1G04555	AT1G04750	AT1G04780	AT1G05350	AT1G05380	AT1G05785	AT1G05805	AT1G05890	AT1G06180	AT1G06210	AT1G06620	AT1G06840	AT1G06850	AT1G07090	AT1G07220	AT1G07660	AT1G07990	AT1G08450	AT1G08630	AT1G09070	AT1G09080	AT1G09330	AT1G09480	AT1G09530	AT1G09970	AT1G10590	AT1G10865	AT1G11670	AT1G12420
AT5G61270	PIF7	56	na	PWM2901	DAP-seq	PIF7_col	361	5.99e-09	2.99e-08	627	AT1G01230	AT1G01260	AT1G01490	AT1G01650	AT1G01720	AT1G02000	AT1G02100	AT1G02230	AT1G02660	AT1G02860	AT1G02930	AT1G02990	AT1G03040	AT1G03060	AT1G03370	AT1G03730	AT1G03740	AT1G04555	AT1G05785	AT1G06160	AT1G06180	AT1G06620	AT1G06770	AT1G06780	AT1G06840	AT1G06850	AT1G07150	AT1G07660	AT1G08450	AT1G08630	AT1G09480	AT1G09932	AT1G09970	AT1G10060	AT1G10070	AT1G11480	AT1G11670	AT1G12420	AT1G13110
AT5G61270	PIF7	56	na	PWM1002	CisBP	M0157_1.01	705	0.000114038	0.000290027	585	AT1G01230	AT1G01260	AT1G01490	AT1G01650	AT1G01720	AT1G02220	AT1G02660	AT1G02990	AT1G03040	AT1G03060	AT1G03370	AT1G04555	AT1G05785	AT1G05805	AT1G05890	AT1G06160	AT1G06180	AT1G06210	AT1G06620	AT1G06840	AT1G06850	AT1G07090	AT1G07150	AT1G07660	AT1G08290	AT1G08300	AT1G09530	AT1G09932	AT1G09950	AT1G09970	AT1G10140	AT1G13340	AT1G14010	AT1G14020	AT1G14170	AT1G14730	AT1G15030	AT1G15350	AT1G15780
AT3G15210	ATERF4	217	5	PWM2590	JASPAR	MA0992.1	364	7.9e-09	3.9e-08	626	AT1G01180	AT1G01350	AT1G01650	AT1G01940	AT1G02220	AT1G02230	AT1G02410	AT1G02860	AT1G02890	AT1G02920	AT1G02930	AT1G03060	AT1G03850	AT1G04300	AT1G04310	AT1G04930	AT1G05135	AT1G05380	AT1G05785	AT1G06160	AT1G06840	AT1G06850	AT1G06870	AT1G07220	AT1G07260	AT1G07520	AT1G07650	AT1G08500	AT1G08845	AT1G08930	AT1G09080	AT1G10140	AT1G10585	AT1G10700	AT1G11580	AT1G13110	AT1G13390	AT1G14040	AT1G14060
AT3G15210	ATERF4	217	5	PWM2826	DAP-seq	ERF4_col	577	8.05614e-06	2.52529e-05	598	AT1G01260	AT1G01440	AT1G01650	AT1G02220	AT1G02230	AT1G02410	AT1G02890	AT1G02930	AT1G03060	AT1G03260	AT1G03370	AT1G03650	AT1G03850	AT1G04300	AT1G04310	AT1G04930	AT1G05135	AT1G05380	AT1G06160	AT1G06210	AT1G06840	AT1G06850	AT1G07030	AT1G07260	AT1G07650	AT1G08845	AT1G09080	AT1G10140	AT1G10430	AT1G10585	AT1G11100	AT1G12420	AT1G12790	AT1G13180	AT1G13390	AT1G14060	AT1G14370	AT1G15400	AT1G15920
AT3G15210	ATERF4	217	5	PWM729	AthaMAP	T04636	915	0.000955673	0.00195831	573	AT1G01550	AT1G01650	AT1G02220	AT1G02270	AT1G02400	AT1G02890	AT1G03040	AT1G03290	AT1G03430	AT1G03850	AT1G04930	AT1G04990	AT1G05000	AT1G05010	AT1G05135	AT1G05785	AT1G05960	AT1G06515	AT1G06800	AT1G06870	AT1G07090	AT1G07390	AT1G07810	AT1G07990	AT1G08800	AT1G08900	AT1G09430	AT1G09794	AT1G09970	AT1G11200	AT1G13340	AT1G13670	AT1G13990	AT1G14000	AT1G14010	AT1G14170	AT1G14260	AT1G14870	AT1G15030
AT3G15210	ATERF4	217	5	PWM520	AthaMAP	T04636	1084	0.006761	0.0112977	560	AT1G01180	AT1G01650	AT1G01720	AT1G01820	AT1G02360	AT1G02460	AT1G03220	AT1G03290	AT1G03730	AT1G03740	AT1G04300	AT1G05000	AT1G05960	AT1G06160	AT1G06840	AT1G07260	AT1G07620	AT1G07650	AT1G08450	AT1G09330	AT1G10290	AT1G10990	AT1G11050	AT1G11260	AT1G11310	AT1G11330	AT1G13990	AT1G14000	AT1G14040	AT1G14060	AT1G14300	AT1G14360	AT1G15125	AT1G15170	AT1G15430	AT1G15780	AT1G15790	AT1G15880	AT1G15920
AT4G12670	AT4G12670	0	na	PWM3319	DAP-seq	AT4G12670_col	366	7.9e-09	3.9e-08	626	AT1G01010	AT1G01180	AT1G01230	AT1G01260	AT1G01340	AT1G01350	AT1G01440	AT1G01490	AT1G01550	AT1G01560	AT1G01650	AT1G01680	AT1G01720	AT1G01730	AT1G01820	AT1G01940	AT1G02000	AT1G02090	AT1G02100	AT1G02120	AT1G02170	AT1G02220	AT1G02230	AT1G02270	AT1G02330	AT1G02360	AT1G02390	AT1G02400	AT1G02410	AT1G02450	AT1G02460	AT1G02500	AT1G02660	AT1G02850	AT1G02860	AT1G02880	AT1G02890	AT1G02920	AT1G02930
AT1G24590	DRNL	5	na	PWM1518	CisBP	M0022_1.01	368	1.04e-08	5.07e-08	625	AT1G01180	AT1G01350	AT1G01650	AT1G02220	AT1G02230	AT1G02410	AT1G02860	AT1G02890	AT1G02920	AT1G02930	AT1G03060	AT1G03850	AT1G04300	AT1G04310	AT1G04930	AT1G05135	AT1G05380	AT1G05785	AT1G06160	AT1G06620	AT1G06840	AT1G06850	AT1G06870	AT1G07220	AT1G07260	AT1G07520	AT1G07650	AT1G08500	AT1G08845	AT1G08930	AT1G09080	AT1G10140	AT1G10585	AT1G10700	AT1G11580	AT1G13110	AT1G13390	AT1G14040	AT1G14060
AT5G45300	BAM8	0	na	PWM2875	DAP-seq	BAM8_col	370	1.04e-08	5.07e-08	625	AT1G01230	AT1G01490	AT1G01650	AT1G01680	AT1G01720	AT1G02660	AT1G02990	AT1G03370	AT1G03730	AT1G03740	AT1G03760	AT1G03770	AT1G04555	AT1G04990	AT1G05340	AT1G05350	AT1G06180	AT1G06210	AT1G06620	AT1G07650	AT1G08290	AT1G08300	AT1G08450	AT1G08845	AT1G09080	AT1G10430	AT1G10590	AT1G10865	AT1G12420	AT1G14010	AT1G14020	AT1G14170	AT1G14360	AT1G14740	AT1G16180	AT1G16300	AT1G16540	AT1G17230	AT1G17720
AT3G59060	PIF5	39	162	PWM904	CisBP	M2225_1.01	372	1.04e-08	5.07e-08	625	AT1G01260	AT1G01650	AT1G01820	AT1G02000	AT1G02230	AT1G02400	AT1G02450	AT1G02660	AT1G02850	AT1G02930	AT1G02990	AT1G03040	AT1G03060	AT1G03220	AT1G03230	AT1G05785	AT1G05890	AT1G06160	AT1G06180	AT1G06620	AT1G06770	AT1G06780	AT1G06840	AT1G06850	AT1G07090	AT1G07150	AT1G07660	AT1G08290	AT1G08630	AT1G09080	AT1G09932	AT1G09970	AT1G10140	AT1G11260	AT1G12420	AT1G13000	AT1G13340	AT1G14010	AT1G14020
AT3G59060	PIF5	39	162	PWM2162	JASPAR	MA0562.1	465	5.07e-07	1.9678e-06	610	AT1G01260	AT1G01650	AT1G02000	AT1G02230	AT1G02400	AT1G02450	AT1G02660	AT1G02850	AT1G02930	AT1G02990	AT1G03040	AT1G03060	AT1G03220	AT1G03230	AT1G05785	AT1G05890	AT1G06160	AT1G06180	AT1G06620	AT1G06770	AT1G06780	AT1G06840	AT1G06850	AT1G07090	AT1G07150	AT1G07660	AT1G08290	AT1G08630	AT1G09080	AT1G09530	AT1G09932	AT1G09970	AT1G10140	AT1G11260	AT1G12360	AT1G12420	AT1G13000	AT1G13340	AT1G14010
AT1G51070	bHLH115	3	na	PWM1480	CisBP	M0156_1.01	373	1.37e-08	6.58e-08	624	AT1G01230	AT1G01260	AT1G01490	AT1G01650	AT1G01720	AT1G02220	AT1G02230	AT1G02660	AT1G02890	AT1G03060	AT1G03370	AT1G03730	AT1G03740	AT1G04555	AT1G04930	AT1G05340	AT1G05785	AT1G05805	AT1G05890	AT1G06160	AT1G06210	AT1G06840	AT1G06850	AT1G07660	AT1G08290	AT1G08300	AT1G08450	AT1G09530	AT1G09920	AT1G09950	AT1G10585	AT1G12420	AT1G13360	AT1G14010	AT1G14020	AT1G14040	AT1G14170	AT1G14730	AT1G15030
AT3G24520	AT-HSFC1	61	0	PWM839	PBM		375	1.37e-08	6.58e-08	624	AT1G01550	AT1G02220	AT1G02860	AT1G03040	AT1G03060	AT1G03730	AT1G03740	AT1G03850	AT1G04010	AT1G04300	AT1G04960	AT1G04990	AT1G05890	AT1G06210	AT1G06770	AT1G06850	AT1G07020	AT1G07350	AT1G07520	AT1G07810	AT1G08770	AT1G08845	AT1G08920	AT1G09270	AT1G09630	AT1G10040	AT1G10630	AT1G11100	AT1G11310	AT1G11905	AT1G12360	AT1G13000	AT1G13195	AT1G13210	AT1G13340	AT1G14200	AT1G14370	AT1G14480	AT1G14510
AT3G24520	AT-HSFC1	61	0	PWM132	AGRIS		424	1.88e-07	8.05e-07	614	AT1G01550	AT1G02660	AT1G02860	AT1G02920	AT1G03060	AT1G03730	AT1G03740	AT1G03760	AT1G03770	AT1G03850	AT1G04280	AT1G04780	AT1G05890	AT1G06160	AT1G06770	AT1G07135	AT1G07890	AT1G08290	AT1G08450	AT1G08770	AT1G09645	AT1G09940	AT1G09970	AT1G09980	AT1G10040	AT1G10140	AT1G10630	AT1G11100	AT1G11890	AT1G12290	AT1G12320	AT1G12360	AT1G12420	AT1G13195	AT1G13210	AT1G13990	AT1G14000	AT1G14360	AT1G14510
AT3G24520	AT-HSFC1	61	0	PWM3183	DAP-seq	HSFC1_col	438	2.42e-07	1.00964e-06	613	AT1G01560	AT1G02000	AT1G02410	AT1G02450	AT1G02890	AT1G02920	AT1G03060	AT1G03730	AT1G03740	AT1G04260	AT1G04300	AT1G04750	AT1G04780	AT1G04960	AT1G05000	AT1G05785	AT1G05805	AT1G05890	AT1G07020	AT1G07350	AT1G07520	AT1G07890	AT1G08450	AT1G09270	AT1G09645	AT1G09815	AT1G09940	AT1G09980	AT1G10040	AT1G10290	AT1G11100	AT1G11260	AT1G12290	AT1G12970	AT1G13180	AT1G13195	AT1G14000	AT1G14200	AT1G15110
AT3G24520	AT-HSFC1	61	0	PWM1598	PBM		595	1.23988e-05	3.74261e-05	596	AT1G01720	AT1G02090	AT1G02100	AT1G02220	AT1G02990	AT1G03040	AT1G03250	AT1G04200	AT1G04780	AT1G04930	AT1G05000	AT1G05380	AT1G05785	AT1G05805	AT1G06520	AT1G07128	AT1G07390	AT1G07650	AT1G08300	AT1G08930	AT1G09320	AT1G09940	AT1G10040	AT1G10050	AT1G10140	AT1G11080	AT1G11260	AT1G12200	AT1G13190	AT1G13195	AT1G13340	AT1G13360	AT1G13990	AT1G14040	AT1G14730	AT1G15670	AT1G16540	AT1G17060	AT1G17145
AT4G18450	AT4G18450	88	0	PWM1304	CisBP	M0017_1.01	377	2.35e-08	1.12e-07	622	AT1G01180	AT1G01350	AT1G01490	AT1G01650	AT1G02360	AT1G02450	AT1G02890	AT1G02930	AT1G03850	AT1G04300	AT1G04310	AT1G05380	AT1G05785	AT1G06160	AT1G06840	AT1G06850	AT1G06870	AT1G07260	AT1G07650	AT1G07810	AT1G08290	AT1G08300	AT1G08800	AT1G08900	AT1G08920	AT1G08930	AT1G09080	AT1G09480	AT1G09530	AT1G09575	AT1G10140	AT1G10585	AT1G10700	AT1G11200	AT1G11580	AT1G13110	AT1G13390	AT1G14040	AT1G14060
AT4G18450	AT4G18450	88	0	PWM2766	DAP-seq	AT4G18450_col	531	2.64129e-06	8.98642e-06	603	AT1G01440	AT1G01650	AT1G01940	AT1G02100	AT1G02120	AT1G02230	AT1G02890	AT1G02920	AT1G02930	AT1G03060	AT1G03650	AT1G03730	AT1G03740	AT1G03850	AT1G03905	AT1G04930	AT1G05135	AT1G05380	AT1G05785	AT1G06160	AT1G06210	AT1G06840	AT1G06850	AT1G07020	AT1G07030	AT1G07260	AT1G07650	AT1G08845	AT1G09480	AT1G10700	AT1G11260	AT1G12290	AT1G12790	AT1G13390	AT1G14010	AT1G14020	AT1G14060	AT1G14300	AT1G14370
AT4G24470	GATA25	1	2	PWM3017	DAP-seq	ZIM_col	378	2.35e-08	1.12e-07	622	AT1G01010	AT1G01180	AT1G01230	AT1G01490	AT1G01550	AT1G01720	AT1G01820	AT1G02220	AT1G02270	AT1G02450	AT1G02500	AT1G02880	AT1G02890	AT1G03040	AT1G03250	AT1G03430	AT1G04200	AT1G04440	AT1G04490	AT1G04990	AT1G05000	AT1G05010	AT1G06210	AT1G07020	AT1G07570	AT1G07660	AT1G08290	AT1G08300	AT1G08450	AT1G08930	AT1G09430	AT1G09480	AT1G09740	AT1G10290	AT1G11080	AT1G11260	AT1G11480	AT1G12420	AT1G12640
AT4G24470	GATA25	1	2	PWM1112	CisBP	M0683_1.01	881	0.000955673	0.00195831	573	AT1G01010	AT1G01180	AT1G01230	AT1G01260	AT1G01340	AT1G01350	AT1G01440	AT1G01490	AT1G01550	AT1G01560	AT1G01650	AT1G01680	AT1G01720	AT1G01730	AT1G01820	AT1G01940	AT1G02000	AT1G02090	AT1G02100	AT1G02120	AT1G02170	AT1G02220	AT1G02230	AT1G02270	AT1G02330	AT1G02360	AT1G02390	AT1G02400	AT1G02410	AT1G02450	AT1G02460	AT1G02500	AT1G02660	AT1G02850	AT1G02860	AT1G02880	AT1G02890	AT1G02920	AT1G02930
AT5G13790	AGL15	13	1469	PWM3200	DAP-seq	AGL15_col	379	2.35e-08	1.12e-07	622	AT1G01490	AT1G02230	AT1G02410	AT1G03250	AT1G04300	AT1G04440	AT1G04780	AT1G05000	AT1G05710	AT1G05785	AT1G05805	AT1G05960	AT1G06520	AT1G06870	AT1G07630	AT1G07650	AT1G08420	AT1G08450	AT1G09070	AT1G09430	AT1G09480	AT1G09530	AT1G09560	AT1G09950	AT1G09970	AT1G10040	AT1G10050	AT1G10060	AT1G10290	AT1G10990	AT1G11080	AT1G11200	AT1G11580	AT1G12420	AT1G12760	AT1G12790	AT1G13000	AT1G13990	AT1G14010
AT5G13790	AGL15	13	1469	PWM1467	CisBP	M2211_1.01	405	8.77e-08	3.89e-07	617	AT1G01440	AT1G02100	AT1G02220	AT1G02230	AT1G02410	AT1G03060	AT1G03250	AT1G03850	AT1G04300	AT1G04780	AT1G05710	AT1G05805	AT1G05960	AT1G06180	AT1G06780	AT1G06850	AT1G07520	AT1G08450	AT1G09070	AT1G09480	AT1G09530	AT1G09794	AT1G09970	AT1G10040	AT1G10050	AT1G10060	AT1G10417	AT1G10430	AT1G10865	AT1G11100	AT1G11200	AT1G11340	AT1G11670	AT1G12360	AT1G12760	AT1G13000	AT1G13110	AT1G14010	AT1G14040
AT5G13790	AGL15	13	1469	PWM2148	JASPAR	MA0548.1	410	1.13e-07	5.01e-07	616	AT1G01440	AT1G02100	AT1G02220	AT1G02410	AT1G03060	AT1G03250	AT1G03850	AT1G04300	AT1G04780	AT1G05000	AT1G05710	AT1G05805	AT1G06180	AT1G06780	AT1G06850	AT1G07520	AT1G08450	AT1G09070	AT1G09480	AT1G09530	AT1G09794	AT1G09970	AT1G10040	AT1G10050	AT1G10060	AT1G10417	AT1G10430	AT1G10865	AT1G11100	AT1G11200	AT1G11340	AT1G11670	AT1G12360	AT1G12760	AT1G13000	AT1G13110	AT1G14010	AT1G14040	AT1G14170
AT5G10280	ATMYB64	91	4	PWM3290	DAP-seq	MYB92_col	380	2.35e-08	1.12e-07	622	AT1G01340	AT1G01490	AT1G01650	AT1G01720	AT1G02220	AT1G02390	AT1G02410	AT1G02450	AT1G02500	AT1G02890	AT1G02920	AT1G03040	AT1G03905	AT1G04200	AT1G05380	AT1G06840	AT1G06850	AT1G08050	AT1G09430	AT1G09575	AT1G09950	AT1G10050	AT1G10060	AT1G10140	AT1G10410	AT1G11080	AT1G12420	AT1G12760	AT1G12790	AT1G13180	AT1G13340	AT1G14040	AT1G14170	AT1G15780	AT1G15790	AT1G16670	AT1G17250	AT1G17330	AT1G17380
AT5G53290	CRF3	5	na	PWM934	CisBP	M0041_1.01	382	2.35e-08	1.12e-07	622	AT1G01180	AT1G01340	AT1G01350	AT1G01650	AT1G02100	AT1G02220	AT1G02230	AT1G02360	AT1G02390	AT1G02410	AT1G02450	AT1G02660	AT1G02890	AT1G02930	AT1G03850	AT1G04300	AT1G04310	AT1G04990	AT1G05000	AT1G05380	AT1G06160	AT1G07000	AT1G07220	AT1G07260	AT1G07650	AT1G07810	AT1G08800	AT1G08930	AT1G09080	AT1G09480	AT1G09815	AT1G09970	AT1G10585	AT1G10700	AT1G13110	AT1G13195	AT1G13390	AT1G14040	AT1G14370
AT4G16150	CAMTA5	37	na	PWM3072	DAP-seq	CAMTA5_col	386	3.07e-08	1.44e-07	621	AT1G01010	AT1G01340	AT1G01490	AT1G01650	AT1G02270	AT1G02450	AT1G02660	AT1G02890	AT1G03350	AT1G03730	AT1G03740	AT1G04490	AT1G04780	AT1G05000	AT1G05020	AT1G05340	AT1G06520	AT1G06620	AT1G07240	AT1G07260	AT1G08290	AT1G08300	AT1G08450	AT1G09070	AT1G09430	AT1G09575	AT1G09794	AT1G09932	AT1G09950	AT1G10417	AT1G10700	AT1G11100	AT1G11330	AT1G11670	AT1G12360	AT1G12420	AT1G14000	AT1G14040	AT1G14370
AT4G16150	CAMTA5	37	na	PWM493	AthaMAP		872	0.000809977	0.00170456	574	AT1G01550	AT1G01650	AT1G01820	AT1G02220	AT1G02450	AT1G03080	AT1G03290	AT1G03430	AT1G03850	AT1G05805	AT1G05890	AT1G06160	AT1G06780	AT1G06850	AT1G07135	AT1G07150	AT1G07220	AT1G07810	AT1G07990	AT1G09970	AT1G09980	AT1G10050	AT1G10070	AT1G10140	AT1G10410	AT1G10590	AT1G11670	AT1G12200	AT1G12420	AT1G13195	AT1G13390	AT1G14170	AT1G14330	AT1G14360	AT1G15350	AT1G15780	AT1G16130	AT1G17080	AT1G17145
AT1G49560	AT1G49560	28	0	PWM3098	DAP-seq	AT1G49560_col	387	3.07e-08	1.44e-07	621	AT1G02000	AT1G02230	AT1G03250	AT1G03370	AT1G03650	AT1G04200	AT1G05000	AT1G05350	AT1G06515	AT1G07530	AT1G07660	AT1G07890	AT1G07990	AT1G08420	AT1G08630	AT1G08770	AT1G08920	AT1G09630	AT1G09815	AT1G09932	AT1G10060	AT1G10070	AT1G10590	AT1G11940	AT1G11950	AT1G12320	AT1G12760	AT1G12790	AT1G13180	AT1G13210	AT1G13340	AT1G13390	AT1G13460	AT1G14000	AT1G14330	AT1G14510	AT1G15030	AT1G15750	AT1G16090
AT5G23930	AT5G23930	0	na	PWM3213	DAP-seq	AT5G23930_col	389	3.07e-08	1.44e-07	621	AT1G01440	AT1G01650	AT1G01720	AT1G01940	AT1G02100	AT1G02230	AT1G02330	AT1G02390	AT1G02410	AT1G02890	AT1G02930	AT1G03040	AT1G03060	AT1G03370	AT1G03650	AT1G03905	AT1G04990	AT1G05135	AT1G05340	AT1G06160	AT1G06180	AT1G06210	AT1G06840	AT1G06850	AT1G07020	AT1G07030	AT1G07260	AT1G07650	AT1G07990	AT1G08420	AT1G08845	AT1G09815	AT1G11050	AT1G11260	AT1G11480	AT1G12290	AT1G12790	AT1G13390	AT1G13960
AT3G19290	ABF4	117	1111	PWM966	CisBP	M0253_1.01	390	3.07e-08	1.44e-07	621	AT1G01230	AT1G01490	AT1G01650	AT1G01720	AT1G02000	AT1G02230	AT1G02660	AT1G02990	AT1G03040	AT1G03060	AT1G03370	AT1G03730	AT1G03740	AT1G04555	AT1G05340	AT1G05350	AT1G05785	AT1G06210	AT1G06620	AT1G07150	AT1G07660	AT1G08290	AT1G08300	AT1G08450	AT1G09080	AT1G09480	AT1G09530	AT1G09950	AT1G10700	AT1G11480	AT1G11670	AT1G12420	AT1G13110	AT1G13360	AT1G14010	AT1G14020	AT1G14170	AT1G14300	AT1G14730
AT3G19290	ABF4	117	1111	PWM746	AGRIS		515	1.66583e-06	5.87959e-06	605	AT1G01230	AT1G01440	AT1G01490	AT1G02220	AT1G02230	AT1G02660	AT1G02850	AT1G02860	AT1G03040	AT1G03060	AT1G03370	AT1G03900	AT1G03905	AT1G04930	AT1G04990	AT1G05000	AT1G05785	AT1G05890	AT1G06210	AT1G06620	AT1G06800	AT1G06840	AT1G06850	AT1G07090	AT1G07135	AT1G07150	AT1G07620	AT1G07660	AT1G08050	AT1G08630	AT1G09480	AT1G09950	AT1G10630	AT1G11330	AT1G11480	AT1G11940	AT1G11950	AT1G12420	AT1G13110
AT5G12870	ATMYB46	67	0	PWM1552	PBM		392	4.01e-08	1.84e-07	620	AT1G01340	AT1G01490	AT1G01650	AT1G01720	AT1G02120	AT1G02220	AT1G02390	AT1G02400	AT1G02410	AT1G02450	AT1G02460	AT1G02500	AT1G03040	AT1G03080	AT1G04200	AT1G05010	AT1G05380	AT1G05960	AT1G06840	AT1G06850	AT1G07650	AT1G07810	AT1G08420	AT1G08630	AT1G08845	AT1G09270	AT1G09320	AT1G09950	AT1G10050	AT1G10060	AT1G10170	AT1G10290	AT1G10430	AT1G11080	AT1G11340	AT1G12420	AT1G12760	AT1G12790	AT1G13180
AT5G12870	ATMYB46	67	0	PWM2636	JASPAR	MA1040.1	443	3.1e-07	1.25929e-06	612	AT1G01340	AT1G01490	AT1G01650	AT1G02120	AT1G02220	AT1G02390	AT1G02450	AT1G02500	AT1G03040	AT1G03060	AT1G04200	AT1G04780	AT1G05010	AT1G05380	AT1G05960	AT1G06840	AT1G06850	AT1G07090	AT1G07810	AT1G08050	AT1G08630	AT1G08845	AT1G09950	AT1G10050	AT1G10060	AT1G10140	AT1G10170	AT1G10290	AT1G10430	AT1G11080	AT1G11340	AT1G12760	AT1G12790	AT1G13180	AT1G13340	AT1G13390	AT1G14020	AT1G14040	AT1G14640
AT5G12870	ATMYB46	67	0	PWM1387	AthaMAP		852	0.000809977	0.00170456	574	AT1G01650	AT1G02230	AT1G02410	AT1G02500	AT1G02890	AT1G02920	AT1G03040	AT1G03905	AT1G05710	AT1G06840	AT1G06850	AT1G07030	AT1G07220	AT1G07240	AT1G07620	AT1G07630	AT1G07810	AT1G08050	AT1G08500	AT1G08900	AT1G08930	AT1G09480	AT1G09970	AT1G10050	AT1G10060	AT1G10140	AT1G10170	AT1G10865	AT1G11080	AT1G11200	AT1G12420	AT1G13180	AT1G14040	AT1G14170	AT1G15110	AT1G15520	AT1G15530	AT1G15750	AT1G16500
AT2G17410	AT2G17410	0	na	PWM2869	DAP-seq	AT2G17410_col	393	4.01e-08	1.84e-07	620	AT1G01260	AT1G02360	AT1G02660	AT1G03060	AT1G03080	AT1G04310	AT1G05010	AT1G05020	AT1G05350	AT1G05380	AT1G05890	AT1G07630	AT1G08050	AT1G08315	AT1G08630	AT1G08845	AT1G08900	AT1G08920	AT1G09480	AT1G09530	AT1G09560	AT1G09920	AT1G10700	AT1G11080	AT1G11260	AT1G12360	AT1G12420	AT1G13460	AT1G14010	AT1G14020	AT1G14200	AT1G14300	AT1G14730	AT1G15110	AT1G15400	AT1G15670	AT1G16180	AT1G17080	AT1G17145
AT2G41835	AT2G41835	279	na	PWM3026	DAP-seq	AT2G41835_col	394	4.01e-08	1.84e-07	620	AT1G01260	AT1G01730	AT1G02100	AT1G02330	AT1G02390	AT1G02400	AT1G02460	AT1G02660	AT1G03060	AT1G03230	AT1G03350	AT1G04930	AT1G05340	AT1G06160	AT1G06770	AT1G06780	AT1G06870	AT1G07990	AT1G08300	AT1G08420	AT1G08630	AT1G08845	AT1G08930	AT1G09950	AT1G11580	AT1G11670	AT1G11940	AT1G11950	AT1G12200	AT1G12420	AT1G13390	AT1G13630	AT1G14060	AT1G14370	AT1G14730	AT1G14780	AT1G14830	AT1G15900	AT1G17270
AT2G24260	LRL1	25	na	PWM1023	CisBP	M0247_1.01	395	5.22e-08	2.37e-07	619	AT1G01230	AT1G01260	AT1G01490	AT1G01650	AT1G01720	AT1G02220	AT1G02230	AT1G02660	AT1G02930	AT1G02990	AT1G03040	AT1G03060	AT1G03370	AT1G03730	AT1G03740	AT1G04555	AT1G05350	AT1G05785	AT1G05805	AT1G05890	AT1G06180	AT1G06210	AT1G06620	AT1G06840	AT1G06850	AT1G07090	AT1G07150	AT1G07660	AT1G08290	AT1G08300	AT1G08450	AT1G08630	AT1G09530	AT1G10865	AT1G11480	AT1G11670	AT1G11940	AT1G11950	AT1G12420
AT5G58010	LRL3	86	1	PWM1026	CisBP	M0247_1.01	396	5.22e-08	2.37e-07	619	AT1G01230	AT1G01260	AT1G01490	AT1G01650	AT1G01720	AT1G02220	AT1G02230	AT1G02660	AT1G02930	AT1G02990	AT1G03040	AT1G03060	AT1G03370	AT1G03730	AT1G03740	AT1G04555	AT1G05350	AT1G05785	AT1G05805	AT1G05890	AT1G06180	AT1G06210	AT1G06620	AT1G06840	AT1G06850	AT1G07090	AT1G07150	AT1G07660	AT1G08290	AT1G08300	AT1G08450	AT1G08630	AT1G09530	AT1G10865	AT1G11480	AT1G11670	AT1G11940	AT1G11950	AT1G12420
AT3G01530	ATMYB57	128	1	PWM3266	DAP-seq	MYB57_col	398	5.22e-08	2.37e-07	619	AT1G01490	AT1G01650	AT1G01720	AT1G02090	AT1G02100	AT1G02120	AT1G02220	AT1G02230	AT1G02390	AT1G02400	AT1G02920	AT1G03220	AT1G04200	AT1G04750	AT1G05010	AT1G05380	AT1G05890	AT1G06050	AT1G06620	AT1G06780	AT1G07650	AT1G08050	AT1G08420	AT1G08800	AT1G08940	AT1G09330	AT1G09970	AT1G10140	AT1G11050	AT1G11080	AT1G11260	AT1G11340	AT1G12220	AT1G12760	AT1G12970	AT1G13180	AT1G13340	AT1G14020	AT1G14040
AT1G03040	AT1G03040	4	na	PWM1022	CisBP	M0247_1.01	399	6.77e-08	3.04e-07	618	AT1G01230	AT1G01260	AT1G01490	AT1G01650	AT1G01720	AT1G02220	AT1G02230	AT1G02660	AT1G02930	AT1G02990	AT1G03040	AT1G03060	AT1G03370	AT1G03730	AT1G03740	AT1G04555	AT1G05350	AT1G05785	AT1G05805	AT1G05890	AT1G06180	AT1G06210	AT1G06620	AT1G06840	AT1G06850	AT1G07090	AT1G07150	AT1G07660	AT1G08290	AT1G08300	AT1G08450	AT1G08630	AT1G09530	AT1G10865	AT1G11480	AT1G11670	AT1G11940	AT1G11950	AT1G12420
AT4G02590	UNE12	4	na	PWM1024	CisBP	M0247_1.01	400	6.77e-08	3.04e-07	618	AT1G01230	AT1G01260	AT1G01490	AT1G01650	AT1G01720	AT1G02220	AT1G02230	AT1G02660	AT1G02930	AT1G02990	AT1G03040	AT1G03060	AT1G03370	AT1G03730	AT1G03740	AT1G04555	AT1G05350	AT1G05785	AT1G05805	AT1G05890	AT1G06180	AT1G06210	AT1G06620	AT1G06840	AT1G06850	AT1G07090	AT1G07150	AT1G07660	AT1G08290	AT1G08300	AT1G08450	AT1G08630	AT1G09530	AT1G10865	AT1G11480	AT1G11670	AT1G11940	AT1G11950	AT1G12420
AT4G30980	LRL2	11	na	PWM1025	CisBP	M0247_1.01	401	6.77e-08	3.04e-07	618	AT1G01230	AT1G01260	AT1G01490	AT1G01650	AT1G01720	AT1G02220	AT1G02230	AT1G02660	AT1G02930	AT1G02990	AT1G03040	AT1G03060	AT1G03370	AT1G03730	AT1G03740	AT1G04555	AT1G05350	AT1G05785	AT1G05805	AT1G05890	AT1G06180	AT1G06210	AT1G06620	AT1G06840	AT1G06850	AT1G07090	AT1G07150	AT1G07660	AT1G08290	AT1G08300	AT1G08450	AT1G08630	AT1G09530	AT1G10865	AT1G11480	AT1G11670	AT1G11940	AT1G11950	AT1G12420
AT4G30980	LRL2	11	na	PWM2890	DAP-seq	BHLH69_col	658	4.29459e-05	0.000118283	590	AT1G01230	AT1G01260	AT1G01490	AT1G01650	AT1G02230	AT1G02660	AT1G02930	AT1G02990	AT1G03060	AT1G03370	AT1G03730	AT1G03740	AT1G05340	AT1G05350	AT1G05785	AT1G05805	AT1G05890	AT1G05960	AT1G06180	AT1G06620	AT1G08290	AT1G08300	AT1G08450	AT1G08630	AT1G09070	AT1G09330	AT1G09480	AT1G09794	AT1G09970	AT1G10430	AT1G11670	AT1G12420	AT1G13340	AT1G13960	AT1G14040	AT1G14300	AT1G15110	AT1G15800	AT1G16180
AT5G08130	BIM1	21	0	PWM2563	JASPAR	MA0964.1	402	6.77e-08	3.04e-07	618	AT1G01230	AT1G01260	AT1G01490	AT1G01650	AT1G01720	AT1G02000	AT1G02230	AT1G02660	AT1G02930	AT1G02990	AT1G03060	AT1G03730	AT1G03740	AT1G04555	AT1G05340	AT1G05350	AT1G05380	AT1G05785	AT1G05805	AT1G06620	AT1G06770	AT1G06780	AT1G06840	AT1G06850	AT1G07090	AT1G07150	AT1G07350	AT1G07660	AT1G08450	AT1G08630	AT1G09070	AT1G09080	AT1G09530	AT1G10060	AT1G10700	AT1G11670	AT1G12420	AT1G13110	AT1G13360
AT5G08130	BIM1	21	0	PWM918	CisBP	M0162_1.01	451	3.1e-07	1.25929e-06	612	AT1G01230	AT1G01260	AT1G01490	AT1G01650	AT1G01720	AT1G02000	AT1G02230	AT1G02660	AT1G02930	AT1G02990	AT1G03060	AT1G03730	AT1G03740	AT1G04555	AT1G05340	AT1G05350	AT1G05380	AT1G05785	AT1G05805	AT1G06620	AT1G06770	AT1G06780	AT1G06840	AT1G06850	AT1G07090	AT1G07150	AT1G07350	AT1G07660	AT1G08450	AT1G08630	AT1G09070	AT1G09080	AT1G09530	AT1G10060	AT1G10700	AT1G11670	AT1G12420	AT1G13110	AT1G13360
AT5G08130	BIM1	21	0	PWM2896	DAP-seq	BIM1_col	569	6.47311e-06	2.07255e-05	599	AT1G01230	AT1G01260	AT1G01490	AT1G01650	AT1G01720	AT1G02660	AT1G02890	AT1G02990	AT1G03060	AT1G03730	AT1G03740	AT1G04555	AT1G05350	AT1G05380	AT1G05785	AT1G05805	AT1G06140	AT1G06150	AT1G06180	AT1G06210	AT1G06840	AT1G06850	AT1G07090	AT1G07220	AT1G07660	AT1G07810	AT1G08290	AT1G08630	AT1G09080	AT1G09480	AT1G09970	AT1G10140	AT1G11670	AT1G11890	AT1G12420	AT1G13180	AT1G14040	AT1G14170	AT1G14360
AT5G08130	BIM1	21	0	PWM919	CisBP	M0162_1.01	1229	0.0299679	0.044043	548	AT1G01340	AT1G01650	AT1G02170	AT1G02400	AT1G02450	AT1G02890	AT1G03040	AT1G03260	AT1G03290	AT1G04780	AT1G05180	AT1G05380	AT1G05805	AT1G06160	AT1G07990	AT1G08290	AT1G08300	AT1G08900	AT1G08930	AT1G09070	AT1G09270	AT1G09575	AT1G10290	AT1G10585	AT1G10720	AT1G11100	AT1G11330	AT1G13110	AT1G13180	AT1G13360	AT1G15030	AT1G15670	AT1G15750	AT1G16180	AT1G16420	AT1G17380	AT1G18390	AT1G18570	AT1G18740
AT1G49720	ABF1	102	490	PWM326	AGRIS		403	6.77e-08	3.04e-07	618	AT1G01230	AT1G01440	AT1G02220	AT1G02230	AT1G02450	AT1G02660	AT1G02860	AT1G02990	AT1G03040	AT1G03060	AT1G03370	AT1G03900	AT1G03905	AT1G04555	AT1G05785	AT1G05890	AT1G06180	AT1G06210	AT1G06620	AT1G06840	AT1G06850	AT1G07090	AT1G07135	AT1G07150	AT1G07620	AT1G07660	AT1G08630	AT1G08920	AT1G09480	AT1G09950	AT1G11330	AT1G11480	AT1G12420	AT1G13110	AT1G13210	AT1G14010	AT1G14020	AT1G14170	AT1G14300
AT1G49720	ABF1	102	490	PWM974	CisBP	M0254_1.01	517	1.66583e-06	5.87959e-06	605	AT1G01230	AT1G01490	AT1G01720	AT1G02660	AT1G02990	AT1G03040	AT1G03060	AT1G03370	AT1G03430	AT1G04555	AT1G04930	AT1G04990	AT1G05350	AT1G05785	AT1G06620	AT1G06770	AT1G06780	AT1G07150	AT1G07660	AT1G08630	AT1G09080	AT1G09480	AT1G09530	AT1G10140	AT1G11480	AT1G11670	AT1G12200	AT1G12420	AT1G13670	AT1G14010	AT1G14020	AT1G14170	AT1G14300	AT1G14360	AT1G15530	AT1G15670	AT1G16180	AT1G16540	AT1G16560
AT1G49720	ABF1	102	490	PWM1495	CisBP	M2233_1.01	1073	0.006761	0.0112977	560	AT1G01230	AT1G01550	AT1G01680	AT1G01720	AT1G02500	AT1G02660	AT1G03040	AT1G03060	AT1G03260	AT1G03905	AT1G04010	AT1G04555	AT1G05785	AT1G06160	AT1G06180	AT1G06620	AT1G07030	AT1G07135	AT1G07650	AT1G07660	AT1G09645	AT1G09950	AT1G09980	AT1G10700	AT1G11670	AT1G12200	AT1G12420	AT1G13110	AT1G13360	AT1G13460	AT1G14010	AT1G14020	AT1G14300	AT1G14730	AT1G15170	AT1G15670	AT1G15880	AT1G16300	AT1G16480
AT1G49720	ABF1	102	490	PWM2170	JASPAR	MA0570.1	1142	0.0114854	0.018128	556	AT1G01230	AT1G01550	AT1G01680	AT1G01720	AT1G02500	AT1G02660	AT1G03040	AT1G03060	AT1G03260	AT1G03905	AT1G04555	AT1G05785	AT1G06160	AT1G06180	AT1G06620	AT1G07030	AT1G07135	AT1G07650	AT1G07660	AT1G08900	AT1G09645	AT1G09950	AT1G09980	AT1G10700	AT1G11480	AT1G11670	AT1G12420	AT1G13110	AT1G13360	AT1G13460	AT1G14010	AT1G14020	AT1G14300	AT1G15170	AT1G15670	AT1G15880	AT1G16300	AT1G16480	AT1G16540
AT4G28811	AT4G28811	107	na	PWM1085	CisBP	M0155_1.01	406	1.13e-07	5.01e-07	616	AT1G01230	AT1G01260	AT1G01490	AT1G01650	AT1G01720	AT1G02230	AT1G02660	AT1G02930	AT1G02990	AT1G03040	AT1G03060	AT1G03730	AT1G03740	AT1G04555	AT1G05350	AT1G05785	AT1G05805	AT1G05890	AT1G06180	AT1G06210	AT1G06620	AT1G06840	AT1G06850	AT1G07090	AT1G07150	AT1G07660	AT1G08290	AT1G08630	AT1G09080	AT1G09530	AT1G09970	AT1G11480	AT1G11890	AT1G12420	AT1G13000	AT1G13360	AT1G14010	AT1G14020	AT1G14170
AT3G16770	ATEBP	35	1	PWM1336	PBM		408	1.13e-07	5.01e-07	616	AT1G01180	AT1G01340	AT1G01650	AT1G01720	AT1G02120	AT1G02220	AT1G02230	AT1G02360	AT1G02460	AT1G02890	AT1G02930	AT1G02990	AT1G03250	AT1G03850	AT1G04300	AT1G04310	AT1G04930	AT1G06160	AT1G06840	AT1G06850	AT1G07650	AT1G08500	AT1G08845	AT1G08930	AT1G09080	AT1G09480	AT1G10140	AT1G10585	AT1G10700	AT1G11480	AT1G13390	AT1G14010	AT1G14040	AT1G14060	AT1G14370	AT1G14780	AT1G15110	AT1G15125	AT1G15400
AT3G16770	ATEBP	35	1	PWM1224	PBM		415	1.46e-07	6.35e-07	615	AT1G01180	AT1G01440	AT1G01650	AT1G02120	AT1G02220	AT1G02230	AT1G02360	AT1G02410	AT1G02890	AT1G02930	AT1G02990	AT1G03060	AT1G03730	AT1G03850	AT1G04300	AT1G04310	AT1G05180	AT1G05785	AT1G05805	AT1G06160	AT1G06620	AT1G06840	AT1G06850	AT1G07810	AT1G08500	AT1G08845	AT1G08930	AT1G09080	AT1G09480	AT1G09560	AT1G10140	AT1G10585	AT1G10700	AT1G11480	AT1G12360	AT1G13110	AT1G13390	AT1G14010	AT1G14040
AT3G16770	ATEBP	35	1	PWM2647	JASPAR	MA1051.1	468	5.07e-07	1.9678e-06	610	AT1G01180	AT1G01340	AT1G01350	AT1G01650	AT1G01940	AT1G02220	AT1G02230	AT1G02360	AT1G02390	AT1G02410	AT1G02860	AT1G02890	AT1G02920	AT1G02930	AT1G02990	AT1G03060	AT1G03730	AT1G03740	AT1G03850	AT1G04300	AT1G04310	AT1G04990	AT1G05000	AT1G05380	AT1G06160	AT1G06210	AT1G06840	AT1G06850	AT1G07220	AT1G07260	AT1G07650	AT1G08500	AT1G09080	AT1G09480	AT1G10140	AT1G10585	AT1G10700	AT1G11100	AT1G13110
AT3G16770	ATEBP	35	1	PWM1563	PBM		536	3.31532e-06	1.1111e-05	602	AT1G01180	AT1G01340	AT1G01350	AT1G01650	AT1G01940	AT1G02120	AT1G02230	AT1G02360	AT1G02410	AT1G02460	AT1G02890	AT1G02920	AT1G02930	AT1G02990	AT1G03060	AT1G03850	AT1G03905	AT1G04300	AT1G04310	AT1G04990	AT1G05000	AT1G05135	AT1G05380	AT1G05785	AT1G06160	AT1G06210	AT1G06840	AT1G06850	AT1G07260	AT1G07650	AT1G08500	AT1G08800	AT1G09080	AT1G09480	AT1G10140	AT1G10585	AT1G10700	AT1G13390	AT1G14040
AT2G46970	PIL1	7	na	PWM902	CisBP	M0150_1.01	412	1.13e-07	5.01e-07	616	AT1G01230	AT1G01260	AT1G01490	AT1G01650	AT1G01720	AT1G02000	AT1G02660	AT1G02930	AT1G02990	AT1G03060	AT1G03730	AT1G03740	AT1G03900	AT1G03905	AT1G04555	AT1G05340	AT1G05350	AT1G05785	AT1G05805	AT1G05890	AT1G06620	AT1G06840	AT1G06850	AT1G07150	AT1G07660	AT1G08630	AT1G09530	AT1G11480	AT1G11580	AT1G11670	AT1G11940	AT1G11950	AT1G12420	AT1G14010	AT1G14020	AT1G14300	AT1G14360	AT1G14640	AT1G14670
AT3G17609	HYH	49	na	PWM1068	CisBP	M2214_1.01	413	1.46e-07	6.35e-07	615	AT1G01230	AT1G01720	AT1G02230	AT1G02660	AT1G02860	AT1G02990	AT1G03040	AT1G03060	AT1G03370	AT1G03430	AT1G04010	AT1G04555	AT1G04930	AT1G05340	AT1G05350	AT1G06160	AT1G06180	AT1G06620	AT1G06770	AT1G06780	AT1G08630	AT1G09080	AT1G09480	AT1G10590	AT1G10865	AT1G11330	AT1G12420	AT1G13000	AT1G14010	AT1G14020	AT1G14170	AT1G14300	AT1G14360	AT1G15170	AT1G16300	AT1G16540	AT1G16560	AT1G16640	AT1G17060
AT4G28790	AT4G28790	84	na	PWM1083	CisBP	M0155_1.01	414	1.46e-07	6.35e-07	615	AT1G01230	AT1G01260	AT1G01490	AT1G01650	AT1G01720	AT1G02230	AT1G02660	AT1G02930	AT1G02990	AT1G03040	AT1G03060	AT1G03730	AT1G03740	AT1G04555	AT1G05350	AT1G05785	AT1G05805	AT1G05890	AT1G06180	AT1G06210	AT1G06620	AT1G06840	AT1G06850	AT1G07090	AT1G07150	AT1G07660	AT1G08290	AT1G08630	AT1G09080	AT1G09530	AT1G09970	AT1G11480	AT1G11890	AT1G12420	AT1G13000	AT1G13360	AT1G14010	AT1G14020	AT1G14170
AT1G23380	KNAT6	15	0	PWM1403	CisBP	M0756_1.01	416	1.46e-07	6.35e-07	615	AT1G01650	AT1G02170	AT1G02230	AT1G02400	AT1G02410	AT1G02450	AT1G03060	AT1G03850	AT1G03900	AT1G03905	AT1G04010	AT1G05135	AT1G05805	AT1G06160	AT1G06515	AT1G06770	AT1G06780	AT1G06840	AT1G07000	AT1G08630	AT1G08900	AT1G08920	AT1G09530	AT1G09940	AT1G09950	AT1G10060	AT1G10070	AT1G10700	AT1G11260	AT1G11580	AT1G11670	AT1G12760	AT1G13990	AT1G14000	AT1G14170	AT1G14730	AT1G14780	AT1G15110	AT1G15350
AT1G70510	ATK1	44	na	PWM1404	CisBP	M0756_1.01	417	1.46e-07	6.35e-07	615	AT1G01650	AT1G02170	AT1G02230	AT1G02400	AT1G02410	AT1G02450	AT1G03060	AT1G03850	AT1G03900	AT1G03905	AT1G04010	AT1G05135	AT1G05805	AT1G06160	AT1G06515	AT1G06770	AT1G06780	AT1G06840	AT1G07000	AT1G08630	AT1G08900	AT1G08920	AT1G09530	AT1G09940	AT1G09950	AT1G10060	AT1G10070	AT1G10700	AT1G11260	AT1G11580	AT1G11670	AT1G12760	AT1G13990	AT1G14000	AT1G14170	AT1G14730	AT1G14780	AT1G15110	AT1G15350
AT1G79430	APL	58	na	PWM1521	CisBP	M1230_1.01	418	1.46e-07	6.35e-07	615	AT1G01180	AT1G01230	AT1G01440	AT1G02170	AT1G02270	AT1G02390	AT1G02460	AT1G02860	AT1G02990	AT1G03060	AT1G03230	AT1G03900	AT1G04300	AT1G04780	AT1G04990	AT1G05000	AT1G05350	AT1G05380	AT1G05785	AT1G07530	AT1G07630	AT1G08050	AT1G08450	AT1G08930	AT1G09530	AT1G09970	AT1G10430	AT1G10700	AT1G11080	AT1G12970	AT1G13360	AT1G14330	AT1G14360	AT1G15780	AT1G15920	AT1G16560	AT1G17145	AT1G17250	AT1G17290
AT1G64380	AT1G64380	105	na	PWM1009	CisBP	M0016_1.01	420	1.88e-07	8.05e-07	614	AT1G01180	AT1G01350	AT1G01490	AT1G01650	AT1G01720	AT1G02000	AT1G02410	AT1G02460	AT1G02890	AT1G03060	AT1G03080	AT1G03905	AT1G04300	AT1G04310	AT1G04490	AT1G05785	AT1G06620	AT1G08920	AT1G09530	AT1G09794	AT1G10585	AT1G10700	AT1G11260	AT1G11580	AT1G13110	AT1G13390	AT1G13460	AT1G13470	AT1G13990	AT1G14000	AT1G15110	AT1G15530	AT1G15670	AT1G16540	AT1G16640	AT1G17145	AT1G17147	AT1G17340	AT1G17610
AT4G39780	AT4G39780	21	0	PWM1015	CisBP	M0016_1.01	421	1.88e-07	8.05e-07	614	AT1G01180	AT1G01350	AT1G01490	AT1G01650	AT1G01720	AT1G02000	AT1G02410	AT1G02460	AT1G02890	AT1G03060	AT1G03080	AT1G03905	AT1G04300	AT1G04310	AT1G04490	AT1G05785	AT1G06620	AT1G08920	AT1G09530	AT1G09794	AT1G10585	AT1G10700	AT1G11260	AT1G11580	AT1G13110	AT1G13390	AT1G13460	AT1G13470	AT1G13990	AT1G14000	AT1G15110	AT1G15530	AT1G15670	AT1G16540	AT1G16640	AT1G17145	AT1G17147	AT1G17340	AT1G17610
AT4G28800	AT4G28800	6	na	PWM1084	CisBP	M0155_1.01	422	1.88e-07	8.05e-07	614	AT1G01230	AT1G01260	AT1G01490	AT1G01650	AT1G01720	AT1G02230	AT1G02660	AT1G02930	AT1G02990	AT1G03040	AT1G03060	AT1G03730	AT1G03740	AT1G04555	AT1G05350	AT1G05785	AT1G05805	AT1G05890	AT1G06180	AT1G06210	AT1G06620	AT1G06840	AT1G06850	AT1G07090	AT1G07150	AT1G07660	AT1G08290	AT1G08630	AT1G09080	AT1G09530	AT1G09970	AT1G11480	AT1G11890	AT1G12420	AT1G13000	AT1G13360	AT1G14010	AT1G14020	AT1G14170
AT4G28815	AT4G28815	104	na	PWM1086	CisBP	M0155_1.01	423	1.88e-07	8.05e-07	614	AT1G01230	AT1G01260	AT1G01490	AT1G01650	AT1G01720	AT1G02230	AT1G02660	AT1G02930	AT1G02990	AT1G03040	AT1G03060	AT1G03730	AT1G03740	AT1G04555	AT1G05350	AT1G05785	AT1G05805	AT1G05890	AT1G06180	AT1G06210	AT1G06620	AT1G06840	AT1G06850	AT1G07090	AT1G07150	AT1G07660	AT1G08290	AT1G08630	AT1G09080	AT1G09530	AT1G09970	AT1G11480	AT1G11890	AT1G12420	AT1G13000	AT1G13360	AT1G14010	AT1G14020	AT1G14170
AT4G13640	UNE16	3	1	PWM1524	CisBP	M1230_1.01	425	1.88e-07	8.05e-07	614	AT1G01180	AT1G01230	AT1G01440	AT1G02170	AT1G02270	AT1G02390	AT1G02460	AT1G02860	AT1G02990	AT1G03060	AT1G03230	AT1G03900	AT1G04300	AT1G04780	AT1G04990	AT1G05000	AT1G05350	AT1G05380	AT1G05785	AT1G07530	AT1G07630	AT1G08050	AT1G08450	AT1G08930	AT1G09530	AT1G09970	AT1G10430	AT1G10700	AT1G11080	AT1G12970	AT1G13360	AT1G14330	AT1G14360	AT1G15780	AT1G15920	AT1G16560	AT1G17145	AT1G17250	AT1G17290
AT1G76890	AT-GT2	42	na	PWM3507	DAP-seq	GT2_col	426	1.88e-07	8.05e-07	614	AT1G01490	AT1G01940	AT1G02000	AT1G02090	AT1G02220	AT1G02460	AT1G03060	AT1G03230	AT1G03260	AT1G03290	AT1G04010	AT1G05010	AT1G05710	AT1G05960	AT1G06515	AT1G07810	AT1G08900	AT1G08920	AT1G09530	AT1G09575	AT1G11260	AT1G11580	AT1G11670	AT1G11890	AT1G11940	AT1G11950	AT1G12210	AT1G12360	AT1G12640	AT1G13000	AT1G13210	AT1G14040	AT1G14300	AT1G15170	AT1G15430	AT1G15750	AT1G16130	AT1G17147	AT1G17290
AT4G18960	AG	20	na	PWM435	AGRIS		427	1.88e-07	8.05e-07	614	AT1G01010	AT1G01180	AT1G01230	AT1G01260	AT1G01340	AT1G01350	AT1G01440	AT1G01490	AT1G01550	AT1G01560	AT1G01650	AT1G01680	AT1G01720	AT1G01730	AT1G01820	AT1G01940	AT1G02000	AT1G02090	AT1G02100	AT1G02120	AT1G02170	AT1G02220	AT1G02230	AT1G02270	AT1G02330	AT1G02360	AT1G02390	AT1G02400	AT1G02410	AT1G02450	AT1G02460	AT1G02500	AT1G02660	AT1G02850	AT1G02860	AT1G02880	AT1G02890	AT1G02920	AT1G02930
AT4G18960	AG	20	na	PWM626	AGRIS		1025	0.00332406	0.00588937	565	AT1G01230	AT1G01260	AT1G01490	AT1G01650	AT1G01940	AT1G02360	AT1G02450	AT1G02460	AT1G02890	AT1G03370	AT1G04930	AT1G05010	AT1G05960	AT1G06770	AT1G06780	AT1G07630	AT1G08420	AT1G08930	AT1G10417	AT1G10430	AT1G11200	AT1G11340	AT1G11670	AT1G11950	AT1G12420	AT1G13000	AT1G13190	AT1G13195	AT1G14040	AT1G14170	AT1G14640	AT1G14670	AT1G15030	AT1G16300	AT1G17060	AT1G17420	AT1G17500	AT1G18020	AT1G18890
AT5G39660	CDF2	31	0	PWM909	CisBP	M0578_1.01	429	1.88e-07	8.05e-07	614	AT1G01490	AT1G02270	AT1G02360	AT1G02450	AT1G02500	AT1G02880	AT1G02890	AT1G03040	AT1G03060	AT1G04310	AT1G04750	AT1G04990	AT1G05000	AT1G05010	AT1G05060	AT1G05785	AT1G05805	AT1G05890	AT1G07660	AT1G07880	AT1G08050	AT1G08290	AT1G08845	AT1G08930	AT1G09320	AT1G09330	AT1G09575	AT1G09950	AT1G09970	AT1G09980	AT1G10290	AT1G11260	AT1G11670	AT1G12200	AT1G12790	AT1G13000	AT1G13195	AT1G13390	AT1G13960
AT5G39660	CDF2	31	0	PWM2572	JASPAR	MA0973.1	475	6.46e-07	2.44861e-06	609	AT1G01490	AT1G02270	AT1G02360	AT1G02450	AT1G02500	AT1G02880	AT1G02890	AT1G03040	AT1G03060	AT1G03080	AT1G04310	AT1G04990	AT1G05000	AT1G05010	AT1G05060	AT1G05785	AT1G05805	AT1G05890	AT1G07660	AT1G07880	AT1G08050	AT1G08290	AT1G08845	AT1G08930	AT1G09320	AT1G09330	AT1G09575	AT1G09950	AT1G09970	AT1G09980	AT1G10290	AT1G11260	AT1G11670	AT1G12200	AT1G12790	AT1G13000	AT1G13195	AT1G13390	AT1G13960
AT1G22190	RAP2.4	121	2	PWM1007	CisBP	M0016_1.01	430	2.42e-07	1.00964e-06	613	AT1G01180	AT1G01350	AT1G01490	AT1G01650	AT1G01720	AT1G02000	AT1G02410	AT1G02460	AT1G02890	AT1G03060	AT1G03080	AT1G03905	AT1G04300	AT1G04310	AT1G04490	AT1G05785	AT1G06620	AT1G08920	AT1G09530	AT1G09794	AT1G10585	AT1G10700	AT1G11260	AT1G11580	AT1G13110	AT1G13390	AT1G13460	AT1G13470	AT1G13990	AT1G14000	AT1G15110	AT1G15530	AT1G15670	AT1G16540	AT1G16640	AT1G17145	AT1G17147	AT1G17340	AT1G17610
AT1G36060	At1g36060	18	2	PWM1008	CisBP	M0016_1.01	431	2.42e-07	1.00964e-06	613	AT1G01180	AT1G01350	AT1G01490	AT1G01650	AT1G01720	AT1G02000	AT1G02410	AT1G02460	AT1G02890	AT1G03060	AT1G03080	AT1G03905	AT1G04300	AT1G04310	AT1G04490	AT1G05785	AT1G06620	AT1G08920	AT1G09530	AT1G09794	AT1G10585	AT1G10700	AT1G11260	AT1G11580	AT1G13110	AT1G13390	AT1G13460	AT1G13470	AT1G13990	AT1G14000	AT1G15110	AT1G15530	AT1G15670	AT1G16540	AT1G16640	AT1G17145	AT1G17147	AT1G17340	AT1G17610
AT1G36060	At1g36060	18	2	PWM2745	DAP-seq	AT1G36060_col	763	0.000239689	0.000566222	581	AT1G01350	AT1G01440	AT1G01720	AT1G02000	AT1G02410	AT1G02890	AT1G03060	AT1G03370	AT1G03430	AT1G04200	AT1G04300	AT1G04310	AT1G04750	AT1G06160	AT1G06620	AT1G06840	AT1G06850	AT1G07030	AT1G07650	AT1G08050	AT1G09530	AT1G09794	AT1G10585	AT1G10700	AT1G11260	AT1G13000	AT1G13110	AT1G13390	AT1G13460	AT1G14300	AT1G14670	AT1G15110	AT1G15800	AT1G15920	AT1G16180	AT1G16640	AT1G16670	AT1G17340	AT1G17610
AT4G13620	AT4G13620	84	na	PWM1013	CisBP	M0016_1.01	432	2.42e-07	1.00964e-06	613	AT1G01180	AT1G01350	AT1G01490	AT1G01650	AT1G01720	AT1G02000	AT1G02410	AT1G02460	AT1G02890	AT1G03060	AT1G03080	AT1G03905	AT1G04300	AT1G04310	AT1G04490	AT1G05785	AT1G06620	AT1G08920	AT1G09530	AT1G09794	AT1G10585	AT1G10700	AT1G11260	AT1G11580	AT1G13110	AT1G13390	AT1G13460	AT1G13470	AT1G13990	AT1G14000	AT1G15110	AT1G15530	AT1G15670	AT1G16540	AT1G16640	AT1G17145	AT1G17147	AT1G17340	AT1G17610
AT4G28140	AT4G28140	123	1	PWM1014	CisBP	M0016_1.01	433	2.42e-07	1.00964e-06	613	AT1G01180	AT1G01350	AT1G01490	AT1G01650	AT1G01720	AT1G02000	AT1G02410	AT1G02460	AT1G02890	AT1G03060	AT1G03080	AT1G03905	AT1G04300	AT1G04310	AT1G04490	AT1G05785	AT1G06620	AT1G08920	AT1G09530	AT1G09794	AT1G10585	AT1G10700	AT1G11260	AT1G11580	AT1G13110	AT1G13390	AT1G13460	AT1G13470	AT1G13990	AT1G14000	AT1G15110	AT1G15530	AT1G15670	AT1G16540	AT1G16640	AT1G17145	AT1G17147	AT1G17340	AT1G17610
AT4G28140	AT4G28140	123	1	PWM2767	DAP-seq	AT4G28140_col	737	0.000166037	0.000406144	583	AT1G01350	AT1G01440	AT1G01550	AT1G02000	AT1G02860	AT1G02890	AT1G03040	AT1G03060	AT1G03260	AT1G03370	AT1G03760	AT1G03905	AT1G04010	AT1G04200	AT1G04990	AT1G05135	AT1G05340	AT1G06160	AT1G06210	AT1G07020	AT1G07030	AT1G07260	AT1G07310	AT1G07650	AT1G08050	AT1G08845	AT1G09794	AT1G10290	AT1G11260	AT1G12220	AT1G13000	AT1G13390	AT1G13460	AT1G14020	AT1G14060	AT1G14300	AT1G14370	AT1G14670	AT1G15110
AT5G65130	At5g65130	53	2	PWM1016	CisBP	M0016_1.01	434	2.42e-07	1.00964e-06	613	AT1G01180	AT1G01350	AT1G01490	AT1G01650	AT1G01720	AT1G02000	AT1G02410	AT1G02460	AT1G02890	AT1G03060	AT1G03080	AT1G03905	AT1G04300	AT1G04310	AT1G04490	AT1G05785	AT1G06620	AT1G08920	AT1G09530	AT1G09794	AT1G10585	AT1G10700	AT1G11260	AT1G11580	AT1G13110	AT1G13390	AT1G13460	AT1G13470	AT1G13990	AT1G14000	AT1G15110	AT1G15530	AT1G15670	AT1G16540	AT1G16640	AT1G17145	AT1G17147	AT1G17340	AT1G17610
AT5G65130	At5g65130	53	2	PWM2774	DAP-seq	AT5G65130_col	923	0.00112517	0.00219525	572	AT1G01440	AT1G01940	AT1G02000	AT1G02170	AT1G02230	AT1G02410	AT1G02860	AT1G02890	AT1G02920	AT1G02930	AT1G03040	AT1G03060	AT1G03370	AT1G03850	AT1G03905	AT1G04200	AT1G04930	AT1G05135	AT1G05380	AT1G06160	AT1G06210	AT1G06620	AT1G06840	AT1G06850	AT1G06870	AT1G07000	AT1G07030	AT1G07650	AT1G07990	AT1G08845	AT1G10060	AT1G12760	AT1G12790	AT1G13390	AT1G13460	AT1G14010	AT1G14020	AT1G14060	AT1G14300
AT4G32890	GATA9	14	0	PWM1091	CisBP	M0689_1.01	435	2.42e-07	1.00964e-06	613	AT1G01260	AT1G01550	AT1G01560	AT1G01650	AT1G01680	AT1G02170	AT1G02360	AT1G02450	AT1G02500	AT1G02850	AT1G02880	AT1G02890	AT1G03220	AT1G03350	AT1G04010	AT1G04750	AT1G05805	AT1G06620	AT1G06840	AT1G07090	AT1G07140	AT1G07220	AT1G07350	AT1G07520	AT1G07530	AT1G08845	AT1G09330	AT1G09630	AT1G09740	AT1G09980	AT1G10050	AT1G10060	AT1G10070	AT1G10290	AT1G10410	AT1G10590	AT1G10990	AT1G13180	AT1G13190
AT4G32890	GATA9	14	0	PWM2615	JASPAR	MA1018.1	521	2.09983e-06	7.26834e-06	604	AT1G01260	AT1G01550	AT1G01560	AT1G01650	AT1G01680	AT1G02170	AT1G02360	AT1G02450	AT1G02500	AT1G02850	AT1G02880	AT1G02890	AT1G03220	AT1G03350	AT1G04010	AT1G04750	AT1G05805	AT1G06620	AT1G06840	AT1G07090	AT1G07140	AT1G07220	AT1G07350	AT1G07520	AT1G07530	AT1G08845	AT1G09330	AT1G09630	AT1G09740	AT1G09980	AT1G10050	AT1G10060	AT1G10070	AT1G10290	AT1G10410	AT1G10590	AT1G10990	AT1G13180	AT1G13190
AT3G12730	AT3G12730	68	na	PWM1522	CisBP	M1230_1.01	436	2.42e-07	1.00964e-06	613	AT1G01180	AT1G01230	AT1G01440	AT1G02170	AT1G02270	AT1G02390	AT1G02460	AT1G02860	AT1G02990	AT1G03060	AT1G03230	AT1G03900	AT1G04300	AT1G04780	AT1G04990	AT1G05000	AT1G05350	AT1G05380	AT1G05785	AT1G07530	AT1G07630	AT1G08050	AT1G08450	AT1G08930	AT1G09530	AT1G09970	AT1G10430	AT1G10700	AT1G11080	AT1G12970	AT1G13360	AT1G14330	AT1G14360	AT1G15780	AT1G15920	AT1G16560	AT1G17145	AT1G17250	AT1G17290
AT3G12730	AT3G12730	68	na	PWM3112	DAP-seq	AT3G12730_col	686	7.7657e-05	0.000205065	587	AT1G01820	AT1G02090	AT1G02100	AT1G02220	AT1G02450	AT1G02460	AT1G03040	AT1G03080	AT1G03730	AT1G03740	AT1G04990	AT1G05000	AT1G05805	AT1G06150	AT1G06840	AT1G07220	AT1G07530	AT1G08300	AT1G08420	AT1G08630	AT1G09630	AT1G09794	AT1G09950	AT1G09980	AT1G10060	AT1G10417	AT1G12200	AT1G12210	AT1G13210	AT1G14040	AT1G14740	AT1G15350	AT1G15750	AT1G15790	AT1G15800	AT1G15900	AT1G16090	AT1G17730	AT1G18020
AT5G59430	ATTRP1	148	na	PWM3344	DAP-seq	TRP1_col	439	2.42e-07	1.00964e-06	613	AT1G01010	AT1G01180	AT1G01230	AT1G01260	AT1G01340	AT1G01350	AT1G01440	AT1G01490	AT1G01550	AT1G01560	AT1G01650	AT1G01680	AT1G01720	AT1G01730	AT1G01820	AT1G01940	AT1G02000	AT1G02090	AT1G02100	AT1G02120	AT1G02170	AT1G02220	AT1G02230	AT1G02270	AT1G02330	AT1G02360	AT1G02390	AT1G02400	AT1G02410	AT1G02450	AT1G02460	AT1G02500	AT1G02660	AT1G02850	AT1G02860	AT1G02880	AT1G02890	AT1G02920	AT1G02930
AT3G58630	AT3G58630	0	na	PWM3500	DAP-seq	AT3G58630_col	440	2.42e-07	1.00964e-06	613	AT1G01350	AT1G01440	AT1G01650	AT1G02220	AT1G02410	AT1G02920	AT1G02930	AT1G03060	AT1G03850	AT1G05010	AT1G05380	AT1G06870	AT1G07350	AT1G07390	AT1G07520	AT1G07620	AT1G08900	AT1G09070	AT1G09430	AT1G10170	AT1G10430	AT1G10700	AT1G10720	AT1G10865	AT1G11480	AT1G11670	AT1G11890	AT1G13210	AT1G13470	AT1G13630	AT1G13960	AT1G14060	AT1G14300	AT1G14360	AT1G14740	AT1G15430	AT1G15530	AT1G15780	AT1G16180
AT5G06960	OBF5	136	8	PWM986	CisBP	M0266_1.01	441	2.42e-07	1.00964e-06	613	AT1G01720	AT1G02090	AT1G02230	AT1G02410	AT1G02450	AT1G02660	AT1G03260	AT1G03850	AT1G03900	AT1G03905	AT1G04300	AT1G04555	AT1G04980	AT1G04990	AT1G05000	AT1G05135	AT1G05340	AT1G05350	AT1G05380	AT1G05562	AT1G05710	AT1G05805	AT1G06160	AT1G06840	AT1G06850	AT1G07020	AT1G07030	AT1G07630	AT1G08900	AT1G08920	AT1G08930	AT1G09530	AT1G09920	AT1G09932	AT1G09950	AT1G09970	AT1G11260	AT1G11580	AT1G11670
AT5G06960	OBF5	136	8	PWM2643	JASPAR	MA1047.1	476	6.46e-07	2.44861e-06	609	AT1G01490	AT1G01720	AT1G02090	AT1G02230	AT1G02390	AT1G02410	AT1G02450	AT1G02660	AT1G03260	AT1G03850	AT1G03900	AT1G03905	AT1G04300	AT1G04555	AT1G04980	AT1G04990	AT1G05000	AT1G05340	AT1G05350	AT1G05380	AT1G05562	AT1G05710	AT1G05805	AT1G06160	AT1G06840	AT1G06850	AT1G07020	AT1G07030	AT1G07630	AT1G08900	AT1G08920	AT1G08930	AT1G09530	AT1G09920	AT1G09932	AT1G09950	AT1G09970	AT1G11260	AT1G11580
AT5G06960	OBF5	136	8	PWM2947	DAP-seq	TGA5_col	782	0.000287064	0.000670189	580	AT1G01010	AT1G01490	AT1G02120	AT1G02220	AT1G02230	AT1G02450	AT1G02920	AT1G02990	AT1G03850	AT1G04300	AT1G04310	AT1G05380	AT1G05562	AT1G05710	AT1G06780	AT1G06840	AT1G06850	AT1G07520	AT1G07530	AT1G07570	AT1G07990	AT1G08900	AT1G08920	AT1G09480	AT1G09932	AT1G09970	AT1G10340	AT1G12200	AT1G12210	AT1G13630	AT1G13670	AT1G14040	AT1G14170	AT1G14330	AT1G14370	AT1G14640	AT1G15110	AT1G15350	AT1G15520
AT5G06960	OBF5	136	8	PWM192	AGRIS		899	0.000955673	0.00195831	573	AT1G01010	AT1G01180	AT1G01230	AT1G01260	AT1G01340	AT1G01350	AT1G01440	AT1G01490	AT1G01550	AT1G01560	AT1G01650	AT1G01680	AT1G01720	AT1G01730	AT1G01820	AT1G01940	AT1G02000	AT1G02090	AT1G02100	AT1G02120	AT1G02170	AT1G02220	AT1G02230	AT1G02270	AT1G02330	AT1G02360	AT1G02390	AT1G02400	AT1G02410	AT1G02450	AT1G02460	AT1G02500	AT1G02660	AT1G02850	AT1G02860	AT1G02880	AT1G02890	AT1G02920	AT1G02930
AT2G20880	AtERF53	113	1	PWM1011	CisBP	M0016_1.01	442	3.1e-07	1.25929e-06	612	AT1G01180	AT1G01350	AT1G01490	AT1G01650	AT1G01720	AT1G02000	AT1G02410	AT1G02460	AT1G02890	AT1G03060	AT1G03080	AT1G03905	AT1G04300	AT1G04310	AT1G04490	AT1G05785	AT1G06620	AT1G08920	AT1G09530	AT1G09794	AT1G10585	AT1G10700	AT1G11260	AT1G11580	AT1G13110	AT1G13390	AT1G13460	AT1G13470	AT1G13990	AT1G14000	AT1G15110	AT1G15530	AT1G15670	AT1G16540	AT1G16640	AT1G17145	AT1G17147	AT1G17340	AT1G17610
AT1G35560	AtTCP23	59	2	PWM2662	JASPAR	MA1066.1	444	3.1e-07	1.25929e-06	612	AT1G01490	AT1G01560	AT1G01720	AT1G01730	AT1G01940	AT1G02220	AT1G02230	AT1G02330	AT1G02660	AT1G02850	AT1G04100	AT1G04280	AT1G04440	AT1G04990	AT1G05000	AT1G05135	AT1G05380	AT1G05805	AT1G06050	AT1G06160	AT1G06180	AT1G06780	AT1G07220	AT1G07260	AT1G07520	AT1G07570	AT1G07880	AT1G07890	AT1G08290	AT1G08300	AT1G09330	AT1G09940	AT1G09950	AT1G10417	AT1G11940	AT1G11950	AT1G12200	AT1G12210	AT1G12220
AT1G35560	AtTCP23	59	2	PWM1595	PBM		1215	0.0267771	0.0395806	549	AT1G01490	AT1G01560	AT1G01720	AT1G01730	AT1G01940	AT1G02090	AT1G02220	AT1G02230	AT1G02330	AT1G02360	AT1G02450	AT1G02660	AT1G02850	AT1G03060	AT1G04100	AT1G04280	AT1G04310	AT1G04440	AT1G04990	AT1G05000	AT1G05380	AT1G05785	AT1G06050	AT1G06160	AT1G06180	AT1G06780	AT1G06870	AT1G07220	AT1G07260	AT1G07520	AT1G07880	AT1G07890	AT1G09940	AT1G09950	AT1G09970	AT1G10417	AT1G11940	AT1G11950	AT1G12220
AT5G15830	AtbZIP3	82	0	PWM2913	DAP-seq	BZIP3_col	446	3.1e-07	1.25929e-06	612	AT1G01230	AT1G01490	AT1G01650	AT1G01680	AT1G01720	AT1G02230	AT1G02660	AT1G03040	AT1G03060	AT1G03080	AT1G03250	AT1G03260	AT1G03290	AT1G03850	AT1G03900	AT1G03905	AT1G04930	AT1G04980	AT1G04990	AT1G05000	AT1G05340	AT1G05350	AT1G05785	AT1G07020	AT1G07030	AT1G07660	AT1G07990	AT1G08050	AT1G09080	AT1G09480	AT1G09970	AT1G10060	AT1G10070	AT1G10140	AT1G11260	AT1G11480	AT1G11890	AT1G12200	AT1G12420
AT2G46590	DAG2	0	na	PWM2989	DAP-seq	DAG2_col	447	3.1e-07	1.25929e-06	612	AT1G01180	AT1G01340	AT1G01490	AT1G01680	AT1G02100	AT1G02270	AT1G02500	AT1G02880	AT1G02890	AT1G03060	AT1G03370	AT1G03850	AT1G04310	AT1G04990	AT1G05000	AT1G05785	AT1G05890	AT1G06050	AT1G06770	AT1G06780	AT1G06800	AT1G06840	AT1G06850	AT1G07310	AT1G07520	AT1G07880	AT1G08050	AT1G08290	AT1G08315	AT1G08420	AT1G09270	AT1G09320	AT1G09330	AT1G09560	AT1G09575	AT1G09815	AT1G09980	AT1G10290	AT1G11260
AT2G46590	DAG2	0	na	PWM1592	PBM		856	0.000809977	0.00170456	574	AT1G01490	AT1G01650	AT1G02170	AT1G02270	AT1G02360	AT1G02850	AT1G02860	AT1G02880	AT1G02890	AT1G03060	AT1G05000	AT1G05010	AT1G05340	AT1G05350	AT1G07260	AT1G07520	AT1G07880	AT1G08050	AT1G08290	AT1G08420	AT1G08920	AT1G09320	AT1G09330	AT1G09575	AT1G09815	AT1G09932	AT1G09950	AT1G09980	AT1G10290	AT1G10417	AT1G10430	AT1G11670	AT1G13360	AT1G13630	AT1G13670	AT1G14040	AT1G14830	AT1G15130	AT1G15170
AT2G46590	DAG2	0	na	PWM2576	JASPAR	MA0977.1	935	0.00132191	0.00255683	571	AT1G01490	AT1G01820	AT1G02170	AT1G02230	AT1G02270	AT1G02360	AT1G02450	AT1G02850	AT1G02860	AT1G02880	AT1G02890	AT1G03060	AT1G03370	AT1G04990	AT1G05000	AT1G05010	AT1G05380	AT1G05805	AT1G06140	AT1G07570	AT1G07880	AT1G07990	AT1G08050	AT1G08290	AT1G08920	AT1G08930	AT1G09320	AT1G09330	AT1G09560	AT1G09932	AT1G09950	AT1G09970	AT1G09980	AT1G10290	AT1G10430	AT1G10590	AT1G11670	AT1G12220	AT1G13195
AT4G21040	AtDOF4.3	24	na	PWM2994	DAP-seq	DOF43_col	448	3.1e-07	1.25929e-06	612	AT1G01340	AT1G02120	AT1G02230	AT1G02400	AT1G02660	AT1G02850	AT1G03220	AT1G03760	AT1G03770	AT1G04440	AT1G05000	AT1G05380	AT1G05785	AT1G05960	AT1G06150	AT1G06160	AT1G06515	AT1G07150	AT1G07220	AT1G07530	AT1G07630	AT1G07650	AT1G07990	AT1G08420	AT1G08630	AT1G09320	AT1G09330	AT1G09430	AT1G09530	AT1G09932	AT1G10070	AT1G10410	AT1G10580	AT1G10590	AT1G10700	AT1G10865	AT1G12200	AT1G12790	AT1G13470
AT3G04070	anac047	312	1	PWM3367	DAP-seq	ANAC047_col	449	3.1e-07	1.25929e-06	612	AT1G01490	AT1G02400	AT1G02880	AT1G02890	AT1G02990	AT1G03060	AT1G03760	AT1G03770	AT1G03900	AT1G03905	AT1G04280	AT1G04555	AT1G04780	AT1G04930	AT1G04980	AT1G04990	AT1G05000	AT1G05340	AT1G05350	AT1G05805	AT1G05890	AT1G06160	AT1G06620	AT1G07220	AT1G07630	AT1G07660	AT1G08290	AT1G08630	AT1G08920	AT1G08930	AT1G08940	AT1G09070	AT1G09080	AT1G09560	AT1G09575	AT1G09815	AT1G09920	AT1G10070	AT1G11260
AT5G61850	LFY	30	363	PWM446	AthaMAP		450	3.1e-07	1.25929e-06	612	AT1G01010	AT1G01180	AT1G01230	AT1G01260	AT1G01340	AT1G01350	AT1G01440	AT1G01490	AT1G01550	AT1G01560	AT1G01650	AT1G01680	AT1G01720	AT1G01730	AT1G01820	AT1G01940	AT1G02000	AT1G02090	AT1G02100	AT1G02120	AT1G02170	AT1G02220	AT1G02230	AT1G02270	AT1G02330	AT1G02360	AT1G02390	AT1G02400	AT1G02410	AT1G02450	AT1G02460	AT1G02500	AT1G02660	AT1G02850	AT1G02860	AT1G02880	AT1G02890	AT1G02920	AT1G02930
AT5G61850	LFY	30	363	PWM615	AGRIS		754	0.000199706	0.000479347	582	AT1G01010	AT1G01180	AT1G01230	AT1G01260	AT1G01340	AT1G01350	AT1G01440	AT1G01490	AT1G01550	AT1G01560	AT1G01650	AT1G01680	AT1G01720	AT1G01730	AT1G01820	AT1G01940	AT1G02000	AT1G02090	AT1G02100	AT1G02120	AT1G02170	AT1G02220	AT1G02230	AT1G02270	AT1G02330	AT1G02360	AT1G02390	AT1G02400	AT1G02410	AT1G02450	AT1G02460	AT1G02500	AT1G02660	AT1G02850	AT1G02860	AT1G02880	AT1G02890	AT1G02920	AT1G02930
AT5G61850	LFY	30	363	PWM768	AthaMAP		818	0.000486856	0.00107903	577	AT1G01010	AT1G01180	AT1G01230	AT1G01260	AT1G01340	AT1G01350	AT1G01440	AT1G01490	AT1G01550	AT1G01560	AT1G01650	AT1G01680	AT1G01720	AT1G01730	AT1G01820	AT1G01940	AT1G02000	AT1G02090	AT1G02100	AT1G02120	AT1G02170	AT1G02220	AT1G02230	AT1G02270	AT1G02330	AT1G02360	AT1G02390	AT1G02400	AT1G02410	AT1G02450	AT1G02460	AT1G02500	AT1G02660	AT1G02850	AT1G02860	AT1G02880	AT1G02890	AT1G02920	AT1G02930
AT5G61850	LFY	30	363	PWM938	CisBP	M2253_1.01	996	0.00246535	0.0045198	567	AT1G01230	AT1G01260	AT1G01490	AT1G01550	AT1G01650	AT1G01680	AT1G01820	AT1G02890	AT1G03060	AT1G03250	AT1G03290	AT1G03370	AT1G03730	AT1G03740	AT1G04990	AT1G05000	AT1G05380	AT1G06780	AT1G06800	AT1G06840	AT1G06850	AT1G07000	AT1G07660	AT1G08845	AT1G08930	AT1G09950	AT1G09980	AT1G10580	AT1G10585	AT1G10700	AT1G10865	AT1G11050	AT1G11260	AT1G11950	AT1G12360	AT1G12420	AT1G13000	AT1G13180	AT1G13340
AT5G61850	LFY	30	363	PWM2189	JASPAR	MA0590.1	1041	0.00444395	0.0076837	563	AT1G01230	AT1G01260	AT1G01490	AT1G01550	AT1G01650	AT1G01680	AT1G01820	AT1G02450	AT1G02890	AT1G03060	AT1G03250	AT1G03290	AT1G03370	AT1G04990	AT1G05000	AT1G05380	AT1G06780	AT1G06800	AT1G06840	AT1G06850	AT1G07000	AT1G07660	AT1G08845	AT1G08930	AT1G09950	AT1G09980	AT1G10580	AT1G10585	AT1G10700	AT1G10865	AT1G10990	AT1G11050	AT1G11260	AT1G11950	AT1G12360	AT1G12420	AT1G13000	AT1G13180	AT1G13340
AT4G34410	RRTF1	380	0	PWM985	PBM		452	3.1e-07	1.25929e-06	612	AT1G01180	AT1G01340	AT1G01650	AT1G01720	AT1G01940	AT1G02120	AT1G02230	AT1G02410	AT1G02860	AT1G02890	AT1G02920	AT1G02930	AT1G02990	AT1G03060	AT1G03260	AT1G03850	AT1G03905	AT1G04300	AT1G04310	AT1G04990	AT1G05000	AT1G05135	AT1G05180	AT1G05785	AT1G06160	AT1G06210	AT1G06620	AT1G06840	AT1G06850	AT1G07030	AT1G08845	AT1G09080	AT1G09480	AT1G10140	AT1G10430	AT1G10585	AT1G10700	AT1G11100	AT1G11480
AT4G34410	RRTF1	380	0	PWM2649	JASPAR	MA1053.1	492	1.04174e-06	3.82752e-06	607	AT1G01180	AT1G01340	AT1G01350	AT1G01650	AT1G02220	AT1G02230	AT1G02410	AT1G02860	AT1G02890	AT1G02920	AT1G02930	AT1G02990	AT1G03060	AT1G03850	AT1G04300	AT1G04310	AT1G04990	AT1G05000	AT1G05135	AT1G05380	AT1G06160	AT1G06620	AT1G06840	AT1G06850	AT1G07030	AT1G07260	AT1G08500	AT1G09080	AT1G09480	AT1G10140	AT1G10585	AT1G11100	AT1G13390	AT1G14010	AT1G14040	AT1G14060	AT1G14370	AT1G15110	AT1G15400
AT4G34410	RRTF1	380	0	PWM963	PBM		550	4.15252e-06	1.3737e-05	601	AT1G01180	AT1G01650	AT1G01720	AT1G02120	AT1G02230	AT1G02880	AT1G02890	AT1G02920	AT1G02930	AT1G02990	AT1G03060	AT1G03250	AT1G03850	AT1G03905	AT1G04300	AT1G04310	AT1G04930	AT1G04990	AT1G05000	AT1G05135	AT1G05350	AT1G05785	AT1G06160	AT1G06620	AT1G06840	AT1G06850	AT1G08500	AT1G08845	AT1G09080	AT1G10140	AT1G10430	AT1G10585	AT1G10700	AT1G11480	AT1G12790	AT1G13390	AT1G14010	AT1G14060	AT1G14370
AT4G34410	RRTF1	380	0	PWM1562	PBM		749	0.000199706	0.000479347	582	AT1G01180	AT1G01340	AT1G01350	AT1G01440	AT1G01650	AT1G02120	AT1G02230	AT1G02410	AT1G02890	AT1G02920	AT1G02930	AT1G02990	AT1G03060	AT1G03260	AT1G03850	AT1G03905	AT1G04300	AT1G04310	AT1G04990	AT1G05000	AT1G05135	AT1G05380	AT1G05785	AT1G06160	AT1G06210	AT1G06840	AT1G06850	AT1G07030	AT1G07260	AT1G07650	AT1G08500	AT1G08900	AT1G09080	AT1G10140	AT1G10585	AT1G10700	AT1G11670	AT1G13390	AT1G14010
AT4G34410	RRTF1	380	0	PWM2857	DAP-seq	RRTF1_col	812	0.000486856	0.00107903	577	AT1G01260	AT1G01650	AT1G02220	AT1G02230	AT1G02860	AT1G02890	AT1G02930	AT1G03060	AT1G03260	AT1G03650	AT1G03850	AT1G03905	AT1G04300	AT1G04310	AT1G05135	AT1G05180	AT1G05380	AT1G06160	AT1G06210	AT1G06840	AT1G06850	AT1G07240	AT1G07650	AT1G08800	AT1G08900	AT1G10430	AT1G10585	AT1G10700	AT1G11100	AT1G11480	AT1G12790	AT1G13390	AT1G14010	AT1G14060	AT1G14370	AT1G15110	AT1G15400	AT1G15750	AT1G15920
AT1G78080	AtWIND1	48	1	PWM1010	CisBP	M0016_1.01	453	3.97e-07	1.57198e-06	611	AT1G01180	AT1G01350	AT1G01490	AT1G01650	AT1G01720	AT1G02000	AT1G02410	AT1G02460	AT1G02890	AT1G03060	AT1G03080	AT1G03905	AT1G04300	AT1G04310	AT1G04490	AT1G05785	AT1G06620	AT1G08920	AT1G09530	AT1G09794	AT1G10585	AT1G10700	AT1G11260	AT1G11580	AT1G13110	AT1G13390	AT1G13460	AT1G13470	AT1G13990	AT1G14000	AT1G15110	AT1G15530	AT1G15670	AT1G16540	AT1G16640	AT1G17145	AT1G17147	AT1G17340	AT1G17610
AT2G22200	AT2G22200	120	0	PWM1012	CisBP	M0016_1.01	454	3.97e-07	1.57198e-06	611	AT1G01180	AT1G01350	AT1G01490	AT1G01650	AT1G01720	AT1G02000	AT1G02410	AT1G02460	AT1G02890	AT1G03060	AT1G03080	AT1G03905	AT1G04300	AT1G04310	AT1G04490	AT1G05785	AT1G06620	AT1G08920	AT1G09530	AT1G09794	AT1G10585	AT1G10700	AT1G11260	AT1G11580	AT1G13110	AT1G13390	AT1G13460	AT1G13470	AT1G13990	AT1G14000	AT1G15110	AT1G15530	AT1G15670	AT1G16540	AT1G16640	AT1G17145	AT1G17147	AT1G17340	AT1G17610
AT5G44210	ATERF9	10	9	PWM2837	DAP-seq	ERF9_col	457	3.97e-07	1.57198e-06	611	AT1G01440	AT1G01550	AT1G01680	AT1G01720	AT1G01940	AT1G02100	AT1G02230	AT1G02410	AT1G02890	AT1G03040	AT1G03060	AT1G03905	AT1G04310	AT1G04930	AT1G05135	AT1G05350	AT1G05380	AT1G06160	AT1G06210	AT1G06770	AT1G06780	AT1G06840	AT1G06850	AT1G07020	AT1G07030	AT1G07220	AT1G07260	AT1G07570	AT1G07650	AT1G07990	AT1G08845	AT1G09815	AT1G10430	AT1G10700	AT1G11480	AT1G12790	AT1G13195	AT1G13390	AT1G13460
AT5G18560	PUCHI	79	1	PWM2847	DAP-seq	PUCHI_col	458	3.97e-07	1.57198e-06	611	AT1G01260	AT1G01340	AT1G01440	AT1G01650	AT1G02100	AT1G02220	AT1G02230	AT1G02890	AT1G02920	AT1G02930	AT1G03650	AT1G03850	AT1G03905	AT1G04300	AT1G04310	AT1G04930	AT1G05135	AT1G05380	AT1G06160	AT1G06210	AT1G06620	AT1G06770	AT1G06780	AT1G06840	AT1G06850	AT1G06870	AT1G07030	AT1G07260	AT1G07650	AT1G08845	AT1G08900	AT1G09480	AT1G09815	AT1G10140	AT1G10430	AT1G10585	AT1G11100	AT1G12790	AT1G13180
AT1G51140	AKS1	2	254	PWM2880	DAP-seq	BHLH122_col	459	3.97e-07	1.57198e-06	611	AT1G01350	AT1G01440	AT1G01550	AT1G02170	AT1G02450	AT1G02500	AT1G02890	AT1G03260	AT1G04100	AT1G04260	AT1G04300	AT1G06160	AT1G06180	AT1G06520	AT1G06620	AT1G07220	AT1G07620	AT1G08315	AT1G08920	AT1G08930	AT1G09740	AT1G09940	AT1G09970	AT1G10410	AT1G10585	AT1G11260	AT1G13000	AT1G13210	AT1G13390	AT1G15350	AT1G15670	AT1G15780	AT1G16130	AT1G16510	AT1G16540	AT1G17145	AT1G17147	AT1G17230	AT1G17745
AT1G51140	AKS1	2	254	PWM1529	CisBP	M0226_1.01	563	6.47311e-06	2.07255e-05	599	AT1G01350	AT1G01440	AT1G02170	AT1G02390	AT1G02450	AT1G02500	AT1G02660	AT1G02850	AT1G02860	AT1G03220	AT1G03260	AT1G03905	AT1G06180	AT1G06520	AT1G06620	AT1G06770	AT1G06780	AT1G07090	AT1G07620	AT1G08315	AT1G09530	AT1G09645	AT1G09740	AT1G09940	AT1G09950	AT1G09970	AT1G10340	AT1G10585	AT1G11260	AT1G11330	AT1G11580	AT1G11905	AT1G12200	AT1G12320	AT1G12790	AT1G13210	AT1G13390	AT1G13670	AT1G14040
AT1G69010	BIM2	5	1	PWM2898	DAP-seq	BIM2_col	460	3.97e-07	1.57198e-06	611	AT1G01230	AT1G01260	AT1G01490	AT1G01650	AT1G01720	AT1G02660	AT1G02930	AT1G02990	AT1G03060	AT1G03730	AT1G03740	AT1G04555	AT1G04930	AT1G05785	AT1G05805	AT1G05890	AT1G06180	AT1G06210	AT1G06620	AT1G06840	AT1G06850	AT1G07220	AT1G07660	AT1G08290	AT1G08450	AT1G08630	AT1G09070	AT1G09480	AT1G09970	AT1G10140	AT1G11670	AT1G12420	AT1G13180	AT1G13340	AT1G13960	AT1G14010	AT1G14020	AT1G14040	AT1G14170
AT1G69010	BIM2	5	1	PWM1439	CisBP	M0153_1.01	584	1.0005e-05	3.0876e-05	597	AT1G01230	AT1G01260	AT1G01490	AT1G01650	AT1G01720	AT1G02000	AT1G02230	AT1G02660	AT1G02990	AT1G03730	AT1G03740	AT1G04555	AT1G05350	AT1G05380	AT1G05785	AT1G05805	AT1G05890	AT1G06180	AT1G06210	AT1G06620	AT1G06840	AT1G06850	AT1G07090	AT1G07150	AT1G07660	AT1G08290	AT1G08300	AT1G08450	AT1G08630	AT1G09080	AT1G09530	AT1G09970	AT1G11480	AT1G12420	AT1G13340	AT1G13360	AT1G14010	AT1G14020	AT1G14170
AT1G69010	BIM2	5	1	PWM2564	JASPAR	MA0965.1	597	1.23988e-05	3.74261e-05	596	AT1G01230	AT1G01260	AT1G01490	AT1G01650	AT1G01720	AT1G02000	AT1G02230	AT1G02660	AT1G02990	AT1G03730	AT1G03740	AT1G04555	AT1G05350	AT1G05380	AT1G05785	AT1G05805	AT1G05890	AT1G06180	AT1G06210	AT1G06620	AT1G06840	AT1G06850	AT1G07090	AT1G07150	AT1G07660	AT1G08290	AT1G08300	AT1G08450	AT1G08630	AT1G09080	AT1G09530	AT1G09970	AT1G11480	AT1G12420	AT1G13340	AT1G13360	AT1G14010	AT1G14020	AT1G14170
AT4G15090	FAR1	0	na	PWM3092	DAP-seq	FAR1_col	461	3.97e-07	1.57198e-06	611	AT1G01490	AT1G01650	AT1G01940	AT1G02230	AT1G02660	AT1G02860	AT1G03730	AT1G03740	AT1G04200	AT1G04440	AT1G04490	AT1G05020	AT1G05340	AT1G06140	AT1G06840	AT1G06850	AT1G07390	AT1G07620	AT1G08290	AT1G08450	AT1G09560	AT1G09740	AT1G09794	AT1G09920	AT1G09940	AT1G10340	AT1G10585	AT1G10700	AT1G11950	AT1G12420	AT1G13110	AT1G13180	AT1G13360	AT1G14040	AT1G14360	AT1G14830	AT1G15350	AT1G15430	AT1G15800
AT1G32640	ATMYC2	263	1	PWM1290	CisBP	M0151_1.01	463	5.07e-07	1.9678e-06	610	AT1G01230	AT1G01260	AT1G01490	AT1G01650	AT1G01720	AT1G02220	AT1G02230	AT1G02660	AT1G02890	AT1G03060	AT1G03730	AT1G03740	AT1G04555	AT1G04930	AT1G05805	AT1G06160	AT1G06210	AT1G06620	AT1G06780	AT1G06840	AT1G06850	AT1G07090	AT1G07660	AT1G08290	AT1G08300	AT1G09530	AT1G09950	AT1G11580	AT1G13360	AT1G14010	AT1G14020	AT1G14170	AT1G14730	AT1G15030	AT1G15110	AT1G15350	AT1G15520	AT1G16180	AT1G16300
AT1G32640	ATMYC2	263	1	PWM1426	CisBP	M2229_1.01	464	5.07e-07	1.9678e-06	610	AT1G01230	AT1G01260	AT1G01490	AT1G01650	AT1G01720	AT1G02220	AT1G02230	AT1G02660	AT1G02890	AT1G03060	AT1G03730	AT1G03740	AT1G04555	AT1G04930	AT1G05805	AT1G06160	AT1G06210	AT1G06620	AT1G06780	AT1G06840	AT1G06850	AT1G07090	AT1G07660	AT1G08290	AT1G08300	AT1G09530	AT1G09950	AT1G11580	AT1G13360	AT1G14010	AT1G14020	AT1G14170	AT1G14730	AT1G15030	AT1G15110	AT1G15350	AT1G15520	AT1G16180	AT1G16300
AT1G32640	ATMYC2	263	1	PWM2166	JASPAR	MA0566.1	466	5.07e-07	1.9678e-06	610	AT1G01230	AT1G01260	AT1G01490	AT1G01650	AT1G01720	AT1G02220	AT1G02230	AT1G02660	AT1G02890	AT1G03060	AT1G03730	AT1G03740	AT1G04555	AT1G04930	AT1G05805	AT1G06160	AT1G06210	AT1G06620	AT1G06780	AT1G06840	AT1G06850	AT1G07090	AT1G07660	AT1G08290	AT1G08300	AT1G09530	AT1G09950	AT1G11580	AT1G13360	AT1G14010	AT1G14020	AT1G14170	AT1G14730	AT1G15030	AT1G15110	AT1G15350	AT1G15520	AT1G16180	AT1G16300
AT1G32640	ATMYC2	263	1	PWM622	AthaMAP	T05620	756	0.000199706	0.000479347	582	AT1G01230	AT1G01720	AT1G02220	AT1G02500	AT1G02660	AT1G02850	AT1G02880	AT1G02890	AT1G02990	AT1G03040	AT1G03060	AT1G03370	AT1G03430	AT1G04555	AT1G05350	AT1G05785	AT1G05805	AT1G06180	AT1G06770	AT1G06780	AT1G07135	AT1G09080	AT1G09480	AT1G10700	AT1G11330	AT1G12420	AT1G13110	AT1G14010	AT1G14020	AT1G14300	AT1G14780	AT1G15130	AT1G15170	AT1G16300	AT1G16540	AT1G16560	AT1G16640	AT1G17590	AT1G17890
AT1G72360	AtERF73	36	na	PWM2831	DAP-seq	ERF73_col	469	5.07e-07	1.9678e-06	610	AT1G01440	AT1G02220	AT1G02230	AT1G02410	AT1G02890	AT1G02920	AT1G02930	AT1G03040	AT1G03060	AT1G03650	AT1G03850	AT1G03905	AT1G04930	AT1G05135	AT1G05180	AT1G05380	AT1G06160	AT1G06210	AT1G06840	AT1G06850	AT1G06870	AT1G07030	AT1G07260	AT1G07650	AT1G08845	AT1G08900	AT1G09815	AT1G10430	AT1G10700	AT1G12790	AT1G13390	AT1G14010	AT1G14020	AT1G14060	AT1G14370	AT1G14670	AT1G15400	AT1G15750	AT1G15920
AT3G13810	AtIDD11	29	na	PWM3037	DAP-seq	ATIDD11_col	470	5.07e-07	1.9678e-06	610	AT1G01490	AT1G01720	AT1G02880	AT1G03040	AT1G03730	AT1G03740	AT1G03760	AT1G03770	AT1G04555	AT1G04980	AT1G05805	AT1G06210	AT1G07030	AT1G07128	AT1G07650	AT1G08630	AT1G08920	AT1G09530	AT1G09575	AT1G09980	AT1G10060	AT1G10070	AT1G11080	AT1G11670	AT1G12220	AT1G13110	AT1G13180	AT1G13190	AT1G13195	AT1G14370	AT1G15030	AT1G15350	AT1G16520	AT1G17145	AT1G17340	AT1G17420	AT1G17720	AT1G17730	AT1G17745
AT4G37180	AT4G37180	114	na	PWM3117	DAP-seq	AT4G37180_col	471	5.07e-07	1.9678e-06	610	AT1G01560	AT1G02100	AT1G02500	AT1G02890	AT1G03220	AT1G03650	AT1G04960	AT1G04990	AT1G05000	AT1G05805	AT1G06180	AT1G06770	AT1G07530	AT1G07570	AT1G07990	AT1G08420	AT1G08450	AT1G08630	AT1G08770	AT1G09070	AT1G09560	AT1G09630	AT1G09932	AT1G10060	AT1G10070	AT1G10417	AT1G10700	AT1G11940	AT1G12200	AT1G12320	AT1G12420	AT1G13210	AT1G14260	AT1G14330	AT1G14730	AT1G15110	AT1G15750	AT1G15790	AT1G15800
AT5G39820	anac094	73	1	PWM3392	DAP-seq	ANAC094_col	472	5.07e-07	1.9678e-06	610	AT1G01550	AT1G02220	AT1G02390	AT1G02410	AT1G02450	AT1G03060	AT1G03080	AT1G03350	AT1G03760	AT1G03850	AT1G03905	AT1G04100	AT1G04200	AT1G04990	AT1G05000	AT1G05380	AT1G05960	AT1G06160	AT1G06840	AT1G06850	AT1G07000	AT1G07020	AT1G07570	AT1G08290	AT1G08300	AT1G09070	AT1G09530	AT1G09932	AT1G10040	AT1G10050	AT1G10140	AT1G10585	AT1G12420	AT1G13195	AT1G13670	AT1G13990	AT1G14000	AT1G14040	AT1G14330
AT4G24540	AGL24	35	na	PWM1492	CisBP	M2218_1.01	473	6.46e-07	2.44861e-06	609	AT1G01440	AT1G02230	AT1G03060	AT1G03900	AT1G03905	AT1G04300	AT1G04780	AT1G05000	AT1G05380	AT1G05710	AT1G05785	AT1G05805	AT1G05890	AT1G05960	AT1G06520	AT1G07220	AT1G07520	AT1G07630	AT1G08420	AT1G08450	AT1G08920	AT1G08930	AT1G09070	AT1G09270	AT1G09480	AT1G09530	AT1G09794	AT1G09950	AT1G09970	AT1G11340	AT1G12320	AT1G12420	AT1G13000	AT1G13110	AT1G13360	AT1G13390	AT1G13990	AT1G14040	AT1G14170
AT4G24540	AGL24	35	na	PWM1493	CisBP	M2218_1.01	653	4.29459e-05	0.000118283	590	AT1G01490	AT1G01560	AT1G01650	AT1G01680	AT1G02230	AT1G02390	AT1G02410	AT1G02500	AT1G02850	AT1G02890	AT1G02920	AT1G03040	AT1G03850	AT1G03900	AT1G03905	AT1G04010	AT1G04200	AT1G04930	AT1G05010	AT1G05710	AT1G06210	AT1G06840	AT1G06850	AT1G07030	AT1G07220	AT1G07240	AT1G07620	AT1G07660	AT1G08050	AT1G08930	AT1G09575	AT1G09794	AT1G09920	AT1G09970	AT1G10140	AT1G10170	AT1G10290	AT1G10410	AT1G11080
AT4G25480	ATCBF3	104	2	PWM2781	DAP-seq	CBF3_col	477	6.46e-07	2.44861e-06	609	AT1G01560	AT1G01650	AT1G02000	AT1G02410	AT1G02450	AT1G02860	AT1G02930	AT1G03370	AT1G03730	AT1G03740	AT1G04200	AT1G04440	AT1G04555	AT1G05180	AT1G06770	AT1G06780	AT1G07030	AT1G07650	AT1G08050	AT1G08770	AT1G08845	AT1G08920	AT1G09530	AT1G09950	AT1G09970	AT1G09980	AT1G10410	AT1G10585	AT1G10865	AT1G11260	AT1G11580	AT1G11950	AT1G12320	AT1G12640	AT1G13000	AT1G13180	AT1G13390	AT1G13960	AT1G13990
AT4G25480	ATCBF3	104	2	PWM2570	JASPAR	MA0971.1	694	9.42059e-05	0.000245154	586	AT1G01550	AT1G01560	AT1G01650	AT1G02000	AT1G02220	AT1G02410	AT1G02450	AT1G02860	AT1G02920	AT1G03900	AT1G03905	AT1G04280	AT1G04440	AT1G04555	AT1G05180	AT1G06520	AT1G06770	AT1G06780	AT1G07260	AT1G08050	AT1G08770	AT1G08920	AT1G09950	AT1G09970	AT1G09980	AT1G10410	AT1G10585	AT1G10865	AT1G11260	AT1G11580	AT1G11950	AT1G12640	AT1G13180	AT1G14670	AT1G14780	AT1G15110	AT1G15670	AT1G16540	AT1G17060
AT4G25480	ATCBF3	104	2	PWM899	CisBP	M0032_1.01	745	0.000166037	0.000406144	583	AT1G01550	AT1G01560	AT1G02000	AT1G02220	AT1G02410	AT1G02450	AT1G02860	AT1G02920	AT1G03900	AT1G03905	AT1G04280	AT1G04440	AT1G04555	AT1G05180	AT1G06520	AT1G06770	AT1G06780	AT1G07260	AT1G08050	AT1G08770	AT1G08920	AT1G09950	AT1G09970	AT1G09980	AT1G10410	AT1G10585	AT1G10865	AT1G11260	AT1G11580	AT1G11950	AT1G12640	AT1G13180	AT1G13390	AT1G14670	AT1G14780	AT1G15110	AT1G15670	AT1G16540	AT1G17060
AT4G25480	ATCBF3	104	2	PWM1540	CisBP	M0031_1.01	748	0.000199706	0.000479347	582	AT1G01550	AT1G01560	AT1G02000	AT1G02220	AT1G02410	AT1G02450	AT1G02860	AT1G02920	AT1G03900	AT1G03905	AT1G04280	AT1G04440	AT1G04555	AT1G05180	AT1G06520	AT1G06770	AT1G06780	AT1G07260	AT1G08050	AT1G08770	AT1G08920	AT1G09950	AT1G09970	AT1G09980	AT1G10410	AT1G10585	AT1G10865	AT1G11260	AT1G11580	AT1G11950	AT1G12640	AT1G13180	AT1G13390	AT1G14670	AT1G14780	AT1G15110	AT1G15670	AT1G16540	AT1G17060
AT4G25480	ATCBF3	104	2	PWM706	AthaMAP	T02643	914	0.000955673	0.00195831	573	AT1G01560	AT1G01650	AT1G02220	AT1G02410	AT1G02450	AT1G04555	AT1G05135	AT1G06180	AT1G06210	AT1G06770	AT1G06780	AT1G07140	AT1G07350	AT1G07650	AT1G08630	AT1G08770	AT1G09575	AT1G09940	AT1G09950	AT1G10140	AT1G10290	AT1G10865	AT1G11050	AT1G11080	AT1G11670	AT1G11950	AT1G12360	AT1G13110	AT1G13180	AT1G14640	AT1G14730	AT1G14780	AT1G14870	AT1G15400	AT1G15670	AT1G16420	AT1G17500	AT1G17730	AT1G18300
AT4G25480	ATCBF3	104	2	PWM165	AthaMAP	T02643	922	0.00112517	0.00219525	572	AT1G01230	AT1G01940	AT1G02220	AT1G02360	AT1G02450	AT1G02860	AT1G03060	AT1G03220	AT1G03230	AT1G03730	AT1G03740	AT1G03770	AT1G04010	AT1G04440	AT1G04780	AT1G05180	AT1G08290	AT1G08300	AT1G08630	AT1G09080	AT1G09950	AT1G10070	AT1G10290	AT1G11100	AT1G11330	AT1G11580	AT1G12220	AT1G12760	AT1G13195	AT1G13960	AT1G14730	AT1G15130	AT1G16420	AT1G16500	AT1G16520	AT1G16540	AT1G16670	AT1G17230	AT1G17290
AT4G25480	ATCBF3	104	2	PWM550	AthaMAP	T02643	1010	0.00286573	0.00515372	566	AT1G01010	AT1G01650	AT1G01720	AT1G01940	AT1G02120	AT1G02270	AT1G02450	AT1G02850	AT1G02860	AT1G02890	AT1G02920	AT1G03350	AT1G03760	AT1G03770	AT1G03850	AT1G04100	AT1G04440	AT1G04555	AT1G05180	AT1G05785	AT1G06140	AT1G06160	AT1G06620	AT1G07140	AT1G07650	AT1G08450	AT1G08770	AT1G08930	AT1G10040	AT1G10050	AT1G10060	AT1G10070	AT1G10290	AT1G12320	AT1G12760	AT1G13180	AT1G13630	AT1G14040	AT1G14360
AT4G25480	ATCBF3	104	2	PWM160	AthaMAP	T02643	1124	0.0100922	0.0161134	557	AT1G01440	AT1G01490	AT1G01650	AT1G01940	AT1G02000	AT1G02120	AT1G02270	AT1G02450	AT1G02660	AT1G02860	AT1G03730	AT1G03740	AT1G04555	AT1G04750	AT1G05960	AT1G06520	AT1G06620	AT1G07000	AT1G07220	AT1G07390	AT1G07650	AT1G07810	AT1G07880	AT1G08770	AT1G08920	AT1G09430	AT1G09480	AT1G10290	AT1G10700	AT1G11670	AT1G11890	AT1G12640	AT1G13180	AT1G15030	AT1G15110	AT1G15350	AT1G15670	AT1G17147	AT1G17330
AT4G25480	ATCBF3	104	2	PWM117	AthaMAP	T02643	1200	0.0238764	0.0357946	550	AT1G01260	AT1G01340	AT1G01490	AT1G01650	AT1G02120	AT1G02220	AT1G02450	AT1G03220	AT1G03760	AT1G03770	AT1G04440	AT1G04555	AT1G06620	AT1G07650	AT1G08050	AT1G08290	AT1G08500	AT1G08770	AT1G09530	AT1G11100	AT1G11200	AT1G12760	AT1G13180	AT1G14170	AT1G14330	AT1G15430	AT1G15670	AT1G17590	AT1G17600	AT1G17745	AT1G19530	AT1G20100	AT1G20110	AT1G20460	AT1G21000	AT1G21080	AT1G21100	AT1G21110	AT1G21540
AT2G22750	AT2G22750	31	na	PWM2884	DAP-seq	BHLH18_col	478	6.46e-07	2.44861e-06	609	AT1G01260	AT1G01340	AT1G01490	AT1G01650	AT1G02230	AT1G02660	AT1G02990	AT1G03730	AT1G03740	AT1G03760	AT1G03770	AT1G04440	AT1G04555	AT1G04990	AT1G05785	AT1G05805	AT1G06160	AT1G06180	AT1G06620	AT1G06770	AT1G06780	AT1G07660	AT1G08450	AT1G08630	AT1G08845	AT1G09070	AT1G09080	AT1G09480	AT1G09530	AT1G10140	AT1G10865	AT1G11670	AT1G12420	AT1G13000	AT1G15350	AT1G16180	AT1G17230	AT1G17340	AT1G17420
AT2G22540	AGL22	45	8	PWM3211	DAP-seq	SVP_col	479	6.46e-07	2.44861e-06	609	AT1G01440	AT1G01490	AT1G02220	AT1G02230	AT1G02410	AT1G03060	AT1G03250	AT1G03900	AT1G03905	AT1G04300	AT1G04780	AT1G04930	AT1G05380	AT1G05785	AT1G05805	AT1G05960	AT1G06520	AT1G06620	AT1G06780	AT1G06850	AT1G08290	AT1G08450	AT1G08920	AT1G08930	AT1G09480	AT1G11080	AT1G11940	AT1G11950	AT1G13000	AT1G13360	AT1G13390	AT1G14040	AT1G14170	AT1G14370	AT1G14780	AT1G15110	AT1G15400	AT1G15430	AT1G15520
AT2G22540	AGL22	45	8	PWM1491	CisBP	M2218_1.01	483	8.21e-07	3.06746e-06	608	AT1G01440	AT1G02230	AT1G03060	AT1G03900	AT1G03905	AT1G04300	AT1G04780	AT1G05000	AT1G05380	AT1G05710	AT1G05785	AT1G05805	AT1G05890	AT1G05960	AT1G06520	AT1G07220	AT1G07520	AT1G07630	AT1G08420	AT1G08450	AT1G08920	AT1G08930	AT1G09070	AT1G09270	AT1G09480	AT1G09530	AT1G09794	AT1G09950	AT1G09970	AT1G11340	AT1G12320	AT1G12420	AT1G13000	AT1G13110	AT1G13360	AT1G13390	AT1G13990	AT1G14040	AT1G14170
AT2G22540	AGL22	45	8	PWM2155	JASPAR	MA0555.1	529	2.64129e-06	8.98642e-06	603	AT1G01440	AT1G02230	AT1G03060	AT1G03900	AT1G03905	AT1G04300	AT1G04780	AT1G05000	AT1G05380	AT1G05710	AT1G05785	AT1G05805	AT1G05890	AT1G05960	AT1G06520	AT1G07220	AT1G07520	AT1G07630	AT1G08420	AT1G08450	AT1G08920	AT1G08930	AT1G09270	AT1G09480	AT1G09530	AT1G09794	AT1G09950	AT1G09970	AT1G11340	AT1G12320	AT1G12420	AT1G13000	AT1G13110	AT1G13360	AT1G13390	AT1G13990	AT1G14040	AT1G14170	AT1G14510
AT5G07580	AT5G07580	0	na	PWM1359	CisBP	M0035_1.01	481	8.21e-07	3.06746e-06	608	AT1G01350	AT1G01650	AT1G02220	AT1G02410	AT1G02450	AT1G02460	AT1G02890	AT1G02930	AT1G03850	AT1G04300	AT1G05380	AT1G07000	AT1G07135	AT1G07220	AT1G07260	AT1G07650	AT1G08800	AT1G08900	AT1G08920	AT1G08930	AT1G09080	AT1G09530	AT1G09970	AT1G10700	AT1G10990	AT1G11260	AT1G11480	AT1G11580	AT1G13110	AT1G13390	AT1G14040	AT1G14780	AT1G15110	AT1G15400	AT1G15530	AT1G15780	AT1G15900	AT1G16540	AT1G17145
AT5G61590	AT5G61590	56	5	PWM1360	CisBP	M0035_1.01	482	8.21e-07	3.06746e-06	608	AT1G01350	AT1G01650	AT1G02220	AT1G02410	AT1G02450	AT1G02460	AT1G02890	AT1G02930	AT1G03850	AT1G04310	AT1G05380	AT1G07000	AT1G07135	AT1G07220	AT1G07260	AT1G07650	AT1G08800	AT1G08900	AT1G08920	AT1G08930	AT1G09080	AT1G09530	AT1G09970	AT1G10700	AT1G10990	AT1G11260	AT1G11480	AT1G11580	AT1G13110	AT1G13390	AT1G14040	AT1G14780	AT1G15110	AT1G15400	AT1G15530	AT1G15780	AT1G15900	AT1G16540	AT1G17145
AT4G27900	AT4G27900	12	na	PWM2961	DAP-seq	AT4G27900_col	485	8.21e-07	3.06746e-06	608	AT1G01010	AT1G01180	AT1G01490	AT1G01720	AT1G01820	AT1G02220	AT1G02270	AT1G02410	AT1G02500	AT1G02890	AT1G02920	AT1G03040	AT1G03060	AT1G03905	AT1G04990	AT1G05000	AT1G05010	AT1G06210	AT1G07350	AT1G07570	AT1G07660	AT1G07890	AT1G08050	AT1G08290	AT1G08300	AT1G08930	AT1G09575	AT1G09740	AT1G10050	AT1G10060	AT1G11080	AT1G11480	AT1G12420	AT1G12640	AT1G12970	AT1G14040	AT1G14730	AT1G14780	AT1G15030
AT4G21080	AtDOF4.5	23	na	PWM2996	DAP-seq	DOF45_col	486	8.21e-07	3.06746e-06	608	AT1G01340	AT1G02100	AT1G02400	AT1G02460	AT1G02880	AT1G02890	AT1G02920	AT1G03060	AT1G03220	AT1G03770	AT1G04440	AT1G04780	AT1G04930	AT1G05000	AT1G05380	AT1G05805	AT1G06150	AT1G06515	AT1G07020	AT1G07990	AT1G08290	AT1G08920	AT1G09320	AT1G09330	AT1G09430	AT1G09530	AT1G09575	AT1G10070	AT1G10140	AT1G10865	AT1G11260	AT1G11670	AT1G11940	AT1G12200	AT1G13470	AT1G13960	AT1G14040	AT1G14260	AT1G14330
AT3G15500	ANAC055	276	na	PWM3372	DAP-seq	ANAC055_col	487	8.21e-07	3.06746e-06	608	AT1G01680	AT1G02500	AT1G02850	AT1G02990	AT1G03220	AT1G03760	AT1G03770	AT1G03850	AT1G04280	AT1G04780	AT1G04930	AT1G04980	AT1G05340	AT1G05350	AT1G05805	AT1G06620	AT1G07020	AT1G07030	AT1G08290	AT1G08300	AT1G08920	AT1G08930	AT1G09080	AT1G09480	AT1G09530	AT1G09560	AT1G09815	AT1G10050	AT1G10060	AT1G10070	AT1G10290	AT1G10340	AT1G10417	AT1G10585	AT1G10590	AT1G11260	AT1G11480	AT1G11670	AT1G13110
AT3G15500	ANAC055	276	na	PWM1603	PBM		528	2.64129e-06	8.98642e-06	603	AT1G02220	AT1G02990	AT1G03850	AT1G04280	AT1G04780	AT1G04930	AT1G04960	AT1G04980	AT1G04990	AT1G05000	AT1G05890	AT1G05960	AT1G06050	AT1G06520	AT1G07990	AT1G08290	AT1G08920	AT1G08930	AT1G09070	AT1G09080	AT1G09530	AT1G09575	AT1G09815	AT1G09932	AT1G10070	AT1G10700	AT1G11050	AT1G11260	AT1G11480	AT1G11580	AT1G12200	AT1G12760	AT1G13110	AT1G14170	AT1G14330	AT1G14670	AT1G14730	AT1G14740	AT1G15350
AT3G15500	ANAC055	276	na	PWM2536	JASPAR	MA0937.1	900	0.000955673	0.00195831	573	AT1G01180	AT1G01680	AT1G02220	AT1G02660	AT1G02990	AT1G03850	AT1G04280	AT1G04780	AT1G04930	AT1G04980	AT1G04990	AT1G05000	AT1G05060	AT1G05890	AT1G06050	AT1G06160	AT1G06520	AT1G07390	AT1G07990	AT1G08290	AT1G08920	AT1G09070	AT1G09080	AT1G09530	AT1G09575	AT1G09932	AT1G10070	AT1G10290	AT1G10585	AT1G10700	AT1G11050	AT1G11480	AT1G11580	AT1G12760	AT1G13360	AT1G14330	AT1G14670	AT1G14730	AT1G14740
AT3G15500	ANAC055	276	na	PWM1196	PBM		968	0.00211639	0.00392419	568	AT1G02000	AT1G02220	AT1G02360	AT1G02450	AT1G02920	AT1G02930	AT1G02990	AT1G03220	AT1G03350	AT1G03850	AT1G04780	AT1G04930	AT1G04980	AT1G04990	AT1G05000	AT1G05350	AT1G06160	AT1G06520	AT1G08290	AT1G09080	AT1G09530	AT1G09575	AT1G09815	AT1G10070	AT1G10340	AT1G10580	AT1G10590	AT1G10700	AT1G11260	AT1G11310	AT1G11580	AT1G13630	AT1G14170	AT1G14670	AT1G14740	AT1G15350	AT1G16540	AT1G17060	AT1G17070
AT5G21960	AT5G21960	287	na	PWM1381	CisBP	M0014_1.01	488	1.04174e-06	3.82752e-06	607	AT1G01350	AT1G01490	AT1G01650	AT1G01720	AT1G02000	AT1G02410	AT1G02460	AT1G02890	AT1G03850	AT1G03905	AT1G04200	AT1G04280	AT1G04300	AT1G04310	AT1G05785	AT1G08920	AT1G08930	AT1G09645	AT1G10585	AT1G10700	AT1G11260	AT1G11580	AT1G13110	AT1G13390	AT1G13460	AT1G13470	AT1G13990	AT1G14000	AT1G14040	AT1G15110	AT1G15530	AT1G15670	AT1G17240	AT1G17330	AT1G17340	AT1G18200	AT1G18560	AT1G18570	AT1G18940
AT1G69780	ATHB13	2	0	PWM3148	DAP-seq	ATHB13_col	494	1.04174e-06	3.82752e-06	607	AT1G01180	AT1G01230	AT1G01260	AT1G01490	AT1G02170	AT1G02400	AT1G03250	AT1G03260	AT1G03740	AT1G04440	AT1G04780	AT1G05000	AT1G05380	AT1G05710	AT1G06140	AT1G06180	AT1G07390	AT1G07520	AT1G07530	AT1G07650	AT1G08420	AT1G09270	AT1G09530	AT1G09560	AT1G09970	AT1G10140	AT1G10417	AT1G10585	AT1G11260	AT1G11340	AT1G11670	AT1G12290	AT1G14040	AT1G14060	AT1G15110	AT1G15350	AT1G15670	AT1G16670	AT1G17060
AT1G69780	ATHB13	2	0	PWM969	CisBP	M1802_1.01	746	0.000166037	0.000406144	583	AT1G01180	AT1G01440	AT1G01650	AT1G02410	AT1G02450	AT1G02890	AT1G03250	AT1G03260	AT1G03740	AT1G04440	AT1G04990	AT1G05000	AT1G05710	AT1G06050	AT1G06160	AT1G06840	AT1G06850	AT1G07135	AT1G07390	AT1G07650	AT1G08450	AT1G09270	AT1G09330	AT1G09530	AT1G09970	AT1G10340	AT1G11260	AT1G11340	AT1G12640	AT1G13190	AT1G13195	AT1G13990	AT1G14000	AT1G14040	AT1G14300	AT1G14360	AT1G14670	AT1G14730	AT1G14870
AT5G62320	ATMYB99	32	na	PWM3298	DAP-seq	MYB99_col	495	1.04174e-06	3.82752e-06	607	AT1G01180	AT1G01340	AT1G01490	AT1G01560	AT1G01650	AT1G01680	AT1G02120	AT1G02390	AT1G02410	AT1G02450	AT1G02500	AT1G02890	AT1G03040	AT1G03060	AT1G03220	AT1G03230	AT1G03730	AT1G03900	AT1G03905	AT1G04200	AT1G04260	AT1G04300	AT1G04310	AT1G06520	AT1G07030	AT1G07220	AT1G07630	AT1G07650	AT1G08940	AT1G09430	AT1G09575	AT1G09950	AT1G09970	AT1G10050	AT1G10060	AT1G10140	AT1G10290	AT1G10410	AT1G11080
AT1G74930	ORA47	259	1	PWM996	PBM		497	1.04174e-06	3.82752e-06	607	AT1G01180	AT1G01340	AT1G01350	AT1G01440	AT1G01650	AT1G01940	AT1G02000	AT1G02120	AT1G02220	AT1G02230	AT1G02410	AT1G02860	AT1G02890	AT1G02920	AT1G02930	AT1G03060	AT1G03370	AT1G03850	AT1G04300	AT1G04310	AT1G05135	AT1G06160	AT1G06210	AT1G06520	AT1G06840	AT1G06850	AT1G06870	AT1G07030	AT1G07260	AT1G07650	AT1G08500	AT1G09430	AT1G09480	AT1G09794	AT1G10140	AT1G10585	AT1G13390	AT1G14040	AT1G14060
AT2G36450	HRD	52	na	PWM1273	CisBP	M0019_1.01	498	1.31873e-06	4.74795e-06	606	AT1G01350	AT1G01650	AT1G01720	AT1G02220	AT1G02360	AT1G02410	AT1G02450	AT1G02460	AT1G02890	AT1G04200	AT1G04300	AT1G04310	AT1G04440	AT1G04990	AT1G05135	AT1G05380	AT1G05785	AT1G06840	AT1G06850	AT1G07650	AT1G08770	AT1G08800	AT1G08900	AT1G08920	AT1G08930	AT1G09080	AT1G09950	AT1G09970	AT1G10700	AT1G10865	AT1G11260	AT1G11580	AT1G12640	AT1G13110	AT1G13390	AT1G14040	AT1G14170	AT1G14780	AT1G15110
AT5G03790	ATHB51	1	na	PWM1577	PBM		500	1.31873e-06	4.74795e-06	606	AT1G01180	AT1G01230	AT1G01260	AT1G02400	AT1G04440	AT1G04780	AT1G05380	AT1G05805	AT1G06140	AT1G07390	AT1G07520	AT1G07530	AT1G07650	AT1G08420	AT1G09270	AT1G09560	AT1G09794	AT1G09940	AT1G09970	AT1G10990	AT1G11260	AT1G11330	AT1G11340	AT1G11670	AT1G12290	AT1G13110	AT1G13990	AT1G14000	AT1G14060	AT1G14300	AT1G14360	AT1G15530	AT1G16670	AT1G17145	AT1G17250	AT1G17330	AT1G17720	AT1G17745	AT1G18570
AT5G03790	ATHB51	1	na	PWM2551	JASPAR	MA0952.1	707	0.000114038	0.000290027	585	AT1G01180	AT1G01230	AT1G01260	AT1G02400	AT1G02990	AT1G03740	AT1G04440	AT1G04555	AT1G04780	AT1G05380	AT1G05710	AT1G05805	AT1G05960	AT1G06140	AT1G06800	AT1G07240	AT1G07390	AT1G07520	AT1G07530	AT1G07650	AT1G08420	AT1G09270	AT1G09794	AT1G09970	AT1G10340	AT1G10417	AT1G10990	AT1G11260	AT1G12290	AT1G13110	AT1G14060	AT1G14300	AT1G15110	AT1G15530	AT1G15670	AT1G16540	AT1G16670	AT1G17145	AT1G17250
AT5G03790	ATHB51	1	na	PWM3141	DAP-seq	LMI1_col	725	0.00013775	0.000344951	584	AT1G01180	AT1G01230	AT1G01260	AT1G01490	AT1G02390	AT1G02400	AT1G04300	AT1G05710	AT1G06140	AT1G07390	AT1G07520	AT1G07530	AT1G07650	AT1G09270	AT1G09560	AT1G09970	AT1G11260	AT1G11330	AT1G11340	AT1G11670	AT1G12200	AT1G12970	AT1G13990	AT1G14000	AT1G14020	AT1G14040	AT1G14060	AT1G14360	AT1G14870	AT1G15110	AT1G16540	AT1G16670	AT1G17145	AT1G17250	AT1G17330	AT1G17745	AT1G18570	AT1G18910	AT1G19180
AT5G42630	ATS	2	na	PWM2625	JASPAR	MA1028.1	502	1.31873e-06	4.74795e-06	606	AT1G01820	AT1G02090	AT1G02100	AT1G02450	AT1G02460	AT1G03060	AT1G04010	AT1G04780	AT1G05890	AT1G06770	AT1G06780	AT1G06840	AT1G07570	AT1G07630	AT1G08420	AT1G08450	AT1G08630	AT1G09430	AT1G09630	AT1G11260	AT1G11670	AT1G12360	AT1G12970	AT1G13180	AT1G13195	AT1G13630	AT1G13670	AT1G14010	AT1G14020	AT1G14040	AT1G14730	AT1G15350	AT1G16300	AT1G17290	AT1G17380	AT1G18300	AT1G18570	AT1G18740	AT1G19010
AT5G42630	ATS	2	na	PWM1559	PBM		565	6.47311e-06	2.07255e-05	599	AT1G01720	AT1G01820	AT1G02090	AT1G02100	AT1G02400	AT1G02460	AT1G02890	AT1G04780	AT1G04990	AT1G05000	AT1G05135	AT1G05380	AT1G05890	AT1G05960	AT1G06770	AT1G06780	AT1G06840	AT1G07890	AT1G08420	AT1G08450	AT1G08630	AT1G08930	AT1G09070	AT1G09630	AT1G09980	AT1G10050	AT1G10060	AT1G11260	AT1G11670	AT1G12200	AT1G12320	AT1G12420	AT1G12970	AT1G13180	AT1G13195	AT1G14010	AT1G14020	AT1G14040	AT1G14200
AT5G42630	ATS	2	na	PWM1473	PBM		680	7.7657e-05	0.000205065	587	AT1G01820	AT1G02090	AT1G02100	AT1G02400	AT1G02460	AT1G04310	AT1G04780	AT1G04990	AT1G05000	AT1G05135	AT1G05380	AT1G05890	AT1G06180	AT1G06840	AT1G07880	AT1G08300	AT1G08420	AT1G08450	AT1G08930	AT1G09070	AT1G09430	AT1G09815	AT1G09980	AT1G10050	AT1G10060	AT1G10410	AT1G10430	AT1G10585	AT1G11050	AT1G11080	AT1G11260	AT1G11310	AT1G11670	AT1G12320	AT1G12420	AT1G12970	AT1G13195	AT1G14010	AT1G14020
AT1G77920	bZIP50	251	0	PWM2666	JASPAR	MA1070.1	503	1.31873e-06	4.74795e-06	606	AT1G01260	AT1G02090	AT1G02230	AT1G02410	AT1G02450	AT1G03080	AT1G03850	AT1G04300	AT1G04555	AT1G05135	AT1G05380	AT1G05562	AT1G05710	AT1G05805	AT1G06160	AT1G06515	AT1G06840	AT1G06850	AT1G07570	AT1G07630	AT1G07990	AT1G08900	AT1G08920	AT1G09480	AT1G09794	AT1G09932	AT1G09970	AT1G11080	AT1G11100	AT1G11260	AT1G11580	AT1G12200	AT1G12210	AT1G13670	AT1G13990	AT1G14170	AT1G14330	AT1G14640	AT1G14730
AT1G77920	bZIP50	251	0	PWM1420	CisBP	M0255_1.01	613	1.89205e-05	5.56139e-05	594	AT1G01260	AT1G02090	AT1G02230	AT1G02410	AT1G02450	AT1G03080	AT1G03850	AT1G04300	AT1G04555	AT1G05135	AT1G05380	AT1G05562	AT1G05710	AT1G05805	AT1G06160	AT1G06840	AT1G06850	AT1G07570	AT1G07630	AT1G07990	AT1G08900	AT1G08920	AT1G09480	AT1G09794	AT1G09932	AT1G09970	AT1G11080	AT1G11100	AT1G11260	AT1G11580	AT1G12200	AT1G12210	AT1G13670	AT1G13990	AT1G14170	AT1G14330	AT1G14640	AT1G14730	AT1G15520
AT1G77920	bZIP50	251	0	PWM2921	DAP-seq	BZIP50_col	644	3.51006e-05	9.86449e-05	591	AT1G01010	AT1G02090	AT1G02120	AT1G02220	AT1G02230	AT1G02450	AT1G02920	AT1G02990	AT1G03850	AT1G04310	AT1G05060	AT1G05380	AT1G05562	AT1G05710	AT1G06780	AT1G06840	AT1G06850	AT1G07520	AT1G07530	AT1G07570	AT1G07990	AT1G08420	AT1G08900	AT1G08920	AT1G09480	AT1G09932	AT1G09970	AT1G10340	AT1G10580	AT1G12200	AT1G12210	AT1G13670	AT1G14170	AT1G14330	AT1G14640	AT1G15110	AT1G15350	AT1G15520	AT1G16540
AT2G46270	GBF3	59	2085	PWM2930	DAP-seq	GBF3_col	504	1.31873e-06	4.74795e-06	606	AT1G01230	AT1G01490	AT1G01650	AT1G01720	AT1G02230	AT1G02660	AT1G02880	AT1G02890	AT1G03040	AT1G03060	AT1G03080	AT1G03260	AT1G03900	AT1G03905	AT1G04280	AT1G04990	AT1G05000	AT1G05785	AT1G06160	AT1G07020	AT1G07030	AT1G07660	AT1G08050	AT1G08630	AT1G09080	AT1G09480	AT1G10060	AT1G10070	AT1G10140	AT1G10865	AT1G11260	AT1G11330	AT1G11480	AT1G11890	AT1G12200	AT1G12420	AT1G13000	AT1G13340	AT1G14010
AT2G46270	GBF3	59	2085	PWM951	CisBP	M0260_1.01	549	4.15252e-06	1.3737e-05	601	AT1G01230	AT1G01260	AT1G01440	AT1G01490	AT1G01650	AT1G01720	AT1G02230	AT1G02660	AT1G02930	AT1G02990	AT1G03040	AT1G03060	AT1G03900	AT1G03905	AT1G04555	AT1G04930	AT1G04980	AT1G05340	AT1G05380	AT1G05785	AT1G06050	AT1G06160	AT1G06620	AT1G06800	AT1G07030	AT1G07090	AT1G07150	AT1G07650	AT1G07660	AT1G08630	AT1G09080	AT1G09530	AT1G10060	AT1G10070	AT1G10417	AT1G11480	AT1G11670	AT1G11940	AT1G11950
AT2G18160	ATBZIP2	30	na	PWM2932	DAP-seq	GBF5_col	505	1.31873e-06	4.74795e-06	606	AT1G01230	AT1G01490	AT1G01650	AT1G01680	AT1G01720	AT1G02230	AT1G02660	AT1G03040	AT1G03060	AT1G03080	AT1G03250	AT1G03260	AT1G03290	AT1G03850	AT1G03900	AT1G03905	AT1G04280	AT1G04960	AT1G04980	AT1G04990	AT1G05000	AT1G05340	AT1G05350	AT1G05785	AT1G07020	AT1G07030	AT1G07150	AT1G07660	AT1G07990	AT1G08050	AT1G08930	AT1G09080	AT1G09480	AT1G09970	AT1G10060	AT1G10070	AT1G11260	AT1G11480	AT1G11890
AT1G19210	At1g19210	287	na	PWM1379	CisBP	M0014_1.01	508	1.66583e-06	5.87959e-06	605	AT1G01350	AT1G01490	AT1G01650	AT1G01720	AT1G02000	AT1G02410	AT1G02460	AT1G02890	AT1G03850	AT1G03905	AT1G04200	AT1G04280	AT1G04300	AT1G04310	AT1G05785	AT1G08920	AT1G08930	AT1G09645	AT1G10585	AT1G10700	AT1G11260	AT1G11580	AT1G13110	AT1G13390	AT1G13460	AT1G13470	AT1G13990	AT1G14000	AT1G14040	AT1G15110	AT1G15530	AT1G15670	AT1G17240	AT1G17330	AT1G17340	AT1G18200	AT1G18560	AT1G18570	AT1G18940
AT1G19210	At1g19210	287	na	PWM2739	DAP-seq	AT1G19210_col	657	4.29459e-05	0.000118283	590	AT1G01350	AT1G01720	AT1G02000	AT1G02410	AT1G03060	AT1G03080	AT1G03370	AT1G04010	AT1G04200	AT1G04280	AT1G04300	AT1G04310	AT1G05135	AT1G06620	AT1G07030	AT1G08050	AT1G09530	AT1G09645	AT1G09794	AT1G09980	AT1G10585	AT1G10700	AT1G11260	AT1G11670	AT1G13390	AT1G13460	AT1G13470	AT1G14300	AT1G15110	AT1G15530	AT1G15800	AT1G15880	AT1G16180	AT1G17290	AT1G17340	AT1G17420	AT1G17610	AT1G17720	AT1G17730
AT4G31060	At4g31060	0	1	PWM1380	CisBP	M0014_1.01	509	1.66583e-06	5.87959e-06	605	AT1G01350	AT1G01490	AT1G01650	AT1G01720	AT1G02000	AT1G02410	AT1G02460	AT1G02890	AT1G03850	AT1G03905	AT1G04200	AT1G04280	AT1G04300	AT1G04310	AT1G05785	AT1G08920	AT1G08930	AT1G09645	AT1G10585	AT1G10700	AT1G11260	AT1G11580	AT1G13110	AT1G13390	AT1G13460	AT1G13470	AT1G13990	AT1G14000	AT1G14040	AT1G15110	AT1G15530	AT1G15670	AT1G17240	AT1G17330	AT1G17340	AT1G18200	AT1G18560	AT1G18570	AT1G18940
AT4G31060	At4g31060	0	1	PWM2769	DAP-seq	AT4G31060_col	586	1.0005e-05	3.0876e-05	597	AT1G01440	AT1G02410	AT1G02860	AT1G02890	AT1G03060	AT1G03370	AT1G03430	AT1G04200	AT1G04990	AT1G05135	AT1G05350	AT1G06520	AT1G06840	AT1G06850	AT1G07260	AT1G07310	AT1G07650	AT1G08050	AT1G08845	AT1G09430	AT1G09480	AT1G09920	AT1G09950	AT1G11200	AT1G11260	AT1G11480	AT1G12790	AT1G13000	AT1G13390	AT1G13460	AT1G14060	AT1G14170	AT1G14670	AT1G14780	AT1G14830	AT1G15400	AT1G15800	AT1G16300	AT1G16640
AT5G49330	ATMYB111	10	na	PWM2632	JASPAR	MA1036.1	510	1.66583e-06	5.87959e-06	605	AT1G01340	AT1G01490	AT1G01650	AT1G02120	AT1G02220	AT1G02230	AT1G02270	AT1G02390	AT1G02450	AT1G02500	AT1G03040	AT1G03060	AT1G03900	AT1G03905	AT1G04200	AT1G04780	AT1G05010	AT1G05960	AT1G06620	AT1G06840	AT1G06850	AT1G07090	AT1G07220	AT1G07630	AT1G07810	AT1G08050	AT1G08420	AT1G08500	AT1G08845	AT1G09270	AT1G09320	AT1G09794	AT1G09920	AT1G09950	AT1G10050	AT1G10060	AT1G10170	AT1G10290	AT1G10430
AT5G49330	ATMYB111	10	na	PWM1553	PBM		762	0.000239689	0.000566222	581	AT1G01340	AT1G01490	AT1G01650	AT1G01720	AT1G02120	AT1G02390	AT1G02410	AT1G03040	AT1G03060	AT1G03080	AT1G03900	AT1G03905	AT1G04200	AT1G05350	AT1G05960	AT1G06140	AT1G07090	AT1G07630	AT1G07810	AT1G08845	AT1G09320	AT1G09645	AT1G09794	AT1G09950	AT1G09970	AT1G10050	AT1G10060	AT1G10170	AT1G10430	AT1G11080	AT1G11340	AT1G12420	AT1G13180	AT1G13340	AT1G13390	AT1G14170	AT1G15750	AT1G16300	AT1G16500
AT5G49330	ATMYB111	10	na	PWM1235	CisBP	M1207_1.01	773	0.000287064	0.000670189	580	AT1G01340	AT1G01490	AT1G01650	AT1G02120	AT1G02220	AT1G02270	AT1G02500	AT1G03040	AT1G03060	AT1G03900	AT1G03905	AT1G04200	AT1G04310	AT1G04440	AT1G04990	AT1G05000	AT1G05010	AT1G05380	AT1G05960	AT1G06140	AT1G06770	AT1G06840	AT1G06850	AT1G07090	AT1G07220	AT1G07810	AT1G08050	AT1G08920	AT1G08930	AT1G09270	AT1G09320	AT1G09430	AT1G09950	AT1G10290	AT1G10430	AT1G11080	AT1G11670	AT1G12210	AT1G12420
AT5G49330	ATMYB111	10	na	PWM1446	PBM		1159	0.0147818	0.0229073	554	AT1G01340	AT1G01490	AT1G02120	AT1G02390	AT1G02450	AT1G02500	AT1G03040	AT1G03060	AT1G03220	AT1G03230	AT1G03290	AT1G04200	AT1G05010	AT1G05960	AT1G06140	AT1G07630	AT1G08420	AT1G09320	AT1G09932	AT1G09950	AT1G10050	AT1G10060	AT1G10290	AT1G10430	AT1G11080	AT1G11100	AT1G11200	AT1G11330	AT1G11670	AT1G11950	AT1G12420	AT1G12640	AT1G12790	AT1G13180	AT1G13390	AT1G14040	AT1G14170	AT1G15520	AT1G15530
AT5G13910	LEP	112	1	PWM2843	DAP-seq	LEP_col	511	1.66583e-06	5.87959e-06	605	AT1G01440	AT1G01680	AT1G02230	AT1G02410	AT1G02890	AT1G03040	AT1G03060	AT1G03650	AT1G04930	AT1G05135	AT1G05350	AT1G05380	AT1G06160	AT1G06210	AT1G06620	AT1G06770	AT1G06780	AT1G06840	AT1G06850	AT1G07000	AT1G07030	AT1G07220	AT1G07260	AT1G07650	AT1G08845	AT1G09815	AT1G10430	AT1G10700	AT1G11080	AT1G11480	AT1G12790	AT1G13180	AT1G13195	AT1G13390	AT1G14010	AT1G14020	AT1G14060	AT1G14300	AT1G14370
AT1G78700	At1g78700	3	na	PWM2954	DAP-seq	AT1G78700_col	512	1.66583e-06	5.87959e-06	605	AT1G01490	AT1G01650	AT1G01680	AT1G01720	AT1G02000	AT1G02220	AT1G02660	AT1G02990	AT1G03220	AT1G03370	AT1G03730	AT1G03740	AT1G04010	AT1G04990	AT1G05020	AT1G05340	AT1G05350	AT1G06620	AT1G07090	AT1G08290	AT1G08300	AT1G08450	AT1G08845	AT1G09480	AT1G09530	AT1G09950	AT1G09970	AT1G10430	AT1G10865	AT1G11480	AT1G12420	AT1G13340	AT1G14010	AT1G14020	AT1G14170	AT1G14360	AT1G14730	AT1G15030	AT1G15350
AT2G40260	AT2G40260	121	na	PWM3108	DAP-seq	AT2G40260_col	513	1.66583e-06	5.87959e-06	605	AT1G01560	AT1G01720	AT1G02090	AT1G02100	AT1G02220	AT1G02270	AT1G02450	AT1G04010	AT1G04930	AT1G05960	AT1G06160	AT1G06770	AT1G06780	AT1G07220	AT1G07240	AT1G07310	AT1G07350	AT1G08300	AT1G08450	AT1G08630	AT1G08770	AT1G09430	AT1G09950	AT1G09970	AT1G10060	AT1G10070	AT1G10410	AT1G10585	AT1G11310	AT1G11950	AT1G12420	AT1G13960	AT1G14040	AT1G14360	AT1G15030	AT1G15130	AT1G15520	AT1G15530	AT1G15750
AT1G06280	LBD2	29	na	PWM3196	DAP-seq	LBD2_col	514	1.66583e-06	5.87959e-06	605	AT1G01350	AT1G01490	AT1G01650	AT1G02660	AT1G02890	AT1G03260	AT1G03350	AT1G03850	AT1G04980	AT1G04990	AT1G05000	AT1G05010	AT1G05380	AT1G05785	AT1G05890	AT1G06210	AT1G06780	AT1G07030	AT1G07220	AT1G08630	AT1G10060	AT1G10070	AT1G10290	AT1G10430	AT1G10700	AT1G13360	AT1G13630	AT1G13670	AT1G14200	AT1G14260	AT1G14360	AT1G14730	AT1G14740	AT1G14780	AT1G15350	AT1G16540	AT1G17060	AT1G17070	AT1G18160
AT1G08000	GATA10	0	na	PWM914	CisBP	M0679_1.01	516	1.66583e-06	5.87959e-06	605	AT1G01260	AT1G01440	AT1G01550	AT1G01560	AT1G01650	AT1G02450	AT1G02500	AT1G02660	AT1G03220	AT1G03760	AT1G03900	AT1G04010	AT1G04750	AT1G05010	AT1G05805	AT1G06840	AT1G07090	AT1G07140	AT1G07240	AT1G07350	AT1G07810	AT1G07890	AT1G08930	AT1G09070	AT1G09330	AT1G09630	AT1G09645	AT1G09740	AT1G09980	AT1G10070	AT1G10290	AT1G10410	AT1G10430	AT1G10590	AT1G10630	AT1G10720	AT1G10990	AT1G11260	AT1G13190
AT1G08000	GATA10	0	na	PWM2610	JASPAR	MA1013.1	614	1.89205e-05	5.56139e-05	594	AT1G01260	AT1G01440	AT1G01550	AT1G01560	AT1G01650	AT1G02450	AT1G02500	AT1G02660	AT1G03220	AT1G03760	AT1G03900	AT1G04010	AT1G04750	AT1G05010	AT1G05805	AT1G06840	AT1G07090	AT1G07140	AT1G07240	AT1G07350	AT1G07810	AT1G07890	AT1G08930	AT1G09330	AT1G09630	AT1G09645	AT1G09740	AT1G09980	AT1G10070	AT1G10290	AT1G10410	AT1G10430	AT1G10590	AT1G10630	AT1G10720	AT1G10990	AT1G11260	AT1G13190	AT1G13390
AT2G01060	At2g01060	0	na	PWM1278	CisBP	M1225_1.01	518	2.09983e-06	7.26834e-06	604	AT1G02170	AT1G02220	AT1G02390	AT1G02500	AT1G02860	AT1G03650	AT1G03900	AT1G04100	AT1G04300	AT1G04780	AT1G04990	AT1G05000	AT1G07810	AT1G08450	AT1G08630	AT1G09070	AT1G09645	AT1G09932	AT1G10060	AT1G10070	AT1G10417	AT1G10430	AT1G10585	AT1G10700	AT1G13000	AT1G14330	AT1G14360	AT1G14730	AT1G15750	AT1G15920	AT1G16420	AT1G16560	AT1G17145	AT1G17147	AT1G17250	AT1G17290	AT1G17590	AT1G18020	AT1G18480
AT2G01060	At2g01060	0	na	PWM3101	DAP-seq	AT2G01060_col	1067	0.00589092	0.00996456	561	AT1G01820	AT1G02090	AT1G02100	AT1G02460	AT1G02850	AT1G03060	AT1G04990	AT1G05000	AT1G05380	AT1G05805	AT1G06180	AT1G06840	AT1G07530	AT1G07620	AT1G08300	AT1G08420	AT1G08630	AT1G09630	AT1G09950	AT1G09980	AT1G10060	AT1G10070	AT1G10290	AT1G10410	AT1G10417	AT1G11260	AT1G11670	AT1G12420	AT1G13210	AT1G14300	AT1G14740	AT1G15110	AT1G15170	AT1G15350	AT1G15800	AT1G16090	AT1G17250	AT1G17730	AT1G18020
AT4G09820	AtTT8	21	na	PWM1291	CisBP	M0151_1.01	519	2.09983e-06	7.26834e-06	604	AT1G01230	AT1G01260	AT1G01490	AT1G01650	AT1G01720	AT1G02230	AT1G02660	AT1G02990	AT1G03060	AT1G03730	AT1G03740	AT1G04555	AT1G05350	AT1G05785	AT1G05805	AT1G05890	AT1G06210	AT1G06620	AT1G06840	AT1G06850	AT1G07150	AT1G07660	AT1G08290	AT1G08300	AT1G08450	AT1G09530	AT1G11080	AT1G11580	AT1G11670	AT1G12420	AT1G13110	AT1G13360	AT1G14010	AT1G14020	AT1G14170	AT1G14300	AT1G14730	AT1G15030	AT1G15350
AT5G43840	AT-HSFA6A	57	15	PWM3176	DAP-seq	HSFA6A_col	522	2.09983e-06	7.26834e-06	604	AT1G02090	AT1G02100	AT1G02270	AT1G02410	AT1G02920	AT1G03040	AT1G03060	AT1G04260	AT1G04780	AT1G05000	AT1G05785	AT1G05890	AT1G07020	AT1G07350	AT1G07390	AT1G07520	AT1G07570	AT1G07890	AT1G08450	AT1G08920	AT1G09980	AT1G10040	AT1G10050	AT1G11100	AT1G11260	AT1G13000	AT1G13195	AT1G13360	AT1G14040	AT1G14200	AT1G14780	AT1G15110	AT1G15750	AT1G16240	AT1G16840	AT1G17060	AT1G17145	AT1G17590	AT1G17600
AT1G13260	EDF4	107	na	PWM3444	DAP-seq	RAV1_col	524	2.09983e-06	7.26834e-06	604	AT1G01230	AT1G01440	AT1G01490	AT1G01650	AT1G01820	AT1G02000	AT1G02450	AT1G03060	AT1G04010	AT1G04490	AT1G04960	AT1G04990	AT1G05000	AT1G05960	AT1G06140	AT1G06870	AT1G07350	AT1G08450	AT1G08630	AT1G08920	AT1G08930	AT1G09270	AT1G09330	AT1G09430	AT1G09480	AT1G09560	AT1G10290	AT1G10580	AT1G10585	AT1G10590	AT1G10700	AT1G10720	AT1G11260	AT1G11340	AT1G11905	AT1G12320	AT1G14040	AT1G14060	AT1G14260
AT1G13260	EDF4	107	na	PWM1496	CisBP	M0077_1.01	628	2.86273e-05	8.18641e-05	592	AT1G01230	AT1G01340	AT1G01560	AT1G01650	AT1G02270	AT1G02410	AT1G02850	AT1G02990	AT1G03060	AT1G03250	AT1G03260	AT1G03770	AT1G04300	AT1G04490	AT1G04555	AT1G05010	AT1G05380	AT1G05785	AT1G05890	AT1G06870	AT1G07150	AT1G07220	AT1G07350	AT1G07570	AT1G07990	AT1G08290	AT1G08420	AT1G08500	AT1G08900	AT1G08920	AT1G09270	AT1G09430	AT1G09530	AT1G09575	AT1G09920	AT1G09970	AT1G10040	AT1G10050	AT1G10060
AT1G13260	EDF4	107	na	PWM1470	CisBP	M2737_1.01	1138	0.0114854	0.018128	556	AT1G01260	AT1G01650	AT1G02400	AT1G02660	AT1G03220	AT1G03260	AT1G03370	AT1G03430	AT1G04280	AT1G04440	AT1G04930	AT1G04960	AT1G05710	AT1G05890	AT1G06840	AT1G06850	AT1G07020	AT1G07350	AT1G07390	AT1G08920	AT1G08930	AT1G09080	AT1G09270	AT1G09430	AT1G10070	AT1G10417	AT1G10720	AT1G11890	AT1G12760	AT1G13630	AT1G14040	AT1G14480	AT1G14730	AT1G15350	AT1G15520	AT1G15780	AT1G16520	AT1G16540	AT1G17060
AT1G13260	EDF4	107	na	PWM1482	CisBP	M2246_1.01	1160	0.0147818	0.0229073	554	AT1G01260	AT1G01650	AT1G02400	AT1G02660	AT1G03220	AT1G03260	AT1G03370	AT1G03430	AT1G04280	AT1G04440	AT1G04930	AT1G04960	AT1G05710	AT1G05890	AT1G06840	AT1G06850	AT1G07020	AT1G07350	AT1G07390	AT1G08920	AT1G08930	AT1G09080	AT1G09270	AT1G09430	AT1G10070	AT1G10417	AT1G10720	AT1G11890	AT1G12760	AT1G13630	AT1G14040	AT1G14480	AT1G14730	AT1G15350	AT1G15520	AT1G15780	AT1G16520	AT1G16540	AT1G17060
AT1G13260	EDF4	107	na	PWM853	AthaMAP	T02637	1195	0.0212456	0.0320651	551	AT1G01260	AT1G01650	AT1G02400	AT1G02660	AT1G03260	AT1G03370	AT1G03430	AT1G04280	AT1G04440	AT1G04930	AT1G04960	AT1G05710	AT1G05890	AT1G06840	AT1G06850	AT1G07020	AT1G07350	AT1G07390	AT1G08920	AT1G08930	AT1G09080	AT1G09270	AT1G09430	AT1G10070	AT1G10417	AT1G10720	AT1G11890	AT1G12760	AT1G13630	AT1G14040	AT1G14480	AT1G14730	AT1G15350	AT1G15520	AT1G15780	AT1G16520	AT1G16540	AT1G17060	AT1G17070
AT5G54680	bHLH105	117	5	PWM1375	CisBP	M0166_1.01	527	2.64129e-06	8.98642e-06	603	AT1G01230	AT1G01260	AT1G01490	AT1G01650	AT1G01720	AT1G02000	AT1G02230	AT1G02450	AT1G02660	AT1G02930	AT1G02990	AT1G03060	AT1G03730	AT1G03740	AT1G04555	AT1G05340	AT1G05350	AT1G05785	AT1G06210	AT1G06620	AT1G07150	AT1G07660	AT1G08290	AT1G08300	AT1G08450	AT1G09070	AT1G09080	AT1G09530	AT1G09950	AT1G11670	AT1G12420	AT1G13110	AT1G13360	AT1G14010	AT1G14020	AT1G14170	AT1G14300	AT1G14730	AT1G15670
AT5G02030	BLH9	15	na	PWM611	AGRIS		533	2.64129e-06	8.98642e-06	603	AT1G01720	AT1G02450	AT1G02890	AT1G02990	AT1G03040	AT1G03060	AT1G03220	AT1G03290	AT1G03850	AT1G04260	AT1G04280	AT1G04930	AT1G05180	AT1G05805	AT1G06180	AT1G06515	AT1G06770	AT1G07000	AT1G07140	AT1G07990	AT1G08420	AT1G08845	AT1G08940	AT1G09630	AT1G09645	AT1G09740	AT1G09950	AT1G10060	AT1G10070	AT1G10140	AT1G10340	AT1G10700	AT1G10865	AT1G11260	AT1G11670	AT1G13000	AT1G13180	AT1G13195	AT1G14000
AT5G02030	BLH9	15	na	PWM788	AGRIS		534	2.64129e-06	8.98642e-06	603	AT1G01720	AT1G02450	AT1G02890	AT1G02990	AT1G03040	AT1G03060	AT1G03220	AT1G03290	AT1G03850	AT1G04260	AT1G04280	AT1G04930	AT1G05180	AT1G05805	AT1G06180	AT1G06515	AT1G06770	AT1G07000	AT1G07140	AT1G07990	AT1G08420	AT1G08845	AT1G08940	AT1G09630	AT1G09645	AT1G09740	AT1G09950	AT1G10060	AT1G10070	AT1G10140	AT1G10340	AT1G10700	AT1G10865	AT1G11260	AT1G11670	AT1G13000	AT1G13180	AT1G13195	AT1G14000
AT5G02030	BLH9	15	na	PWM333	AGRIS		626	2.32981e-05	6.77041e-05	593	AT1G01260	AT1G01680	AT1G02000	AT1G02390	AT1G02450	AT1G03060	AT1G03230	AT1G04440	AT1G04960	AT1G05010	AT1G05020	AT1G05560	AT1G05805	AT1G06770	AT1G06780	AT1G08315	AT1G08450	AT1G08845	AT1G09530	AT1G10050	AT1G10417	AT1G10585	AT1G10700	AT1G11080	AT1G11100	AT1G12360	AT1G12640	AT1G14170	AT1G14370	AT1G14830	AT1G15520	AT1G16640	AT1G17080	AT1G17230	AT1G17720	AT1G17745	AT1G18560	AT1G18570	AT1G18890
AT4G17880	MYC4	20	na	PWM1468	CisBP	M0159_1.01	535	3.31532e-06	1.1111e-05	602	AT1G01230	AT1G01260	AT1G01490	AT1G01650	AT1G01720	AT1G02230	AT1G02660	AT1G02990	AT1G03060	AT1G03730	AT1G03740	AT1G04555	AT1G05350	AT1G05785	AT1G05805	AT1G05890	AT1G06210	AT1G06620	AT1G06840	AT1G06850	AT1G07150	AT1G07660	AT1G08290	AT1G08300	AT1G08450	AT1G09080	AT1G09530	AT1G11080	AT1G11580	AT1G11670	AT1G12420	AT1G13360	AT1G14010	AT1G14020	AT1G14170	AT1G14300	AT1G14730	AT1G15030	AT1G15350
AT4G17880	MYC4	20	na	PWM1272	CisBP	M2232_1.01	689	9.42059e-05	0.000245154	586	AT1G01230	AT1G01260	AT1G01490	AT1G01650	AT1G01720	AT1G02220	AT1G02230	AT1G02660	AT1G02890	AT1G03060	AT1G03370	AT1G03730	AT1G03740	AT1G04555	AT1G04930	AT1G05805	AT1G06160	AT1G06210	AT1G06620	AT1G06840	AT1G06850	AT1G07090	AT1G07150	AT1G07660	AT1G08290	AT1G08300	AT1G08450	AT1G08845	AT1G09530	AT1G09950	AT1G13340	AT1G14010	AT1G14020	AT1G14170	AT1G14730	AT1G15030	AT1G15350	AT1G16180	AT1G16300
AT4G17880	MYC4	20	na	PWM2169	JASPAR	MA0569.1	693	9.42059e-05	0.000245154	586	AT1G01230	AT1G01260	AT1G01490	AT1G01650	AT1G01720	AT1G02220	AT1G02230	AT1G02660	AT1G02890	AT1G03060	AT1G03370	AT1G03730	AT1G03740	AT1G04555	AT1G04930	AT1G05805	AT1G06160	AT1G06210	AT1G06620	AT1G06840	AT1G06850	AT1G07090	AT1G07150	AT1G07660	AT1G08290	AT1G08300	AT1G08450	AT1G08845	AT1G09530	AT1G09950	AT1G13340	AT1G14010	AT1G14020	AT1G14170	AT1G14730	AT1G15030	AT1G15350	AT1G16180	AT1G16300
AT1G22810	At1g22810	165	0	PWM2741	DAP-seq	AT1G22810_col	537	3.31532e-06	1.1111e-05	602	AT1G01440	AT1G02410	AT1G02860	AT1G02890	AT1G03040	AT1G04990	AT1G05135	AT1G05350	AT1G06050	AT1G06160	AT1G06180	AT1G06840	AT1G06850	AT1G07030	AT1G07310	AT1G07650	AT1G07990	AT1G08845	AT1G09330	AT1G09920	AT1G09970	AT1G10290	AT1G10700	AT1G11200	AT1G11260	AT1G12790	AT1G13000	AT1G13110	AT1G13180	AT1G13390	AT1G13460	AT1G14060	AT1G14170	AT1G14300	AT1G14330	AT1G14670	AT1G15400	AT1G15530	AT1G15920
AT1G10120	AT1G10120	0	0	PWM2891	DAP-seq	BHLH74_col	538	3.31532e-06	1.1111e-05	602	AT1G01230	AT1G01260	AT1G01490	AT1G01650	AT1G02660	AT1G02930	AT1G02990	AT1G03060	AT1G03370	AT1G03730	AT1G03740	AT1G03760	AT1G04555	AT1G05350	AT1G05380	AT1G05785	AT1G05805	AT1G05890	AT1G06180	AT1G06210	AT1G06620	AT1G06840	AT1G06850	AT1G07090	AT1G07220	AT1G07620	AT1G07660	AT1G08290	AT1G08300	AT1G08450	AT1G08630	AT1G09480	AT1G09530	AT1G09920	AT1G09970	AT1G10140	AT1G11890	AT1G12420	AT1G13340
AT1G10120	AT1G10120	0	0	PWM1338	CisBP	M0249_1.01	617	2.32981e-05	6.77041e-05	593	AT1G01230	AT1G01260	AT1G01490	AT1G01650	AT1G01720	AT1G02220	AT1G02400	AT1G02660	AT1G02990	AT1G03040	AT1G03060	AT1G03370	AT1G04555	AT1G05785	AT1G05805	AT1G05890	AT1G06160	AT1G06180	AT1G06210	AT1G06620	AT1G06840	AT1G06850	AT1G07150	AT1G07660	AT1G08290	AT1G08300	AT1G08630	AT1G09530	AT1G09950	AT1G09970	AT1G10140	AT1G13340	AT1G14010	AT1G14020	AT1G14170	AT1G14300	AT1G14730	AT1G15030	AT1G15350
AT4G36780	At4g36780	29	na	PWM2958	DAP-seq	AT4G36780_col	539	3.31532e-06	1.1111e-05	602	AT1G01490	AT1G01650	AT1G01680	AT1G01720	AT1G02000	AT1G02220	AT1G02660	AT1G02990	AT1G03220	AT1G03370	AT1G03730	AT1G03740	AT1G04010	AT1G04990	AT1G05020	AT1G05340	AT1G05350	AT1G06620	AT1G07090	AT1G07150	AT1G07650	AT1G08290	AT1G08300	AT1G08450	AT1G08845	AT1G09480	AT1G09530	AT1G09950	AT1G10430	AT1G10865	AT1G11480	AT1G12420	AT1G13195	AT1G14010	AT1G14020	AT1G14170	AT1G14360	AT1G14730	AT1G15030
AT3G14180	ASIL2	2	3	PWM3497	DAP-seq	AT3G14180_col	541	3.31532e-06	1.1111e-05	602	AT1G01440	AT1G01730	AT1G02090	AT1G02100	AT1G02220	AT1G02410	AT1G02460	AT1G02920	AT1G02930	AT1G03060	AT1G03760	AT1G03850	AT1G04990	AT1G05010	AT1G05180	AT1G06140	AT1G06870	AT1G07350	AT1G07390	AT1G07620	AT1G08900	AT1G09430	AT1G10170	AT1G10430	AT1G10585	AT1G10700	AT1G10720	AT1G11480	AT1G11670	AT1G11890	AT1G11905	AT1G11950	AT1G12320	AT1G13210	AT1G13470	AT1G13630	AT1G14010	AT1G14060	AT1G14170
AT1G43160	RAP26	136	0	PWM1564	PBM		542	4.15252e-06	1.3737e-05	601	AT1G01180	AT1G01340	AT1G01650	AT1G02120	AT1G02230	AT1G02410	AT1G02890	AT1G02920	AT1G02930	AT1G02990	AT1G03060	AT1G03260	AT1G03650	AT1G03850	AT1G04300	AT1G04310	AT1G04990	AT1G05000	AT1G05135	AT1G05380	AT1G06160	AT1G06210	AT1G06840	AT1G06850	AT1G06870	AT1G07030	AT1G07260	AT1G07650	AT1G08500	AT1G08900	AT1G09080	AT1G10140	AT1G10585	AT1G11480	AT1G13390	AT1G14040	AT1G14060	AT1G14300	AT1G14370
AT1G43160	RAP26	136	0	PWM2856	DAP-seq	RAP26_col	545	4.15252e-06	1.3737e-05	601	AT1G01260	AT1G01340	AT1G01440	AT1G01650	AT1G02220	AT1G02230	AT1G02890	AT1G02920	AT1G02930	AT1G03060	AT1G03650	AT1G03850	AT1G03905	AT1G04300	AT1G04310	AT1G04930	AT1G05135	AT1G05380	AT1G06160	AT1G06210	AT1G06840	AT1G06850	AT1G06870	AT1G07030	AT1G07260	AT1G07650	AT1G08845	AT1G09480	AT1G10430	AT1G10585	AT1G11100	AT1G12790	AT1G13390	AT1G14010	AT1G14020	AT1G14060	AT1G14300	AT1G14370	AT1G15125
AT1G43160	RAP26	136	0	PWM2648	JASPAR	MA1052.1	554	5.19009e-06	1.6889e-05	600	AT1G01180	AT1G01340	AT1G01650	AT1G01940	AT1G02120	AT1G02220	AT1G02230	AT1G02410	AT1G02860	AT1G02890	AT1G02920	AT1G02930	AT1G02990	AT1G03060	AT1G03850	AT1G04300	AT1G04310	AT1G04990	AT1G05000	AT1G05135	AT1G06160	AT1G06210	AT1G06840	AT1G06850	AT1G06870	AT1G07030	AT1G07260	AT1G07650	AT1G08500	AT1G09080	AT1G09480	AT1G10140	AT1G10585	AT1G13390	AT1G14040	AT1G14060	AT1G14370	AT1G15110	AT1G15400
AT1G43160	RAP26	136	0	PWM1203	PBM		969	0.00211639	0.00392419	568	AT1G01180	AT1G01490	AT1G02220	AT1G02230	AT1G02330	AT1G02360	AT1G02460	AT1G02890	AT1G03040	AT1G03060	AT1G03080	AT1G03250	AT1G03290	AT1G04300	AT1G04310	AT1G04930	AT1G06160	AT1G07520	AT1G07620	AT1G07650	AT1G07660	AT1G08450	AT1G08845	AT1G08930	AT1G09080	AT1G09480	AT1G09950	AT1G10585	AT1G10700	AT1G11050	AT1G11080	AT1G11580	AT1G13110	AT1G13195	AT1G14040	AT1G14670	AT1G15125	AT1G15430	AT1G15780
AT1G43160	RAP26	136	0	PWM1103	PBM		1012	0.00332406	0.00588937	565	AT1G01180	AT1G01650	AT1G02460	AT1G03250	AT1G03290	AT1G04300	AT1G04440	AT1G05135	AT1G05180	AT1G05785	AT1G06770	AT1G06780	AT1G06870	AT1G07390	AT1G08290	AT1G08300	AT1G08800	AT1G08920	AT1G08930	AT1G09080	AT1G09480	AT1G09794	AT1G11480	AT1G12640	AT1G13180	AT1G13195	AT1G13390	AT1G13990	AT1G14000	AT1G14010	AT1G14020	AT1G14040	AT1G14170	AT1G14260	AT1G14730	AT1G15030	AT1G15520	AT1G15670	AT1G15880
AT1G22640	ATMYB3	69	664	PWM2634	JASPAR	MA1038.1	543	4.15252e-06	1.3737e-05	601	AT1G01340	AT1G01490	AT1G01650	AT1G02120	AT1G02220	AT1G02270	AT1G02390	AT1G02500	AT1G02890	AT1G02920	AT1G03040	AT1G03060	AT1G03905	AT1G04200	AT1G05010	AT1G05960	AT1G06840	AT1G06850	AT1G07090	AT1G07220	AT1G07810	AT1G08930	AT1G09270	AT1G09320	AT1G09932	AT1G09950	AT1G10050	AT1G10060	AT1G10170	AT1G10290	AT1G10430	AT1G11080	AT1G12420	AT1G12760	AT1G12790	AT1G13180	AT1G13340	AT1G13390	AT1G14000
AT1G22640	ATMYB3	69	664	PWM1105	CisBP	M1221_1.01	663	5.24327e-05	0.000141798	589	AT1G01340	AT1G01490	AT1G01650	AT1G02120	AT1G02220	AT1G02270	AT1G02390	AT1G02500	AT1G02890	AT1G02920	AT1G03040	AT1G03060	AT1G03905	AT1G04200	AT1G05010	AT1G05380	AT1G05960	AT1G06140	AT1G06840	AT1G06850	AT1G07090	AT1G07220	AT1G07810	AT1G08930	AT1G09270	AT1G09320	AT1G09932	AT1G09950	AT1G10050	AT1G10060	AT1G10170	AT1G10290	AT1G10430	AT1G11080	AT1G12420	AT1G12760	AT1G12790	AT1G13180	AT1G13340
AT1G53910	RAP212	7	2	PWM2853	DAP-seq	RAP212_col	544	4.15252e-06	1.3737e-05	601	AT1G01440	AT1G02120	AT1G02230	AT1G02410	AT1G02890	AT1G03060	AT1G03650	AT1G03905	AT1G04310	AT1G04930	AT1G05135	AT1G05380	AT1G06160	AT1G06210	AT1G06840	AT1G06850	AT1G07030	AT1G07260	AT1G07650	AT1G08845	AT1G09080	AT1G09815	AT1G10430	AT1G10700	AT1G11480	AT1G12790	AT1G13110	AT1G13390	AT1G14040	AT1G14060	AT1G14370	AT1G14640	AT1G14780	AT1G15400	AT1G15920	AT1G16180	AT1G16300	AT1G16510	AT1G16540
AT1G53910	RAP212	7	2	PWM1149	CisBP	M0021_1.01	882	0.000955673	0.00195831	573	AT1G01350	AT1G01650	AT1G02220	AT1G02410	AT1G02450	AT1G02460	AT1G03850	AT1G04990	AT1G05000	AT1G05010	AT1G05380	AT1G07135	AT1G07220	AT1G07260	AT1G07520	AT1G07650	AT1G08800	AT1G08900	AT1G08920	AT1G08930	AT1G09080	AT1G09970	AT1G10700	AT1G11580	AT1G12420	AT1G13110	AT1G13390	AT1G13630	AT1G14040	AT1G14170	AT1G14780	AT1G15110	AT1G15400	AT1G15530	AT1G15780	AT1G16180	AT1G16510	AT1G16540	AT1G17145
AT5G11510	AtMYB3R4	0	0	PWM3250	DAP-seq	MYB3R4_col	547	4.15252e-06	1.3737e-05	601	AT1G01820	AT1G02270	AT1G02330	AT1G02500	AT1G02880	AT1G02890	AT1G03250	AT1G03850	AT1G04490	AT1G04990	AT1G05000	AT1G07390	AT1G07660	AT1G08290	AT1G08300	AT1G09480	AT1G10170	AT1G10700	AT1G10990	AT1G11080	AT1G11260	AT1G11310	AT1G11670	AT1G12220	AT1G12290	AT1G12640	AT1G14260	AT1G14360	AT1G14730	AT1G14780	AT1G15030	AT1G15750	AT1G16180	AT1G16500	AT1G17145	AT1G17250	AT1G17380	AT1G18160	AT1G18300
AT1G76870	AT1G76870	2	na	PWM3491	DAP-seq	AT1G76870_col	548	4.15252e-06	1.3737e-05	601	AT1G01010	AT1G01340	AT1G01720	AT1G02360	AT1G02410	AT1G02890	AT1G03770	AT1G04260	AT1G05010	AT1G05805	AT1G06515	AT1G07390	AT1G08770	AT1G08845	AT1G08900	AT1G08920	AT1G08930	AT1G09080	AT1G09794	AT1G10700	AT1G11890	AT1G11950	AT1G12640	AT1G12760	AT1G12790	AT1G12970	AT1G14000	AT1G14040	AT1G14060	AT1G15110	AT1G15780	AT1G15790	AT1G16300	AT1G16520	AT1G16670	AT1G17590	AT1G17890	AT1G18500	AT1G18910
AT1G76870	AT1G76870	2	na	PWM3492	DAP-seq	AT1G76880_col	743	0.000166037	0.000406144	583	AT1G01490	AT1G01650	AT1G01940	AT1G02000	AT1G02220	AT1G02660	AT1G03060	AT1G03260	AT1G03290	AT1G04010	AT1G04930	AT1G05010	AT1G05135	AT1G06050	AT1G07350	AT1G08420	AT1G08900	AT1G08920	AT1G11580	AT1G11670	AT1G11890	AT1G12210	AT1G14040	AT1G14330	AT1G15670	AT1G15750	AT1G16130	AT1G17060	AT1G17330	AT1G17500	AT1G17720	AT1G17890	AT1G18300	AT1G19010	AT1G19640	AT1G21050	AT1G21080	AT1G21370	AT1G21380
AT2G21060	ATCSP4	0	na	PWM1173	CisBP	M0518_1.01	551	5.19009e-06	1.6889e-05	600	AT1G01230	AT1G01490	AT1G02360	AT1G02920	AT1G04010	AT1G04990	AT1G05380	AT1G06050	AT1G06160	AT1G07030	AT1G07660	AT1G08420	AT1G09480	AT1G09932	AT1G09970	AT1G09980	AT1G10040	AT1G10050	AT1G10060	AT1G10070	AT1G10170	AT1G10430	AT1G10700	AT1G11080	AT1G11260	AT1G11580	AT1G11670	AT1G12200	AT1G12360	AT1G13000	AT1G13360	AT1G13960	AT1G14010	AT1G14020	AT1G14730	AT1G15110	AT1G15530	AT1G15920	AT1G16420
AT4G38680	ATCSP2	0	na	PWM1174	CisBP	M0518_1.01	552	5.19009e-06	1.6889e-05	600	AT1G01230	AT1G01490	AT1G02360	AT1G02920	AT1G04010	AT1G04990	AT1G05380	AT1G06050	AT1G06160	AT1G07030	AT1G07660	AT1G08420	AT1G09480	AT1G09932	AT1G09970	AT1G09980	AT1G10040	AT1G10050	AT1G10060	AT1G10070	AT1G10170	AT1G10430	AT1G10700	AT1G11080	AT1G11260	AT1G11580	AT1G11670	AT1G12200	AT1G12360	AT1G13000	AT1G13360	AT1G13960	AT1G14010	AT1G14020	AT1G14730	AT1G15110	AT1G15530	AT1G15920	AT1G16420
AT4G36900	DEAR4	68	0	PWM2579	JASPAR	MA0980.1	553	5.19009e-06	1.6889e-05	600	AT1G01180	AT1G01340	AT1G01350	AT1G01650	AT1G01940	AT1G02220	AT1G02230	AT1G02390	AT1G02890	AT1G02920	AT1G02930	AT1G02990	AT1G03060	AT1G03850	AT1G04300	AT1G04310	AT1G04990	AT1G05000	AT1G05135	AT1G05380	AT1G05785	AT1G06160	AT1G06210	AT1G06840	AT1G06850	AT1G06870	AT1G08500	AT1G09080	AT1G09480	AT1G09630	AT1G10140	AT1G10585	AT1G10990	AT1G11100	AT1G13390	AT1G14040	AT1G14060	AT1G14300	AT1G14360
AT4G36900	DEAR4	68	0	PWM1195	PBM		769	0.000287064	0.000670189	580	AT1G01180	AT1G01340	AT1G01350	AT1G01650	AT1G01940	AT1G02220	AT1G02230	AT1G02390	AT1G02890	AT1G02920	AT1G02930	AT1G02990	AT1G03060	AT1G03850	AT1G04300	AT1G04310	AT1G05135	AT1G06050	AT1G06160	AT1G06210	AT1G06840	AT1G06850	AT1G07260	AT1G08500	AT1G09480	AT1G09630	AT1G10140	AT1G10585	AT1G13390	AT1G14010	AT1G14040	AT1G14060	AT1G14360	AT1G14370	AT1G14640	AT1G14780	AT1G15110	AT1G15400	AT1G15920
AT4G36900	DEAR4	68	0	PWM911	CisBP	M0075_1.01	821	0.000486856	0.00107903	577	AT1G01720	AT1G02000	AT1G02400	AT1G02460	AT1G03080	AT1G03730	AT1G03740	AT1G04200	AT1G04440	AT1G06180	AT1G07030	AT1G07150	AT1G07650	AT1G08050	AT1G08920	AT1G09530	AT1G09920	AT1G09950	AT1G10700	AT1G10865	AT1G11100	AT1G11260	AT1G11580	AT1G13000	AT1G13390	AT1G14040	AT1G14170	AT1G14670	AT1G14730	AT1G14780	AT1G15110	AT1G16180	AT1G16540	AT1G17060	AT1G17070	AT1G17270	AT1G17500	AT1G17610	AT1G17890
AT4G36900	DEAR4	68	0	PWM2849	DAP-seq	RAP210_col	1031	0.00384751	0.00672377	564	AT1G02220	AT1G02330	AT1G02410	AT1G02450	AT1G03370	AT1G03430	AT1G03730	AT1G03740	AT1G04440	AT1G05180	AT1G05380	AT1G06770	AT1G06780	AT1G07620	AT1G07650	AT1G08800	AT1G08920	AT1G09950	AT1G10410	AT1G10865	AT1G11950	AT1G12320	AT1G12420	AT1G12640	AT1G12760	AT1G13000	AT1G13180	AT1G13390	AT1G13960	AT1G14780	AT1G15030	AT1G15670	AT1G16540	AT1G16840	AT1G17340	AT1G17500	AT1G18890	AT1G18900	AT1G19025
AT4G36900	DEAR4	68	0	PWM1570	PBM		1064	0.00589092	0.00996456	561	AT1G01490	AT1G01720	AT1G02000	AT1G02410	AT1G03220	AT1G03430	AT1G03900	AT1G03905	AT1G04200	AT1G04555	AT1G04990	AT1G05000	AT1G05180	AT1G06520	AT1G07650	AT1G08050	AT1G08920	AT1G09530	AT1G09794	AT1G09920	AT1G09950	AT1G10700	AT1G10865	AT1G10990	AT1G11260	AT1G13000	AT1G13390	AT1G14670	AT1G15110	AT1G15800	AT1G16180	AT1G16540	AT1G17270	AT1G17340	AT1G17610	AT1G17745	AT1G17890	AT1G19530	AT1G19770
AT1G68550	CRF10	0	na	PWM2787	DAP-seq	CRF10_col	555	5.19009e-06	1.6889e-05	600	AT1G01340	AT1G01440	AT1G02100	AT1G02170	AT1G02220	AT1G02230	AT1G02890	AT1G02920	AT1G02930	AT1G03040	AT1G03060	AT1G03650	AT1G03850	AT1G03905	AT1G04300	AT1G04310	AT1G04930	AT1G05135	AT1G05380	AT1G06160	AT1G06180	AT1G06210	AT1G06620	AT1G06840	AT1G06850	AT1G06870	AT1G07030	AT1G07260	AT1G07650	AT1G07990	AT1G08845	AT1G10140	AT1G10430	AT1G10585	AT1G11260	AT1G12790	AT1G13390	AT1G14010	AT1G14020
AT2G18380	GATA20	0	0	PWM3013	DAP-seq	GATA20_col	556	5.19009e-06	1.6889e-05	600	AT1G01230	AT1G01490	AT1G01650	AT1G01720	AT1G02450	AT1G02460	AT1G02880	AT1G03370	AT1G03770	AT1G03900	AT1G04990	AT1G05135	AT1G05380	AT1G07150	AT1G07220	AT1G07660	AT1G07890	AT1G08930	AT1G09270	AT1G09480	AT1G09630	AT1G10410	AT1G10430	AT1G10720	AT1G10865	AT1G11260	AT1G11580	AT1G11670	AT1G11905	AT1G12360	AT1G12640	AT1G12790	AT1G12970	AT1G13000	AT1G14010	AT1G14060	AT1G14330	AT1G14730	AT1G14830
AT1G06180	ATMYB13	0	2	PWM3236	DAP-seq	MYB13_col	557	5.19009e-06	1.6889e-05	600	AT1G01490	AT1G02390	AT1G02410	AT1G02450	AT1G02500	AT1G03060	AT1G03220	AT1G03230	AT1G03900	AT1G03905	AT1G04100	AT1G04200	AT1G04280	AT1G04300	AT1G04310	AT1G05805	AT1G06840	AT1G06850	AT1G07220	AT1G07390	AT1G07630	AT1G09270	AT1G09575	AT1G09920	AT1G09950	AT1G10050	AT1G10060	AT1G10410	AT1G11080	AT1G11200	AT1G11330	AT1G11670	AT1G11950	AT1G12420	AT1G14040	AT1G14170	AT1G14370	AT1G15110	AT1G15750
AT3G10030	AT3G10030	58	na	PWM3495	DAP-seq	AT3G10030_col	558	5.19009e-06	1.6889e-05	600	AT1G01350	AT1G01650	AT1G02100	AT1G02220	AT1G02660	AT1G02920	AT1G02930	AT1G03060	AT1G04990	AT1G05000	AT1G05380	AT1G06515	AT1G06620	AT1G07020	AT1G07880	AT1G07890	AT1G09575	AT1G09932	AT1G10290	AT1G11100	AT1G11260	AT1G12320	AT1G12640	AT1G13180	AT1G13210	AT1G13390	AT1G13460	AT1G13990	AT1G14000	AT1G14260	AT1G14360	AT1G14370	AT1G14730	AT1G15030	AT1G15110	AT1G15780	AT1G16520	AT1G16560	AT1G17170
AT5G65210	TGA1	46	1	PWM498	AGRIS		559	5.19009e-06	1.6889e-05	600	AT1G01490	AT1G01720	AT1G02660	AT1G03040	AT1G03080	AT1G03290	AT1G03900	AT1G03905	AT1G04990	AT1G05000	AT1G05785	AT1G05890	AT1G06160	AT1G06770	AT1G06780	AT1G06840	AT1G06850	AT1G07020	AT1G07135	AT1G07620	AT1G09575	AT1G09932	AT1G09940	AT1G09950	AT1G09970	AT1G10060	AT1G10070	AT1G10140	AT1G10630	AT1G10700	AT1G11080	AT1G11890	AT1G12200	AT1G12210	AT1G12420	AT1G13340	AT1G13470	AT1G14360	AT1G14640
AT5G65210	TGA1	46	1	PWM1248	CisBP	M0269_1.01	679	7.7657e-05	0.000205065	587	AT1G01340	AT1G01720	AT1G02090	AT1G02230	AT1G02410	AT1G02450	AT1G02660	AT1G02920	AT1G02990	AT1G03850	AT1G03900	AT1G03905	AT1G04555	AT1G04990	AT1G05000	AT1G05135	AT1G05380	AT1G05562	AT1G05710	AT1G05805	AT1G06520	AT1G07030	AT1G07570	AT1G07990	AT1G08900	AT1G08920	AT1G09270	AT1G09430	AT1G09932	AT1G10700	AT1G11100	AT1G11580	AT1G11670	AT1G11890	AT1G12200	AT1G12210	AT1G14170	AT1G14330	AT1G14640
AT5G65210	TGA1	46	1	PWM2939	DAP-seq	TGA1_col	845	0.00068503	0.00147273	575	AT1G01010	AT1G01490	AT1G02120	AT1G02220	AT1G02230	AT1G02390	AT1G02450	AT1G02920	AT1G02990	AT1G03850	AT1G05380	AT1G05562	AT1G05710	AT1G05805	AT1G06780	AT1G06840	AT1G06850	AT1G07520	AT1G07530	AT1G07570	AT1G07630	AT1G07990	AT1G08900	AT1G08920	AT1G09480	AT1G09932	AT1G09970	AT1G10340	AT1G12200	AT1G12210	AT1G13630	AT1G13670	AT1G13990	AT1G14330	AT1G14640	AT1G15110	AT1G15520	AT1G16540	AT1G17170
AT5G65210	TGA1	46	1	PWM1386	CisBP	M2251_1.01	944	0.00154974	0.00294664	570	AT1G01340	AT1G01680	AT1G01720	AT1G02230	AT1G02390	AT1G02410	AT1G02450	AT1G03060	AT1G03260	AT1G03850	AT1G03900	AT1G03905	AT1G04300	AT1G04555	AT1G04980	AT1G05135	AT1G05805	AT1G07020	AT1G07030	AT1G07990	AT1G08900	AT1G09932	AT1G09940	AT1G09950	AT1G11080	AT1G11580	AT1G11890	AT1G12200	AT1G12210	AT1G12790	AT1G13470	AT1G13670	AT1G13960	AT1G14300	AT1G14360	AT1G14640	AT1G14670	AT1G14730	AT1G14780
AT5G65210	TGA1	46	1	PWM2187	JASPAR	MA0588.1	1030	0.00384751	0.00672377	564	AT1G01340	AT1G01680	AT1G01720	AT1G02230	AT1G02410	AT1G02450	AT1G03060	AT1G03260	AT1G03850	AT1G03900	AT1G03905	AT1G04300	AT1G04555	AT1G04980	AT1G05135	AT1G05350	AT1G05562	AT1G05805	AT1G07020	AT1G07030	AT1G07990	AT1G08900	AT1G09940	AT1G09950	AT1G10700	AT1G11080	AT1G11100	AT1G11580	AT1G11890	AT1G12200	AT1G12210	AT1G12790	AT1G13470	AT1G13670	AT1G13960	AT1G14360	AT1G14370	AT1G14640	AT1G14670
AT5G10030	OBF4	35	0	PWM1040	CisBP	M0267_1.01	560	6.47311e-06	2.07255e-05	599	AT1G01340	AT1G01440	AT1G01490	AT1G01720	AT1G02120	AT1G02230	AT1G02410	AT1G02450	AT1G02880	AT1G02890	AT1G03260	AT1G03850	AT1G03900	AT1G03905	AT1G04555	AT1G04980	AT1G04990	AT1G05000	AT1G05135	AT1G05380	AT1G05562	AT1G05710	AT1G05805	AT1G06160	AT1G06520	AT1G07020	AT1G07030	AT1G07570	AT1G07990	AT1G08900	AT1G08920	AT1G09070	AT1G09430	AT1G09932	AT1G09950	AT1G09970	AT1G11100	AT1G11580	AT1G11670
AT5G10030	OBF4	35	0	PWM1041	CisBP	M0267_1.01	1196	0.0238764	0.0357946	550	AT1G01260	AT1G01340	AT1G01560	AT1G01650	AT1G01680	AT1G02330	AT1G03040	AT1G03080	AT1G03230	AT1G04010	AT1G05380	AT1G06140	AT1G06770	AT1G07020	AT1G07520	AT1G07530	AT1G07650	AT1G08300	AT1G08450	AT1G08800	AT1G08940	AT1G09320	AT1G09330	AT1G09560	AT1G09815	AT1G09980	AT1G10140	AT1G10700	AT1G11100	AT1G11580	AT1G11950	AT1G12420	AT1G13110	AT1G13990	AT1G14000	AT1G14300	AT1G14670	AT1G14730	AT1G14780
AT1G05805	AKS2	56	1	PWM1527	CisBP	M0226_1.01	561	6.47311e-06	2.07255e-05	599	AT1G01350	AT1G01440	AT1G02170	AT1G02390	AT1G02450	AT1G02500	AT1G02660	AT1G02850	AT1G02860	AT1G03220	AT1G03260	AT1G03905	AT1G06180	AT1G06520	AT1G06620	AT1G06770	AT1G06780	AT1G07090	AT1G07620	AT1G08315	AT1G09530	AT1G09645	AT1G09740	AT1G09940	AT1G09950	AT1G09970	AT1G10340	AT1G10585	AT1G11260	AT1G11330	AT1G11580	AT1G11905	AT1G12200	AT1G12320	AT1G12790	AT1G13210	AT1G13390	AT1G13670	AT1G14040
AT5G46760	MYC3	122	1	PWM2168	JASPAR	MA0568.1	566	6.47311e-06	2.07255e-05	599	AT1G01230	AT1G01260	AT1G01490	AT1G01650	AT1G01720	AT1G02220	AT1G02230	AT1G02660	AT1G02990	AT1G03040	AT1G03060	AT1G03370	AT1G03730	AT1G03740	AT1G04555	AT1G04930	AT1G05805	AT1G06210	AT1G06620	AT1G06770	AT1G06780	AT1G06840	AT1G06850	AT1G07150	AT1G07660	AT1G09530	AT1G11580	AT1G11670	AT1G13360	AT1G14010	AT1G14020	AT1G14170	AT1G14300	AT1G14730	AT1G15030	AT1G15350	AT1G15670	AT1G16180	AT1G16300
AT5G46760	MYC3	122	1	PWM1132	CisBP	M2231_1.01	582	1.0005e-05	3.0876e-05	597	AT1G01230	AT1G01260	AT1G01490	AT1G01650	AT1G01720	AT1G02220	AT1G02230	AT1G02660	AT1G02990	AT1G03040	AT1G03060	AT1G03370	AT1G03730	AT1G03740	AT1G04555	AT1G04930	AT1G05805	AT1G06210	AT1G06620	AT1G06770	AT1G06780	AT1G06840	AT1G06850	AT1G07150	AT1G07660	AT1G09530	AT1G11580	AT1G11670	AT1G13360	AT1G14010	AT1G14020	AT1G14170	AT1G14300	AT1G14730	AT1G15030	AT1G15350	AT1G15670	AT1G16180	AT1G16300
AT5G46760	MYC3	122	1	PWM879	CisBP	M0164_1.01	592	1.0005e-05	3.0876e-05	597	AT1G01230	AT1G01260	AT1G01490	AT1G01550	AT1G01650	AT1G01720	AT1G02000	AT1G02230	AT1G02450	AT1G02660	AT1G02930	AT1G02990	AT1G03060	AT1G03730	AT1G03740	AT1G04555	AT1G05340	AT1G05785	AT1G05890	AT1G06620	AT1G07090	AT1G07150	AT1G07660	AT1G08290	AT1G08300	AT1G08630	AT1G09070	AT1G09080	AT1G09480	AT1G09530	AT1G10700	AT1G11080	AT1G11670	AT1G11940	AT1G11950	AT1G12420	AT1G13360	AT1G14010	AT1G14020
AT4G16430	JAM3	0	na	PWM2556	JASPAR	MA0957.1	567	6.47311e-06	2.07255e-05	599	AT1G01230	AT1G01260	AT1G01490	AT1G01650	AT1G01720	AT1G02220	AT1G02230	AT1G02660	AT1G02890	AT1G03060	AT1G03370	AT1G03730	AT1G03740	AT1G04555	AT1G04930	AT1G05805	AT1G06160	AT1G06210	AT1G06620	AT1G06840	AT1G06850	AT1G07090	AT1G07660	AT1G08290	AT1G08300	AT1G08450	AT1G08845	AT1G09530	AT1G09950	AT1G14010	AT1G14020	AT1G14170	AT1G14730	AT1G15030	AT1G15350	AT1G16180	AT1G16300	AT1G16540	AT1G17590
AT5G25190	ESE3	52	na	PWM2841	DAP-seq	ESE3_col	568	6.47311e-06	2.07255e-05	599	AT1G01440	AT1G01720	AT1G01940	AT1G02410	AT1G02450	AT1G02860	AT1G02890	AT1G03040	AT1G03060	AT1G03650	AT1G03905	AT1G04930	AT1G05135	AT1G05380	AT1G06160	AT1G06210	AT1G06620	AT1G06770	AT1G06780	AT1G06840	AT1G06850	AT1G07000	AT1G07030	AT1G07650	AT1G07990	AT1G08845	AT1G09560	AT1G10290	AT1G10430	AT1G10700	AT1G11260	AT1G11480	AT1G12790	AT1G13390	AT1G13460	AT1G14060	AT1G14300	AT1G14330	AT1G14370
AT5G56110	AtMYB103	23	na	PWM3218	DAP-seq	MS188_col	570	6.47311e-06	2.07255e-05	599	AT1G01340	AT1G01490	AT1G01550	AT1G01560	AT1G01650	AT1G02100	AT1G02230	AT1G02390	AT1G02450	AT1G02460	AT1G04010	AT1G04200	AT1G04310	AT1G04980	AT1G06520	AT1G06800	AT1G07310	AT1G07630	AT1G07650	AT1G08940	AT1G09270	AT1G09320	AT1G09330	AT1G09575	AT1G09920	AT1G09950	AT1G09970	AT1G10050	AT1G10060	AT1G10140	AT1G10410	AT1G10865	AT1G11080	AT1G11260	AT1G11330	AT1G11670	AT1G12420	AT1G13180	AT1G13360
AT5G56110	AtMYB103	23	na	PWM466	AthaMAP		1033	0.00384751	0.00672377	564	AT1G01490	AT1G01680	AT1G01820	AT1G02120	AT1G02230	AT1G02500	AT1G02660	AT1G02850	AT1G02860	AT1G02920	AT1G02990	AT1G03060	AT1G04200	AT1G04280	AT1G07660	AT1G07810	AT1G08050	AT1G08630	AT1G08930	AT1G09940	AT1G09950	AT1G10865	AT1G11200	AT1G11890	AT1G12200	AT1G12760	AT1G12970	AT1G13630	AT1G14330	AT1G14360	AT1G14830	AT1G14870	AT1G15670	AT1G16180	AT1G16540	AT1G17730	AT1G17745	AT1G18560	AT1G19270
AT5G56110	AtMYB103	23	na	PWM528	AthaMAP		1155	0.0130435	0.0203897	555	AT1G01650	AT1G01680	AT1G02100	AT1G02450	AT1G02850	AT1G02880	AT1G02890	AT1G03040	AT1G04490	AT1G04980	AT1G04990	AT1G05000	AT1G05560	AT1G05710	AT1G06180	AT1G06770	AT1G06780	AT1G06870	AT1G07090	AT1G07135	AT1G07220	AT1G07240	AT1G07630	AT1G07650	AT1G07890	AT1G07990	AT1G08450	AT1G08500	AT1G08920	AT1G08930	AT1G08940	AT1G09940	AT1G09950	AT1G09970	AT1G10140	AT1G10170	AT1G10290	AT1G11580	AT1G12200
AT2G43140	AT2G43140	96	na	PWM1531	CisBP	M0226_1.01	572	8.05614e-06	2.52529e-05	598	AT1G01350	AT1G01440	AT1G02170	AT1G02390	AT1G02450	AT1G02500	AT1G02660	AT1G02850	AT1G02860	AT1G03220	AT1G03260	AT1G03905	AT1G06180	AT1G06520	AT1G06620	AT1G06770	AT1G06780	AT1G07090	AT1G07620	AT1G08315	AT1G09530	AT1G09645	AT1G09740	AT1G09940	AT1G09950	AT1G09970	AT1G10340	AT1G10585	AT1G11260	AT1G11330	AT1G11580	AT1G11905	AT1G12200	AT1G12320	AT1G12790	AT1G13210	AT1G13390	AT1G13670	AT1G14040
AT4G09180	FBH2	3	na	PWM1532	CisBP	M0226_1.01	573	8.05614e-06	2.52529e-05	598	AT1G01350	AT1G01440	AT1G02170	AT1G02390	AT1G02450	AT1G02500	AT1G02660	AT1G02850	AT1G02860	AT1G03220	AT1G03260	AT1G03905	AT1G06180	AT1G06520	AT1G06620	AT1G06770	AT1G06780	AT1G07090	AT1G07620	AT1G08315	AT1G09530	AT1G09645	AT1G09740	AT1G09940	AT1G09950	AT1G09970	AT1G10340	AT1G10585	AT1G11260	AT1G11330	AT1G11580	AT1G11905	AT1G12200	AT1G12320	AT1G12790	AT1G13210	AT1G13390	AT1G13670	AT1G14040
AT5G60130	AT5G60130	23	na	PWM2724	DAP-seq	AT5G60130_col	574	8.05614e-06	2.52529e-05	598	AT1G01550	AT1G01560	AT1G01650	AT1G03040	AT1G03060	AT1G03760	AT1G03770	AT1G05180	AT1G05710	AT1G05785	AT1G05805	AT1G05960	AT1G06050	AT1G06180	AT1G07220	AT1G07520	AT1G07990	AT1G08290	AT1G09070	AT1G09320	AT1G09530	AT1G09932	AT1G09970	AT1G10170	AT1G10340	AT1G10410	AT1G11260	AT1G11340	AT1G11580	AT1G12320	AT1G13000	AT1G13180	AT1G13190	AT1G13195	AT1G13460	AT1G13470	AT1G13670	AT1G13990	AT1G14360
AT1G28160	AT1G28160	72	0	PWM2743	DAP-seq	AT1G28160_col	575	8.05614e-06	2.52529e-05	598	AT1G01260	AT1G01340	AT1G01350	AT1G01440	AT1G01650	AT1G02220	AT1G02230	AT1G02890	AT1G02920	AT1G02930	AT1G03060	AT1G03650	AT1G03850	AT1G04300	AT1G04310	AT1G04930	AT1G05135	AT1G05380	AT1G06160	AT1G06210	AT1G06620	AT1G06840	AT1G06850	AT1G06870	AT1G07030	AT1G07260	AT1G07650	AT1G08845	AT1G08900	AT1G09480	AT1G10140	AT1G10430	AT1G10585	AT1G11100	AT1G13180	AT1G13390	AT1G14010	AT1G14020	AT1G14060
AT4G25490	ATCBF1	0	na	PWM2777	DAP-seq	CBF1_col	576	8.05614e-06	2.52529e-05	598	AT1G01560	AT1G02410	AT1G02450	AT1G02860	AT1G02920	AT1G03370	AT1G03730	AT1G03740	AT1G04200	AT1G04440	AT1G04555	AT1G05180	AT1G06520	AT1G06770	AT1G06780	AT1G07030	AT1G07650	AT1G08050	AT1G08770	AT1G08920	AT1G09530	AT1G09950	AT1G09970	AT1G09980	AT1G10410	AT1G10585	AT1G11260	AT1G11580	AT1G12320	AT1G12640	AT1G13000	AT1G13180	AT1G13390	AT1G14670	AT1G14780	AT1G15030	AT1G15110	AT1G15670	AT1G16180
AT4G25490	ATCBF1	0	na	PWM1541	CisBP	M0031_1.01	841	0.00068503	0.00147273	575	AT1G01560	AT1G01650	AT1G02220	AT1G02410	AT1G02450	AT1G03730	AT1G03740	AT1G04440	AT1G04555	AT1G05180	AT1G06160	AT1G06770	AT1G06780	AT1G08770	AT1G08920	AT1G09950	AT1G09970	AT1G09980	AT1G10410	AT1G10585	AT1G10865	AT1G11260	AT1G11580	AT1G12640	AT1G13180	AT1G13460	AT1G13960	AT1G14670	AT1G14730	AT1G14780	AT1G15030	AT1G15670	AT1G16240	AT1G16540	AT1G17060	AT1G17070	AT1G17330	AT1G17340	AT1G17500
AT4G25490	ATCBF1	0	na	PWM413	AGRIS		911	0.000955673	0.00195831	573	AT1G01490	AT1G02220	AT1G02360	AT1G02450	AT1G02880	AT1G02890	AT1G02920	AT1G03650	AT1G03730	AT1G03740	AT1G03760	AT1G03770	AT1G04280	AT1G04750	AT1G05010	AT1G06770	AT1G06780	AT1G07260	AT1G07660	AT1G08050	AT1G08800	AT1G08920	AT1G08930	AT1G09330	AT1G09480	AT1G09575	AT1G09645	AT1G09815	AT1G09970	AT1G09980	AT1G10410	AT1G10585	AT1G11050	AT1G11080	AT1G11580	AT1G12640	AT1G13110	AT1G13990	AT1G14000
AT3G30210	ATMYB121	63	na	PWM3235	DAP-seq	MYB121_col	578	8.05614e-06	2.52529e-05	598	AT1G01340	AT1G01650	AT1G02120	AT1G02220	AT1G02230	AT1G02390	AT1G02400	AT1G02410	AT1G02920	AT1G03040	AT1G03350	AT1G05380	AT1G06520	AT1G06620	AT1G07090	AT1G07620	AT1G09270	AT1G09575	AT1G09950	AT1G10140	AT1G10290	AT1G10410	AT1G10430	AT1G11080	AT1G11260	AT1G11340	AT1G12420	AT1G12760	AT1G13340	AT1G15110	AT1G15350	AT1G15780	AT1G16670	AT1G17145	AT1G17147	AT1G17290	AT1G17330	AT1G17420	AT1G17890
AT1G34670	AtMYB93	74	na	PWM3292	DAP-seq	MYB93_col	579	8.05614e-06	2.52529e-05	598	AT1G01650	AT1G01680	AT1G02100	AT1G02410	AT1G02450	AT1G02500	AT1G03040	AT1G03060	AT1G03080	AT1G03220	AT1G03230	AT1G03770	AT1G05000	AT1G05890	AT1G06520	AT1G07020	AT1G07030	AT1G07220	AT1G07630	AT1G08290	AT1G08930	AT1G09270	AT1G09430	AT1G09950	AT1G10050	AT1G10060	AT1G11200	AT1G11260	AT1G11670	AT1G11905	AT1G11950	AT1G12420	AT1G13180	AT1G14040	AT1G14170	AT1G14640	AT1G15430	AT1G15800	AT1G16300
AT5G11190	SHN2	8	na	PWM886	CisBP	M0006_1.01	580	8.05614e-06	2.52529e-05	598	AT1G01350	AT1G01650	AT1G02090	AT1G02230	AT1G02360	AT1G02410	AT1G02890	AT1G02930	AT1G03850	AT1G04300	AT1G04310	AT1G04930	AT1G04990	AT1G05000	AT1G05380	AT1G06160	AT1G06840	AT1G06850	AT1G07020	AT1G07090	AT1G07220	AT1G07650	AT1G09080	AT1G10140	AT1G10585	AT1G10700	AT1G11480	AT1G12420	AT1G13195	AT1G13340	AT1G13390	AT1G14060	AT1G14370	AT1G14640	AT1G14730	AT1G15110	AT1G15400	AT1G15780	AT1G15800
AT5G64750	ABR1	114	na	PWM1018	CisBP	M0010_1.01	581	1.0005e-05	3.0876e-05	597	AT1G01340	AT1G01350	AT1G01650	AT1G02220	AT1G02410	AT1G02450	AT1G02890	AT1G03760	AT1G03850	AT1G04300	AT1G04310	AT1G05380	AT1G06870	AT1G07135	AT1G07260	AT1G07520	AT1G07650	AT1G08800	AT1G08900	AT1G08920	AT1G08930	AT1G09080	AT1G09970	AT1G10585	AT1G10700	AT1G11580	AT1G13110	AT1G13390	AT1G13630	AT1G14040	AT1G14170	AT1G14780	AT1G15110	AT1G15400	AT1G15530	AT1G15750	AT1G15780	AT1G16180	AT1G16510
AT5G64750	ABR1	114	na	PWM2731	DAP-seq	ABR1_col	605	1.53327e-05	4.54407e-05	595	AT1G01260	AT1G01440	AT1G01650	AT1G02230	AT1G02410	AT1G02890	AT1G03060	AT1G03260	AT1G03650	AT1G03850	AT1G03905	AT1G04310	AT1G05135	AT1G05180	AT1G05380	AT1G06160	AT1G06210	AT1G06620	AT1G06840	AT1G06850	AT1G06870	AT1G07240	AT1G07260	AT1G07650	AT1G08845	AT1G09815	AT1G10060	AT1G10070	AT1G10430	AT1G10700	AT1G11480	AT1G11905	AT1G12790	AT1G13110	AT1G13390	AT1G14020	AT1G14060	AT1G14370	AT1G14640
AT2G40340	AtERF48	157	na	PWM1150	PBM		583	1.0005e-05	3.0876e-05	597	AT1G01180	AT1G01260	AT1G01560	AT1G02000	AT1G02220	AT1G02230	AT1G02410	AT1G02450	AT1G02860	AT1G02890	AT1G03060	AT1G03430	AT1G03850	AT1G03900	AT1G03905	AT1G04200	AT1G04280	AT1G04555	AT1G05180	AT1G05350	AT1G06520	AT1G06840	AT1G06850	AT1G07650	AT1G08050	AT1G08920	AT1G09080	AT1G09950	AT1G10417	AT1G10700	AT1G10865	AT1G10990	AT1G11260	AT1G12220	AT1G13390	AT1G14040	AT1G14670	AT1G15110	AT1G16180
AT2G40340	AtERF48	157	na	PWM2585	JASPAR	MA0986.1	631	2.86273e-05	8.18641e-05	592	AT1G01180	AT1G01260	AT1G01350	AT1G01560	AT1G02000	AT1G02450	AT1G02460	AT1G02890	AT1G03900	AT1G03905	AT1G04200	AT1G04555	AT1G04780	AT1G05350	AT1G05710	AT1G06770	AT1G06780	AT1G06840	AT1G06850	AT1G07650	AT1G08050	AT1G08920	AT1G09920	AT1G09950	AT1G10290	AT1G10700	AT1G10865	AT1G10990	AT1G11200	AT1G11260	AT1G12220	AT1G13000	AT1G13390	AT1G14670	AT1G14730	AT1G15110	AT1G15670	AT1G17270	AT1G17340
AT2G40340	AtERF48	157	na	PWM2825	DAP-seq	ERF48_col	1235	0.0334695	0.0487892	547	AT1G01440	AT1G01720	AT1G01940	AT1G02100	AT1G02410	AT1G02860	AT1G02890	AT1G03040	AT1G03060	AT1G03905	AT1G05135	AT1G06160	AT1G06620	AT1G06840	AT1G06850	AT1G07020	AT1G07030	AT1G07260	AT1G07310	AT1G07570	AT1G07650	AT1G07990	AT1G08845	AT1G08900	AT1G09330	AT1G09560	AT1G09815	AT1G10700	AT1G11080	AT1G13180	AT1G13390	AT1G13460	AT1G14200	AT1G14300	AT1G14670	AT1G15170	AT1G15350	AT1G15400	AT1G15920
AT1G61660	AT1G61660	258	na	PWM2560	JASPAR	MA0961.1	585	1.0005e-05	3.0876e-05	597	AT1G01350	AT1G01440	AT1G01650	AT1G02170	AT1G02390	AT1G02450	AT1G02500	AT1G02660	AT1G03220	AT1G03260	AT1G03905	AT1G06180	AT1G06520	AT1G06770	AT1G06780	AT1G07090	AT1G07620	AT1G08315	AT1G08450	AT1G09530	AT1G09645	AT1G09740	AT1G09940	AT1G09950	AT1G10585	AT1G11260	AT1G11330	AT1G11580	AT1G11905	AT1G12200	AT1G12320	AT1G12790	AT1G13210	AT1G13390	AT1G13670	AT1G14040	AT1G14870	AT1G15350	AT1G15670
AT1G09030	NF-YB4	42	na	PWM3074	DAP-seq	NFYB4_col	589	1.0005e-05	3.0876e-05	597	AT1G01550	AT1G01650	AT1G01730	AT1G02100	AT1G02390	AT1G03060	AT1G04100	AT1G04780	AT1G04930	AT1G04990	AT1G06800	AT1G06870	AT1G07020	AT1G07520	AT1G07530	AT1G07990	AT1G08300	AT1G08420	AT1G08630	AT1G08845	AT1G08920	AT1G08930	AT1G09560	AT1G09794	AT1G09940	AT1G09980	AT1G10170	AT1G10290	AT1G11480	AT1G12200	AT1G12420	AT1G13000	AT1G13195	AT1G13390	AT1G13960	AT1G14000	AT1G14010	AT1G14830	AT1G14870
AT4G01280	At4g01280	63	na	PWM3317	DAP-seq	AT4G01280_col	590	1.0005e-05	3.0876e-05	597	AT1G01490	AT1G01650	AT1G02450	AT1G03220	AT1G03230	AT1G03260	AT1G03760	AT1G03770	AT1G04960	AT1G05805	AT1G06050	AT1G06870	AT1G07135	AT1G07990	AT1G08300	AT1G08500	AT1G09560	AT1G10050	AT1G10060	AT1G10140	AT1G10290	AT1G10700	AT1G11200	AT1G11260	AT1G11310	AT1G11950	AT1G12290	AT1G12760	AT1G13180	AT1G13195	AT1G13390	AT1G13470	AT1G15125	AT1G15920	AT1G16540	AT1G16840	AT1G17590	AT1G17600	AT1G18480
AT4G01280	At4g01280	63	na	PWM1200	CisBP	M1205_1.01	771	0.000287064	0.000670189	580	AT1G01490	AT1G01550	AT1G02230	AT1G02270	AT1G02450	AT1G02890	AT1G03900	AT1G03905	AT1G04310	AT1G04555	AT1G05020	AT1G05380	AT1G05805	AT1G05960	AT1G06180	AT1G07310	AT1G07530	AT1G08500	AT1G08630	AT1G09270	AT1G10050	AT1G10060	AT1G10290	AT1G10340	AT1G10417	AT1G10590	AT1G11200	AT1G11310	AT1G11890	AT1G12760	AT1G13390	AT1G14020	AT1G14170	AT1G15030	AT1G15350	AT1G15920	AT1G16300	AT1G16480	AT1G16840
AT5G06950	AHBP-1B	0	0	PWM973	CisBP	M0265_1.01	593	1.0005e-05	3.0876e-05	597	AT1G02090	AT1G02230	AT1G02410	AT1G02450	AT1G02660	AT1G02920	AT1G02930	AT1G02990	AT1G03850	AT1G03900	AT1G03905	AT1G04555	AT1G04990	AT1G05000	AT1G05135	AT1G05380	AT1G05562	AT1G05710	AT1G05805	AT1G06840	AT1G06850	AT1G07570	AT1G07630	AT1G07990	AT1G08630	AT1G08900	AT1G08920	AT1G09270	AT1G09530	AT1G09932	AT1G09970	AT1G10340	AT1G11100	AT1G11580	AT1G11890	AT1G12200	AT1G12210	AT1G13670	AT1G13990
AT5G06950	AHBP-1B	0	0	PWM2941	DAP-seq	TGA2_col	666	5.24327e-05	0.000141798	589	AT1G01010	AT1G01490	AT1G02090	AT1G02220	AT1G02230	AT1G02450	AT1G02920	AT1G02990	AT1G03850	AT1G04960	AT1G05380	AT1G05562	AT1G05710	AT1G05805	AT1G06780	AT1G06840	AT1G06850	AT1G07520	AT1G07530	AT1G07570	AT1G07990	AT1G08420	AT1G08900	AT1G08920	AT1G09480	AT1G09932	AT1G09970	AT1G11580	AT1G12200	AT1G12210	AT1G13630	AT1G13670	AT1G14170	AT1G14330	AT1G14370	AT1G14640	AT1G15350	AT1G15520	AT1G16500
AT5G06950	AHBP-1B	0	0	PWM2664	JASPAR	MA1068.1	671	6.38785e-05	0.000170947	588	AT1G01490	AT1G01720	AT1G02090	AT1G02220	AT1G02230	AT1G02450	AT1G02880	AT1G02890	AT1G03260	AT1G03850	AT1G03900	AT1G03905	AT1G04300	AT1G04555	AT1G04980	AT1G05340	AT1G05350	AT1G05562	AT1G05805	AT1G06160	AT1G07020	AT1G07030	AT1G07990	AT1G08900	AT1G09940	AT1G09950	AT1G09970	AT1G10340	AT1G11080	AT1G11260	AT1G11890	AT1G12200	AT1G12210	AT1G12790	AT1G13470	AT1G13960	AT1G14060	AT1G14330	AT1G14640
AT5G06950	AHBP-1B	0	0	PWM1448	PBM		792	0.000343068	0.00078061	579	AT1G01490	AT1G01720	AT1G02090	AT1G02230	AT1G02390	AT1G02400	AT1G02450	AT1G02880	AT1G02890	AT1G03260	AT1G03850	AT1G03900	AT1G03905	AT1G04300	AT1G04310	AT1G04555	AT1G04980	AT1G04990	AT1G05000	AT1G05135	AT1G05340	AT1G05350	AT1G05562	AT1G05710	AT1G05805	AT1G05960	AT1G07020	AT1G07030	AT1G07810	AT1G07990	AT1G08900	AT1G08920	AT1G09932	AT1G09940	AT1G09950	AT1G09970	AT1G10340	AT1G11080	AT1G11100
AT5G06950	AHBP-1B	0	0	PWM1599	PBM		794	0.000343068	0.00078061	579	AT1G02230	AT1G02410	AT1G02450	AT1G02920	AT1G02990	AT1G03250	AT1G03730	AT1G03740	AT1G03850	AT1G04200	AT1G04300	AT1G05710	AT1G05890	AT1G06050	AT1G06780	AT1G06840	AT1G06850	AT1G07630	AT1G07990	AT1G08420	AT1G08900	AT1G08920	AT1G09270	AT1G09480	AT1G09932	AT1G09940	AT1G09950	AT1G09970	AT1G11260	AT1G11580	AT1G12200	AT1G12210	AT1G13670	AT1G14170	AT1G14640	AT1G15520	AT1G16540	AT1G17060	AT1G17070
AT5G50080	ERF110	88	na	PWM1017	CisBP	M0010_1.01	594	1.23988e-05	3.74261e-05	596	AT1G01340	AT1G01350	AT1G01650	AT1G02220	AT1G02410	AT1G02450	AT1G02890	AT1G03760	AT1G03850	AT1G04300	AT1G04310	AT1G05380	AT1G06870	AT1G07135	AT1G07260	AT1G07520	AT1G07650	AT1G08800	AT1G08900	AT1G08920	AT1G08930	AT1G09080	AT1G09970	AT1G10585	AT1G10700	AT1G11100	AT1G11580	AT1G13110	AT1G13390	AT1G13630	AT1G14040	AT1G14170	AT1G14780	AT1G15110	AT1G15400	AT1G15530	AT1G15750	AT1G15780	AT1G16180
AT1G32240	KAN2	5	na	PWM3122	DAP-seq	KAN2_col	599	1.23988e-05	3.74261e-05	596	AT1G01260	AT1G01820	AT1G02090	AT1G02100	AT1G02170	AT1G02410	AT1G02460	AT1G02500	AT1G02890	AT1G03040	AT1G03060	AT1G03770	AT1G05010	AT1G05340	AT1G05960	AT1G06770	AT1G06780	AT1G07090	AT1G07220	AT1G07890	AT1G07990	AT1G08300	AT1G08420	AT1G08450	AT1G08630	AT1G08930	AT1G08940	AT1G09070	AT1G09320	AT1G09330	AT1G09430	AT1G09950	AT1G09980	AT1G10060	AT1G10170	AT1G10290	AT1G10410	AT1G11260	AT1G11580
AT3G12720	ATMYB67	75	na	PWM3277	DAP-seq	MYB67_col	600	1.23988e-05	3.74261e-05	596	AT1G01340	AT1G01490	AT1G01650	AT1G01680	AT1G01720	AT1G02120	AT1G02390	AT1G02450	AT1G02500	AT1G02890	AT1G02990	AT1G03040	AT1G03080	AT1G04100	AT1G04200	AT1G05380	AT1G07090	AT1G08930	AT1G09320	AT1G09950	AT1G09970	AT1G10050	AT1G10060	AT1G10410	AT1G10417	AT1G11080	AT1G11200	AT1G11670	AT1G12420	AT1G12790	AT1G13000	AT1G13180	AT1G13340	AT1G13390	AT1G13990	AT1G14040	AT1G14370	AT1G15110	AT1G15350
AT4G24020	NLP7	9	na	PWM3449	DAP-seq	NLP7_col	601	1.23988e-05	3.74261e-05	596	AT1G01230	AT1G01550	AT1G02270	AT1G02360	AT1G02390	AT1G02450	AT1G02850	AT1G02860	AT1G03080	AT1G03250	AT1G03350	AT1G03740	AT1G03770	AT1G04010	AT1G04280	AT1G05710	AT1G06160	AT1G08290	AT1G09430	AT1G09480	AT1G09530	AT1G09932	AT1G10040	AT1G10050	AT1G10340	AT1G11080	AT1G11580	AT1G11940	AT1G11950	AT1G12360	AT1G12760	AT1G12790	AT1G13110	AT1G13210	AT1G13960	AT1G14040	AT1G14330	AT1G14360	AT1G14370
AT1G15360	AtSHN1	22	na	PWM885	CisBP	M0006_1.01	603	1.23988e-05	3.74261e-05	596	AT1G01350	AT1G01650	AT1G02090	AT1G02230	AT1G02360	AT1G02410	AT1G02890	AT1G02930	AT1G03850	AT1G04300	AT1G04310	AT1G04930	AT1G04990	AT1G05000	AT1G05380	AT1G06160	AT1G06840	AT1G06850	AT1G07020	AT1G07090	AT1G07220	AT1G07650	AT1G09080	AT1G10140	AT1G10585	AT1G10700	AT1G11480	AT1G12420	AT1G13195	AT1G13340	AT1G13390	AT1G14060	AT1G14370	AT1G14640	AT1G14730	AT1G15110	AT1G15400	AT1G15780	AT1G15800
AT5G25390	SHN3	59	na	PWM887	CisBP	M0006_1.01	604	1.23988e-05	3.74261e-05	596	AT1G01350	AT1G01650	AT1G02090	AT1G02230	AT1G02360	AT1G02410	AT1G02890	AT1G02930	AT1G03850	AT1G04300	AT1G04310	AT1G04930	AT1G04990	AT1G05000	AT1G05380	AT1G06160	AT1G06840	AT1G06850	AT1G07020	AT1G07090	AT1G07220	AT1G07650	AT1G09080	AT1G10140	AT1G10585	AT1G10700	AT1G11480	AT1G12420	AT1G13195	AT1G13340	AT1G13390	AT1G14060	AT1G14370	AT1G14640	AT1G14730	AT1G15110	AT1G15400	AT1G15780	AT1G15800
AT3G16280	AT3G16280	31	na	PWM2759	DAP-seq	AT3G16280_col	606	1.53327e-05	4.54407e-05	595	AT1G01260	AT1G01340	AT1G01350	AT1G01440	AT1G01490	AT1G01650	AT1G02000	AT1G02100	AT1G02410	AT1G03040	AT1G03370	AT1G03430	AT1G03850	AT1G04200	AT1G04300	AT1G04310	AT1G05180	AT1G07030	AT1G07650	AT1G08050	AT1G08920	AT1G09794	AT1G09920	AT1G09950	AT1G09970	AT1G09980	AT1G10700	AT1G11260	AT1G11580	AT1G12420	AT1G12760	AT1G13000	AT1G13390	AT1G13670	AT1G14670	AT1G14730	AT1G14780	AT1G15110	AT1G15350
AT3G16280	AT3G16280	31	na	PWM1145	CisBP	M0034_1.01	1027	0.00384751	0.00672377	564	AT1G01560	AT1G01650	AT1G02450	AT1G03080	AT1G03730	AT1G03740	AT1G03760	AT1G03770	AT1G04200	AT1G04440	AT1G04555	AT1G05710	AT1G06770	AT1G06780	AT1G07650	AT1G08050	AT1G08920	AT1G09920	AT1G09950	AT1G10290	AT1G10865	AT1G11100	AT1G11950	AT1G12640	AT1G13000	AT1G13180	AT1G13390	AT1G14040	AT1G14670	AT1G14780	AT1G15670	AT1G16840	AT1G17060	AT1G17270	AT1G17500	AT1G17890	AT1G18890	AT1G18900	AT1G19530
AT5G63260	AT5G63260	0	na	PWM3065	DAP-seq	AT5G63260_col	607	1.53327e-05	4.54407e-05	595	AT1G01180	AT1G01490	AT1G02270	AT1G02500	AT1G02850	AT1G02860	AT1G02880	AT1G02890	AT1G03060	AT1G03370	AT1G03850	AT1G04300	AT1G04440	AT1G04960	AT1G04990	AT1G05000	AT1G05710	AT1G05785	AT1G06050	AT1G06160	AT1G06770	AT1G06780	AT1G06800	AT1G07520	AT1G07880	AT1G08050	AT1G08290	AT1G08315	AT1G08420	AT1G09270	AT1G09320	AT1G09330	AT1G09560	AT1G09575	AT1G09815	AT1G09980	AT1G11670	AT1G12200	AT1G13360
AT5G49450	AtbZIP1	134	0	PWM437	AthaMAP		608	1.53327e-05	4.54407e-05	595	AT1G01230	AT1G01260	AT1G01440	AT1G01490	AT1G01550	AT1G02230	AT1G02450	AT1G02500	AT1G02660	AT1G02850	AT1G02860	AT1G02930	AT1G03040	AT1G03060	AT1G03220	AT1G03230	AT1G03370	AT1G04200	AT1G04440	AT1G04930	AT1G05020	AT1G05135	AT1G05785	AT1G06180	AT1G06620	AT1G07135	AT1G07150	AT1G07620	AT1G08630	AT1G09480	AT1G09530	AT1G09970	AT1G09980	AT1G10865	AT1G11260	AT1G11330	AT1G11580	AT1G11670	AT1G12420
AT5G49450	AtbZIP1	134	0	PWM311	AthaMAP		800	0.000343068	0.00078061	579	AT1G01720	AT1G02270	AT1G02660	AT1G02990	AT1G03080	AT1G03220	AT1G03260	AT1G03290	AT1G03760	AT1G03770	AT1G03850	AT1G03900	AT1G03905	AT1G04990	AT1G05000	AT1G05340	AT1G05785	AT1G05805	AT1G06050	AT1G06770	AT1G06780	AT1G06840	AT1G06850	AT1G07020	AT1G07030	AT1G07650	AT1G07660	AT1G08420	AT1G09932	AT1G09970	AT1G10060	AT1G10070	AT1G10140	AT1G10585	AT1G10630	AT1G11580	AT1G11670	AT1G11890	AT1G13460
AT5G49450	AtbZIP1	134	0	PWM672	AthaMAP		807	0.000409123	0.00091466	578	AT1G01010	AT1G01180	AT1G02090	AT1G02120	AT1G02230	AT1G02400	AT1G03260	AT1G03770	AT1G03850	AT1G03905	AT1G04300	AT1G04310	AT1G04555	AT1G04980	AT1G05562	AT1G05710	AT1G05805	AT1G06140	AT1G06150	AT1G06520	AT1G07030	AT1G07140	AT1G07350	AT1G07570	AT1G07880	AT1G08900	AT1G08920	AT1G09430	AT1G10060	AT1G10070	AT1G10170	AT1G10865	AT1G11100	AT1G11260	AT1G12200	AT1G12210	AT1G12640	AT1G12790	AT1G13470
AT3G25730	EDF3	112	5	PWM1197	CisBP	M0080_1.01	610	1.89205e-05	5.56139e-05	594	AT1G01230	AT1G01340	AT1G01560	AT1G01650	AT1G02500	AT1G02850	AT1G03060	AT1G03250	AT1G03260	AT1G03770	AT1G04300	AT1G04490	AT1G04555	AT1G05380	AT1G05890	AT1G05960	AT1G06870	AT1G07150	AT1G07220	AT1G07350	AT1G07570	AT1G07990	AT1G08290	AT1G08420	AT1G08500	AT1G08900	AT1G08920	AT1G09270	AT1G09430	AT1G09575	AT1G09920	AT1G09970	AT1G10040	AT1G10050	AT1G10170	AT1G10990	AT1G11080	AT1G11100	AT1G11340
AT1G25330	CES	99	na	PWM1339	CisBP	M0249_1.01	611	1.89205e-05	5.56139e-05	594	AT1G01230	AT1G01260	AT1G01490	AT1G01650	AT1G01720	AT1G02220	AT1G02400	AT1G02660	AT1G02990	AT1G03040	AT1G03060	AT1G03370	AT1G04555	AT1G05785	AT1G05805	AT1G05890	AT1G06160	AT1G06180	AT1G06210	AT1G06620	AT1G06840	AT1G06850	AT1G07150	AT1G07660	AT1G08290	AT1G08300	AT1G08630	AT1G09530	AT1G09950	AT1G09970	AT1G10140	AT1G13340	AT1G14010	AT1G14020	AT1G14170	AT1G14300	AT1G14730	AT1G15030	AT1G15350
AT1G68920	AT1G68920	1	1	PWM1341	CisBP	M0249_1.01	612	1.89205e-05	5.56139e-05	594	AT1G01230	AT1G01260	AT1G01490	AT1G01650	AT1G01720	AT1G02220	AT1G02400	AT1G02660	AT1G02990	AT1G03040	AT1G03060	AT1G03370	AT1G04555	AT1G05785	AT1G05805	AT1G05890	AT1G06160	AT1G06180	AT1G06210	AT1G06620	AT1G06840	AT1G06850	AT1G07150	AT1G07660	AT1G08290	AT1G08300	AT1G08630	AT1G09530	AT1G09950	AT1G09970	AT1G10140	AT1G13340	AT1G14010	AT1G14020	AT1G14170	AT1G14300	AT1G14730	AT1G15030	AT1G15350
AT5G05410	DREB2	210	15	PWM2803	DAP-seq	DREB2_col	615	1.89205e-05	5.56139e-05	594	AT1G01260	AT1G01440	AT1G02000	AT1G02410	AT1G02460	AT1G02860	AT1G02890	AT1G03430	AT1G03850	AT1G04200	AT1G05135	AT1G05180	AT1G05340	AT1G06160	AT1G06840	AT1G06850	AT1G07650	AT1G08050	AT1G08500	AT1G08845	AT1G08920	AT1G09794	AT1G09920	AT1G09950	AT1G10040	AT1G10170	AT1G11260	AT1G13000	AT1G13195	AT1G13390	AT1G13460	AT1G14170	AT1G14300	AT1G14670	AT1G14730	AT1G15170	AT1G15400	AT1G15920	AT1G16540
AT5G05410	DREB2	210	15	PWM164	AthaMAP	T02646	898	0.000955673	0.00195831	573	AT1G01230	AT1G01940	AT1G02220	AT1G02360	AT1G02450	AT1G02860	AT1G03060	AT1G03220	AT1G03230	AT1G03730	AT1G03740	AT1G03770	AT1G04010	AT1G04440	AT1G04780	AT1G05180	AT1G08290	AT1G08300	AT1G08630	AT1G09080	AT1G09950	AT1G10070	AT1G10290	AT1G11100	AT1G11330	AT1G11580	AT1G12220	AT1G12760	AT1G13195	AT1G13960	AT1G14730	AT1G15130	AT1G16420	AT1G16500	AT1G16520	AT1G16540	AT1G16670	AT1G17230	AT1G17290
AT5G05410	DREB2	210	15	PWM705	AthaMAP	T02646	913	0.000955673	0.00195831	573	AT1G01560	AT1G01650	AT1G02220	AT1G02410	AT1G02450	AT1G04555	AT1G05135	AT1G06180	AT1G06210	AT1G06770	AT1G06780	AT1G07140	AT1G07350	AT1G07650	AT1G08630	AT1G08770	AT1G09575	AT1G09940	AT1G09950	AT1G10140	AT1G10290	AT1G10865	AT1G11050	AT1G11080	AT1G11670	AT1G11950	AT1G12360	AT1G13110	AT1G13180	AT1G14640	AT1G14730	AT1G14780	AT1G14870	AT1G15400	AT1G15670	AT1G16420	AT1G17500	AT1G17730	AT1G18300
AT5G05410	DREB2	210	15	PWM549	AthaMAP	T02646	1009	0.00286573	0.00515372	566	AT1G01010	AT1G01650	AT1G01720	AT1G01940	AT1G02120	AT1G02270	AT1G02450	AT1G02850	AT1G02860	AT1G02890	AT1G02920	AT1G03350	AT1G03760	AT1G03770	AT1G03850	AT1G04100	AT1G04440	AT1G04555	AT1G05180	AT1G05785	AT1G06140	AT1G06160	AT1G06620	AT1G07140	AT1G07650	AT1G08450	AT1G08770	AT1G08930	AT1G10040	AT1G10050	AT1G10060	AT1G10070	AT1G10290	AT1G12320	AT1G12760	AT1G13180	AT1G13630	AT1G14040	AT1G14360
AT5G05410	DREB2	210	15	PWM159	AthaMAP	T02646	1107	0.00884935	0.0143462	558	AT1G01440	AT1G01490	AT1G01650	AT1G01940	AT1G02000	AT1G02120	AT1G02270	AT1G02450	AT1G02660	AT1G02860	AT1G03730	AT1G03740	AT1G04555	AT1G04750	AT1G05960	AT1G06520	AT1G06620	AT1G07000	AT1G07220	AT1G07390	AT1G07650	AT1G07810	AT1G07880	AT1G08770	AT1G08920	AT1G09430	AT1G09480	AT1G10290	AT1G10700	AT1G11670	AT1G11890	AT1G12640	AT1G13180	AT1G15030	AT1G15110	AT1G15350	AT1G15670	AT1G17147	AT1G17330
AT5G05410	DREB2	210	15	PWM116	AthaMAP	T02646	1199	0.0238764	0.0357946	550	AT1G01260	AT1G01340	AT1G01490	AT1G01650	AT1G02120	AT1G02220	AT1G02450	AT1G03220	AT1G03760	AT1G03770	AT1G04440	AT1G04555	AT1G06620	AT1G07650	AT1G08050	AT1G08290	AT1G08500	AT1G08770	AT1G09530	AT1G11100	AT1G11200	AT1G12760	AT1G13180	AT1G14170	AT1G14330	AT1G15430	AT1G15670	AT1G17590	AT1G17600	AT1G17745	AT1G19530	AT1G20100	AT1G20110	AT1G20460	AT1G21000	AT1G21080	AT1G21100	AT1G21110	AT1G21540
AT5G56930	EMB1789	3	na	PWM3068	DAP-seq	EMB1789_col	616	1.89205e-05	5.56139e-05	594	AT1G01180	AT1G01490	AT1G01650	AT1G01940	AT1G02220	AT1G02410	AT1G02660	AT1G02920	AT1G03060	AT1G03260	AT1G04010	AT1G04930	AT1G05010	AT1G05135	AT1G06050	AT1G08800	AT1G08900	AT1G09970	AT1G11580	AT1G11670	AT1G11890	AT1G12360	AT1G13000	AT1G14010	AT1G14020	AT1G14040	AT1G14330	AT1G15430	AT1G15750	AT1G15790	AT1G17060	AT1G17500	AT1G17890	AT1G18940	AT1G19010	AT1G19300	AT1G21080	AT1G21380	AT1G21450
AT1G26260	CIB5	4	na	PWM1340	CisBP	M0249_1.01	618	2.32981e-05	6.77041e-05	593	AT1G01230	AT1G01260	AT1G01490	AT1G01650	AT1G01720	AT1G02220	AT1G02400	AT1G02660	AT1G02990	AT1G03040	AT1G03060	AT1G03370	AT1G04555	AT1G05785	AT1G05805	AT1G05890	AT1G06160	AT1G06180	AT1G06210	AT1G06620	AT1G06840	AT1G06850	AT1G07150	AT1G07660	AT1G08290	AT1G08300	AT1G08630	AT1G09530	AT1G09950	AT1G09970	AT1G10140	AT1G13340	AT1G14010	AT1G14020	AT1G14170	AT1G14300	AT1G14730	AT1G15030	AT1G15350
AT3G23690	AT3G23690	30	0	PWM1342	CisBP	M0249_1.01	619	2.32981e-05	6.77041e-05	593	AT1G01230	AT1G01260	AT1G01490	AT1G01650	AT1G01720	AT1G02220	AT1G02400	AT1G02660	AT1G02990	AT1G03040	AT1G03060	AT1G03370	AT1G04555	AT1G05785	AT1G05805	AT1G05890	AT1G06160	AT1G06180	AT1G06210	AT1G06620	AT1G06840	AT1G06850	AT1G07150	AT1G07660	AT1G08290	AT1G08300	AT1G08630	AT1G09530	AT1G09950	AT1G09970	AT1G10140	AT1G13340	AT1G14010	AT1G14020	AT1G14170	AT1G14300	AT1G14730	AT1G15030	AT1G15350
AT3G23690	AT3G23690	30	0	PWM2893	DAP-seq	BHLH77_col	722	0.00013775	0.000344951	584	AT1G01260	AT1G01650	AT1G02400	AT1G02660	AT1G02990	AT1G03060	AT1G03370	AT1G03430	AT1G03730	AT1G03740	AT1G04555	AT1G05380	AT1G05785	AT1G05805	AT1G05890	AT1G06140	AT1G06150	AT1G06180	AT1G06210	AT1G06840	AT1G06850	AT1G07090	AT1G07220	AT1G07350	AT1G07660	AT1G08290	AT1G08450	AT1G09480	AT1G09794	AT1G09970	AT1G10070	AT1G10140	AT1G12420	AT1G13110	AT1G14010	AT1G14020	AT1G14730	AT1G15350	AT1G15670
AT4G34530	CIB1	59	na	PWM1343	CisBP	M0249_1.01	620	2.32981e-05	6.77041e-05	593	AT1G01230	AT1G01260	AT1G01490	AT1G01650	AT1G01720	AT1G02220	AT1G02400	AT1G02660	AT1G02990	AT1G03040	AT1G03060	AT1G03370	AT1G04555	AT1G05785	AT1G05805	AT1G05890	AT1G06160	AT1G06180	AT1G06210	AT1G06620	AT1G06840	AT1G06850	AT1G07150	AT1G07660	AT1G08290	AT1G08300	AT1G08630	AT1G09530	AT1G09950	AT1G09970	AT1G10140	AT1G13340	AT1G14010	AT1G14020	AT1G14170	AT1G14300	AT1G14730	AT1G15030	AT1G15350
AT1G68640	PAN	4	na	PWM1406	CisBP	M0261_1.01	621	2.32981e-05	6.77041e-05	593	AT1G01490	AT1G02090	AT1G02230	AT1G02390	AT1G02400	AT1G02410	AT1G02450	AT1G03850	AT1G03900	AT1G03905	AT1G04300	AT1G04310	AT1G04555	AT1G05135	AT1G05380	AT1G05710	AT1G05805	AT1G06160	AT1G06520	AT1G06770	AT1G06780	AT1G06840	AT1G06850	AT1G07630	AT1G07810	AT1G07990	AT1G08900	AT1G08920	AT1G09530	AT1G09920	AT1G09932	AT1G09940	AT1G09970	AT1G10700	AT1G11260	AT1G11580	AT1G12200	AT1G12210	AT1G13470
AT2G28340	GATA13	4	na	PWM1548	CisBP	M0680_1.01	623	2.32981e-05	6.77041e-05	593	AT1G01260	AT1G01440	AT1G01550	AT1G01650	AT1G01680	AT1G02170	AT1G02500	AT1G02850	AT1G03220	AT1G03760	AT1G03900	AT1G04010	AT1G04750	AT1G05010	AT1G05805	AT1G07140	AT1G07240	AT1G07350	AT1G07810	AT1G07890	AT1G09630	AT1G09645	AT1G09740	AT1G09980	AT1G10050	AT1G10070	AT1G10290	AT1G10410	AT1G10430	AT1G10590	AT1G10990	AT1G11080	AT1G11260	AT1G13210	AT1G13390	AT1G14670	AT1G14730	AT1G14830	AT1G15170
AT1G46768	RAP21	96	0	PWM2854	DAP-seq	RAP21_col	624	2.32981e-05	6.77041e-05	593	AT1G01180	AT1G01350	AT1G01440	AT1G02000	AT1G02230	AT1G02400	AT1G02410	AT1G02860	AT1G02890	AT1G03060	AT1G03370	AT1G03430	AT1G04200	AT1G04300	AT1G04310	AT1G05135	AT1G05180	AT1G05350	AT1G06160	AT1G06520	AT1G06840	AT1G06850	AT1G07030	AT1G07650	AT1G08050	AT1G08845	AT1G09794	AT1G09920	AT1G09950	AT1G09970	AT1G10700	AT1G11200	AT1G11260	AT1G11580	AT1G12760	AT1G13000	AT1G13390	AT1G13460	AT1G14670
AT3G52440	AT3G52440	54	0	PWM2976	DAP-seq	AT3G52440_col	625	2.32981e-05	6.77041e-05	593	AT1G01180	AT1G01230	AT1G02170	AT1G02270	AT1G02660	AT1G02850	AT1G02860	AT1G02880	AT1G02890	AT1G03060	AT1G03850	AT1G05000	AT1G05340	AT1G06050	AT1G06770	AT1G06780	AT1G07520	AT1G07880	AT1G08050	AT1G08290	AT1G08315	AT1G08420	AT1G09270	AT1G09320	AT1G09330	AT1G09575	AT1G09815	AT1G09980	AT1G11310	AT1G11670	AT1G12790	AT1G13180	AT1G13360	AT1G13960	AT1G14040	AT1G14170	AT1G14200	AT1G14870	AT1G15130
AT1G08320	bZIP21	6	0	PWM1405	CisBP	M0261_1.01	627	2.86273e-05	8.18641e-05	592	AT1G01490	AT1G02090	AT1G02230	AT1G02390	AT1G02400	AT1G02410	AT1G02450	AT1G03850	AT1G03900	AT1G03905	AT1G04300	AT1G04310	AT1G04555	AT1G05135	AT1G05380	AT1G05710	AT1G05805	AT1G06160	AT1G06520	AT1G06770	AT1G06780	AT1G06840	AT1G06850	AT1G07630	AT1G07810	AT1G07990	AT1G08900	AT1G08920	AT1G09530	AT1G09920	AT1G09932	AT1G09940	AT1G09970	AT1G10700	AT1G11260	AT1G11580	AT1G12200	AT1G12210	AT1G13470
AT1G08320	bZIP21	6	0	PWM2950	DAP-seq	TGA9_col	1078	0.006761	0.0112977	560	AT1G01010	AT1G02220	AT1G02230	AT1G02390	AT1G02450	AT1G02920	AT1G03850	AT1G04300	AT1G04555	AT1G05380	AT1G05562	AT1G05805	AT1G06840	AT1G06850	AT1G07520	AT1G07530	AT1G07570	AT1G07990	AT1G08420	AT1G08900	AT1G08920	AT1G09480	AT1G09932	AT1G09970	AT1G11080	AT1G11310	AT1G11890	AT1G12200	AT1G12210	AT1G13630	AT1G13670	AT1G13960	AT1G14040	AT1G14170	AT1G14330	AT1G14640	AT1G14670	AT1G14780	AT1G15520
AT3G01470	ATHB1	75	na	PWM3162	DAP-seq	HAT5_col	635	2.86273e-05	8.18641e-05	592	AT1G01180	AT1G01230	AT1G01260	AT1G01490	AT1G02170	AT1G02390	AT1G02400	AT1G03250	AT1G03260	AT1G04200	AT1G04780	AT1G05380	AT1G05710	AT1G05805	AT1G06140	AT1G07390	AT1G07520	AT1G07530	AT1G07650	AT1G08420	AT1G09270	AT1G09530	AT1G09560	AT1G09970	AT1G10417	AT1G11260	AT1G11330	AT1G11340	AT1G11670	AT1G12200	AT1G13990	AT1G14000	AT1G14040	AT1G14060	AT1G16670	AT1G17060	AT1G17070	AT1G17145	AT1G17330
AT3G01470	ATHB1	75	na	PWM1319	CisBP	M2531_1.01	733	0.000166037	0.000406144	583	AT1G01180	AT1G01230	AT1G01490	AT1G01820	AT1G02100	AT1G03650	AT1G03740	AT1G04990	AT1G05340	AT1G05380	AT1G05710	AT1G05960	AT1G06050	AT1G06140	AT1G07135	AT1G07650	AT1G08420	AT1G09270	AT1G09530	AT1G09560	AT1G09970	AT1G11080	AT1G11260	AT1G11330	AT1G11340	AT1G11670	AT1G11940	AT1G12760	AT1G13190	AT1G13195	AT1G13460	AT1G13990	AT1G14000	AT1G14360	AT1G14670	AT1G15350	AT1G15430	AT1G15670	AT1G15920
AT3G01470	ATHB1	75	na	PWM828	CisBP	M2235_1.01	977	0.00211639	0.00392419	568	AT1G01180	AT1G01230	AT1G01260	AT1G01490	AT1G02390	AT1G02400	AT1G03230	AT1G03650	AT1G03740	AT1G04300	AT1G04440	AT1G04990	AT1G05380	AT1G05710	AT1G05960	AT1G06140	AT1G06150	AT1G07390	AT1G07520	AT1G07530	AT1G07650	AT1G09270	AT1G09560	AT1G09970	AT1G11260	AT1G11330	AT1G11340	AT1G11670	AT1G13190	AT1G13195	AT1G13460	AT1G13990	AT1G14000	AT1G14360	AT1G15110	AT1G16240	AT1G16540	AT1G16840	AT1G17145
AT3G01470	ATHB1	75	na	PWM900	CisBP	M1712_1.01	1036	0.00384751	0.00672377	564	AT1G01180	AT1G01230	AT1G01260	AT1G02100	AT1G02170	AT1G02400	AT1G02890	AT1G04780	AT1G04990	AT1G05380	AT1G05960	AT1G06180	AT1G06850	AT1G07390	AT1G07650	AT1G07810	AT1G07890	AT1G08420	AT1G09270	AT1G09530	AT1G09560	AT1G09794	AT1G09970	AT1G10140	AT1G10340	AT1G10410	AT1G10417	AT1G10990	AT1G11260	AT1G12200	AT1G12290	AT1G12360	AT1G12790	AT1G13110	AT1G13390	AT1G14040	AT1G14060	AT1G14170	AT1G15350
AT3G01470	ATHB1	75	na	PWM1619	JASPAR	MA0008.2	1161	0.0147818	0.0229073	554	AT1G01180	AT1G01230	AT1G01260	AT1G01490	AT1G02390	AT1G02400	AT1G02450	AT1G03060	AT1G03740	AT1G04300	AT1G04440	AT1G04990	AT1G05340	AT1G05380	AT1G05710	AT1G05960	AT1G06140	AT1G06150	AT1G06840	AT1G07390	AT1G07520	AT1G07530	AT1G07650	AT1G08050	AT1G08845	AT1G09270	AT1G09530	AT1G09970	AT1G10990	AT1G11260	AT1G11330	AT1G11340	AT1G11670	AT1G13190	AT1G13195	AT1G13990	AT1G14000	AT1G14260	AT1G14360
AT3G01470	ATHB1	75	na	PWM313	AGRIS		1191	0.0212456	0.0320651	551	AT1G01180	AT1G01230	AT1G01260	AT1G01490	AT1G01940	AT1G02400	AT1G02410	AT1G02890	AT1G04440	AT1G05710	AT1G05960	AT1G06140	AT1G06840	AT1G06850	AT1G07135	AT1G07390	AT1G07520	AT1G07530	AT1G07650	AT1G08050	AT1G08500	AT1G09270	AT1G09330	AT1G09560	AT1G09970	AT1G11260	AT1G11330	AT1G11340	AT1G11670	AT1G13990	AT1G14000	AT1G14040	AT1G14360	AT1G14640	AT1G14730	AT1G14870	AT1G15110	AT1G15400	AT1G16510
AT3G22830	AT-HSFA6B	19	na	PWM3178	DAP-seq	HSFA6B_col	636	2.86273e-05	8.18641e-05	592	AT1G02410	AT1G02920	AT1G03060	AT1G03730	AT1G03740	AT1G04260	AT1G04780	AT1G05000	AT1G05380	AT1G05785	AT1G05890	AT1G06840	AT1G07350	AT1G07390	AT1G07520	AT1G07570	AT1G07890	AT1G08420	AT1G08450	AT1G08845	AT1G08920	AT1G09740	AT1G10040	AT1G10050	AT1G11100	AT1G11260	AT1G11310	AT1G11670	AT1G11905	AT1G13000	AT1G13195	AT1G13360	AT1G13990	AT1G14200	AT1G14330	AT1G14370	AT1G15110	AT1G15750	AT1G16240
AT3G61120	AGL13	8	na	PWM3199	DAP-seq	AGL13_col	637	2.86273e-05	8.18641e-05	592	AT1G02230	AT1G02410	AT1G04300	AT1G04750	AT1G04780	AT1G05000	AT1G05710	AT1G05785	AT1G05960	AT1G06520	AT1G06800	AT1G06840	AT1G06850	AT1G06870	AT1G07570	AT1G07650	AT1G07880	AT1G08450	AT1G09070	AT1G09480	AT1G09530	AT1G09560	AT1G09950	AT1G09970	AT1G10290	AT1G11200	AT1G12420	AT1G12760	AT1G13000	AT1G13390	AT1G13470	AT1G14040	AT1G14170	AT1G15400	AT1G15670	AT1G15780	AT1G16420	AT1G17145	AT1G17340
AT4G18770	AtMYB98	10	0	PWM1051	CisBP	M1235_1.01	638	3.51006e-05	9.86449e-05	591	AT1G01230	AT1G01650	AT1G02220	AT1G02230	AT1G02330	AT1G02450	AT1G02460	AT1G02850	AT1G02860	AT1G03220	AT1G04310	AT1G04490	AT1G04930	AT1G04990	AT1G05000	AT1G05340	AT1G05785	AT1G05805	AT1G06160	AT1G06620	AT1G07220	AT1G07570	AT1G08630	AT1G09430	AT1G09815	AT1G09970	AT1G09980	AT1G10050	AT1G10060	AT1G10430	AT1G11260	AT1G11580	AT1G12320	AT1G12360	AT1G12760	AT1G12790	AT1G13000	AT1G13110	AT1G14260
AT4G18770	AtMYB98	10	0	PWM3297	DAP-seq	MYB98_col	975	0.00211639	0.00392419	568	AT1G01230	AT1G02330	AT1G02390	AT1G02400	AT1G02450	AT1G02850	AT1G02860	AT1G03220	AT1G03370	AT1G04310	AT1G04930	AT1G04990	AT1G05000	AT1G05340	AT1G06160	AT1G07135	AT1G07220	AT1G07630	AT1G08290	AT1G09970	AT1G10050	AT1G10060	AT1G11100	AT1G11260	AT1G11310	AT1G11580	AT1G12320	AT1G12360	AT1G14260	AT1G14730	AT1G14740	AT1G15530	AT1G15670	AT1G15790	AT1G16180	AT1G16500	AT1G16540	AT1G17060	AT1G17070
AT4G18770	AtMYB98	10	0	PWM484	AthaMAP	T04708	1023	0.00332406	0.00588937	565	AT1G01230	AT1G01680	AT1G01720	AT1G02170	AT1G02390	AT1G02450	AT1G02460	AT1G03060	AT1G03220	AT1G04010	AT1G05000	AT1G05350	AT1G05380	AT1G06160	AT1G07220	AT1G07990	AT1G09530	AT1G09645	AT1G09740	AT1G10050	AT1G10060	AT1G10410	AT1G10585	AT1G10700	AT1G11200	AT1G11260	AT1G11480	AT1G12320	AT1G12360	AT1G12790	AT1G13000	AT1G13470	AT1G14260	AT1G14730	AT1G15530	AT1G16180	AT1G16300	AT1G16500	AT1G16520
AT4G18770	AtMYB98	10	0	PWM330	AthaMAP	T04708	1216	0.0267771	0.0395806	549	AT1G01490	AT1G01550	AT1G01650	AT1G02120	AT1G02230	AT1G02500	AT1G02890	AT1G02920	AT1G02930	AT1G03080	AT1G03430	AT1G04280	AT1G04555	AT1G04780	AT1G04930	AT1G04990	AT1G05000	AT1G05380	AT1G05710	AT1G07090	AT1G07650	AT1G08420	AT1G08630	AT1G08900	AT1G09932	AT1G10060	AT1G10720	AT1G11080	AT1G11905	AT1G13180	AT1G13195	AT1G13340	AT1G13360	AT1G13390	AT1G13630	AT1G13960	AT1G14000	AT1G15110	AT1G16420
AT3G22170	CPD45	11	338	PWM1061	CisBP	M2220_1.01	639	3.51006e-05	9.86449e-05	591	AT1G01490	AT1G01650	AT1G01940	AT1G02230	AT1G02450	AT1G02660	AT1G02860	AT1G02890	AT1G03730	AT1G03740	AT1G04200	AT1G05020	AT1G05340	AT1G05380	AT1G05785	AT1G05805	AT1G06160	AT1G06840	AT1G06850	AT1G07135	AT1G07390	AT1G07630	AT1G08290	AT1G08450	AT1G09330	AT1G09430	AT1G09530	AT1G09560	AT1G09740	AT1G09920	AT1G09940	AT1G09950	AT1G10340	AT1G11580	AT1G11950	AT1G12420	AT1G13360	AT1G14040	AT1G14830
AT3G22170	CPD45	11	338	PWM2157	JASPAR	MA0557.1	719	0.00013775	0.000344951	584	AT1G01490	AT1G01650	AT1G01940	AT1G02230	AT1G02450	AT1G02660	AT1G02860	AT1G02890	AT1G03730	AT1G03740	AT1G04200	AT1G05020	AT1G05340	AT1G05380	AT1G05785	AT1G05805	AT1G06160	AT1G06840	AT1G06850	AT1G07135	AT1G07390	AT1G07630	AT1G08290	AT1G08450	AT1G09330	AT1G09430	AT1G09530	AT1G09560	AT1G09740	AT1G09920	AT1G09940	AT1G09950	AT1G10340	AT1G10700	AT1G11580	AT1G11950	AT1G12420	AT1G13360	AT1G14040
AT4G01120	ATBZIP54	108	1632	PWM1232	CisBP	M0262_1.01	640	3.51006e-05	9.86449e-05	591	AT1G01230	AT1G01260	AT1G01440	AT1G01490	AT1G01650	AT1G01720	AT1G02230	AT1G02660	AT1G02930	AT1G03040	AT1G03060	AT1G03220	AT1G03900	AT1G03905	AT1G04555	AT1G04980	AT1G05340	AT1G05785	AT1G06160	AT1G06620	AT1G06840	AT1G06850	AT1G07150	AT1G07660	AT1G08630	AT1G08930	AT1G09070	AT1G09080	AT1G09530	AT1G09970	AT1G10060	AT1G10070	AT1G11480	AT1G11670	AT1G11940	AT1G11950	AT1G12420	AT1G13110	AT1G13460
AT5G06839	bZIP65	31	0	PWM1408	CisBP	M0261_1.01	641	3.51006e-05	9.86449e-05	591	AT1G01490	AT1G02090	AT1G02230	AT1G02390	AT1G02400	AT1G02410	AT1G02450	AT1G03850	AT1G03900	AT1G03905	AT1G04300	AT1G04310	AT1G04555	AT1G05135	AT1G05380	AT1G05710	AT1G05805	AT1G06160	AT1G06520	AT1G06770	AT1G06780	AT1G06840	AT1G06850	AT1G07630	AT1G07810	AT1G07990	AT1G08900	AT1G08920	AT1G09530	AT1G09920	AT1G09932	AT1G09940	AT1G09970	AT1G10700	AT1G11260	AT1G11580	AT1G12200	AT1G12210	AT1G13470
AT5G06839	bZIP65	31	0	PWM2937	DAP-seq	TGA10_col	1114	0.00884935	0.0143462	558	AT1G01010	AT1G01650	AT1G01720	AT1G02220	AT1G02230	AT1G02450	AT1G02920	AT1G03260	AT1G03850	AT1G04490	AT1G04555	AT1G05380	AT1G05562	AT1G05805	AT1G06840	AT1G06850	AT1G07030	AT1G07520	AT1G07530	AT1G07570	AT1G07990	AT1G08900	AT1G08920	AT1G09480	AT1G09932	AT1G09970	AT1G11580	AT1G11890	AT1G12200	AT1G12210	AT1G13470	AT1G13630	AT1G13670	AT1G13960	AT1G14040	AT1G14170	AT1G14300	AT1G14370	AT1G14640
AT3G13040	AT3G13040	36	na	PWM1513	CisBP	M1228_1.01	642	3.51006e-05	9.86449e-05	591	AT1G01180	AT1G01230	AT1G01440	AT1G01650	AT1G02000	AT1G02170	AT1G02220	AT1G02660	AT1G02850	AT1G02860	AT1G02890	AT1G02990	AT1G03900	AT1G05180	AT1G07530	AT1G08300	AT1G08420	AT1G08450	AT1G08630	AT1G09480	AT1G09645	AT1G09950	AT1G10430	AT1G10700	AT1G10990	AT1G11310	AT1G11670	AT1G12760	AT1G13000	AT1G13990	AT1G14000	AT1G14330	AT1G14360	AT1G14730	AT1G15780	AT1G15920	AT1G16560	AT1G17145	AT1G17250
AT3G13040	AT3G13040	36	na	PWM3114	DAP-seq	AT3G13040_col	1005	0.00286573	0.00515372	566	AT1G01230	AT1G01340	AT1G01440	AT1G02100	AT1G02220	AT1G02270	AT1G02660	AT1G02850	AT1G02860	AT1G03040	AT1G03770	AT1G04100	AT1G05135	AT1G06050	AT1G06160	AT1G06520	AT1G06770	AT1G06780	AT1G06800	AT1G07390	AT1G07650	AT1G08930	AT1G09080	AT1G09480	AT1G09794	AT1G10040	AT1G10170	AT1G10417	AT1G11480	AT1G11580	AT1G11670	AT1G11940	AT1G11950	AT1G13210	AT1G13360	AT1G13990	AT1G14010	AT1G14020	AT1G14370
AT1G10720	AT1G10720	13	na	PWM2902	DAP-seq	AT1G10720_col	643	3.51006e-05	9.86449e-05	591	AT1G02090	AT1G02100	AT1G02220	AT1G02410	AT1G02920	AT1G03060	AT1G03730	AT1G03740	AT1G04260	AT1G04780	AT1G05000	AT1G05380	AT1G05785	AT1G05890	AT1G06160	AT1G06840	AT1G07350	AT1G07390	AT1G07520	AT1G07530	AT1G07570	AT1G08450	AT1G08920	AT1G09645	AT1G11100	AT1G11260	AT1G11310	AT1G13000	AT1G13195	AT1G13360	AT1G14000	AT1G14200	AT1G14780	AT1G15750	AT1G16240	AT1G16840	AT1G17590	AT1G17600	AT1G18910
AT4G14770	ATTCX2	0	1	PWM3079	DAP-seq	TCX2_col	645	3.51006e-05	9.86449e-05	591	AT1G01680	AT1G01730	AT1G02000	AT1G02120	AT1G02220	AT1G02400	AT1G02460	AT1G03430	AT1G04310	AT1G04490	AT1G04780	AT1G04930	AT1G04990	AT1G05000	AT1G05020	AT1G05380	AT1G05560	AT1G06180	AT1G06210	AT1G06780	AT1G06870	AT1G07620	AT1G07880	AT1G07890	AT1G08300	AT1G08845	AT1G08920	AT1G09480	AT1G09630	AT1G09815	AT1G09940	AT1G10290	AT1G10417	AT1G10700	AT1G12360	AT1G12420	AT1G12790	AT1G12970	AT1G13960
AT4G14770	ATTCX2	0	1	PWM1536	CisBP	M0525_1.01	934	0.00132191	0.00255683	571	AT1G01230	AT1G01940	AT1G02170	AT1G02400	AT1G02850	AT1G02860	AT1G02990	AT1G03080	AT1G03250	AT1G03350	AT1G03370	AT1G04780	AT1G04930	AT1G05180	AT1G05380	AT1G05890	AT1G07135	AT1G07140	AT1G08290	AT1G08300	AT1G08920	AT1G08930	AT1G09480	AT1G09530	AT1G09630	AT1G09645	AT1G09940	AT1G09970	AT1G09980	AT1G10140	AT1G10290	AT1G10417	AT1G11080	AT1G11200	AT1G11260	AT1G11890	AT1G12320	AT1G12760	AT1G12790
AT5G02320	ATMYB3R5	94	0	PWM3251	DAP-seq	MYB3R5_col	646	3.51006e-05	9.86449e-05	591	AT1G01820	AT1G02100	AT1G02270	AT1G02330	AT1G02460	AT1G02500	AT1G02890	AT1G03250	AT1G03850	AT1G04490	AT1G04990	AT1G05000	AT1G05380	AT1G05960	AT1G07390	AT1G07660	AT1G08290	AT1G08300	AT1G10700	AT1G10990	AT1G11260	AT1G11310	AT1G12290	AT1G12640	AT1G13630	AT1G14260	AT1G14360	AT1G14730	AT1G16180	AT1G16500	AT1G17145	AT1G17380	AT1G18160	AT1G18300	AT1G18390	AT1G18500	AT1G18560	AT1G18890	AT1G18900
AT5G52660	At5g52660	58	na	PWM3326	DAP-seq	AT5G52660_col	647	3.51006e-05	9.86449e-05	591	AT1G01490	AT1G02220	AT1G02410	AT1G02450	AT1G03220	AT1G03230	AT1G04960	AT1G05805	AT1G06050	AT1G06870	AT1G07135	AT1G07990	AT1G08300	AT1G08500	AT1G09560	AT1G10050	AT1G10060	AT1G10070	AT1G10290	AT1G10700	AT1G11200	AT1G11260	AT1G11310	AT1G11890	AT1G11950	AT1G12290	AT1G12760	AT1G13180	AT1G13195	AT1G13390	AT1G15125	AT1G15920	AT1G16540	AT1G16840	AT1G17590	AT1G17600	AT1G18480	AT1G19270	AT1G19310
AT5G52660	At5g52660	58	na	PWM1202	CisBP	M1205_1.01	760	0.000239689	0.000566222	581	AT1G01490	AT1G01550	AT1G02230	AT1G02270	AT1G02450	AT1G02890	AT1G03900	AT1G03905	AT1G04310	AT1G04555	AT1G05020	AT1G05380	AT1G05805	AT1G05960	AT1G06180	AT1G07310	AT1G07530	AT1G08500	AT1G08630	AT1G09270	AT1G10050	AT1G10060	AT1G10290	AT1G10340	AT1G10417	AT1G10590	AT1G11200	AT1G11310	AT1G11890	AT1G12760	AT1G13390	AT1G14020	AT1G14170	AT1G15030	AT1G15350	AT1G15920	AT1G16300	AT1G16480	AT1G16840
AT5G62610	AT5G62610	1	2	PWM827	CisBP	M0152_1.01	649	3.51006e-05	9.86449e-05	591	AT1G01230	AT1G01260	AT1G01490	AT1G01650	AT1G01720	AT1G02000	AT1G02230	AT1G02660	AT1G02930	AT1G02990	AT1G03060	AT1G03730	AT1G03740	AT1G04555	AT1G05340	AT1G05785	AT1G05805	AT1G05890	AT1G06620	AT1G07150	AT1G07660	AT1G08630	AT1G09070	AT1G09080	AT1G09530	AT1G11480	AT1G11580	AT1G11940	AT1G11950	AT1G12420	AT1G13110	AT1G13360	AT1G14010	AT1G14020	AT1G14300	AT1G14360	AT1G14730	AT1G15670	AT1G15800
AT1G59560	DAL2	0	na	PWM849	PBM		650	3.51006e-05	9.86449e-05	591	AT1G01440	AT1G01490	AT1G01650	AT1G02220	AT1G02390	AT1G02400	AT1G02850	AT1G03080	AT1G04300	AT1G04310	AT1G05785	AT1G05805	AT1G05890	AT1G06160	AT1G06520	AT1G07520	AT1G08630	AT1G08940	AT1G09430	AT1G09480	AT1G09815	AT1G09940	AT1G09980	AT1G10060	AT1G10070	AT1G10585	AT1G10700	AT1G10990	AT1G11340	AT1G11940	AT1G11950	AT1G12220	AT1G13960	AT1G14260	AT1G14330	AT1G14730	AT1G14740	AT1G14780	AT1G14830
AT1G59560	DAL2	0	na	PWM1578	PBM		718	0.00013775	0.000344951	584	AT1G01440	AT1G01490	AT1G01650	AT1G01720	AT1G02220	AT1G02390	AT1G02400	AT1G02850	AT1G03060	AT1G03080	AT1G04300	AT1G04310	AT1G05785	AT1G05805	AT1G06160	AT1G06520	AT1G06850	AT1G07390	AT1G07520	AT1G08315	AT1G08630	AT1G09815	AT1G09940	AT1G10070	AT1G10585	AT1G10630	AT1G10700	AT1G10990	AT1G11340	AT1G11940	AT1G11950	AT1G12220	AT1G12290	AT1G13195	AT1G13960	AT1G14260	AT1G14330	AT1G14730	AT1G14740
AT3G12250	BZIP45	40	0	PWM1407	CisBP	M0261_1.01	651	4.29459e-05	0.000118283	590	AT1G01490	AT1G02090	AT1G02230	AT1G02390	AT1G02400	AT1G02410	AT1G02450	AT1G03850	AT1G03900	AT1G03905	AT1G04300	AT1G04310	AT1G04555	AT1G05135	AT1G05380	AT1G05710	AT1G05805	AT1G06160	AT1G06520	AT1G06770	AT1G06780	AT1G06840	AT1G06850	AT1G07630	AT1G07810	AT1G07990	AT1G08900	AT1G08920	AT1G09530	AT1G09920	AT1G09932	AT1G09940	AT1G09970	AT1G10700	AT1G11260	AT1G11580	AT1G12200	AT1G12210	AT1G13470
AT3G12250	BZIP45	40	0	PWM2665	JASPAR	MA1069.1	720	0.00013775	0.000344951	584	AT1G01490	AT1G02090	AT1G02230	AT1G02390	AT1G02450	AT1G03850	AT1G03900	AT1G03905	AT1G04300	AT1G04310	AT1G04555	AT1G05135	AT1G05380	AT1G05710	AT1G05805	AT1G06160	AT1G06520	AT1G06770	AT1G06780	AT1G06840	AT1G06850	AT1G07630	AT1G07810	AT1G07990	AT1G08900	AT1G08920	AT1G09530	AT1G09920	AT1G09932	AT1G09940	AT1G09970	AT1G10340	AT1G10700	AT1G11260	AT1G11580	AT1G12200	AT1G12210	AT1G13470	AT1G13670
AT3G12250	BZIP45	40	0	PWM2948	DAP-seq	TGA6_col	924	0.00112517	0.00219525	572	AT1G01010	AT1G01490	AT1G02120	AT1G02220	AT1G02230	AT1G02410	AT1G02450	AT1G02920	AT1G02990	AT1G03850	AT1G05380	AT1G05562	AT1G05710	AT1G05805	AT1G06780	AT1G06840	AT1G06850	AT1G07520	AT1G07530	AT1G07570	AT1G07990	AT1G08900	AT1G08920	AT1G09480	AT1G09932	AT1G09970	AT1G10340	AT1G12200	AT1G12210	AT1G13470	AT1G13630	AT1G13670	AT1G14170	AT1G14330	AT1G14640	AT1G15110	AT1G15520	AT1G15800	AT1G16540
AT1G01720	ANAC002	112	na	PWM2696	UNIPROBE	UP00573	656	4.29459e-05	0.000118283	590	AT1G01260	AT1G01490	AT1G01550	AT1G02270	AT1G02390	AT1G02400	AT1G02860	AT1G02880	AT1G02890	AT1G03220	AT1G03760	AT1G03770	AT1G03900	AT1G04280	AT1G04490	AT1G05805	AT1G06160	AT1G06620	AT1G07390	AT1G07890	AT1G08845	AT1G09560	AT1G09740	AT1G09815	AT1G11050	AT1G12320	AT1G12360	AT1G12420	AT1G13180	AT1G13190	AT1G13195	AT1G13340	AT1G14170	AT1G14360	AT1G15110	AT1G15670	AT1G15920	AT1G16420	AT1G17330
AT1G01720	ANAC002	112	na	PWM2697	UNIPROBE	UP00573	904	0.000955673	0.00195831	573	AT1G01260	AT1G01550	AT1G01650	AT1G02270	AT1G02390	AT1G02860	AT1G02990	AT1G03220	AT1G03760	AT1G03770	AT1G03900	AT1G04200	AT1G04280	AT1G05060	AT1G05562	AT1G05805	AT1G06150	AT1G06870	AT1G07390	AT1G07990	AT1G08920	AT1G10060	AT1G10340	AT1G10417	AT1G11080	AT1G11580	AT1G12320	AT1G12360	AT1G13180	AT1G13190	AT1G13210	AT1G13340	AT1G13960	AT1G13990	AT1G14360	AT1G14670	AT1G14730	AT1G14740	AT1G15110
AT1G01720	ANAC002	112	na	PWM3399	DAP-seq	ATAF1_col	994	0.00246535	0.0045198	567	AT1G01180	AT1G01490	AT1G01680	AT1G02100	AT1G02220	AT1G02230	AT1G02400	AT1G02410	AT1G02450	AT1G02500	AT1G02850	AT1G03080	AT1G05350	AT1G05380	AT1G06160	AT1G07570	AT1G08290	AT1G08300	AT1G09070	AT1G09815	AT1G09932	AT1G09970	AT1G09980	AT1G10050	AT1G10060	AT1G10070	AT1G10417	AT1G10585	AT1G11080	AT1G11200	AT1G11260	AT1G12320	AT1G13360	AT1G14730	AT1G14780	AT1G14830	AT1G15670	AT1G16510	AT1G16540
AT5G44160	AtIDD8	100	1	PWM3050	DAP-seq	NUC_col	659	4.29459e-05	0.000118283	590	AT1G01230	AT1G01490	AT1G01720	AT1G02230	AT1G02880	AT1G03040	AT1G03850	AT1G04980	AT1G05805	AT1G06180	AT1G06210	AT1G06840	AT1G06850	AT1G07030	AT1G07128	AT1G08450	AT1G08630	AT1G08920	AT1G09530	AT1G10060	AT1G10070	AT1G10417	AT1G11080	AT1G11200	AT1G11310	AT1G11480	AT1G11580	AT1G11670	AT1G13000	AT1G13195	AT1G13960	AT1G14200	AT1G14370	AT1G14870	AT1G15030	AT1G16520	AT1G17340	AT1G17420	AT1G17720
AT5G54230	AtMYB49	152	1	PWM3257	DAP-seq	MYB49_col	660	4.29459e-05	0.000118283	590	AT1G01490	AT1G02100	AT1G02230	AT1G02390	AT1G02450	AT1G02500	AT1G02920	AT1G03060	AT1G03770	AT1G04200	AT1G04260	AT1G04310	AT1G04980	AT1G05010	AT1G06160	AT1G07220	AT1G07630	AT1G07650	AT1G08940	AT1G09320	AT1G09330	AT1G09920	AT1G09950	AT1G10050	AT1G10060	AT1G11080	AT1G11260	AT1G12420	AT1G13195	AT1G13360	AT1G14040	AT1G14170	AT1G14360	AT1G14640	AT1G15430	AT1G15780	AT1G15790	AT1G15800	AT1G16180
AT4G05100	AtMYB74	142	1	PWM3280	DAP-seq	MYB74_col	661	4.29459e-05	0.000118283	590	AT1G01340	AT1G01490	AT1G01650	AT1G01680	AT1G01720	AT1G02120	AT1G02390	AT1G02410	AT1G02500	AT1G02920	AT1G03040	AT1G03900	AT1G03905	AT1G05350	AT1G05380	AT1G06520	AT1G06840	AT1G06850	AT1G07090	AT1G07810	AT1G08050	AT1G08940	AT1G09270	AT1G09575	AT1G09920	AT1G09950	AT1G09970	AT1G10050	AT1G10060	AT1G10140	AT1G11080	AT1G11260	AT1G11330	AT1G11670	AT1G11905	AT1G12420	AT1G13340	AT1G13360	AT1G13390
AT3G09600	At3g09600	43	na	PWM3310	DAP-seq	AT3G09600_col	662	4.29459e-05	0.000118283	590	AT1G01490	AT1G01550	AT1G02100	AT1G02220	AT1G02410	AT1G02450	AT1G02890	AT1G03220	AT1G03230	AT1G04310	AT1G04960	AT1G05020	AT1G05805	AT1G06050	AT1G06150	AT1G06870	AT1G07135	AT1G07990	AT1G08300	AT1G08500	AT1G08920	AT1G08930	AT1G09560	AT1G10050	AT1G10060	AT1G10070	AT1G10290	AT1G10700	AT1G11200	AT1G11260	AT1G11310	AT1G11890	AT1G11950	AT1G12760	AT1G13180	AT1G13195	AT1G13390	AT1G15125	AT1G15920
AT3G09600	At3g09600	43	na	PWM1199	CisBP	M1205_1.01	770	0.000287064	0.000670189	580	AT1G01490	AT1G01550	AT1G02230	AT1G02270	AT1G02450	AT1G02890	AT1G03900	AT1G03905	AT1G04310	AT1G04555	AT1G05020	AT1G05380	AT1G05805	AT1G05960	AT1G06180	AT1G07310	AT1G07530	AT1G08500	AT1G08630	AT1G09270	AT1G10050	AT1G10060	AT1G10290	AT1G10340	AT1G10417	AT1G10590	AT1G11200	AT1G11310	AT1G11890	AT1G12760	AT1G13390	AT1G14020	AT1G14170	AT1G15030	AT1G15350	AT1G15920	AT1G16300	AT1G16480	AT1G16840
[truncated: 389 more rows]
[truncated: 2,652 more columns]

## Sheet: Col-O3-down
Regulator	Symbol	CO	PD	PWM_num	PWM_source	PWM_name	rank	p-value	q-value	#hits	hits
[truncated: 780 more rows]
[truncated: 700 more columns]

## Sheet: Sha-O3-up
Regulator	Symbol	CO	PD	PWM_num	PWM_source	PWM_name	rank	p-value	q-value	#hits	hits
[truncated: 1,144 more rows]
[truncated: 3,323 more columns]

## Sheet: Sha-O3-down
Regulator	Symbol	CO	PD	PWM_num	PWM_source	PWM_name	rank	p-value	q-value	#hits	hits
[truncated: 662 more rows]
[truncated: 2,785 more columns]

[truncated: 2 more sheets: Cvi-O3-up, Cvi-O3-down]
