# Supplementary material for: Ozone responses in Arabidopsis: beyond stomatal conductance
Source: Plant Physiol. 2021 Feb 24;186(1):180–92. doi: 10.1093/plphys/kiab097 (PMC8154098; doi:10.1093/plphys/kiab097)
Supplement: kiab097_Supplementary_Data [file kiab097_supplementary_data.zip › pp.00132.2021-s05.xlsx]

## Sheet: A. Increased expression
Supplemental Table S5. Overlap between TFs predicted to regulate the expression of genes responding to the O3 treatment.
A. Overlap among TFs mediating the expression of genes with increased transcript accumulation.
Col
Locus Identifier	Gene Model Name	Gene Model Description	Gene Model Type	Primary Gene Symbol	All Gene Symbols
AT2G38250	AT2G38250.1	Homeodomain-like superfamily protein;(source:Araport11)	protein_coding
AT5G67000	AT5G67000.1	encodes a member of the ERF (ethylene response factor) subfamily B-6 of ERF/AP2 transcription factor family. The protein contains one AP2 domain. There are 12 members in this subfamily including RAP2.11.	protein_coding
AT1G52150	AT1G52150.2	Member of the class III HD-ZIP protein family. Contains homeodomain and leucine zipper domain. Critical for vascular development and negatively regulates vascular cell differentiation.	protein_coding	(ATHB-15)	(ATHB-15); (ATHB15);CORONA (CNA);INCURVATA 4 (ICU4)
AT3G44460	AT3G44460.1	basic leucine zipper transcription factor (BZIP67), identical to basic leucine zipper transcription factor GI:18656053 from (Arabidopsis thaliana); identical to cDNA basic leucine zipper transcription factor (atbzip67 gene) GI:18656052. Located in the nucleus and expressed during seed maturation in the cotyledons.	protein_coding	(DPBF2)	(DPBF2);BASIC LEUCINE ZIPPER TRANSCRIPTION FACTOR 67 (AtbZIP67)
AT4G37790	AT4G37790.1	Encodes homeobox protein HAT22, member of the HD-Zip II family. The mRNA is cell-to-cell mobile.	protein_coding	(HAT22)	(HAT22);ABA INSENSITIVE GROWTH 1 (ABIG1)
AT2G22800	AT2G22800.1	Encodes homeobox protein HAT9.	protein_coding	(HAT9)	(HAT9)
AT4G35040	AT4G35040.1	Basic-region leucine zipper (bZIP19) transcription factor involved in the adaptation to zinc deficiency. Binds ZDRE motifs.	protein_coding	(bZIP19)	(bZIP19); (ATBZIP19)
AT2G16770	AT2G16770.1	Basic-region leucine zipper (bZIP23) transcription factor involved in the adaptation to zinc deficiency. Binds ZDRE motifs.	protein_coding	(bZIP23)	(bZIP23); (ATBZIP23)
AT2G45190	AT2G45190.1	Encodes a member of the YABBY family of transcriptional regulators that is involved in abaxial cell type specification in leaves and fruits. YAB1 acts in a non-cell autonomous fashion within the meristem to affect phyllotactic patterning. The non-autonomous effect on the central region of the meristem is mediated through the activity if Lateral Suppressor (LAS).	protein_coding	ABNORMAL FLORAL ORGANS (AFO)	ABNORMAL FLORAL ORGANS (AFO);FILAMENTOUS FLOWER (FIL);YABBY1 (YAB1)
AT5G62165	AT5G62165.1	Encodes a MADS box transcription factor. Expressed in quiescent center. Involved in floral transition.	protein_coding	AGAMOUS-LIKE 42 (AGL42)	AGAMOUS-LIKE 42 (AGL42);FOREVER YOUNG FLOWER (FYF)
AT4G14465	AT4G14465.1	AT-hook motif nuclear-localized protein 20;(source:Araport11)	protein_coding	AT-HOOK MOTIF NUCLEAR-LOCALIZED PROTEIN 20 (AHL20)	AT-HOOK MOTIF NUCLEAR-LOCALIZED PROTEIN 20 (AHL20)
AT3G15170	AT3G15170.1	Encodes a transcription factor involved in shoot apical meristem formation and auxin-mediated lateral root formation. The gene is thought not to be involved in stress responses (NaCl, auxins, ethylene). <i>Cuc</i> mutant was first recognized at the heart stage, where embryos lacking two distinct bulges of cotyledonary primordia were observed.	protein_coding	CUP-SHAPED COTYLEDON1 (CUC1)	(ATNAC1);ARABIDOPSIS NAC DOMAIN CONTAINING PROTEIN 54 (ANAC054);CUP-SHAPED COTYLEDON1 (CUC1)
AT1G44830	AT1G44830.1	Encodes a nuclear-localized member of the DREB subfamily A-5 of ERF/AP2 transcription factor family. The protein contains one AP2 domain. There are 15 members in this subfamily including RAP2.1, RAP2.9 and RAP2.10. Overexpression in cultured cells results in an increase in pectin deposition.ERF014 differentially regulates responses to bacterial and fungal pathogens.	protein_coding	ERF TRANSCRIPTION FACTOR 14 (ERF014)	(ATERF014);ERF TRANSCRIPTION FACTOR 14 (ERF014);ERF GENE CONFERRING POSTHARVEST LONGEVITY IMPROVEMENT 1 (EPI1)
AT3G60490	AT3G60490.1	encodes a member of the DREB subfamily A-4 of ERF/AP2 transcription factor family. The protein contains one AP2 domain. There are 17 members in this subfamily including TINY.	protein_coding	ETHYLENE-RESPONSIVE TRANSCRIPTION FACTOR 35 (ERF35)	ETHYLENE-RESPONSIVE TRANSCRIPTION FACTOR 35 (ERF35)
AT3G54610	AT3G54610.1	Encodes a histone acetyltransferase that plays a role in the determination of the embryonic root-shoot axis. It is also required to regulate the floral meristem activity by modulating the extent of expression of WUS and AG. In addition, it is involved in stem cuticular wax accumulation by modulating CER3 expression via H3K9/14 acetylation. In other eukaryotes, this protein is recruited to specifi…	protein_coding	HISTONE ACETYLTRANSFERASE OF THE GNAT FAMILY 1 (HAG1)	HISTONE ACETYLTRANSFERASE 1 (HAT1);GENERAL CONTROL NONDEREPRESSIBLE 5 (GCN5);BIG TOP (BGT);HISTONE ACETYLTRANSFERASE OF THE GNAT FAMILY 1 (HAG1); (HAC3); (HAG01)
AT5G06710	AT5G06710.1	Homeobox-leucine zipper protein.	protein_coding	HOMEOBOX FROM ARABIDOPSIS THALIANA (HAT14)	HOMEOBOX FROM ARABIDOPSIS THALIANA (HAT14)
AT4G16780	AT4G16780.1	Encodes a homeodomain-leucine zipper protein that is rapidly and strongly induced by changes in the ratio of red to far-red light. It is also involved in cell expansion and cell proliferation and in the response to auxin. The mRNA is cell-to-cell mobile.	protein_coding	HOMEOBOX PROTEIN 2 (HB-2)	HOMEOBOX PROTEIN 2 (ATHB-2); (HAT4);ARABIDOPSIS THALIANA HOMEOBOX PROTEIN 2 (ATHB2);HOMEOBOX PROTEIN 2 (HB-2)
AT1G75240	AT1G75240.1	Encodes a zinc finger-homeodomain transcription factor ZHD5. Nuclear import and DNA binding of the ZHD5 transcription factor is modulated by a competitive peptide inhibitor MIF1 (AT1G74660).	protein_coding	HOMEOBOX PROTEIN 33 (HB33)	HOMEOBOX PROTEIN 33 (AtHB33);HOMEOBOX PROTEIN 33 (HB33);ZINC-FINGER HOMEODOMAIN 5 (ZHD5)
AT2G22430	AT2G22430.1	Encodes a homeodomain leucine zipper class I (HD-Zip I) protein that is a target of the protein phosphatase ABI1 and regulates hormone responses in Arabidopsis.	protein_coding	HOMEOBOX PROTEIN 6 (HB6)	HOMEOBOX PROTEIN 6 (ATHB6);HOMEOBOX PROTEIN 6 (HB6)
AT5G46880	AT5G46880.1	homeobox-7;(source:Araport11)	protein_coding	HOMEOBOX-7 (HB-7)	HOMEOBOX-7 (HB-7);HOMEODOMAIN GLABROUS 5 (HDG5)
AT1G70920	AT1G70920.1	homeobox-leucine zipper protein 18;(source:Araport11)	protein_coding	HOMEOBOX-LEUCINE ZIPPER PROTEIN 18 (HB18)	HOMEOBOX-LEUCINE ZIPPER PROTEIN 18 (ATHB18);HOMEOBOX-LEUCINE ZIPPER PROTEIN 18 (HB18)
AT2G44910	AT2G44910.1	Encodes a homeodomain protein whose expression displays a dependence on phyB for both red and far-red light response. Also involved in the shade avoidance syndrome.	protein_coding	HOMEOBOX-LEUCINE ZIPPER PROTEIN 4 (HB4)	HOMEOBOX-LEUCINE ZIPPER PROTEIN 4 (ATHB4);ARABIDOPSIS THALIANA HOMEOBOX-LEUCINE ZIPPER PROTEIN 4 (ATHB-4);HOMEOBOX-LEUCINE ZIPPER PROTEIN 4 (HB4)
AT2G42430	AT2G42430.1	LOB-domain protein gene LBD16. This gene contains one auxin-responsive element (AuxRE). Regluates lateral root formation.	protein_coding	LATERAL ORGAN BOUNDARIES-DOMAIN 16 (LBD16)	LATERAL ORGAN BOUNDARIES-DOMAIN 16 (LBD16);ASYMMETRIC LEAVES2-LIKE 18 (ASL18)
AT3G26620	AT3G26620.1	LOB domain-containing protein 23;(source:Araport11)	protein_coding	LOB DOMAIN-CONTAINING PROTEIN 23 (LBD23)	LOB DOMAIN-CONTAINING PROTEIN 23 (LBD23)
AT5G40330	AT5G40330.1	Encodes a MYB gene that, when overexpressed ectopically, can induce ectopic trichome formation. It is a member of subgroup 15, together with WER and GL1. Members of this subgroup share a conserved motif of 19 amino acids in the putative transcription activation domain at the C-terminal end. The gene is expressed in leaves, stems, flowers, seeds and roots and quite strongly in trichomes. There is …	protein_coding	MYB DOMAIN PROTEIN 23 (MYB23)	MYB DOMAIN PROTEIN 23 (MYB23);MYB DOMAIN PROTEIN 23 (ATMYB23); (ATMYBRTF)
AT3G53200	AT3G53200.1	Member of the R2R3 factor gene family.	protein_coding	MYB DOMAIN PROTEIN 27 (MYB27)	MYB DOMAIN PROTEIN 27 (AtMYB27);MYB DOMAIN PROTEIN 27 (MYB27)
AT5G17800	AT5G17800.1	Member of the R2R3 factor gene family that acts as a cell-specific repressor of quiescent center (QC) divisions in the primary root, acting through the BR signaling pathway. Works with BES1 to regulate QC division in the root.	protein_coding	MYB DOMAIN PROTEIN 56 (MYB56)	MYB DOMAIN PROTEIN 56 (AtMYB56);MYB DOMAIN PROTEIN 56 (MYB56);BRASSINOSTEROIDS AT VASCULAR AND ORGANIZING CENTER (BRAVO)
AT3G08500	AT3G08500.1	Encodes a putative R2R3-type MYB transcription factor (MYB83).	protein_coding	MYB DOMAIN PROTEIN 83 (MYB83)	MYB DOMAIN PROTEIN 83 (MYB83);MYB DOMAIN PROTEIN 83 (AtMYB83)
AT5G61430	AT5G61430.1	NAC domain containing protein 100;(source:Araport11)	protein_coding	NAC DOMAIN CONTAINING PROTEIN 100 (NAC100)	NAC DOMAIN CONTAINING PROTEIN 100 (NAC100);NAC DOMAIN CONTAINING PROTEIN 100 (ANAC100); (ATNAC5)
AT5G07680	AT5G07680.1	NAC domain containing protein 80;(source:Araport11)	protein_coding	NAC DOMAIN CONTAINING PROTEIN 80 (NAC080)	NAC DOMAIN CONTAINING PROTEIN 80 (ANAC080);ARABIDOPSIS NAC DOMAIN CONTAINING PROTEIN 79 (ANAC079); (ATNAC4);NAC DOMAIN CONTAINING PROTEIN 80 (NAC080); (NAC4)
AT5G46590	AT5G46590.1	NAC domain containing protein 96;(source:Araport11)	protein_coding	NAC DOMAIN CONTAINING PROTEIN 96 (NAC096)	NAC DOMAIN CONTAINING PROTEIN 96 (anac096);NAC DOMAIN CONTAINING PROTEIN 96 (NAC096)
AT1G30490	AT1G30490.1	Dominant PHV mutations cause transformation of abaxial leaf fates into adaxial leaf fates. Has overlapping functions with PHABULOSA, REVOLUTA and CORONA/ATHB15 in patterning the apical portion of the embryo. Encodes a member of HD-Zip family which contains homeodomain-leucine zipper domains and domain similar to a mammalian sterol binding domain.	protein_coding	PHAVOLUTA (PHV)	PHAVOLUTA (PHV); (ATHB9)
AT3G02150	AT3G02150.2	a chloroplast trans-acting factor of the psbD light-responsive promoter.TCP gene involved in heterochronic control of leaf differentiation.	protein_coding	PLASTID TRANSCRIPTION FACTOR 1 (PTF1)	(TFPD); (A-PTF-1);PLASTID TRANSCRIPTION FACTOR 1 (PTF1); (BHLHB1)
AT3G14230	AT3G14230.1	encodes a member of the ERF (ethylene response factor) subfamily B-2 of ERF/AP2 transcription factor family (RAP2.2). The protein contains one AP2 domain. There are 5 members in this subfamily including RAP2.2 AND RAP2.12.	protein_coding	RELATED TO AP2 2 (RAP2.2)	RELATED TO AP2 2 (RAP2.2)
AT1G79580	AT1G79580.1	NAC-domain protein. Involved in root cap development. Involved in a regulatory feedback loop with FEZ. FEZ activates SMB in hte root cap daughter cells soon after division, and SMB in turn represses FEZ expression in these cells, thereby preventing further stem cell divisions.	protein_coding	SOMBRERO (SMB)	SOMBRERO (SMB);ARABIDOPSIS NAC DOMAIN CONTAINING PROTEIN 33 (ANAC033);UAS-TAGGED ROOT PATTERNING7 (URP7)
AT2G47070	AT2G47070.1	member of SPL gene family, encodes DNA binding proteins and putative transcription factors. All have the SBP-box, which encodes the SBP-domain, required for and sufficient for interaction with DNA.	protein_coding	SQUAMOSA PROMOTER BINDING PROTEIN-LIKE 1 (SPL1)	SQUAMOSA PROMOTER BINDING PROTEIN-LIKE 1 (SPL1)
AT1G53160	AT1G53160.2	Encodes a member of the SPL (squamosa-promoter binding protein-like)gene family, a novel gene family encoding DNA binding proteins and putative transcription factors. Contains the SBP-box, which encodes the SBP-domain, required and sufficient for interaction with DNA. It is involved in regulation of flowering and vegetative phase change. Its temporal expression is regulated by the microRNA miR156…	protein_coding	SQUAMOSA PROMOTER BINDING PROTEIN-LIKE 4 (SPL4)	SQUAMOSA PROMOTER BINDING PROTEIN-LIKE 4 (SPL4);FLORAL TRANSITION AT THE MERISTEM6 (FTM6)
AT3G15030	AT3G15030.1	Arabidopsis thaliana TCP family transcription factor. Regulated by miR319. Involved in heterchronic regulation of leaf differentiation.	protein_coding	TCP FAMILY TRANSCRIPTION FACTOR 4 (TCP4)	TCP FAMILY TRANSCRIPTION FACTOR 4 (TCP4);MATERNAL EFFECT EMBRYO ARREST 35 (MEE35)
AT1G53230	AT1G53230.1	Encodes a member of a recently identified plant transcription factor family that includes Teosinte branched 1, Cycloidea 1, and proliferating cell nuclear antigen (PCNA) factors, PCF1 and 2. Regulated by miR319. Involved in heterochronic regulation of leaf differentiation.	protein_coding	TEOSINTE BRANCHED 1, CYCLOIDEA AND PCF TRANSCRIPTION FACTOR 3 (TCP3)	TEOSINTE BRANCHED 1, CYCLOIDEA AND PCF TRANSCRIPTION FACTOR 3 (TCP3)
AT3G54320	AT3G54320.1	WRINKLED1 encodes transcription factor of the AP2/ERWEBP class. Protein has two plant-specific (AP2/EREB) DNA-binding domains and is involved in the control of storage compound biosynthesis in Arabidopsis. Mutants have wrinkled seed phenotype, due to a defect in the incorporation of sucrose and glucose into triacylglycerols. Transgenic sGsL plants (21-day-old) grown on 6% sucrose for 24 hours had…	protein_coding	WRINKLED 1 (WRI1)	WRINKLED 1 (WRI1);WRINKLED (WRI);ACTIVATOR OF SPO(MIN)::LUC1 (ASML1); (ATWRI1)
AT3G03660	AT3G03660.2	Encodes a WUSCHEL-related homeobox gene family member with 65 amino acids in its homeodomain. Proteins in this family contain a sequence of eight residues (TLPLFPMH) downstream of the homeodomain called the WUS box.	protein_coding	WUSCHEL RELATED HOMEOBOX 11 (WOX11)	WUSCHEL RELATED HOMEOBOX 11 (WOX11)
AT5G04340	AT5G04340.1	Encodes a C2H2 zinc finger transcription factor that coordinately activates phytochelatin-synthesis related gene expression and directly targets GSH1 by binding to its promoter to positively regulate Cd accumulation and tolerance.	protein_coding	ZINC FINGER OF ARABIDOPSIS THALIANA 6 (ZAT6)	(C2H2);COLD INDUCED ZINC FINGER PROTEIN 2 (CZF2);ZINC FINGER OF ARABIDOPSIS THALIANA 6 (ZAT6); (ATZAT6)
Sha
Locus Identifier	Gene Model Name	Gene Model Description	Gene Model Type	Primary Gene Symbol	All Gene Symbols
AT4G17695	AT4G17695.1	Homeodomain-like superfamily protein;(source:Araport11)	protein_coding	KANADI 3 (KAN3)	KANADI 3 (KAN3)
AT1G02230	AT1G02230.1	NAC domain containing protein 4;(source:Araport11)	protein_coding	NAC DOMAIN CONTAINING PROTEIN 4 (NAC004)	NAC DOMAIN CONTAINING PROTEIN 4 (ANAC004);NAC DOMAIN CONTAINING PROTEIN 4 (NAC004)
AT4G01540	AT4G01540.1	Encodes a membrane-bound NAC (for NAM, ATAF1/2, CUC2) transcription factor, designated NTM1 (for NAC with transmembrane motif1). NTM1 regulates cell division in Arabidopsis.	protein_coding	NAC WITH TRANSMEMBRANE MOTIF1 (NTM1)	NAC WITH TRANSMEMBRANE MOTIF1 (NTM1);ARABIDOPSIS NAC DOMAIN CONTAINING PROTEIN 68 (ANAC068)
AT5G06070	AT5G06070.1	Isolated as a mutation defective in petal development with specific effects on adaxial petals which are filamentous or absent. Encodes a Superman (SUP) like protein with zinc finger motifs. Transcript is detected in petal primordia and protein is localized to the nucleus.	protein_coding	RABBIT EARS (RBE)	RABBIT EARS (RBE); (RAB)
AT2G28550	AT2G28550.3	related to AP2.7;(source:Araport11)	protein_coding	RELATED TO AP2.7 (RAP2.7)	RELATED TO AP2.7 (RAP2.7)
AT3G09290	AT3G09290.1	encodes activation factor TAC1 which mediates telomerase activity	protein_coding	TELOMERASE ACTIVATOR1 (TAC1)	TELOMERASE ACTIVATOR1 (TAC1)
Cvi
Locus Identifier	Gene Model Name	Gene Model Description	Gene Model Type	Primary Gene Symbol	All Gene Symbols
AT3G10580	AT3G10580.1	Homeodomain-like superfamily protein;(source:Araport11)	protein_coding
AT1G50680	AT1G50680.1	AP2/B3 transcription factor family protein;(source:Araport11)	protein_coding
AT3G11280	AT3G11280.1	Putative transcription factors interacting with the gene product of VHA-B1 (vacuolar ATPase subunit B1; as shown through yeast two-hybrid assay).	protein_coding
AT5G61620	AT5G61620.1	myb-like transcription factor family protein;(source:Araport11)	protein_coding
AT1G51120	AT1G51120.1	AP2/B3 transcription factor family protein;(source:Araport11)	protein_coding
AT1G06850	AT1G06850.1	basic leucine-zipper 52;(source:Araport11)	protein_coding	BASIC LEUCINE-ZIPPER 52 (bZIP52)	BASIC LEUCINE-ZIPPER 52 (bZIP52);BASIC LEUCINE-ZIPPER 52 (AtbZIP52)
Col|Sha
Locus Identifier	Gene Model Name	Gene Model Description	Gene Model Type	Primary Gene Symbol	All Gene Symbols
AT1G63040	AT1G63040.1	a pseudogene member of the DREB subfamily A-4 of ERF/AP2 transcription factor family. The translated product contains one AP2 domain. There are 17 members in this subfamily including TINY.	pseudogene
AT5G62260	AT5G62260.1	AT hook motif DNA-binding family protein;(source:Araport11)	protein_coding	AT-HOOK MOTIF NUCLEAR LOCALIZED PROTEIN 6 (AHL6)	AT-HOOK MOTIF NUCLEAR LOCALIZED PROTEIN 6 (AHL6)
AT4G30080	AT4G30080.1	Involved in root cap cell differentiation. Gene expression is regulated by mir160.Located in the nucleus.	protein_coding	AUXIN RESPONSE FACTOR 16 (ARF16)	AUXIN RESPONSE FACTOR 16 (ARF16)
AT1G28360	AT1G28360.1	encodes a member of the ERF (ethylene response factor) subfamily B-1 of ERF/AP2 transcription factor family (ERF12). The protein contains one AP2 domain. There are 15 members in this subfamily including ATERF-3, ATERF-4, ATERF-7, and leafy petiole. Regulates floral development.	protein_coding	ERF DOMAIN PROTEIN 12 (ERF12)	ERF DOMAIN PROTEIN 12 (ERF12);ERF DOMAIN PROTEIN 12 (ATERF12)
AT5G66700	AT5G66700.1	Encodes a homeodomain protein. Member of HD-ZIP 1 family, most closely related to HB5. AtHB53 is auxin-inducible and its induction is inhibited by cytokinin, especially in roots therefore may be involved in root development.	protein_coding	HOMEOBOX 53 (HB53)	HOMEOBOX 53 (HB53);HOMEOBOX-8 (HB-8);ARABIDOPSIS THALIANA HOMEOBOX 53 (ATHB53)
AT2G46680	AT2G46680.1	encodes a putative transcription factor that contains a homeodomain closely linked to a leucine zipper motif. Transcript is detected in all tissues examined. Is transcriptionally regulated in an ABA-dependent manner and may act in a signal transduction pathway which mediates a drought response.	protein_coding	HOMEOBOX 7 (HB-7)	HOMEOBOX 7 (ATHB-7);ARABIDOPSIS THALIANA HOMEOBOX 7 (ATHB7);HOMEOBOX 7 (HB-7)
AT3G01220	AT3G01220.1	Encodes a homeodomain leucine zipper class I (HD-Zip I) protein. Expressed during seed germination in the micropylar endosperm and in the root cap, and increases ABA sensitivity and seed dormancy when mutated. The mRNA is cell-to-cell mobile.	protein_coding	HOMEOBOX PROTEIN 20 (HB20)	HOMEOBOX PROTEIN 20 (ATHB20);HOMEOBOX PROTEIN 20 (HB20)
AT2G18550	AT2G18550.1	Encodes a homeodomain leucine zipper class I (HD-Zip I) protein.	protein_coding	HOMEOBOX PROTEIN 21 (HB21)	HOMEOBOX-2 (HB-2);HOMEOBOX PROTEIN 21 (ATHB21);HOMEOBOX PROTEIN 21 (HB21)
AT5G65410	AT5G65410.1	Encodes ZFHD2, a member of the zinc finger homeodomain transcriptional factor family.Gain of function of ATHB25 (35S and UBQ10 proomoters) and double loss of function of ATHB25 and ATHB22 increases and decreases, respectively, seed longevity. This phenotype is maternal and related to seed coat alterations. Gain of function increases expression of GA3OX2 and GA4 and GA1 levels.	protein_coding	HOMEOBOX PROTEIN 25 (HB25)	ARABIDOPSIS THALIANA HOMEOBOX PROTEIN 25 (ATHB25);ZINC FINGER HOMEODOMAIN 2 (ZFHD2);HOMEOBOX PROTEIN 25 (HB25);ZINC FINGER HOMEODOMAIN 1 (ZHD1)
AT4G36740	AT4G36740.1	Encodes a homeodomain leucine zipper class I (HD-Zip I) protein.	protein_coding	HOMEOBOX PROTEIN 40 (HB40)	(HB-5);HOMEOBOX PROTEIN 40 (ATHB40);HOMEOBOX PROTEIN 40 (HB40)
AT5G65310	AT5G65310.1	Encodes a class I HDZip (homeodomain-leucine zipper) protein that is a positive regulator of ABA-responsiveness, mediating the inhibitory effect of ABA on growth during seedling establishment.	protein_coding	HOMEOBOX PROTEIN 5 (HB5)	HOMEOBOX PROTEIN 5 (ATHB5); (ATHB-5);HOMEOBOX PROTEIN 5 (HB5)
AT5G63090	AT5G63090.2	Involved in lateral organ development	protein_coding	LATERAL ORGAN BOUNDARIES (LOB)	LATERAL ORGAN BOUNDARIES (LOB)
AT3G09230	AT3G09230.1	member of MYB3R- and R2R3- type MYB- encoding genes	protein_coding	MYB DOMAIN PROTEIN 1 (MYB1)	MYB DOMAIN PROTEIN 1 (AtMYB1);SALT-RELATED MYB1 (SRM1);MYB DOMAIN PROTEIN 1 (MYB1)
AT5G06100	AT5G06100.2	Encodes a member of the myb family of transcription factors (MYB33), contains Pfam profile: PF00249 myb DNA-binding domain. Double mutants with MYB65 are male sterile- anthers are small, pollen development is defective. Spatial expression appears to be under the control of miR159, contains a target site for this micro RNA. A highly conserved RNA secondary structure abuts the miR159 binding site w…	protein_coding	MYB DOMAIN PROTEIN 33 (MYB33)	MYB DOMAIN PROTEIN 33 (MYB33); (ATMYB33)
AT3G11440	AT3G11440.1	Member of the R2R3-MYB gene family. Similar to GA-induced Barley myb gene. May be induced during germination in response to GA. Double mutants with MYB33 are male sterile, showing defects in pollen development and anther development. Contains a binding site for miRNA159 and may be spatially regulated by this micro RNA. A highly conserved RNA secondary structure abuts the miR159 binding site which…	protein_coding	MYB DOMAIN PROTEIN 65 (MYB65)	MYB DOMAIN PROTEIN 65 (MYB65);MYB DOMAIN PROTEIN 65 (ATMYB65)
AT1G51220	AT1G51220.1	Encodes a WIP domain containing protein. Putative target of WRKY53.WIP5 is a paralog of NTT and along with WIP4,acts redundantly in cell fate determination during primary root development. MP binds to AuxRE motifs within the WIP5 gene and likely regulates its expression.	protein_coding	WIP DOMAIN PROTEIN 5 (WIP5)	WIP DOMAIN PROTEIN 5 (WIP5); (AtWIP5)
AT2G39900	AT2G39900.1	Encodes a member of the Arabidopsis LIM proteins: a family of actin bundlers with distinct expression patterns. WLIM1, WLIM2a, and WLIM2b are widely expressed, whereas PLIM2a, PLIM2b, and PLIM2c are predominantly expressed in pollen. Regulates actin cytoskeleton organization.	protein_coding	WLIM2A (WLIM2a)	WLIM2A (WLIM2a)
AT1G20710	AT1G20710.1	Encodes a WUSCHEL-related homeobox gene family member with 65 amino acids in its homeodomain. Proteins in this family contain a sequence of eight residues (TLPLFPMH) downstream of the homeodomain called the WUS box.	protein_coding	WUSCHEL RELATED HOMEOBOX 10 (WOX10)	WUSCHEL RELATED HOMEOBOX 10 (WOX10);WUSCHEL RELATED HOMEOBOX 13B (WOX13B)
AT1G20700	AT1G20700.1	Encodes WOX14, a WUSCHEL-related homeobox gene family member with 65 amino acids in its homeodomain. Proteins in this family contain a sequence of eight residues (TLPLFPMH) downstream of the homeodomain called the WUS box. Functions in the shoot meristem organizing center to maintain the stem cells in an undifferentiated state. WOX4 and WOX14 act downstream of the PXY receptor kinase to regulate …	protein_coding	WUSCHEL RELATED HOMEOBOX 14 (WOX14)	WUSCHEL RELATED HOMEOBOX 14 (WOX14);WUSCHEL RELATED HOMEOBOX 14 (ATWOX14)
Col|Cvi
Locus Identifier	Gene Model Name	Gene Model Description	Gene Model Type	Primary Gene Symbol	All Gene Symbols
AT4G17460	AT4G17460.1	Encodes a class II HD-ZIP protein that regulates meristematic activity in different tissues, and that it is necessary for the correct formation of the gynoecium.	protein_coding	(HAT1)	(HAT1);JAIBA (JAB)
AT5G18270	AT5G18270.1	NAC domain containing protein 87;(source:Araport11)	protein_coding	ARABIDOPSIS NAC DOMAIN CONTAINING PROTEIN 87 (ANAC087)	ARABIDOPSIS NAC DOMAIN CONTAINING PROTEIN 87 (ANAC087)
AT5G62000	AT5G62000.1	Encodes an auxin response factor. Mutants have many defects including enlarged rosette leaves, reduced fertility, later senescence, hypocotyl elongation defects, enlarged seeds and enlarged cotyledons. May not mediate auxin effects. Increase in seed size due to increased cell proliferation. The mRNA is cell-to-cell mobile.	protein_coding	AUXIN RESPONSE FACTOR 2 (ARF2)	AUXIN RESPONSE FACTOR 2 (ARF2);ARF1-BINDING PROTEIN (ARF1-BP);HLS1 SUPPRESSOR (HSS);ORESARA 14 (ORE14); (ATARF2)
AT1G76420	AT1G76420.1	Identified in an enhancer trap line; member of the NAC family of proteins. Expressed at the boundary between the shoot meristem and lateral organs and the polar nuclei in the embryo sac.	protein_coding	CUP SHAPED COTYLEDON3 (CUC3)	CUP SHAPED COTYLEDON3 (CUC3); (NAC368);ARABIDOPSIS NAC DOMAIN CONTAINING PROTEIN 31 (ANAC031)
AT5G53950	AT5G53950.1	Transcriptional activator of the NAC gene family, with CUC1 redundantly required for embryonic apical meristem formation, cotyledon separation and expression of STM. Proper timing of CUC2 expression is required to maintain the phyllotactic pattern initiated in the meristem. CUC2 expression in leaf sinus region is required for serration and the extent of serration is modulated by mir164A mediated …	protein_coding	CUP-SHAPED COTYLEDON 2 (CUC2)	CUP-SHAPED COTYLEDON 2 (CUC2);ARABIDOPSIS NAC DOMAIN CONTAINING PROTEIN 98 (ANAC098);CUP-SHAPED COTYLEDON 2 (ATCUC2)
AT4G40060	AT4G40060.1	Encodes a homeodomain leucine zipper class I (HD-Zip I) protein.	protein_coding	HOMEOBOX PROTEIN 16 (HB16)	HOMEOBOX PROTEIN 16 (ATHB16);HOMEOBOX PROTEIN 16 (HB16); (ATHB-16)
AT2G18350	AT2G18350.1	homeobox protein 24;(source:Araport11)	protein_coding	HOMEOBOX PROTEIN 24 (HB24)	HOMEOBOX PROTEIN 24 (AtHB24);HOMEOBOX PROTEIN 24 (HB24);ZINC FINGER HOMEODOMAIN 6 (ZHD6)
AT1G69560	AT1G69560.1	Encodes LOF2 (LATERAL ORGAN FUSION2), a MYB-domain transcription factor expressed in organ boundaries. Functions in boundary specification, meristem initiation and maintenance, and organ patterning. Also see LOF1 (At1g26780).	protein_coding	MYB DOMAIN PROTEIN 105 (MYB105)	MYB DOMAIN PROTEIN 105 (MYB105);LATERAL ORGAN FUSION 2 (LOF2);MYB DOMAIN PROTEIN 105 (AtMYB105)
AT4G34990	AT4G34990.1	Member of the R2R3 factor gene family.	protein_coding	MYB DOMAIN PROTEIN 32 (MYB32)	MYB DOMAIN PROTEIN 32 (AtMYB32);MYB DOMAIN PROTEIN 32 (MYB32)
AT4G09460	AT4G09460.1	Encodes myb6 DNA-binding protein. The mRNA is cell-to-cell mobile.	protein_coding	MYB DOMAIN PROTEIN 6 (MYB6)	MYB DOMAIN PROTEIN 6 (MYB6);MYB DOMAIN PROTEIN 6 (AtMYB6); (ATMYB6)
AT2G16720	AT2G16720.1	Encodes a member of MYB3R- and R2R3- type MYB- encoding gene family that acts as a repressor of flavonol biosynthesis. AtMYB7 gene expression is induced by salt treatment.	protein_coding	MYB DOMAIN PROTEIN 7 (MYB7)	ARABIDOPSIS THALIANA MYB DOMAIN PROTEIN 7 (ATMYB7); (ATY49);MYB DOMAIN PROTEIN 7 (MYB7)
AT2G02820	AT2G02820.2	Encodes a putative transcription factor (MYB88), involved in stomata development, double loss of MYB88 and FLP (MYB124) activity results in a failure of guard mother cells (GMCs) to adopt the guard cell fate, thus they continue to divide resulting in abnormal stomata consisting of clusters of numerous guard cell-like cells. This phenotype is enhanced in double mutants over the single mutant flp p…	protein_coding	MYB DOMAIN PROTEIN 88 (MYB88)	MYB DOMAIN PROTEIN 88 (MYB88)
AT3G29035	AT3G29035.1	Encodes a protein with transcription factor activity. Note: this protein (AT3G29035) on occasion has also been referred to as AtNAC3, not to be confused with the AtNAC3 found at locus AT3G15500. The mRNA is cell-to-cell mobile.	protein_coding	NAC DOMAIN CONTAINING PROTEIN 3 (NAC3)	NAC DOMAIN CONTAINING PROTEIN 3 (ATNAC3);ARABIDOPSIS NAC DOMAIN CONTAINING PROTEIN 59 (ANAC059);NAC DOMAIN CONTAINING PROTEIN 3 (NAC3);ORE1 SISTER1 (ORS1)
AT3G18400	AT3G18400.1	NAC domain containing protein 58;(source:Araport11)	protein_coding	NAC DOMAIN CONTAINING PROTEIN 58 (NAC058)	NAC DOMAIN CONTAINING PROTEIN 58 (NAC058);NAC DOMAIN CONTAINING PROTEIN 58 (anac058)
AT4G10350	AT4G10350.1	NAC domain protein. SMB, BRN1, and BRN2 act to regulate root cap maturation, in a partially redundant fashion.BRN1 and BRN2, control the cell wall maturation processes that are required to detach root cap layers from the root.	protein_coding	NAC DOMAIN CONTAINING PROTEIN 70 (NAC070)	NAC DOMAIN CONTAINING PROTEIN 70 (ANAC070);BEARSKIN 2 (BRN2);NAC DOMAIN CONTAINING PROTEIN 70 (NAC070)
AT4G28500	AT4G28500.1	NAC domain containing protein 73;(source:Araport11)	protein_coding	NAC DOMAIN CONTAINING PROTEIN 73 (NAC073)	NAC DOMAIN CONTAINING PROTEIN 73 (ANAC073);SECONDARY WALL-ASSOCIATED NAC DOMAIN PROTEIN 2 (SND2);NAC DOMAIN CONTAINING PROTEIN 73 (NAC073)
AT3G18990	AT3G18990.1	Required for vernalization. Essential for the complete repression of FLC in vernalized plants. Required for the methylation of histone H3	protein_coding	REDUCED VERNALIZATION RESPONSE 1 (VRN1)	REDUCED VERNALIZATION RESPONSE 1 (VRN1);REPRODUCTIVE MERISTEM 39 (REM39)
AT3G58780	AT3G58780.3	One of two genes (SHP1 and SHP2) that are required for fruit dehiscence. The two genes control dehiscence zone differentiation and promote the lignification of adjacent cells.	protein_coding	SHATTERPROOF 1 (SHP1)	SHATTERPROOF 1 (SHP1)
AT5G18830	AT5G18830.3	Encodes a member of the Squamosa Binding Protein family of transcriptional regulators. SPL7 is expressed highly in roots and appears to play a role in copper homeostasis. Mutants are hypersensitive to copper deficient conditions and display a retarded growth phenotype. SPL7 binds to the promoter of the copper responsive miRNAs miR398b and miR389c.	protein_coding	SQUAMOSA PROMOTER BINDING PROTEIN-LIKE 7 (SPL7)	SQUAMOSA PROMOTER BINDING PROTEIN-LIKE 7 (SPL7)
AT1G71696	AT1G71696.2	Encodes a Putative Zn2+ carboxypeptidase, 4 splice variants have been identified but not characterized for different functions and/or expression patterns.SOL1 isolated as a suppressor of root- specific overexpression of CLE19, a clavata3 like gene. sol1 partially suppresses the short root phenotype caused by CLE19 overexpression.	protein_coding	SUPPRESSOR OF LLP1 1 (SOL1)	SUPPRESSOR OF LLP1 1 (SOL1)
AT5G35550	AT5G35550.1	TT2 encodes a R2R3 MYB domain putative transcription factor that acts as a key determinant in the proanthocyanidin accumulation of developing seed. It is thought that a ternary complex composed of TT2, TT8 and TTG1 is necessary for correct expression of BAN in seed endothelium.	protein_coding	TRANSPARENT TESTA 2 (TT2)	TRANSPARENT TESTA 2 (TT2); (ATTT2);MYB DOMAIN PROTEIN 123 (MYB123);MYB DOMAIN PROTEIN 123 (AtMYB123)
Sha|Cvi
Locus Identifier	Gene Model Name	Gene Model Description	Gene Model Type	Primary Gene Symbol	All Gene Symbols
AT5G65100	AT5G65100.1	Ethylene insensitive 3 family protein;(source:Araport11)	protein_coding
AT1G31140	AT1G31140.2	Encodes a B-sister MADS-box protein, GORDITA which is specific to the Brassicaceae. GOA is the most closely related paralog of ABS. GOA represses fruit growth and contributes to integument development. Over-expression of GOA results in disorganized floral structure and addition of carpel-like features to sepals.	protein_coding	GORDITA (GOA)	GORDITA (GOA)
AT5G28300	AT5G28300.1	Encodes a Ca(2+)-dependent CaM-binding protein. AtGT2L specifically targets the nucleus and possesses both transcriptional activation and DNA-binding abilities, implicating its function as a nuclear transcription factor.	protein_coding	GT-2LIKE PROTEIN (GT2L)	(ATGT2L);GT-2LIKE PROTEIN (GT2L)
AT2G45420	AT2G45420.1	LOB domain-containing protein 18;(source:Araport11)	protein_coding	LOB DOMAIN-CONTAINING PROTEIN 18 (LBD18)	LOB DOMAIN-CONTAINING PROTEIN 18 (LBD18)
AT4G21750	AT4G21750.1	Encodes a homeobox protein similar to GL2. It is expressed in both the apical and basal daughter cells of the zygote as well as their progeny. Expression is detected starting the two-celled stage of embryo development and is later restricted to the outermost, epidermal cell layer from its inception. Its promoter is highly modular with each region contributing to specific aspects of the gene's spa…	protein_coding	MERISTEM LAYER 1 (ATML1)	MERISTEM LAYER 1 (ATML1)
AT1G01030	AT1G01030.1	AP2/B3-like transcriptional factor family protein;(source:Araport11)	protein_coding	NGATHA3 (NGA3)	NGATHA3 (NGA3)
AT4G04890	AT4G04890.1	Encodes a homeodomain protein that is expressed in the LI layer of the vegetative, floral and inflorescence meristems. Binds to the L1 box promoter element which is required in some proteins for L1 specific expression.	protein_coding	PROTODERMAL FACTOR 2 (PDF2)	PROTODERMAL FACTOR 2 (PDF2)
AT5G37260	AT5G37260.1	Encodes a MYB family transcription factor Circadian 1 (CIR1). Involved in circadian regulation in Arabidopsis.	protein_coding	REVEILLE 2 (RVE2)	REVEILLE 2 (RVE2);CIRCADIAN 1 (CIR1)
AT1G74480	AT1G74480.1	RWP-RK domain-containing protein;(source:Araport11)	protein_coding	RWP-RK DOMAIN CONTAINING 2 (RKD2)	(AtRKD2);UAS-TAGGED ROOT PATTERNING4 (URP4);RWP-RK DOMAIN CONTAINING 2 (RKD2)
AT5G22890	AT5G22890.1	An unique homologue of STOP1 (AT1G34370) in Arabidopsis genome. Transformation to the stop1-mutant activated several genes that are regulated by STOP1, and conferred proton sensitive phenotype.	protein_coding	SENSITIVE TO PROTON RHIZOTOXICITY 2 (STOP2)	SENSITIVE TO PROTON RHIZOTOXICITY 2 (STOP2)
Col|Sha|Cvi
Locus Identifier	Gene Model Name	Gene Model Description	Gene Model Type	Primary Gene Symbol	All Gene Symbols
AT1G01060	AT1G01060.1	LHY encodes a myb-related putative transcription factor involved in circadian rhythm along with another myb transcription factor CCA1	protein_coding	LATE ELONGATED HYPOCOTYL (LHY)	LATE ELONGATED HYPOCOTYL (LHY);LATE ELONGATED HYPOCOTYL 1 (LHY1)
AT1G01250	AT1G01250.1	encodes a member of the DREB subfamily A-4 of ERF/AP2 transcription factor family. The protein contains one AP2 domain. There are 17 members in this subfamily including TINY.	protein_coding
AT1G01260	AT1G01260.1	bHLH13 interacts with JAZ proteins, and functions redundantly with bHLH3, bHLH14 and bHLH17 to negatively regulate jasmonate responses.	protein_coding	JASMONATE ASSOCIATED MYC2 LIKE 2 (JAM2)	JASMONATE ASSOCIATED MYC2 LIKE 2 (JAM2); (BHLH13); (BHLH013)
AT1G01520	AT1G01520.1	RVE3 is one of eleven homologous MYB-like transcription factors in Arabidopsis and a member of the RVE8 clade. Plays a minor role in clock regulation.	protein_coding	ALTERED SEED GERMINATION 4 (ASG4)	ALTERED SEED GERMINATION 4 (ASG4);REVEILLE 3 (REV3)
AT1G01720	AT1G01720.1	Belongs to a large family of putative transcriptional activators with NAC domain. Transcript level increases in response to wounding and abscisic acid. ATAF1 attentuates ABA signaling and sythesis. Mutants are hyposensitive to ABA. The mRNA is cell-to-cell mobile.	protein_coding	(ATAF1)	(ATAF1); (ANAC2);ARABIDOPSIS NAC DOMAIN CONTAINING PROTEIN 2 (ANAC002)
AT1G02030	AT1G02030.1	C2H2-like zinc finger protein;(source:Araport11)	protein_coding
AT1G02065	AT1G02065.1	Encodes an SBP-box gene, a member of the SPL gene family. Mutants are affected in micro- and megasporogenesis, trichome formation on sepals, and stamen filament elongation.	protein_coding	SQUAMOSA PROMOTER BINDING PROTEIN-LIKE 8 (SPL8)	SQUAMOSA PROMOTER BINDING PROTEIN-LIKE 8 (SPL8)
AT1G03040	AT1G03040.1	basic helix-loop-helix (bHLH) DNA-binding superfamily protein;(source:Araport11)	protein_coding
AT1G03800	AT1G03800.1	encodes a member of the ERF (ethylene response factor) subfamily B-1 of ERF/AP2 transcription factor family (ATERF-10). The protein contains one AP2 domain. There are 15 members in this subfamily including ATERF-3, ATERF-4, ATERF-7, and leafy petiole.	protein_coding	ERF DOMAIN PROTEIN 10 (ERF10)	ARABIDOPSIS THALIANA RF DOMAIN PROTEIN 10 (ATERF10);ERF DOMAIN PROTEIN 10 (ERF10)
AT1G03840	AT1G03840.1	MGP is a nuclear-localized putative transcription factor with three zinc finger domains. MGP can interact with three proteins implicated in root patterning: SCR, SHR, and JKD in Y2H assays, and these interactions depend on the first zinc finger in MGP. MGP appears to be a direct transcriptional target of SHR and SCR, based on promoter binding assays, though it is not expressed in the QC, based on…	protein_coding	MAGPIE (MGP)	MAGPIE (MGP);INDETERMINATE DOMAIN 3 (IDD3)
AT1G03970	AT1G03970.1	encodes a basic leucine zipper G-box binding factor that can bind to G-box motifs only as heterodimers with GBF2 or GBF3. A single amino acid change can confer G-box binding as homodimers.	protein_coding	G-BOX BINDING FACTOR 4 (GBF4)	G-BOX BINDING FACTOR 4 (GBF4)
AT1G04370	AT1G04370.1	encodes a member of the ERF (ethylene response factor) subfamily B-3 of ERF/AP2 transcription factor family. The protein contains one AP2 domain. There are 18 members in this subfamily including ATERF-1, ATERF-2, AND ATERF-5.	protein_coding	ETHYLENE-RESPONSIVE ELEMENT BINDING FACTOR 14 (ERF14)	ETHYLENE-RESPONSIVE ELEMENT BINDING FACTOR 14 (ATERF14);ETHYLENE-RESPONSIVE ELEMENT BINDING FACTOR 14 (ERF14); (ERF97)
AT1G04880	AT1G04880.1	Encodes a ARID-HMG DNA-binding protein that functions in pollen tube growth through the regulation of gene expression by interacting with the transcription factors AGL66 and AGL104.	protein_coding	ARID-HMG DNA-BINDING PROTEIN 15 (HMGBD15)	ARID-HMG DNA-BINDING PROTEIN 15 (AtHMGB15);ARID-HMG DNA-BINDING PROTEIN 15 (HMGBD15)
AT1G05805	AT1G05805.1	basic helix-loop-helix (bHLH) DNA-binding superfamily protein;(source:Araport11)	protein_coding	ABA-RESPONSIVE KINASE SUBSTRATE 2 (AKS2)	ABA-RESPONSIVE KINASE SUBSTRATE 2 (AKS2)
AT1G06070	AT1G06070.1	Basic-leucine zipper (bZIP) transcription factor family protein;(source:Araport11)	protein_coding	BASIC LEUCINE-ZIPPER 69 (BZIP69)	BASIC LEUCINE-ZIPPER 69 (BZIP69)
AT1G06160	AT1G06160.1	encodes a member of the ERF (ethylene response factor) subfamily B-3 of ERF/AP2 transcription factor family. The protein contains one AP2 domain. There are 18 members in this subfamily including ATERF-1, ATERF-2, AND ATERF-5.	protein_coding	OCTADECANOID-RESPONSIVE ARABIDOPSIS AP2/ERF 59 (ORA59)	OCTADECANOID-RESPONSIVE ARABIDOPSIS AP2/ERF 59 (ORA59);ETHYLENE RESPONSIVE FACTOR 59 (ERF59)
AT1G06180	AT1G06180.1	member of MYB3R- and R2R3- type MYB- encoding genes	protein_coding	MYB DOMAIN PROTEIN 13 (MYB13)	MYB DOMAIN PROTEIN 13 (ATMYB13); (ATMYBLFGN);MYB DOMAIN PROTEIN 13 (MYB13)
AT1G06280	AT1G06280.1	LOB domain-containing protein 2;(source:Araport11)	protein_coding	LOB DOMAIN-CONTAINING PROTEIN 2 (LBD2)	LOB DOMAIN-CONTAINING PROTEIN 2 (LBD2)
AT1G07640	AT1G07640.3	A member of the DOF transcription factors. Prominently expressed in the phloem of leaves and other organs. Expression is induced by wounding, MeJA and insect feeding. Upregulates glucosinolate biosynthesis. PEAR protein involved in the formation of a short-range concentration gradient that peaks at protophloem sieve elements, and activates gene expression that promotes radial growth. Locally prom…	protein_coding	(OBP2)	(OBP2);UAS-TAGGED ROOT PATTERNING3 (URP3)
AT1G08000	AT1G08000.1	Encodes a member of the GATA factor family of zinc finger transcription factors.	protein_coding	GATA TRANSCRIPTION FACTOR 10 (GATA10)	GATA TRANSCRIPTION FACTOR 10 (GATA10)
AT1G08010	AT1G08010.1	Encodes a member of the GATA factor family of zinc finger transcription factors.	protein_coding	GATA TRANSCRIPTION FACTOR 11 (GATA11)	GATA TRANSCRIPTION FACTOR 11 (GATA11)
AT1G08320	AT1G08320.1	bZIP transcription factor family protein;(source:Araport11)	protein_coding	TGACG (TGA) MOTIF-BINDING PROTEIN 9 (TGA9)	TGACG (TGA) MOTIF-BINDING PROTEIN 9 (TGA9); (bZIP21)
AT1G08810	AT1G08810.1	putative transcription factor of the R2R3-MYB gene family. Transcript increases under conditions that promote stomatal opening (white and blue light, abi1-1 mutation) and decreases under conditions that trigger stomatal closure (ABA, desiccation, darkness), with the exception of elevated CO2. Expressed exclusively in guard cells of all tissues. It is required for light-induced opening of stomata.…	protein_coding	MYB DOMAIN PROTEIN 60 (MYB60)	MYB DOMAIN PROTEIN 60 (MYB60);MYB DOMAIN PROTEIN 60 (AtMYB60)
AT1G09030	AT1G09030.1	nuclear factor Y, subunit B4;(source:Araport11)	protein_coding	NUCLEAR FACTOR Y, SUBUNIT B4 (NF-YB4)	NUCLEAR FACTOR Y, SUBUNIT B4 (NF-YB4)
AT1G09530	AT1G09530.1	Transcription factor interacting with photoreceptors phyA and phyB. Forms a ternary complex in vitro with G-box element of the promoters of LHY, CCA1. Acts as a negative regulator of phyB signalling. It degrades rapidly after irradiation of dark grown seedlings in a process controlled by phytochromes. Does not play a significant role in controlling light input and function of the circadian clockw…	protein_coding	PHYTOCHROME INTERACTING FACTOR 3 (PIF3)	PURPLE ACID PHOSPHATASE 3 (PAP3);PHYTOCHROME INTERACTING FACTOR 3 (PIF3);PHOTOCURRENT 1 (POC1);PHYTOCHROME-ASSOCIATED PROTEIN 3 (PAP3)
AT1G09540	AT1G09540.1	Encodes putative transcription factor. Mutants lack of mucilage extrusion from the seeds during imbibition. Reduced quantities of mucilage are deposited during the development of the seed coat epidermis in myb61 mutants. Expressed in guard cells,loss of function mutations show an increase in stomatal pore opening suggesting a role in ABA independent regulation of stomatal pore size.	protein_coding	MYB DOMAIN PROTEIN 61 (MYB61)	MYB DOMAIN PROTEIN 61 (MYB61);ARABIDOPSIS THALIANA MYB DOMAIN PROTEIN 61 (ATMYB61)
AT1G10120	AT1G10120.1	basic helix-loop-helix (bHLH) DNA-binding superfamily protein;(source:Araport11)	protein_coding	CRY2-INTERACTING BHLH 4 (CIB4)	CRY2-INTERACTING BHLH 4 (CIB4)
AT1G10480	AT1G10480.1	Encodes a zinc finger protein containing only a single zinc finger that acts downstream of ZFP6 in regulating trichome development by integrating GA and cytokinin signaling.	protein_coding	ZINC FINGER PROTEIN 5 (ZFP5)	ZINC FINGER PROTEIN 5 (ZFP5)
AT1G10720	AT1G10720.1	BSD domain-containing protein;(source:Araport11)	protein_coding
AT1G12630	AT1G12630.1	encodes a member of the DREB subfamily A-4 of ERF/AP2 transcription factor family. The protein contains one AP2 domain. There are 17 members in this subfamily including TINY.	protein_coding
AT1G12980	AT1G12980.1	Encodes an AP2/ERF protein, is expressed in a subdomain of meristem stem cells, in lateral organ anlagen, and transiently in the distal domain of organ primordia. It is a member of the ERF (ethylene response factor) subfamily B-1 of ERF/AP2 transcription factor family (ESR1). The protein contains one AP2 domain. There are 15 members in this subfamily including ATERF-3, ATERF-4, ATERF-7, and leafy…	protein_coding	ENHANCER OF SHOOT REGENERATION 1 (ESR1)	ENHANCER OF SHOOT REGENERATION 1 (ESR1);DORNROSCHEN (DRN)
AT1G13260	AT1G13260.1	Encodes an AP2/B3 domain transcription factor which is upregulated in response to low temperature. It contains a B3 DNA binding domain. It has circadian regulation and may function as a negative growth regulator. The mRNA is cell-to-cell mobile.	protein_coding	RELATED TO ABI3/VP1 1 (RAV1)	RELATED TO ABI3/VP1 1 (RAV1);ETHYLENE RESPONSE DNA BINDING FACTOR 4 (EDF4); (ATRAV1)
AT1G13300	AT1G13300.1	Encodes a nuclear localized member of the GARP family of transcription factors. Involved in nitrate/phosphate signaling in roots. It is transcriptionally regulated by nitrate and post transcriptionally by phospate and functions to integrate these two nutrient signaling pathways in the root.	protein_coding	HYPERSENSITIVITY TO LOW PI-ELICITED PRIMARY ROOT SHORTENING 1 (HRS1)	HYPERSENSITIVITY TO LOW PI-ELICITED PRIMARY ROOT SHORTENING 1 (HRS1); (ATNIGT1);NITRATE-INDUCIBLE, GARP-TYPE TRANSCRIPTIONAL REPRESSOR 1/HYPERSENSITIVE TO LOW PI-ELICITED PRIMARY ROOT SHORTENING 1.4 (NIGT1.4)
AT1G13450	AT1G13450.1	Encodes GT-1, a plant transcription factor that binds to one of the cis-acting elements, BoxII, which resides within the upstream promoter region of light-responsive genes. GT-1 was assumed to act as a molecular switch modulated through Ca(2+)-dependent phosphorylation/dephosphorylation in response to light signals.	protein_coding	GT-1 (GT-1)	GT-1 (GT-1)
AT1G13960	AT1G13960.1	Encodes WRKY DNA-binding protein 4 (WRKY4).	protein_coding	WRKY DNA-BINDING PROTEIN 4 (WRKY4)	WRKY DNA-BINDING PROTEIN 4 (WRKY4)
AT1G14580	AT1G14580.1	C2H2-like zinc finger protein;(source:Araport11)	protein_coding	BLUEJAY (BLJ)	BLUEJAY (BLJ)
AT1G14687	AT1G14687.1	homeobox protein 32;(source:Araport11)	protein_coding	HOMEOBOX PROTEIN 32 (HB32)	HOMEOBOX PROTEIN 32 (HB32);ZINC FINGER HOMEODOMAIN 14 (ZHD14);HOMEOBOX PROTEIN 32 (AtHB32)
AT1G14900	AT1G14900.1	Encodes a protein belonging to the subgroup of HMGA (high mobility group A) proteins that interact with A/T-rich stretches of DNA.	protein_coding	HIGH MOBILITY GROUP A (HMGA)	HIGH MOBILITY GROUP A (HMGA)
AT1G15360	AT1G15360.1	Encodes a member of the ERF (ethylene response factor) subfamily B-6 of ERF/AP2 transcription factor family. The protein contains one AP2 domain. There are 12 members in this subfamily including RAP2.11. This gene is involved in wax biosynthesis. Over-expression of the gene results in glossy leaf phenotype and increased drought tolerance. Two closely related genes, AT5G25390 and AT5G11190 have si…	protein_coding	SHINE 1 (SHN1)	SHINE 1 (SHN1);WAX INDUCER 1 (WIN1); (ATSHN1)
AT1G16490	AT1G16490.1	Member of the R2R3 factor gene family.	protein_coding	MYB DOMAIN PROTEIN 58 (MYB58)	MYB DOMAIN PROTEIN 58 (AtMYB58);MYB DOMAIN PROTEIN 58 (MYB58)
AT1G17950	AT1G17950.1	putative transcription factor: R2R3-MYB transcription family	protein_coding	MYB DOMAIN PROTEIN 52 (MYB52)	MYB DOMAIN PROTEIN 52 (ATMYB52); (BW52);MYB DOMAIN PROTEIN 52 (MYB52)
AT1G18330	AT1G18330.2	EARLY-PHYTOCHROME-RESPONSIVE1	protein_coding	EARLY-PHYTOCHROME-RESPONSIVE1 (EPR1)	REVEILLE 7 (RVE7);EARLY-PHYTOCHROME-RESPONSIVE1 (EPR1)
AT1G18570	AT1G18570.1	Encodes a member of the R2R3-MYB transcription family. Involved in indole glucosinolate biosynthesis. The mRNA is cell-to-cell mobile.	protein_coding	MYB DOMAIN PROTEIN 51 (MYB51)	MYB DOMAIN PROTEIN 51 (AtMYB51);MYB DOMAIN PROTEIN 51 (MYB51); (BW51A);HIGH INDOLIC GLUCOSINOLATE 1 (HIG1); (BW51B)
AT1G18860	AT1G18860.1	member of WRKY Transcription Factor; Group II-b	protein_coding	WRKY DNA-BINDING PROTEIN 61 (WRKY61)	WRKY DNA-BINDING PROTEIN 61 (WRKY61);WRKY DNA-BINDING PROTEIN 61 (ATWRKY61)
AT1G19210	AT1G19210.1	encodes a member of the DREB subfamily A-5 of ERF/AP2 transcription factor family. The protein contains one AP2 domain. There are 15 members in this subfamily including RAP2.1, RAP2.9 and RAP2.10.	protein_coding	(ERF017)	(ERF017); (ERF17)
AT1G19350	AT1G19350.3	Encodes brassinosteroid (BR) signalling protein that accumulates in the nucleus as dephosphorylated form in response to BRs. Is phosphorylated by the BIN2 GSK3 kinase. It synergistically interacts with BIM1 to bind to E box sequences (CANNTG). The protein contains a nuclear localization signal (NLS), followed by a highly conserved amino-terminal domain (N) shared by all family members, a BIN2 pho…	protein_coding	BRI1-EMS-SUPPRESSOR 1 (BES1)	BRI1-EMS-SUPPRESSOR 1 (BES1);BRASSINAZOLE-RESISTANT 2 (BZR2); (BES1-L)
AT1G19790	AT1G19790.1	A member of SHI gene family. Arabidopsis thaliana has ten members that encode proteins with a RING finger-like zinc finger motif. Despite being highly divergent in sequence, many of the SHI-related genes are partially redundant in function and synergistically promote gynoecium, stamen and leaf development in Arabidopsis.	protein_coding	SHI-RELATED SEQUENCE 7 (SRS7)	SHI-RELATED SEQUENCE 7 (SRS7)
AT1G19850	AT1G19850.1	Encodes a transcription factor (IAA24) mediating embryo axis formation and vascular development. Similar to AUXIN RESPONSIVE FACTOR 1 (ARF1) shown to bind to auxin responsive elements (AREs), and to the maize transcriptional activator VIVIPAROUS 1( VP1). In situ hybridization shows expression in provascular tissue of embryos, the emerging shoot primordia, then is restricted to provascular tissue,…	protein_coding	MONOPTEROS (MP)	MONOPTEROS (MP);AUXIN RESPONSE FACTOR 5 (ARF5);INDOLE-3-ACETIC ACID INDUCIBLE 24 (IAA24);MOVEMENT PROTEIN (MP)
AT1G20640	AT1G20640.1	Plant regulator RWP-RK family protein;(source:Araport11)	protein_coding	NIN-LIKE PROTEIN 4 (NLP4)	NIN-LIKE PROTEIN 4 (NLP4)
AT1G20910	AT1G20910.1	ARID/BRIGHT DNA-binding domain-containing protein;(source:Araport11)	protein_coding	AT RICH INTERACTION DOMAIN 3 (ARID3)	AT RICH INTERACTION DOMAIN 3 (ARID3)
AT1G21910	AT1G21910.1	encodes a member of the DREB subfamily A-5 of ERF/AP2 transcription factor family. The protein contains one AP2 domain. There are 15 members in this subfamily including RAP2.1, RAP2.9 and RAP2.10.	protein_coding	DEHYDRATION RESPONSE ELEMENT-BINDING PROTEIN 26 (DREB26)	DEHYDRATION RESPONSE ELEMENT-BINDING PROTEIN 26 (DREB26)
AT1G22070	AT1G22070.1	Encodes a transcription factor. Like other TGAla-related factors, TGA3 has a highly conserved bZIP region and exhibits similar DNA-binding properties.	protein_coding	TGA1A-RELATED GENE 3 (TGA3)	TGA1A-RELATED GENE 3 (TGA3)
AT1G22190	AT1G22190.1	The gene encodes a putative transcription factor belongings to the abiotic stress-associated DREB A-6 clade. The mRNA is cell-to-cell mobile.	protein_coding	RELATED TO AP2 4 (RAP2.4)	OAS HIGH ACCUMULATION 1 (OSH1);RELATED TO AP2 4 (RAP2.4); (WIND2);RELATED TO AP2.4D (RAP2.4D)
AT1G22640	AT1G22640.1	MYB-type transcription factor (MYB3) that represses phenylpropanoid biosynthesis gene expression	protein_coding	MYB DOMAIN PROTEIN 3 (MYB3)	ARABIDOPSIS THALIANA MYB DOMAIN PROTEIN 3 (ATMYB3);MYB DOMAIN PROTEIN 3 (MYB3)
AT1G22810	AT1G22810.1	encodes a member of the DREB subfamily A-5 of ERF/AP2 transcription factor family. The protein contains one AP2 domain. There are 16 members in this subfamily including RAP2.1, RAP2.9 and RAP2.10. Overexpression leands to delayed senescence and delayed flowering.	protein_coding	(ATERF019)	(ATERF019); (ERF019)
AT1G22985	AT1G22985.1	encodes a member of the ERF (ethylene response factor) subfamily B-5 of ERF/AP2 transcription factor family. The protein contains one AP2 domain. There are 7 members in this subfamily.	protein_coding	CYTOKININ RESPONSE FACTOR 7 (CRF7)	CYTOKININ RESPONSE FACTOR 7 (CRF7)
AT1G23380	AT1G23380.2	homeodomain transcription factor KNAT6, belonging to class I of KN transcription factor family (which also includes KNAT1 and KNAT2). Expression is increased in as and bop1 leaf mutants.	protein_coding	KNOTTED1-LIKE HOMEOBOX GENE 6 (KNAT6)	KNOTTED1-LIKE HOMEOBOX GENE 6 (KNAT6); (KNAT6L); (KNAT6S)
AT1G23810	AT1G23810.1	Paired amphipathic helix (PAH2) superfamily protein;(source:Araport11)	protein_coding
AT1G24260	AT1G24260.2	Member of the MADs box transcription factor family. SEP3 is redundant with SEP1 and 2. Flowers of SEP1/2/3 triple mutants show a conversion of petals and stamens to sepals.SEP3 forms heterotetrameric complexes with other MADS box family members and binds to the CArG box motif.	protein_coding	SEPALLATA3 (SEP3)	SEPALLATA3 (SEP3);AGAMOUS-LIKE 9 (AGL9)
AT1G24590	AT1G24590.1	Encodes a member of the ERF (ethylene response factor) subfamily B-1 of ERF/AP2 transcription factor family. The protein contains one AP2 domain. There are 15 members in this subfamily including ATERF-3, ATERF-4, ATERF-7, and LEAFY PETIOLE. This gene functions in the regeneration of shoots in tissue culture, probably through transcriptional regulation of CUC1. May also be involved in activation o…	protein_coding	DORNROSCHEN-LIKE (DRNL)	DORNROSCHEN-LIKE (DRNL);DORNROSCHEN-LIKE (DRN-LIKE);FOR SUPPRESSOR OF PHYTOCHROMEB-4 2 (SOB2);ENHANCER OF SHOOT REGENERATION 2 (ESR2)
AT1G25330	AT1G25330.1	Encodes CESTA, a positive regulator of brassinosteroid biosynthesis.	protein_coding	CESTA (CES)	CESTA (CES);HALF FILLED (HAF)
AT1G25340	AT1G25340.1	putative transcription factor (MYB116)	protein_coding	MYB DOMAIN PROTEIN 116 (MYB116)	MYB DOMAIN PROTEIN 116 (MYB116);MYB DOMAIN PROTEIN 116 (AtMYB116)
AT1G25550	AT1G25550.1	myb-like transcription factor family protein;(source:Araport11)	protein_coding	HRS1 HOMOLOG3 (HHO3)	HRS1 HOMOLOG3 (HHO3);NITRATE-INDUCIBLE, GARP-TYPE TRANSCRIPTIONAL REPRESSOR 1/HYPERSENSITIVE TO LOW PI-ELICITED PRIMARY ROOT SHORTENING 1.1 (NIGT1.1)
AT1G26260	AT1G26260.1	Encodes CIB5 (cryptochrome-interacting basic-helix-loop-helix). Related to CIB1 (AT4G34530). CIB5 interacts with CRY2 and forms heterodimer with CIB1 in vitro. Regulates flowering time redundantly with CIB1.	protein_coding	CRYPTOCHROME-INTERACTING BASIC-HELIX-LOOP-HELIX 5 (CIB5)	CRYPTOCHROME-INTERACTING BASIC-HELIX-LOOP-HELIX 5 (CIB5)
AT1G26960	AT1G26960.1	Encodes a homeodomain leucine zipper class I (HD-Zip I) protein. Participates in the gene regulatory network controlling root branching.	protein_coding	HOMEOBOX PROTEIN 23 (AtHB23)	HOMEOBOX PROTEIN 23 (AtHB23);HOMEOBOX PROTEIN 23 (HB23)
AT1G28160	AT1G28160.1	encodes a member of the ERF (ethylene response factor) subfamily B-1 of ERF/AP2 transcription factor family. The protein contains one AP2 domain. There are 15 members in this subfamily including ATERF-3, ATERF-4, ATERF-7, and leafy petiole.	protein_coding
AT1G28300	AT1G28300.1	Transcription factor that contains a B3 domain, a DNA-binding motif unique to plants and characteristic of several transcription factors. Plays critical roles both early and late during embryo development. LEC2 RNA accumulates primarily during seed development. LEC2 is required for the maintenance of suspensor morphology, specification of cotyledon identity, progression through the maturation pha…	protein_coding	LEAFY COTYLEDON 2 (LEC2)	LEAFY COTYLEDON 2 (LEC2); (ATLEC2)
AT1G28370	AT1G28370.1	encodes a member of the ERF (ethylene response factor) subfamily B-1 of ERF/AP2 transcription factor family. The protein contains one AP2 domain. There are 15 members in this subfamily including ATERF-3, ATERF-4, ATERF-7, and leafy petiole.	protein_coding	ERF DOMAIN PROTEIN 11 (ERF11)	ERF DOMAIN PROTEIN 11 (ATERF11);ERF DOMAIN PROTEIN 11 (ERF11)
AT1G28420	AT1G28420.1	homeobox-1;(source:Araport11)	protein_coding	HOMEOBOX-1 (HB-1)	RINGLET 1 (RLT1);HOMEOBOX-1 (HB-1)
AT1G29160	AT1G29160.1	Encodes a DOF transcription factor involved in seed coat development. Regulates PRX2 and PRX25, involved in seed longevity.	protein_coding	COGWHEEL1 (COG1)	COGWHEEL1 (COG1)
AT1G29280	AT1G29280.1	member of WRKY Transcription Factor; Group II-e The mRNA is cell-to-cell mobile.	protein_coding	WRKY DNA-BINDING PROTEIN 65 (WRKY65)	WRKY DNA-BINDING PROTEIN 65 (WRKY65);WRKY DNA-BINDING PROTEIN 65 (ATWRKY65)
AT1G29860	AT1G29860.1	member of WRKY Transcription Factor; Group II-c	protein_coding	WRKY DNA-BINDING PROTEIN 71 (WRKY71)	WRKY DNA-BINDING PROTEIN 71 (WRKY71);WRKY DNA-BINDING PROTEIN 71 (ATWRKY71);EXCESSIVE BRANCHES1 (EXB1)
AT1G30650	AT1G30650.1	member of WRKY Transcription Factor; Group II-e	protein_coding	WRKY DNA-BINDING PROTEIN 14 (WRKY14)	WRKY DNA-BINDING PROTEIN 14 (ATWRKY14);WRKY DNA-BINDING PROTEIN 14 (WRKY14); (AR411)
AT1G32150	AT1G32150.1	Encodes a G group bZIP transcription factor family member that can bind cis elements with an ACGT core, such as G-box, Hex, C-box and As-1. The protein is localized in the nucleus and can homodimerize and can heterodimerize with other G group members.	protein_coding	BASIC REGION/LEUCINE ZIPPER TRANSCRIPTION FACTOR 68 (bZIP68)	BASIC REGION/LEUCINE ZIPPER TRANSCRIPTION FACTOR 68 (bZIP68); (AtbZIP68)
AT1G32240	AT1G32240.1	Encodes a member of the KANADI family of putative transcription factors. Together with KAN1, this gene appears to be involved in the development of the carpel and the outer integument of the ovule.Along with KAN1 and KAN4 appears to regulate the proper localization of PIN1 in early embryogenesis.	protein_coding	KANADI 2 (KAN2)	KANADI 2 (KAN2)
AT1G32640	AT1G32640.1	Encodes a MYC-related transcriptional activator with a typical DNA binding domain of a basic helix-loop-helix leucine zipper motif. Binds to an extended G-Box promoter motif and interacts with Jasmonate ZIM-domain proteins. MYC2 interacts with EIN3 and EIL1 to repress hook curvature and resistance to Botrytis cinera.Its transcription is induced by dehydration stress, ABA treatment and blue light …	protein_coding	(MYC2)	(ATMYC2); (RD22BP1);JASMONATE INSENSITIVE 1 (JAI1);JASMONATE INSENSITIVE 1 (JIN1); (MYC2); (ZBF1)
AT1G32770	AT1G32770.1	Encodes SND1, a NAC Domain transcription factor involved in secondary wall biosynthesis in fibers. Expressed specifically in interfascicular fibers and xylary fibers in stems. Expressed in the procambium of stem inflorescences and root. May act as a negative regulator of secondary wall thickening in xylary fibers. Acts redundantly with NST1 to control development of secondary walls in siliques.	protein_coding	NAC DOMAIN CONTAINING PROTEIN 12 (NAC012)	NAC DOMAIN CONTAINING PROTEIN 12 (ANAC012);SECONDARY WALL-ASSOCIATED NAC DOMAIN 1 (SND1);NAC SECONDARY WALL THICKENING PROMOTING 3 (NST3);NAC DOMAIN CONTAINING PROTEIN 12 (NAC012); (ATSND1)
AT1G33240	AT1G33240.1	Encodes a plant transcriptional activator that contains two separate, but similar, trihelix DNA-binding domains, similar to GT-2. Gene is expressed in all aerial parts of the plant, with higher level of expression in siliques. At-GTL2 was thought to be a duplicated copy of this gene but is likely to be a cloning artefact, the result of a chimeric clone. Regulates ploidy-dependent cell growth in t…	protein_coding	GT-2-LIKE 1 (GTL1)	GT2-LIKE 1 (AT-GTL1);GT2-LIKE 2 (AT-GTL2);GT-2-LIKE 1 (GTL1); (ATGTL1)
AT1G33760	AT1G33760.1	encodes a member of the DREB subfamily A-4 of ERF/AP2 transcription factor family. The protein contains one AP2 domain. There are 17 members in this subfamily including TINY.	protein_coding	ETHYLENE RESPONSE FACTOR022 (ERF022)	ETHYLENE RESPONSE FACTOR022 (ERF022)
AT1G34670	AT1G34670.1	Encodes a member of the R2R3 transcription factor gene family that is a negative regulator of lateral root (LR) development. It has been proposed that this transcription factor is part of a novel negative feedback loop stimulated specifically in the endodermis upon LR initiation to ensure that LRs are formed only in the correct place.	protein_coding	MYB DOMAIN PROTEIN 93 (MYB93)	MYB DOMAIN PROTEIN 93 (AtMYB93);MYB DOMAIN PROTEIN 93 (MYB93)
AT1G35460	AT1G35460.1	Encodes a bHLH transcription factor involved in CFL1-mediated regulation of cuticle development. Overexpression leads to abnormal cuticle development.	protein_coding	FLOWERING BHLH 1 (FBH1)	FLOWERING BHLH 1 (FBH1);ATCFL1 ASSOCIATED PROTEIN 2 (CFLAP2)
AT1G35560	AT1G35560.1	Encodes a member of the TCP-P subfamily that is involved in flowering time control and plant development. Mutants present an early flowering phenotype.	protein_coding	TCP DOMAIN PROTEIN 23 (TCP23)	TCP DOMAIN PROTEIN 23 (TCP23); (ATTCP23)
AT1G36060	AT1G36060.1	encodes a member of the DREB subfamily A-6 of ERF/AP2 transcription factor family. The protein contains one AP2 domain. There are 8 members in this subfamily including RAP2.4.Overexpression results in increased drought tolerance and vitrified leaves. Binds to DRE/GCC promoter elements and activates expression of aquaporin genes AtTIP1;1, AtTIP2;3, and AtPIP2;2.	protein_coding	TRANSLUCENT GREEN (TG)	TRANSLUCENT GREEN (TG); (WIND3)
AT1G42990	AT1G42990.1	bZIP60 consists of a bZIP DNA binding domain followed by a putative transmembrane domain. bZIP60 mRNA is upregulated by the addition of ER stress inducers, tunicamycin (inhibitor of N-linked glycosylation), DTT (inhibitor of disulfide bond formation) and azetin-2-carboxylate (proline analog perturbing protein structure). Upon ER stress, bZIP60 mRNA is spliced by IRE1A and IRE1B to produce bZIP60-…	protein_coding	BASIC REGION/LEUCINE ZIPPER MOTIF 60 (BZIP60)	BASIC REGION/LEUCINE ZIPPER MOTIF 60 (ATBZIP60);BBASIC REGION/LEUCINE ZIPPER MOTIF 60 (BZIP60);BASIC REGION/LEUCINE ZIPPER MOTIF 60 (BZIP60)
AT1G43160	AT1G43160.1	encodes a member of the ERF (ethylene response factor) subfamily B-4 of ERF/AP2 transcription factor family (RAP2.6). The protein contains one AP2 domain. There are 7 members in this subfamily.	protein_coding	RELATED TO AP2 6 (RAP2.6)	RELATED TO AP2 6 (RAP2.6)
AT1G45249	AT1G45249.3	Leucine zipper transcription factor that binds to the abscisic acid (ABA)?responsive element (ABRE) motif in the promoter region of ABA-inducible genes. Enhances drought tolerance in vegetative tissues. Required for normal glucose response. Localized in the nucleus. Expressed constitutively in roots, leaf vascular tissues, and hydathodes or in all tissues under stress conditions. It's phosphoryla…	protein_coding	ABSCISIC ACID RESPONSIVE ELEMENTS-BINDING FACTOR 2 (ABF2)	ABSCISIC ACID RESPONSIVE ELEMENTS-BINDING FACTOR 2 (ABF2); (AtABF2)
AT1G46264	AT1G46264.1	Encodes SCHIZORIZA, a member of Heat Shock Transcription Factor (Hsf) family. Functions as a nuclear factor regulating asymmetry of stem cell divisions.	protein_coding	HEAT SHOCK TRANSCRIPTION FACTOR B4 (HSFB4)	(AT-HSFB4);SCHIZORIZA (SCZ);HEAT SHOCK TRANSCRIPTION FACTOR B4 (HSFB4)
AT1G46768	AT1G46768.1	encodes a member of the DREB subfamily A-5 of ERF/AP2 transcription factor family (RAP2.1). The protein contains one AP2 domain. There are 16 members in this subfamily including RAP2.9 and RAP2.10.	protein_coding	RELATED TO AP2 1 (RAP2.1)	RELATED TO AP2 1 (RAP2.1)
AT1G47655	AT1G47655.1	Dof-type zinc finger DNA-binding family protein;(source:Araport11)	protein_coding
AT1G48610	AT1G48610.1	AT hook motif-containing protein;(source:Araport11)	protein_coding
AT1G49480	AT1G49480.1	Encodes a nuclear-localized DNA-binding protein that interacts with ITN1 at the PM and nuclei in vivo and may regulate ITN's subcellular localization.	protein_coding	RELATED TO VERNALIZATION1 1 (RTV1)	RELATED TO VERNALIZATION1 1 (RTV1)
AT1G49560	AT1G49560.1	Homeodomain-like superfamily protein;(source:Araport11)	protein_coding	HRS1 HOMOLOG6 (HHO6)	HRS1 HOMOLOG6 (HHO6)
AT1G49720	AT1G49720.2	Identified as a protein that binds to abscisic acid response elements. May mediate transcriptional regulation of ABA responses.	protein_coding	ABSCISIC ACID RESPONSIVE ELEMENT-BINDING FACTOR 1 (ABF1)	ABSCISIC ACID RESPONSIVE ELEMENT-BINDING FACTOR 1 (ABF1); (ATABF1)
AT1G50640	AT1G50640.1	encodes a member of the ERF (ethylene response factor) subfamily B-1 of ERF/AP2 transcription factor family (ATERF-3). The protein contains one AP2 domain. There are 15 members in this subfamily including ATERF-3, ATERF-4, ATERF-7, and leafy petiole.	protein_coding	ETHYLENE RESPONSIVE ELEMENT BINDING FACTOR 3 (ERF3)	ETHYLENE RESPONSIVE ELEMENT BINDING FACTOR 3 (ERF3); (ATERF3)
AT1G51070	AT1G51070.2	bHLH115 is a basic helix loop helix protein of the IVc subgroup that plays a role in iron homeostasis. It interacts with related family members and targets PYE and other genes involved in response to Fe.	protein_coding	BASIC HELIX-LOOP-HELIX 115 (bHLH115)	BASIC HELIX-LOOP-HELIX 115 (bHLH115)
AT1G51140	AT1G51140.1	Encodes a basic helix-loop-helix-type transcription factor involved in photoperiodism flowering. Binds to the E-box cis-element in the CONSTANS (CO) promoter to regulate flowering. Interacts with CFL1 and along with CFLAP2 negatively regulates cuticle development. Binds to the potassium channel gene KAT1 as a dimer. The DNA-binding capacity is inhibited in response to ABA through phosphorylation-…	protein_coding	FLOWERING BHLH 3 (FBH3)	FLOWERING BHLH 3 (FBH3);ABA-RESPONSIVE KINASE SUBSTRATE 1 (AKS1);ATCFL1 ASSOCIATED PROTEIN 1 (CFLAP1)
AT1G51600	AT1G51600.1	member of a novel family of plant-specific GATA-type transcription factors.	protein_coding	ZIM-LIKE 2 (ZML2)	ZIM-LIKE 2 (ZML2); (TIFY2A);GATA TRANSCRIPTION FACTOR 28 (GATA28)
AT1G51700	AT1G51700.1	Encodes dof zinc finger protein (adof1). The mRNA is cell-to-cell mobile.	protein_coding	DOF ZINC FINGER PROTEIN 1 (DOF1)	DOF ZINC FINGER PROTEIN 1 (ADOF1);DOF ZINC FINGER PROTEIN 1 (DOF1)
AT1G52880	AT1G52880.1	Transcription factor with a NAC domain. Homologous to the petunia gene NAM which is required for the development of the shoot. Expressed in the embryo.	protein_coding	NO APICAL MERISTEM (NAM)	NO APICAL MERISTEM (NAM);ARABIDOPSIS NAC DOMAIN CONTAINING PROTEIN 18 (anac018); (ATNAM);NAC-REGULATED SEED MORPHOLOGY 2 (NARS2)
AT1G52890	AT1G52890.1	encodes a NAC transcription factor whose expression is induced by drought, high salt, and abscisic acid. This gene binds to ERD1 promoter in vitro.	protein_coding	NAC DOMAIN CONTAINING PROTEIN 19 (NAC019)	NAC DOMAIN CONTAINING PROTEIN 19 (ANAC019);NAC DOMAIN CONTAINING PROTEIN 19 (NAC019); (ANAC19)
AT1G53170	AT1G53170.1	encodes a member of the ERF (ethylene response factor) subfamily B-1 of ERF/AP2 transcription factor family (ATERF-8). The protein contains one AP2 domain. There are 15 members in this subfamily including ATERF-3, ATERF-4, ATERF-7, and leafy petiole.	protein_coding	ETHYLENE RESPONSE FACTOR 8 (ERF8)	ETHYLENE RESPONSE FACTOR 8 (ERF8); (ATERF-8);ETHYLENE RESPONSE ELEMENT BINDING FACTOR 4 (ATERF8)
AT1G53910	AT1G53910.1	Encodes a member of the ERF (ethylene response factor) subfamily B-2 of ERF/AP2 transcription factor family (RAP2.12). The protein contains one AP2 domain. There are 5 members in this subfamily including RAP2.2 AND RAP2.12. Involved in oxygen sensing. It plays a key role in controlling root bending in response to hypoxia.	protein_coding	RELATED TO AP2 12 (RAP2.12)	ETHYLENE RESPONSE FACTOR 74 (ERF74);RELATED TO AP2 12 (RAP2.12)
AT1G54060	AT1G54060.1	Member of the trihelix DNA binding protein family. Nuclear localized. Involved in repressing seed maturation genes during seed germination and seedling development.	protein_coding	6B-INTERACTING PROTEIN 1-LIKE 1 (ASIL1)	6B-INTERACTING PROTEIN 1-LIKE 1 (ASIL1)
AT1G55110	AT1G55110.1	indeterminate(ID)-domain 7;(source:Araport11)	protein_coding	INDETERMINATE(ID)-DOMAIN 7 (IDD7)	INDETERMINATE(ID)-DOMAIN 7 (AtIDD7);INDETERMINATE(ID)-DOMAIN 7 (IDD7); (REDSTART)
AT1G55520	AT1G55520.1	TATA-box binding protein. Required for basal transcription. Acts facilitating the recruitment of TFIID to the promoter, which together with the RNA polymerase form the preinitiation complex.	protein_coding	TATA BINDING PROTEIN 2 (TBP2)	A. THALIANA TATA BINDING PROTEIN 2 (ATTBP2);TATA BINDING PROTEIN 2 (TBP2)
AT1G55600	AT1G55600.1	member of WRKY Transcription Factor; Group I. It has WRKY domain at its N terminal end and zinc-finger like motif.	protein_coding	WRKY DNA-BINDING PROTEIN 10 (WRKY10)	WRKY DNA-BINDING PROTEIN 10 (WRKY10); (ATWRKY10);MINISEED 3 (MINI3)
AT1G59560	AT1G59560.1	Encodes a chloroplast-localized putative RING-type ubiquitin E3 ligase.	protein_coding	(ZCF61)	(ZCF61);SP1-LIKE 1 (SPL1);DIAP1-LIKE PROTEIN 2 (DAL2)
AT1G59640	AT1G59640.2	A basic helix-loop-helix encoding gene (BIGPETAL, BPE) involved in the control of petal size. BPE is expressed via two mRNAs derived from an alternative splicing event. The BPEub (AT1G59640.1)transcript is expressed ubiquitously, whereas the BPEp (AT1G59640.2) transcript is preferentially expressed in petals. Plants that lack the petal-expressed variant BPEp have larger petals as a result of incr…	protein_coding	BIG PETAL P (BPEP)	BIG PETAL P (BPEP); (ZCW32);BIG PETAL (BPE)
AT1G59750	AT1G59750.1	Encodes a member of the auxin response factor family. ARFs bind to the cis element 5'-TGTCTC-3' ARFs mediate changes in gene expression in response to auxin. ARF's form heterodimers with IAA/AUX genes. ARF1 enhances mutant phenotypes of ARF2 and may act with ARF2 to control aspects of maturation and senescence.ARF1:LUC and 3xHA:ARF1 proteins have a half-life of ~3-4 hours and their degradation is…	protein_coding	AUXIN RESPONSE FACTOR 1 (ARF1)	AUXIN RESPONSE FACTOR 1 (ARF1)
AT1G61110	AT1G61110.1	NAC transcription regulator. Regulates endosperm cell expansion during germination.	protein_coding	NAC DOMAIN CONTAINING PROTEIN 25 (NAC025)	NAC DOMAIN CONTAINING PROTEIN 25 (anac025);NAC DOMAIN CONTAINING PROTEIN 25 (NAC025); (NAC25)
AT1G61660	AT1G61660.1	Encodes a transcriptional activator that regulates the expression of genes by binding to their GCG- or E-boxes to mediate physiological responses, including proline biosynthesis and ROS scavenging pathways, to enhance stress tolerance.	protein_coding	(ATBHLH112)	(ATBHLH112)
AT1G62300	AT1G62300.1	Encodes a transcription factor WRKY6. Regulates Phosphate1 (Pho1) expression in response to low phosphate (Pi) stress.	protein_coding	(WRKY6)	(WRKY6); (ATWRKY6)
AT1G62990	AT1G62990.1	Encodes a homeodomain transcription factor of the Knotted family. May be involved in secondary cell wall biosynthesis. Mutants have moderately irregular xylem development. Expression of this gene is upregulated by SND1 and MYB46.	protein_coding	KNOTTED-LIKE HOMEOBOX OF ARABIDOPSIS THALIANA 7 (KNAT7)	KNOTTED-LIKE HOMEOBOX OF ARABIDOPSIS THALIANA 7 (KNAT7);IRREGULAR XYLEM 11 (IRX11)
AT1G63030	AT1G63030.1	encodes a member of the DREB subfamily A-1 of ERF/AP2 transcription factor family (DDF2). The protein contains one AP2 domain. There are six members in this subfamily, including CBF1, CBF2, and CBF3. Overexpression of this gene results in the reduction of gibberellic acid biosynthesis. This gene is expressed in all tissues examined, but most abundantly expressed in rosette leaves and stems. Overe…	protein_coding	DWARF AND DELAYED FLOWERING 2 (ddf2)	DWARF AND DELAYED FLOWERING 2 (ddf2);DWARF AND DELAYED FLOWERING 2 (ATDDF2)
AT1G63480	AT1G63480.1	AT hook motif DNA-binding family protein;(source:Araport11)	protein_coding	AT-HOOK MOTIF NUCLEAR LOCALIZED PROTEIN 12 (AHL12)	AT-HOOK MOTIF NUCLEAR LOCALIZED PROTEIN 12 (AHL12)
AT1G64000	AT1G64000.1	member of WRKY Transcription Factor; Group II-c	protein_coding	WRKY DNA-BINDING PROTEIN 56 (WRKY56)	(AtWRKY56);WRKY DNA-BINDING PROTEIN 56 (WRKY56)
AT1G64380	AT1G64380.1	encodes a member of the DREB subfamily A-6 of ERF/AP2 transcription factor family. The protein contains one AP2 domain. There are 8 members in this subfamily including RAP2.4.	protein_coding
AT1G64620	AT1G64620.1	Dof-type zinc finger DNA-binding family protein;(source:Araport11)	protein_coding	(DOF1.8)	(DOF1.8)
AT1G64625	AT1G64625.1	Encodes a plant-specific basic helix-loop-helix (bHLH) protein that is required for normal meiotic entry and the establishment of meiotic synchrony. It plays a role in xylem differentiation downstream of auxin.	protein_coding	LONESOME HIGHWAY LIKE 3 (LHL3)	LONESOME HIGHWAY LIKE 3 (LHL3); (LL1);FEHLSTART (FST)
AT1G65620	AT1G65620.1	required for formation of a symmetric flat leaf lamina, encodes a member of a family of proteins characterized by cysteine repeats and a leucine zipper; involved in KNOX gene regulation. Acts together with ASL1 in proximal-distal symmetry determination. Forms a complex with AS1 that binds to the BP promoter and leads to silencing of BP.	protein_coding	ASYMMETRIC LEAVES 2 (AS2)	ASYMMETRIC LEAVES 2 (AS2)
AT1G66420	AT1G66420.1	DNA-binding storekeeper protein-related transcriptional regulator;(source:Araport11)	protein_coding
AT1G66550	AT1G66550.1	member of WRKY Transcription Factor; Group III	protein_coding	WRKY DNA-BINDING PROTEIN 67 (WRKY67)	WRKY DNA-BINDING PROTEIN 67 (WRKY67); (AtWRKY67)
AT1G66560	AT1G66560.1	member of WRKY Transcription Factor; Group III	protein_coding	WRKY DNA-BINDING PROTEIN 64 (WRKY64)	WRKY DNA-BINDING PROTEIN 64 (WRKY64); (AtWRKY64)
AT1G66600	AT1G66600.1	A member of WRKY Transcription Factor; Group III. Involved in the regulation of plant responses to ABA and drought stress.	protein_coding	ABA OVERLY SENSITIVE MUTANT 3 (ABO3)	(AtWRKY63);ABA OVERLY SENSITIVE MUTANT 3 (ABO3); (ABO3);WRKY DNA-BINDING PROTEIN 63 (WRKY63)
AT1G67260	AT1G67260.1	Encodes protein with TCP (TB1,CYC,PCF) domain which is likely to be involved in DNA binding and protein-protein interactions. Based on genome analysis, there is a 9-member gene family that possesses this domain in Arabidopsis. Orthologue of Antirrhinum gene CYCLOIDEA.	protein_coding	TCP DOMAIN PROTEIN 1 (TCP1)	TCP DOMAIN PROTEIN 1 (TCP1)
AT1G67710	AT1G67710.1	Encodes an Arabidopsis response regulator (ARR) protein that acts in concert with other type-B ARRs in the cytokinin signaling pathway. Affects ABA-JA crosstalk.	protein_coding	RESPONSE REGULATOR 11 (ARR11)	RESPONSE REGULATOR 11 (ARR11)
AT1G68150	AT1G68150.1	member of WRKY Transcription Factor; Group II-b The mRNA is cell-to-cell mobile.	protein_coding	WRKY DNA-BINDING PROTEIN 9 (WRKY9)	WRKY DNA-BINDING PROTEIN 9 (WRKY9); (AtWRKY9)
AT1G68320	AT1G68320.1	putative transcription factor: R2R3-MYB transcription family. Involved in regulation of phosphate starvation responses and gibberellic acid biosynthesis.	protein_coding	MYB DOMAIN PROTEIN 62 (MYB62)	(BW62B);MYB DOMAIN PROTEIN 62 (AtMYB62);MYB DOMAIN PROTEIN 62 (MYB62); (BW62C)
AT1G68550	AT1G68550.1	encodes a member of the ERF (ethylene response factor) subfamily B-6 of ERF/AP2 transcription factor family. The protein contains one AP2 domain. There are 12 members in this subfamily including RAP2.11.	protein_coding	CYTOKININ RESPONSE FACTOR 10 (CRF10)	CYTOKININ RESPONSE FACTOR 10 (CRF10)
AT1G68640	AT1G68640.1	Encodes bZIP-transcription factor. Mutant plants have extra floral organs. PAN is essential for AG activation in early flowers of short-day-grown plants.	protein_coding	PERIANTHIA (PAN)	PERIANTHIA (PAN);TGACG SEQUENCE-SPECIFIC BINDING PROTEIN 8 (TGA8)
AT1G68670	AT1G68670.1	HHO2 is a HRS1 homolog. Induced in roots by low Pi and is likely involved in maintaining phosphate homeostasis. It is target of PHR1.	protein_coding	(HHO2)	NITRATE-INDUCIBLE, GARP-TYPE TRANSCRIPTIONAL REPRESSOR 1/HYPERSENSITIVE TO LOW PI-ELICITED PRIMARY ROOT SHORTENING 1.2 (NIGT1.2); (HHO2)
AT1G68840	AT1G68840.1	Rav2 is part of a complex that has been named `regulator of the (H+)-ATPase of the vacuolar and endosomal membranes' (RAVE) The mRNA is cell-to-cell mobile.	protein_coding	RELATED TO ABI3/VP1 2 (RAV2)	RELATED TO ABI3/VP1 2 (RAV2);RELATED TO AP2 8 (rap2.8);TEMPRANILLO 2 (TEM2);ETHYLENE RESPONSE DNA BINDING FACTOR 2 (EDF2); (AtRAV2)
AT1G68920	AT1G68920.1	basic helix-loop-helix (bHLH) DNA-binding superfamily protein;(source:Araport11)	protein_coding	CIB1 LIKE PROTEIN 1 (CIL1)	CIB1 LIKE PROTEIN 1 (CIL1); (BHLH49)
AT1G69010	AT1G69010.1	Encodes BES1-INTERACTING MYC-LIKE 2 (BIM2), a PAR1 (PHYTOCHROME RAPIDLY REGULATED 1)-interacting protein that positively modulates the shade avoidance syndrome in Arabidopsis seedlings.	protein_coding	BES1-INTERACTING MYC-LIKE PROTEIN 2 (BIM2)	BES1-INTERACTING MYC-LIKE PROTEIN 2 (BIM2)
AT1G69120	AT1G69120.1	Floral homeotic gene encoding a MADS domain protein homologous to SRF transcription factors. Specifies floral meristem and sepal identity. Required for the transcriptional activation of AGAMOUS. Interacts with LEAFY.Binds to promoter and regulates the expression of flowering time genes SVP, SOC1 and AGL24.	protein_coding	APETALA1 (AP1)	APETALA1 (AP1); (ATAP1);AGAMOUS-LIKE 7 (AGL7)
AT1G69310	AT1G69310.1	Encodes WRKY57, a member of the WRKY Transcription Factor. Activation of WRKY57 confers drought tolerance.	protein_coding	WRKY DNA-BINDING PROTEIN 57 (WRKY57)	WRKY DNA-BINDING PROTEIN 57 (WRKY57); (AtWRKY57)
AT1G69490	AT1G69490.1	Encodes a member of the NAC transcription factor gene family. It is expressed in floral primordia and upregulated by AP3 and PI. Its expression is associated with leaf senescence. The mRNA is cell-to-cell mobile.	protein_coding	NAC-LIKE, ACTIVATED BY AP3/PI (NAP)	NAC-LIKE, ACTIVATED BY AP3/PI (ATNAP);ARABIDOPSIS NAC DOMAIN CONTAINING PROTEIN 29 (ANAC029);NAC-LIKE, ACTIVATED BY AP3/PI (NAP)
AT1G69570	AT1G69570.1	CDF5 is a circadian regulated transcript that is antiphasic with respect to its natural antisense transcript (NAT) FLORE (AT1G69572).CDF5 transcript accumulation delays flowering. CDF5 links circadian oscillation and photoperiodism.	protein_coding	CYCLING DOF FACTOR 5 (CDF5)	CYCLING DOF FACTOR 5 (CDF5)
AT1G69690	AT1G69690.1	AtTCP15 is involved in the regulation of endoreduplication.	protein_coding	TEOSINTE BRANCHED1/CYCLOIDEA/PCF 15 (TCP15)	TEOSINTE BRANCHED1/CYCLOIDEA/PCF 15 (TCP15); (AtTCP15)
AT1G69780	AT1G69780.1	Encodes a homeodomain leucine zipper class I (HD-Zip I) protein which is expressed during the seed-to-seedling transition, regulates some of the network nodes, and affects late seedling establishment. Knock-out mutants for athb13 showed increased primary root length as compared with wild type (Col-0) seedlings, suggesting that this transcription factor is a negative regulator of early root growth…	protein_coding	(ATHB13)	(ATHB13)
AT1G69810	AT1G69810.1	member of WRKY Transcription Factor; Group II-b	protein_coding	WRKY DNA-BINDING PROTEIN 36 (WRKY36)	WRKY DNA-BINDING PROTEIN 36 (WRKY36); (AtWRKY36)
AT1G70510	AT1G70510.1	A member of class I knotted1-like homeobox gene family (together with KNAT1). Similar to the knotted1 (kn1) homeobox gene of maize. KNAT2 acts synergistically with cytokinins and antagonistically with ethylene based on ectopic expression studies in different mutant backgrounds and hormone treatments. In addition, KNAT2 is negatively regulated by AS and YABBY genes. KNAT2 is strongly expressed in …	protein_coding	KNOTTED-LIKE FROM ARABIDOPSIS THALIANA 2 (KNAT2)	ARABIDOPSIS THALIANA KN 1 (ATK1);KNOTTED-LIKE FROM ARABIDOPSIS THALIANA 2 (KNAT2)
AT1G71130	AT1G71130.1	encodes a member of the ERF (ethylene response factor) subfamily B-5 of ERF/AP2 transcription factor family. The protein contains one AP2 domain. There are 7 members in this subfamily.	protein_coding	CYTOKININ RESPONSE FACTOR 8 (CRF8)	(ATERF070);ETHYLENE RESPONSE FACTOR 70 (ERF070);CYTOKININ RESPONSE FACTOR 8 (CRF8)
AT1G71450	AT1G71450.1	encodes a member of the DREB subfamily A-4 of ERF/AP2 transcription factor family. The protein contains one AP2 domain. There are 17 members in this subfamily including TINY.	protein_coding	FYF UP-REGULATING 321 FACTOR 1 (FUF1)	FYF UP-REGULATING 321 FACTOR 1 (FUF1)
AT1G71930	AT1G71930.1	Encodes a NAC-domain transcription factor with transcriptional activation activity that is involved in xylem formation. Induces transdifferentiation of various cells into protoxylem vessel elements. Located in the nucleus. Expression induced in the presence of auxin, cytokinin and brassinosteroids.	protein_coding	VASCULAR RELATED NAC-DOMAIN PROTEIN 7 (VND7)	VASCULAR RELATED NAC-DOMAIN PROTEIN 7 (VND7);ARABIDOPSIS NAC DOMAIN CONTAINING PROTEIN 30 (ANAC030)
AT1G72010	AT1G72010.1	TCP family transcription factor;(source:Araport11)	protein_coding	TCP DOMAIN PROTEIN 22 (TCP22)	TCP DOMAIN PROTEIN 22 (TCP22); (ATTCP22)
AT1G72050	AT1G72050.2	Encodes a transcriptional factor TFIIIA required for transcription of 5S rRNA gene. 5S rRNA is the smallest constituent of the ribosome. Work on one of the gene models AT1G72050.2 showed that it encodes a protein with nine Cys(2)-His(2)-type zinc fingers, a characteristic feature of TFIIIA proteins. AT1G72050.2 also contains a 23 amino acid spacer between fingers 1 and 2, a 66 amino acid spacer b…	protein_coding	TRANSCRIPTION FACTOR IIIA (TFIIIA)	TRANSCRIPTION FACTOR IIIA (TFIIIA)
AT1G72360	AT1G72360.2	Encodes a member of the ERF (ethylene response factor) subfamily B-2 of ERF/AP2 transcription factor family. The protein contains one AP2 domain. There are 5 members in this subfamily including RAP2.2 AND RAP2.12.	protein_coding	ETHYLENE RESPONSE FACTOR 73 (ERF73)	HYPOXIA RESPONSIVE ERF (ETHYLENE RESPONSE FACTOR) 1 (HRE1);ETHYLENE RESPONSE FACTOR 73 (ERF73); (AtERF73)
AT1G73730	AT1G73730.1	Encodes a putative transcription factor involved in ethylene signalling. Isolated DNA binding domain has been shown to bind DNA in vitro.	protein_coding	ETHYLENE-INSENSITIVE3-LIKE 3 (EIL3)	ETHYLENE-INSENSITIVE3-LIKE 3 (EIL3);SULFUR LIMITATION 1 (SLIM1);ARABIDOPSIS THALIANA SULFUR LIMITATION 1 (ATSLIM); (AtEIL3)
AT1G73805	AT1G73805.1	Encodes SAR Deficient 1 (SARD1), a key regulator for ICS1 (Isochorismate Synthase 1) induction and salicylic acid (SA) synthesis.	protein_coding	SAR DEFICIENT 1 (SARD1)	SAR DEFICIENT 1 (SARD1)
AT1G74370	AT1G74370.1	RING/U-box superfamily protein;(source:Araport11)	protein_coding
AT1G74650	AT1G74650.1	Member of the R2R3 factor gene family.	protein_coding	MYB DOMAIN PROTEIN 31 (MYB31)	(ATY13);ARABIDOPSIS THALIANA MYB DOMAIN PROTEIN 31 (ATMYB31);MYB DOMAIN PROTEIN 31 (MYB31)
AT1G74930	AT1G74930.1	encodes a member of the DREB subfamily A-5 of ERF/AP2 transcription factor family. The protein contains one AP2 domain. There are 15 members in this subfamily including RAP2.1, RAP2.9 and RAP2.10. The mRNA is cell-to-cell mobile.	protein_coding	(ORA47)	(ORA47)
AT1G75080	AT1G75080.1	Encodes a positive regulator of the brassinosteroid (BR) signalling pathway that mediates both downstream BR responses and negative feedback regulation of BR biosynthesis. There is evidence for phosphorylation-dependent nucleocytoplasmic shuttling of BZR1. GSK3-like kinases (including BIN2), 14-3-3 proteins, and the phosphatase BSU1 seem to participate in this process. Phosphorylation also appear…	protein_coding	BRASSINAZOLE-RESISTANT 1 (BZR1)	BRASSINAZOLE-RESISTANT 1 (BZR1)
AT1G75390	AT1G75390.1	basic leucine-zipper 44;(source:Araport11)	protein_coding	BASIC LEUCINE-ZIPPER 44 (bZIP44)	BASIC LEUCINE-ZIPPER 44 (AtbZIP44);BASIC LEUCINE-ZIPPER 44 (bZIP44)
AT1G76110	AT1G76110.1	HMG (high mobility group) box protein with ARID/BRIGHT DNA-binding domain-containing protein;(source:Araport11)	protein_coding
AT1G76580	AT1G76580.1	Squamosa promoter-binding protein-like (SBP domain) transcription factor family protein;(source:Araport11)	protein_coding
AT1G76870	AT1G76870.1	transcription factor;(source:Araport11)	protein_coding
AT1G76890	AT1G76890.2	encodes a plant trihelix DNA-binding protein	protein_coding	(GT2)	(GT2); (AT-GT2)
AT1G77080	AT1G77080.4	MADS domain protein - flowering regulator that is closely related to FLC. Deletion of this locus in Nd ecotype is correlated with earlier flowering in short days suggesting function as a negative regulator of flowering.	protein_coding	MADS AFFECTING FLOWERING 1 (MAF1)	MADS AFFECTING FLOWERING 1 (MAF1);FLOWERING LOCUS M (FLM);AGAMOUS-LIKE 27 (AGL27)
AT1G77200	AT1G77200.1	encodes a member of the DREB subfamily A-4 of ERF/AP2 transcription factor family. The protein contains one AP2 domain. There are 17 members in this subfamily including TINY.	protein_coding
AT1G77640	AT1G77640.1	encodes a member of the DREB subfamily A-5 of ERF/AP2 transcription factor family. The protein contains one AP2 domain. There are 15 members in this subfamily including RAP2.1, RAP2.9 and RAP2.10.	protein_coding
AT1G77920	AT1G77920.1	bZIP transcription factor family protein;(source:Araport11)	protein_coding	TGACG SEQUENCE-SPECIFIC BINDING PROTEIN 7 (TGA7)	TGACG SEQUENCE-SPECIFIC BINDING PROTEIN 7 (TGA7)
AT1G78080	AT1G78080.1	Encodes a member of the DREB subfamily A-6 of ERF/AP2 transcription factor family (RAP2.4). The protein contains one AP2 domain. Role in mediating light and ethylene signaling. The mRNA is cell-to-cell mobile.	protein_coding	RELATED TO AP2 4 (RAP2.4)	RELATED TO AP2 4 (RAP2.4);WOUND INDUCED DEDIFFERENTIATION 1 (WIND1); (ATWIND1)
AT1G78700	AT1G78700.1	BES1/BZR1 homolog 4;(source:Araport11)	protein_coding	BES1/BZR1 HOMOLOG 4 (BEH4)	BES1/BZR1 HOMOLOG 4 (BEH4)
AT1G79180	AT1G79180.1	Member of the R2R3 factor gene family.	protein_coding	MYB DOMAIN PROTEIN 63 (MYB63)	MYB DOMAIN PROTEIN 63 (AtMYB63);MYB DOMAIN PROTEIN 63 (MYB63)
AT1G79430	AT1G79430.2	Encodes gene product that is required for several aspects of phloem development in the root: (1) the specific divisions organizing the phloem pole, (2) sieve element differentiation and (3) the expression of a companion-specific gene. Mutant has a defect in the organization of phloem poles in the root. apl seedlings have a short, determinate root with only occasional lateral branches.	protein_coding	ALTERED PHLOEM DEVELOPMENT (APL)	WOODY (WDY);ALTERED PHLOEM DEVELOPMENT (APL)
AT1G80580	AT1G80580.1	encodes a member of the ERF (ethylene response factor) subfamily B-1 of ERF/AP2 transcription factor family. The protein contains one AP2 domain. There are 15 members in this subfamily including ATERF-3, ATERF-4, ATERF-7, and leafy petiole.	protein_coding
AT1G80590	AT1G80590.1	member of WRKY Transcription Factor; Group III	protein_coding	WRKY DNA-BINDING PROTEIN 66 (WRKY66)	WRKY DNA-BINDING PROTEIN 66 (WRKY66); (AtWRKY66)
AT1G80840	AT1G80840.1	Pathogen-induced transcription factor. Binds W-box sequences in vitro. Forms protein complexes with itself and with WRKY40 and WRKY60. Coexpression with WRKY18 or WRKY60 made plants more susceptible to both P. syringae and B. cinerea. WRKY18, WRKY40, and WRKY60 have partially redundant roles in response to the hemibiotrophic bacterial pathogen Pseudomonas syringae and the necrotrophic fungal path…	protein_coding	WRKY DNA-BINDING PROTEIN 40 (WRKY40)	WRKY DNA-BINDING PROTEIN 40 (WRKY40); (ATWRKY40)
AT2G01060	AT2G01060.1	myb-like HTH transcriptional regulator family protein;(source:Araport11)	protein_coding
AT2G01760	AT2G01760.1	member of Response Regulator: B- Type	protein_coding	RESPONSE REGULATOR 14 (RR14)	RESPONSE REGULATOR 14 (ARR14);RESPONSE REGULATOR 14 (RR14)
AT2G01818	AT2G01818.1	PLATZ transcription factor family protein;(source:Araport11)	protein_coding
AT2G01930	AT2G01930.1	BASIC PENTACYSTEINE1 (BPC1) is a regulator of the homeotic Arabidopsis thaliana gene SEEDSTICK (STK), which controls ovule identity. BPC1 induces conformational changes by cooperative binding to purine-rich elements present in the STK regulatory sequence. STK is upregulated in bpc1 mutant.	protein_coding	BASIC PENTACYSTEINE1 (BPC1)	BASIC PENTACYSTEINE1 (BPC1); (BBR);BASIC PENTACYSTEINE1 (ATBPC1)
AT2G01940	AT2G01940.3	Encodes a transcription factor that, together with IDD14 and IDD16, regulates auxin biosynthesis and transport and thus aerial organ morphogenesis and gravitropic responses. May be involved in an early event in shoot gravitropism such as gravity perception and/or a signaling process subsequent to amyloplast sedimentation as a putative transcription factor in gravity-perceptive cells.	protein_coding	SHOOT GRAVITROPISM 5 (SGR5)	SHOOT GRAVITROPISM 5 (SGR5);ARABIDOPSIS THALIANA INDETERMINATE(ID)-DOMAIN 15 (ATIDD15);INDETERMINATE(ID)-DOMAIN 15 (IDD15)
AT2G02070	AT2G02070.1	RAVEN is part of the network regulated by BLJUEJAY, JACKDAW, SACRECROW and SHORT-ROOT to regulate root tissue patterning through cell lineage specification and asymmetric cell division. RAVEN is directly activated by SHORT-ROOT and directly repressed by JACKDAW.	protein_coding	INDETERMINATE(ID)-DOMAIN 5 (IDD5)	INDETERMINATE(ID)-DOMAIN 5 (AtIDD5);INDETERMINATE(ID)-DOMAIN 5 (IDD5);RAVEN (RVN)
AT2G02080	AT2G02080.1	C2H2 BIRD transcription factor family.	protein_coding	INDETERMINATE(ID)-DOMAIN 4 (IDD4)	INDETERMINATE(ID)-DOMAIN 4 (AtIDD4);INDETERMINATE(ID)-DOMAIN 4 (IDD4);IMPERIAL EAGLE (IME)
AT2G02450	AT2G02450.2	NAC domain containing protein 35;(source:Araport11)	protein_coding	LONG VEGETATIVE PHASE 1 (LOV1)	ARABIDOPSIS NAC DOMAIN CONTAINING PROTEIN 34 (anac034);NAC DOMAIN CONTAINING PROTEIN 35 (ANAC035);LONG VEGETATIVE PHASE 1 (LOV1);NAC DOMAIN CONTAINING PROTEIN 35 (NAC035); (ATLOV1)
AT2G03340	AT2G03340.1	Encodes WRKY DNA-binding protein 3 (WRKY3).	protein_coding	WRKY DNA-BINDING PROTEIN 3 (WRKY3)	WRKY DNA-BINDING PROTEIN 3 (WRKY3)
AT2G03500	AT2G03500.1	Encodes a nuclear localized member of the MYB family of transcriptional regulators that is involved in negative regulation of flowering. It is expressed in vascular tissues and at low levels in the shoot apex during the transition to flowering. Loss of function mutations are early flowering.EFM is involved in the autonomous, thermosensory and GA pathways and expression is directly regulated by SV…	protein_coding	EARLY FLOWERING MYB PROTEIN (EFM)	EARLY FLOWERING MYB PROTEIN (EFM);HRS1 HOMOLOG4 (HHO4)
AT2G03710	AT2G03710.1	This gene belongs to the family of SEP genes. It is involved in the development of sepals, petals, stamens and carpels. Additionally, it plays a central role in the determination of flower meristem and organ identity.	protein_coding	SEPALLATA 4 (SEP4)	SEPALLATA 4 (SEP4);AGAMOUS-LIKE 3 (AGL3)
AT2G04038	AT2G04038.1	basic leucine-zipper 48;(source:Araport11)	protein_coding	BASIC LEUCINE-ZIPPER 48 (bZIP48)	BASIC LEUCINE-ZIPPER 48 (AtbZIP48);BASIC LEUCINE-ZIPPER 48 (bZIP48)
AT2G04880	AT2G04880.1	Encodes WRKY1, a member of the WRKY transcription factors in plants involved in disease resistance, abiotic stress, senescence as well as in some developmental processes. WRKY1 is involved in the salicylic acid signaling pathway. The crystal structure of the WRKY1 C-terminal domain revealed a zinc-binding site and identified the DNA-binding residues of WRKY1. The mRNA is cell-to-cell mobile.	protein_coding	ZINC-DEPENDENT ACTIVATOR PROTEIN-1 (ZAP1)	ZINC-DEPENDENT ACTIVATOR PROTEIN-1 (ZAP1); (ATWRKY1); (WRKY1)
AT2G06200	AT2G06200.1	Growth regulating factor encoding transcription activator. One of the nine members of a GRF gene family, containing nuclear targeting domain. Involved in leaf development and expressed in root, shoot and flower	protein_coding	GROWTH-REGULATING FACTOR 6 (GRF6)	GROWTH-REGULATING FACTOR 6 (AtGRF6);GROWTH-REGULATING FACTOR 6 (GRF6)
AT2G15660	AT2G15660.1	AGAMOUS-like 95;(source:Araport11)	protein_coding	AGAMOUS-LIKE 95 (AGL95)	AGAMOUS-LIKE 95 (AGL95)
AT2G15740	AT2G15740.1	Member of a small family of zinc finger containing putative transcription factors.Similar to GAZ.	protein_coding	GAZ-LIKE 1 (GAL1)	GAZ-LIKE 1 (GAL1)
AT2G17410	AT2G17410.1	AT Rich domain protein.	protein_coding	AT RICH INTERACTION DOMAIN 2 (ARID2)	AT RICH INTERACTION DOMAIN 2 (ARID2)
AT2G17950	AT2G17950.1	Homeobox gene controlling the stem cell pool. Expressed in the stem cell organizing center of meristems. Required to keep the stem cells in an undifferentiated state. Regulation of WUS transcription is a central checkpoint in stem cell control. The size of the WUS expression domain controls the size of the stem cell population through WUS indirectly activating the expression of CLAVATA3 (CLV3) in…	protein_coding	WUSCHEL (WUS)	WUSCHEL 1 (WUS1); (PGA6);WUSCHEL (WUS)
AT2G18160	AT2G18160.1	Encodes a b-ZIP transcription factor.	protein_coding	BASIC LEUCINE-ZIPPER 2 (bZIP2)	BASIC LEUCINE-ZIPPER 2 (ATBZIP2);G-BOX BINDING FACTOR 5 (GBF5);BASIC LEUCINE-ZIPPER 2 (bZIP2);FLORAL TRANSITION AT THE MERISTEM3 (FTM3)
AT2G18300	AT2G18300.3	basic helix-loop-helix (bHLH) DNA-binding superfamily protein;(source:Araport11)	protein_coding	HOMOLOG OF BEE2 INTERACTING WITH IBH 1 (HBI1)	HOMOLOG OF BEE2 INTERACTING WITH IBH 1 (HBI1)
AT2G18380	AT2G18380.1	Encodes a member of the GATA factor family of zinc finger transcription factors.	protein_coding	GATA TRANSCRIPTION FACTOR 20 (GATA20)	GATA TRANSCRIPTION FACTOR 20 (GATA20);HANABA TARANU LIKE 1 (HANL1)
AT2G20110	AT2G20110.2	Tesmin/TSO1-like CXC domain-containing protein;(source:Araport11)	protein_coding
AT2G20180	AT2G20180.2	Encodes a novel Myc-related bHLH transcription factor that has transcriptional activation activity in the dark. It is a key negative regulator of phytochrome-mediated seed germination and acts by inhibiting chlorophyll biosynthesis, light-mediated suppression of hypocotyl elongation and far-red light-mediated suppression of seed germination, and promoting negative gravitropism in hypocotyls. Ligh…	protein_coding	PHYTOCHROME INTERACTING FACTOR 3-LIKE 5 (PIL5)	PHYTOCHROME INTERACTING FACTOR 3-LIKE 5 (PIL5)
AT2G20400	AT2G20400.1	MYB-CC transcription factor. PHL4 is related to PHR1 (which regulates plant Pi starvation response) but it does not seem to have a significant role in Pi starvation.	protein_coding	PHR1-LIKE 4 (PHL4)	PHR1-LIKE 4 (PHL4)
AT2G20570	AT2G20570.2	Encodes GLK1, Golden2-like 1, one of a pair of partially redundant nuclear transcription factors that regulate chloroplast development in a cell-autonomous manner. GLK2, Golden2-like 2, is encoded by At5g44190. GLK1 and GLK2 regulate the expression of the photosynthetic apparatus.	protein_coding	GBF'S PRO-RICH REGION-INTERACTING FACTOR 1 (GPRI1)	GBF'S PRO-RICH REGION-INTERACTING FACTOR 1 (GPRI1)
AT2G20880	AT2G20880.1	Encodes ERF53, a drought-induced transcription factor. Belongs to the AP2/ERF superfamily, and has a highly conserved AP2 domain. Regulates drought-responsive gene expressions by binding to the GCC box and/or dehydration-responsive element (DRE) in the promoter of downstream genes. Overexpression of AtERF53 driven by the CaMV35S promoter resulted in an unstable drought-tolerant phenotype in T2 tr…	protein_coding	ERF DOMAIN 53 (ERF53)	ERF DOMAIN 53 (ERF53); (ATERF53)
AT2G21060	AT2G21060.1	Glycine-rich protein (AtGRP2b). Also named as CSP4 (cold shock domain protein 4) containing a well conserved cold shock domain (CSD) and glycine-rich motifs interspersed by two retroviral-like CCHC zinc fingers. AtCSP4 is expressed in all tissues but accumulates in reproductive tissues and those undergoing cell divisions. Overexpression of AtCSP4 reduces silique length and induces embryo lethalit…	protein_coding	GLYCINE-RICH PROTEIN 2B (GRP2B)	GLYCINE-RICH PROTEIN 2B (ATGRP2B);COLD SHOCK DOMAIN PROTEIN 4 (ATCSP4);GLYCINE-RICH PROTEIN 2B (GRP2B)
AT2G21230	AT2G21230.3	bZIP30 is a transcriptional activator that is involved in regulation of growth and development of reproductive organs. It interacts with a number of developmental regulators including WUS, HEC1, KNAT1/BP, KNAT2, JAB, BEL1, and NGA1.	protein_coding	BASIC LEUCINE-ZIPPER 30 (BZIP30)	BASIC LEUCINE-ZIPPER 30 (BZIP30);DRINK ME (DKM)
AT2G21900	AT2G21900.1	member of WRKY Transcription Factor; Group II-c	protein_coding	WRKY DNA-BINDING PROTEIN 59 (WRKY59)	WRKY DNA-BINDING PROTEIN 59 (WRKY59); (AtWRKY59)
AT2G22200	AT2G22200.1	encodes a member of the DREB subfamily A-6 of ERF/AP2 transcription factor family. The protein contains one AP2 domain. There are 8 members in this subfamily including RAP2.4.	protein_coding
AT2G22300	AT2G22300.1	Encodes a putative CAM binding transcription factor. Loss of function mutations show enhanced resistance to fungal and bacterial pathogens suggesting that CAMTA functions to suppress defense responses.It acts in the cold response pathway, it can bind to and activate the expression of DREB1 genes.	protein_coding	SIGNAL RESPONSIVE 1 (SR1)	CALMODULIN-BINDING TRANSCRIPTION ACTIVATOR 3 (CAMTA3);SIGNAL RESPONSIVE 1 (SR1)
AT2G22540	AT2G22540.1	Encodes a nuclear protein that acts as a floral repressor and that functions within the thermosensory pathway. SVP represses FT expression via direct binding to the vCArG III motif in the FT promoter.	protein_coding	SHORT VEGETATIVE PHASE (SVP)	SHORT VEGETATIVE PHASE (SVP);AGAMOUS-LIKE 22 (AGL22);FLOWERING ARABIDOPSIS QTL1 (FAQ1)
AT2G22750	AT2G22750.2	basic helix-loop-helix (bHLH) DNA-binding superfamily protein;(source:Araport11)	protein_coding
AT2G23320	AT2G23320.1	Encodes WRKY DNA-binding protein 15 (WRKY15).	protein_coding	WRKY DNA-BINDING PROTEIN 15 (WRKY15)	WRKY DNA-BINDING PROTEIN 15 (WRKY15); (ATWRKY15)
AT2G23340	AT2G23340.1	encodes a member of the DREB subfamily A-5 of ERF/AP2 transcription factor family. The protein contains one AP2 domain. There are 16 members in this subfamily including RAP2.1, RAP2.9 and RAP2.10.	protein_coding	DREB AND EAR MOTIF PROTEIN 3 (DEAR3)	DREB AND EAR MOTIF PROTEIN 3 (DEAR3)
AT2G24260	AT2G24260.1	Encodes a basic helix-loop-helix (bHLH) protein that regulates root hair and sperm cell development. One of the three Arabidopsis homologs of the Lotus japonicus ROOTHAIRLESS1 (LjRHL1) gene: At2g24260 (AtLRL1), At4g30980 (AtLRL2), and At5g58010 (AtLRL3).	protein_coding	LJRHL1-LIKE 1 (LRL1)	LJRHL1-LIKE 1 (LRL1);DEFECTIVE REGION OF POLLEN 1 (DROP1)
AT2G24570	AT2G24570.1	member of WRKY Transcription Factor; Group II-d; negative regulator of basal resistance to Pseudomonas syringae.	protein_coding	WRKY DNA-BINDING PROTEIN 17 (WRKY17)	(AtWRKY17);WRKY DNA-BINDING PROTEIN 17 (WRKY17)
AT2G25000	AT2G25000.1	Pathogen-induced transcription factor. Forms protein complexes with itself and with WRKY40. Coexpression with WRKY18 or WRKY40 made plants more susceptible to both P. syringae and B. cinerea. WRKY18, WRKY40, and WRKY60 have partially redundant roles in response to the hemibiotrophic bacterial pathogen Pseudomonas syringae and the necrotrophic fungal pathogen Botrytis cinerea, with WRKY18 playing …	protein_coding	WRKY DNA-BINDING PROTEIN 60 (WRKY60)	WRKY DNA-BINDING PROTEIN 60 (WRKY60); (ATWRKY60)
AT2G25820	AT2G25820.1	encodes a member of the DREB subfamily A-4 of ERF/AP2 transcription factor family. The protein contains one AP2 domain. There are 17 members in this subfamily including TINY.	protein_coding	ETHYLENE AND SALT INDUCIBLE 2 (ESE2)	ETHYLENE AND SALT INDUCIBLE 2 (ESE2)
AT2G26580	AT2G26580.1	plant-specific transcription factor YABBY family protein;(source:Araport11)	protein_coding	YABBY5 (YAB5)	YABBY5 (YAB5)
AT2G27050	AT2G27050.1	ethylene-insensitive3-like1 (EIL1) The mRNA is cell-to-cell mobile.	protein_coding	ETHYLENE-INSENSITIVE3-LIKE 1 (EIL1)	ETHYLENE-INSENSITIVE3-LIKE 1 (EIL1); (AtEIL1)
AT2G27300	AT2G27300.1	NTL8 is a membrane-associated NAC transcription factor that binds both TRY and TCL1. Overexpression results in fewer trichomes.	protein_coding	NTM1-LIKE 8 (NTL8)	ARABIDOPSIS NAC DOMAIN CONTAINING PROTEIN 40 (ANAC040);NTM1-LIKE 8 (NTL8)
AT2G28340	AT2G28340.1	Encodes a member of the GATA factor family of zinc finger transcription factors.	protein_coding	GATA TRANSCRIPTION FACTOR 13 (GATA13)	GATA TRANSCRIPTION FACTOR 13 (GATA13)
AT2G28810	AT2G28810.1	Dof-type zinc finger DNA-binding family protein;(source:Araport11)	protein_coding
AT2G28920	AT2G28920.1	RING/U-box superfamily protein;(source:Araport11)	protein_coding	ARABIDOPSIS T??XICOS EN LEVADURA 84 (ATL84)	ARABIDOPSIS T??XICOS EN LEVADURA 84 (ATL84)
AT2G30250	AT2G30250.1	member of WRKY Transcription Factor; Group I. Located in nucleus. Involved in response to various abiotic stresses - especially salt stress.	protein_coding	WRKY DNA-BINDING PROTEIN 25 (WRKY25)	(AtWRKY25);WRKY DNA-BINDING PROTEIN 25 (WRKY25)
AT2G30340	AT2G30340.1	Lateral Organ Boundaries domain protein. LOB13 promotes lateral root formation.	protein_coding	LOB DOMAIN-CONTAINING PROTEIN 13 (LBD13)	LOB DOMAIN-CONTAINING PROTEIN 13 (LBD13)
AT2G30590	AT2G30590.1	Encodes WRKY DNA-binding protein 21 (WRKY21).	protein_coding	WRKY DNA-BINDING PROTEIN 21 (WRKY21)	WRKY DNA-BINDING PROTEIN 21 (WRKY21)
AT2G31220	AT2G31220.1	Encodes a bHLH transcription factor that together with bHLH089 and bHLH091 is important for the normal transcriptome of the developing Arabidopsis anther, possibly by forming a feed-forward loop with DYT1.	protein_coding	BASIC HELIX LOOP HELIX PROTEIN 10 (BHLH010)	BASIC HELIX LOOP HELIX PROTEIN 10 (BHLH010)
AT2G31230	AT2G31230.1	encodes a member of the ERF (ethylene response factor) subfamily B-3 of ERF/AP2 transcription factor family. The protein contains one AP2 domain. There are 18 members in this subfamily including ATERF-1, ATERF-2, AND ATERF-5.	protein_coding	ETHYLENE-RESPONSIVE ELEMENT BINDING FACTOR 15 (ERF15)	ETHYLENE-RESPONSIVE ELEMENT BINDING FACTOR 15 (ATERF15);ETHYLENE-RESPONSIVE ELEMENT BINDING FACTOR 15 (ERF15)
AT2G31370	AT2G31370.3	Basic-leucine zipper (bZIP) transcription factor family protein;(source:Araport11)	protein_coding	POSF21 (POSF21)	(ATBZIP59);POSF21 (POSF21)
AT2G31460	AT2G31460.1	B3 domain protein, putative (DUF313);(source:Araport11)	protein_coding
AT2G32460	AT2G32460.1	Member of the R2R3 factor gene family.	protein_coding	MYB DOMAIN PROTEIN 101 (MYB101)	ABC TRANSPORTER OF THE MITOCHONDRION 1 (ATM1);MYB DOMAIN PROTEIN 101 (MYB101); (ATMYB101);ARABIDOPSIS THALIANA MYB 1 (ATM1);ABNORMAL SHOOT 7 (ABS7)
AT2G33480	AT2G33480.1	NAC domain containing protein 41;(source:Araport11)	protein_coding	NAC DOMAIN CONTAINING PROTEIN 41 (NAC041)	NAC DOMAIN CONTAINING PROTEIN 41 (ANAC041);NAC DOMAIN CONTAINING PROTEIN 41 (NAC041)
AT2G33710	AT2G33710.2	encodes a member of the ERF (ethylene response factor) subfamily B-4 of ERF/AP2 transcription factor family. The protein contains one AP2 domain. There are 7 members in this subfamily.	protein_coding
AT2G34830	AT2G34830.1	member of WRKY Transcription Factor; Group II-e	protein_coding	WRKY DNA-BINDING PROTEIN 35 (WRKY35)	MATERNAL EFFECT EMBRYO ARREST 24 (MEE24);WRKY DNA-BINDING PROTEIN 35 (AtWRKY35);WRKY DNA-BINDING PROTEIN 35 (WRKY35)
AT2G35530	AT2G35530.1	Encodes a G group bZIP transcription factor family member that can bind cis elements with an ACGT core, such as G-box, Hex, C-box and As-1. The protein is localized in the nucleus and can homodimerize and can heterodimerize with other G group members.	protein_coding	BASIC REGION/LEUCINE ZIPPER TRANSCRIPTION FACTOR 16 (bZIP16)	(AtbZIP16);BASIC REGION/LEUCINE ZIPPER TRANSCRIPTION FACTOR 16 (bZIP16)
AT2G35700	AT2G35700.1	encodes a member of the DREB subfamily A-4 of ERF/AP2 transcription factor family. The protein contains one AP2 domain. There are 17 members in this subfamily including TINY. Thought to be involved in secondary cell wall metabolism.	protein_coding	ERF FAMILY PROTEIN 38 (ERF38)	ERF FAMILY PROTEIN 38 (ATERF38);ERF FAMILY PROTEIN 38 (ERF38)
AT2G36270	AT2G36270.1	Encodes a member of the basic leucine zipper transcription factor family, involved in ABA signalling during seed maturation and germination. The Arabidopsis abscisic acid (ABA)-insensitive abi5 mutants have pleiotropic defects in ABA response, including decreased sensitivity to ABA inhibition of germination and altered expression of some ABA-regulated genes. Comparison of seed and ABA-inducible v…	protein_coding	ABA INSENSITIVE 5 (ABI5)	ABA INSENSITIVE 5 (ABI5);GROWTH-INSENSITIVITY TO ABA 1 (GIA1); (ATABI5); (DPBF1)
AT2G36450	AT2G36450.1	encodes a member of the DREB subfamily A-4 of ERF/AP2 transcription factor family. The protein contains one AP2 domain. There are 17 members in this subfamily including TINY. Ectopic overexpression of HRD increases the density of the root network and improves water and salt stress tolerance in Arabidopsis. Overexpression of HRD in rice causes an increase in plant biomass and drought resistance.	protein_coding	HARDY (HRD)	HARDY (HRD)
AT2G36610	AT2G36610.1	Encodes a homeodomain leucine zipper class I (HD-Zip I) protein.	protein_coding	HOMEOBOX PROTEIN 22 (HB22)	HOMEOBOX PROTEIN 22 (HB22);ARABIDOPSIS THALIANA HOMEOBOX PROTEIN 22 (ATHB22)
AT2G37430	AT2G37430.1	Encodes a member of the zinc finger family of transcriptional regulators. It is expressed in many root tips, primary roots, cotyledons and hypocotyl. The protein is localized to the nucleus. Overexpression of ZAT11 causes increased root growth and increased sensitivity to nickel ions. The mRNA is cell-to-cell mobile.	protein_coding	ZINC FINGER OF ARABIDOPSIS THALIANA 11 (ZAT11)	ZINC FINGER OF ARABIDOPSIS THALIANA 11 (ZAT11)
AT2G37590	AT2G37590.1	PEAR protein involved in the formation of a short-range concentration gradient that peaks at protophloem sieve elements, and activates gene expression that promotes radial growth. Locally promotes transcription of inhibitory HD-ZIP III genes, and thereby establishes a negative-feedback loop that forms a robust boundary that demarks the zone of cell division.	protein_coding	DNA BINDING WITH ONE FINGER 2.4 (DOF2.4)	(ATDOF2.4);DNA BINDING WITH ONE FINGER 2.4 (DOF2.4);PHLOEM EARLY DOF 1 (PEAR1)
AT2G38090	AT2G38090.1	Duplicated homeodomain-like superfamily protein;(source:Araport11)	protein_coding
AT2G38300	AT2G38300.1	myb-like HTH transcriptional regulator family protein;(source:Araport11)	protein_coding
AT2G38340	AT2G38340.1	encodes a member of the DREB subfamily A-2 of ERF/AP2 transcription factor family. The protein contains one AP2 domain. There are eight members in this subfamily including DREB2A AND DREB2B that are involved in response to drought.	protein_coding	DEHYDRATION RESPONSE ELEMENT-BINDING PROTEIN 19 (DREB19)	DEHYDRATION RESPONSE ELEMENT-BINDING PROTEIN 19 (DREB19)
AT2G38470	AT2G38470.1	Member of the plant WRKY transcription factor family. Regulates the antagonistic relationship between defense pathways mediating responses to P. syringae and necrotrophic fungal pathogens. Located in nucleus. Involved in response to various abiotic stresses - especially salt stress.	protein_coding	WRKY DNA-BINDING PROTEIN 33 (WRKY33)	WRKY DNA-BINDING PROTEIN 33 (WRKY33);WRKY DNA-BINDING PROTEIN 33 (ATWRKY33)
AT2G38530	AT2G38530.1	Involved in lipid transfer between membranes and plays a role in maintaining the integrity of the cuticle-cell wall interface. Belongs to a family of Lipid transfer proteins. Sequence similarity to other plant/Arabidopsis LPT genes but highest similarity to LPT1. Stress and pathogen-inducible motifs found in the upstream region. Expressed in flower, leaves and siliques but absent in roots. Predic…	protein_coding	LIPID TRANSFER PROTEIN 2 (LTP2)	LIPID TRANSFER PROTEIN 2 (LTP2); (LP2);CELL GROWTH DEFECT FACTOR-3 (cdf3); (ATLTPI-5)
AT2G40260	AT2G40260.1	Homeodomain-like superfamily protein;(source:Araport11)	protein_coding
AT2G40340	AT2G40340.1	Encodes a member of the DREB subfamily A-2 of ERF/AP2 transcription factor family. The protein contains one AP2 domain. There are eight members in this subfamily including DREB2A AND DREB2B that are involved in response to drought.	protein_coding	(DREB2C)	(DREB2C); (AtERF48)
AT2G40350	AT2G40350.1	encodes a member of the DREB subfamily A-2 of ERF/AP2 transcription factor family. The protein contains one AP2 domain. There are eight members in this subfamily including DREB2A AND DREB2B that are involved in response to drought.	protein_coding
AT2G40620	AT2G40620.1	Basic-leucine zipper (bZIP) transcription factor family protein;(source:Araport11)	protein_coding	BASIC LEUCINE-ZIPPER 18 (BZIP18)	BASIC LEUCINE-ZIPPER 18 (BZIP18)
AT2G40740	AT2G40740.1	member of WRKY Transcription Factor; Group III	protein_coding	WRKY DNA-BINDING PROTEIN 55 (WRKY55)	WRKY DNA-BINDING PROTEIN 55 (WRKY55);WRKY DNA-BINDING PROTEIN 55 (ATWRKY55)
AT2G40750	AT2G40750.1	member of WRKY Transcription Factor; Group III	protein_coding	WRKY DNA-BINDING PROTEIN 54 (WRKY54)	WRKY DNA-BINDING PROTEIN 54 (WRKY54);WRKY DNA-BINDING PROTEIN 54 (ATWRKY54)
AT2G40950	AT2G40950.1	bZIP17 appears to regulate transcription as part of a salt and osmotic stress response. zip17 mutants show enhanced inhibition of primary root elongation in response to NaCl. Several salt-responsive genes, such as ATHB-7 show a reduced transcriptional response to a salt treatment in zip17 mutant seedlings. myc:bZIP17 undergoes proteolytic processing in salt-treated wild type seedlings, but not in…	protein_coding	(BZIP17)	(BZIP17)
AT2G40970	AT2G40970.1	Homeodomain-like superfamily protein;(source:Araport11)	protein_coding	(MYBC1)	(MYBC1)
AT2G41070	AT2G41070.1	Transcription factor homologous to ABI5. Regulates AtEm1 expression by binding directly at the AtEm1 promoter. Located in the nucleus and expressed during seed maturation in the cotyledons and later in the whole embryo.	protein_coding	ENHANCED EM LEVEL (EEL)	ENHANCED EM LEVEL (EEL); (ATBZIP12); (DPBF4)
AT2G41690	AT2G41690.1	member of Heat Stress Transcription Factor (Hsf) family	protein_coding	HEAT SHOCK TRANSCRIPTION FACTOR B3 (HSFB3)	HEAT SHOCK TRANSCRIPTION FACTOR B3 (AT-HSFB3);HEAT SHOCK TRANSCRIPTION FACTOR B3 (HSFB3);HEAT SHOCK TRANSCRIPTION FACTOR B3 (HSFB3)
AT2G41835	AT2G41835.1	zinc finger (C2H2 type, AN1-like) family protein;(source:Araport11)	protein_coding
AT2G41940	AT2G41940.1	Encodes a zinc finger protein containing only a single zinc finger.	protein_coding	ZINC FINGER PROTEIN 8 (ZFP8)	ZINC FINGER PROTEIN 8 (ZFP8);ZINC FINGER PROTEIN8 (ZFP8)
AT2G42280	AT2G42280.1	basic helix-loop-helix (bHLH) DNA-binding superfamily protein;(source:Araport11)	protein_coding	FLOWERING BHLH 4 (FBH4)	FLOWERING BHLH 4 (FBH4);ABA-RESPONSIVE KINASE SUBSTRATE 3 (AKS3)
AT2G42400	AT2G42400.1	VOZ transcription factor which acts as positive regulator of several salt-responsive genes. Functionally redundant in salt stress with VOZ1.	protein_coding	VASCULAR PLANT ONE ZINC FINGER PROTEIN 2 (VOZ2)	VASCULAR PLANT ONE ZINC FINGER PROTEIN 2 (VOZ2);VASCULAR PLANT ONE ZINC FINGER PROTEIN 2 (ATVOZ2)
AT2G43000	AT2G43000.1	Encodes a NAC transcription factor induced by hydrogen peroxide (H2O2). Involved in senescence. Over expression of the gene strongly delays senescence and enhances tolerance to various abiotic stresses.	protein_coding	NAC DOMAIN CONTAINING PROTEIN 42 (NAC042)	NAC DOMAIN CONTAINING PROTEIN 42 (anac042);NAC DOMAIN CONTAINING PROTEIN 42 (NAC042);JUNGBRUNNEN 1 (JUB1); (ATJUB1)
AT2G43010	AT2G43010.1	Isolated as a semidominant mutation defective in red -light responses. Encodes a nuclear localized bHLH protein that interacts with active PhyB protein. Negatively regulates phyB mediated red light responses. Involved in shade avoidance response. Protein abundance is negatively regulated by PhyB.Involved in the regulation of response to nutrient levels.	protein_coding	PHYTOCHROME INTERACTING FACTOR 4 (PIF4)	PHYTOCHROME INTERACTING FACTOR 4 (PIF4); (SRL2); (AtPIF4)
AT2G43140	AT2G43140.2	bHLH129 is a nuclear localized basic helix loop helix protein. It has been shown to function as a transcriptional repressor. Overexpression of bHLH129 regulates root elongation and ABA response.	protein_coding	(BHLH129)	(BHLH129)
AT2G44745	AT2G44745.1	WRKY family transcription factor;(source:Araport11)	protein_coding	WRKY DNA-BINDING PROTEIN 12 (WRKY12)	WRKY DNA-BINDING PROTEIN 12 (WRKY12); (ATWRKY12)
AT2G44840	AT2G44840.1	encodes a member of the ERF (ethylene response factor) subfamily B-3 of ERF/AP2 transcription factor family. The protein contains one AP2 domain. There are 18 members in this subfamily including ATERF-1, ATERF-2, AND ATERF-5. The mRNA is cell-to-cell mobile.	protein_coding	ETHYLENE-RESPONSIVE ELEMENT BINDING FACTOR 13 (ERF13)	ETHYLENE-RESPONSIVE ELEMENT BINDING FACTOR 13 (ATERF13); (EREBP);ETHYLENE-RESPONSIVE ELEMENT BINDING FACTOR 13 (ERF13)
AT2G44940	AT2G44940.1	encodes a member of the DREB subfamily A-4 of ERF/AP2 transcription factor family. The protein contains one AP2 domain. There are 17 members in this subfamily including TINY.	protein_coding	ETHYLENE-RESPONSIVE TRANSCRIPTION FACTOR 34 (ERF34)	ETHYLENE-RESPONSIVE TRANSCRIPTION FACTOR 34 (ERF34)
AT2G45050	AT2G45050.1	Encodes a member of the GATA factor family of zinc finger transcription factors. A positive regulator of photomorphogenesis.	protein_coding	GATA TRANSCRIPTION FACTOR 2 (GATA2)	GATA TRANSCRIPTION FACTOR 2 (GATA2)
AT2G45120	AT2G45120.1	C2H2-like zinc finger protein;(source:Araport11)	protein_coding
AT2G45650	AT2G45650.1	Sequence suggests this encodes a MADS-box transcription factor. Negatively regulates the FLC/MAF clade genes and positively regulates FT in Arabidopsis.	protein_coding	AGAMOUS-LIKE 6 (AGL6)	AGAMOUS-LIKE 6 (AGL6);REDUCED SHOOT BRANCHING 1 (RSB1)
AT2G45660	AT2G45660.1	Controls flowering and is required for CO to promote flowering. It acts downstream of FT. Overexpression of (SOC1) AGL20 suppresses not only the late flowering of plants that have functional FRI and FLC alleles but also the delayed phase transitions during the vegetative stages of development. AGL20/SOC1 acts with AGL24 to promote flowering and inflorescence meristem identity.AGL20 upregulates ex…	protein_coding	AGAMOUS-LIKE 20 (AGL20)	AGAMOUS-LIKE 20 (AGL20);SUPPRESSOR OF OVEREXPRESSION OF CO 1 (SOC1);SUPPRESSOR OF OVEREXPRESSION OF CO 1 (ATSOC1)
AT2G45680	AT2G45680.1	TCP family transcription factor;(source:Araport11)	protein_coding	TCP DOMAIN PROTEIN 9 (TCP9)	TCP DOMAIN PROTEIN 9 (TCP9)
AT2G46130	AT2G46130.1	member of WRKY Transcription Factor; Group II-c	protein_coding	WRKY DNA-BINDING PROTEIN 43 (WRKY43)	WRKY DNA-BINDING PROTEIN 43 (WRKY43);WRKY DNA-BINDING PROTEIN 43 (ATWRKY43)
AT2G46270	AT2G46270.1	encodes a bZIP G-box binding protein whose expression is induced by ABA. It has been shown to bind to Adh that contains the G-box and is induced by cold and water deprivation. GBF3 has been shown to be expressed mostly in the root and dark-grown leaves. GBF3 can act as homodimers and as heterodimers with GFB1, GBF2 and GBF4. In addition, GBF3!?s DNA binding activity is enhanced by GIP1, GPRI1 and…	protein_coding	G-BOX BINDING FACTOR 3 (GBF3)	G-BOX BINDING FACTOR 3 (GBF3)
AT2G46310	AT2G46310.1	CRF5 encodes one of the six cytokinin response factors. It is transcriptionally upregulated in response to cytokinin. CRF5 belongs to the AP2/ERF superfamily of the transcriptional factors. CRF proteins rapidly relocalize to the nucleus in response to cytokinin. Analysis of loos-of-function mutants revealed that the CRFs function redundantly to regulate the development of embryos, cotyledons and …	protein_coding	CYTOKININ RESPONSE FACTOR 5 (CRF5)	CYTOKININ RESPONSE FACTOR 5 (CRF5)
AT2G46400	AT2G46400.1	Encodes a WRKY transcription factor that contributes to the feedforward inhibition of osmotic/salt stress-dependent LR inhibition via regulation of ABA signaling and auxin homeostasis.	protein_coding	WRKY DNA-BINDING PROTEIN 46 (WRKY46)	WRKY DNA-BINDING PROTEIN 46 (WRKY46);WRKY DNA-BINDING PROTEIN 46 (ATWRKY46)
AT2G46510	AT2G46510.1	Encodes a nuclear localized BLH domain containing transcriptional activator involved in response to ABA. Overexpression confers enhanced ABA responsiveness while loss of function mutants are ABA sensitive.bHLH17 interacts with JAZ proteins, and functions redundantly with bHLH3, bHLH13 and bHLH14 to negatively regulate jasmonate responses.	protein_coding	ABA-INDUCIBLE BHLH-TYPE TRANSCRIPTION FACTOR (AIB)	ABA-INDUCIBLE BHLH-TYPE TRANSCRIPTION FACTOR (ATAIB);ABA-INDUCIBLE BHLH-TYPE TRANSCRIPTION FACTOR (AIB);JA-ASSOCIATED MYC2-LIKE 1 (JAM1); (BHLH17); (BHLH017)
AT2G46590	AT2G46590.2	Encodes a protein containing Dof zinc finger motifs that is a positive regulator of light-mediated seed germination. Its expression is limited to vascular system of the mother plant. A recessive mutation is inherited as maternal-effect and expression is not detected in the embryo. Mutants are defective in seed germination and are more dependent on light and cold treatment and less sensitive to gi…	protein_coding	DOF AFFECTING GERMINATION 2 (DAG2)	DOF AFFECTING GERMINATION 2 (DAG2)
AT2G46770	AT2G46770.1	NAC transcription factor NST1. NST1 and NST2 are redundant in regulating secondary wall thickening in anther walls and siliques. An NST1 promoter fusion was detected in various tissues in which lignified secondary walls develop. Both MYC2 and MYC4 bind to the NST1 promoter and appear to regulate its expression in response to blue light.	protein_coding	NAC SECONDARY WALL THICKENING PROMOTING FACTOR1 (NST1)	NAC SECONDARY WALL THICKENING PROMOTING FACTOR1 (NST1);EMBRYO DEFECTIVE 2301 (EMB2301);ARABIDOPSIS NAC DOMAIN CONTAINING PROTEIN 43 (ANAC043)
AT2G46830	AT2G46830.1	Encodes a transcriptional repressor that performs overlapping functions with LHY in a regulatory feedback loop that is closely associated with the circadian oscillator of Arabidopsis. Binds to the evening element in the promoter of TOC1 and represses TOC1 transcription. CCA1 and LHY colocalize in the nucleus and form heterodimers in vivo. CCA1 and LHY function synergistically in regulating circad…	protein_coding	CIRCADIAN CLOCK ASSOCIATED 1 (CCA1)	CIRCADIAN CLOCK ASSOCIATED 1 (CCA1); (AtCCA1)
AT2G46970	AT2G46970.1	encodes a novel Myc-related bHLH transcription factor, which physically associated with APRR1/TOC1 and is a member of PIF3 transcription factor family.	protein_coding	PHYTOCHROME INTERACTING FACTOR 3-LIKE 1 (PIL1)	PHYTOCHROME INTERACTING FACTOR 3-LIKE 1 (PIL1)
AT2G47260	AT2G47260.1	Encodes a member of WRKY Transcription Factor; Group I. Involved in nematode feeding site establishment and auxin mediated PIN polar localization in roots. Expression is induced by auxin.	protein_coding	WRKY DNA-BINDING PROTEIN 23 (WRKY23)	WRKY DNA-BINDING PROTEIN 23 (WRKY23);WRKY DNA-BINDING PROTEIN 23 (ATWRKY23)
AT3G01080	AT3G01080.1	member of WRKY Transcription Factor; Group I	protein_coding	WRKY DNA-BINDING PROTEIN 58 (WRKY58)	WRKY DNA-BINDING PROTEIN 58 (WRKY58);WRKY DNA-BINDING PROTEIN 58 (ATWRKY58)
AT3G01470	AT3G01470.1	Encodes a homeodomain leucine zipper class I (HD-Zip I) transcriptional activator involved in leaf and hypocotyl development. Its promoter is bound by PIF1 which likely regulates its expression. Its translation is regulated by a conserved upstream ORF (CPuORF33).	protein_coding	HOMEOBOX 1 (HB-1)	HOMEOBOX 1 (ATHB-1);ARABIDOPSIS THALIANA HOMEOBOX 1 (ATHB1); (HD-ZIP-1);HOMEODOMAIN PROTEIN FROM ARABIDOIPSIS THALIANA 5 (HAT5);HOMEOBOX 1 (HB-1)
AT3G01530	AT3G01530.1	Member of the R2R3 factor gene family.MYB57 interacts with JAZ proteins, and functions redundantly with MYB21 and MYB24 to regulate stamen development.	protein_coding	MYB DOMAIN PROTEIN 57 (MYB57)	MYB DOMAIN PROTEIN 57 (MYB57);MYB DOMAIN PROTEIN 57 (AtMYB57)
AT3G01970	AT3G01970.1	member of WRKY Transcription Factor; Group I	protein_coding	WRKY DNA-BINDING PROTEIN 45 (WRKY45)	WRKY DNA-BINDING PROTEIN 45 (WRKY45);WRKY DNA-BINDING PROTEIN 45 (ATWRKY45)
AT3G02940	AT3G02940.1	Encodes a putative transcription factor (MYB107).	protein_coding	MYB DOMAIN PROTEIN 107 (MYB107)	MYB DOMAIN PROTEIN 107 (MYB107);MYB DOMAIN PROTEIN 107 (AtMYB107)
AT3G02990	AT3G02990.1	member of Heat Stress Transcription Factor (Hsf) family The mRNA is cell-to-cell mobile.	protein_coding	HEAT SHOCK TRANSCRIPTION FACTOR A1E (HSFA1E)	HEAT SHOCK TRANSCRIPTION FACTOR A1E (ATHSFA1E);HEAT SHOCK TRANSCRIPTION FACTOR A1E (HSFA1E)
AT3G04030	AT3G04030.3	Homeodomain-like superfamily protein;(source:Araport11)	protein_coding	(MYR2)	(MYR2)
AT3G04060	AT3G04060.1	NAC046 is a member of the NAC domain containing family of transcription factors. It was identified in a screen for regulators of chlorophyll protein gene expression. Mutants in NAC046 have delayed senescence and increased CHL content suggesting a role in regulation of senescence and chlorophyll degradation.	protein_coding	NAC DOMAIN CONTAINING PROTEIN 46 (NAC046)	NAC DOMAIN CONTAINING PROTEIN 46 (NAC046);NAC DOMAIN CONTAINING PROTEIN 46 (anac046)
AT3G04070	AT3G04070.1	NAC domain containing protein 47;(source:Araport11)	protein_coding	NAC DOMAIN CONTAINING PROTEIN 47 (NAC047)	NAC DOMAIN CONTAINING PROTEIN 47 (anac047);SPEEDY HYPONASTIC GROWTH (SHG);SPEEDY HYPONASTIC GROWTH (SHYG);NAC DOMAIN CONTAINING PROTEIN 47 (NAC047)
AT3G04450	AT3G04450.1	Homeodomain-like superfamily protein;(source:Araport11)	protein_coding
AT3G04670	AT3G04670.1	member of WRKY Transcription Factor; Group II-d	protein_coding	WRKY DNA-BINDING PROTEIN 39 (WRKY39)	WRKY DNA-BINDING PROTEIN 39 (WRKY39);WRKY DNA-BINDING PROTEIN 39 (ATWRKY39)
AT3G04850	AT3G04850.1	Tesmin/TSO1-like CXC domain-containing protein;(source:Araport11)	protein_coding
AT3G06490	AT3G06490.1	Encodes a MYB transcription factor involved in regulating anther dehiscence as well as regulating cell death, and cuticle-related Botrytis immunity.	protein_coding	MYB DOMAIN PROTEIN 108 (MYB108)	MYB DOMAIN PROTEIN 108 (MYB108);MYB DOMAIN PROTEIN 108 (AtMYB108);BOTRYTIS-SUSCEPTIBLE1 (BOS1)
AT3G06740	AT3G06740.1	Encodes a member of the GATA factor family of zinc finger transcription factors.	protein_coding	GATA TRANSCRIPTION FACTOR 15 (GATA15)	GATA TRANSCRIPTION FACTOR 15 (GATA15)
AT3G09600	AT3G09600.1	Encodes a MYB-like transcription factor similar to CIRCADIAN CLOCK-ASSOCIATED1 (CCA1) and ELONGATED HYPOCOTYL (LHY). Involved in the regulation of circadian clock by modulating the pattern of histone 3 (H3) acetylation. Functions as a transcriptional activator of evening element containing clock genes. Involved in heat shock response.	protein_coding	REVEILLE 8 (RVE8)	LHY-CCA1-LIKE5 (LCL5);REVEILLE 8 (RVE8)
AT3G09735	AT3G09735.1	S1FA-like DNA-binding protein;(source:Araport11)	protein_coding
AT3G10030	AT3G10030.1	aspartate/glutamate/uridylate kinase family protein;(source:Araport11)	protein_coding
AT3G10113	AT3G10113.1	Homeodomain-like superfamily protein;(source:Araport11)	protein_coding
AT3G10480	AT3G10480.3	Encodes a NAC transcription factor that physically associates with the histone H3K4 demethylase JMJ14 and through that association is involved in transcriptional repression and flowering time control. It binds the NAC-binding site, the Mitochondrial Dysfunction Motif.	protein_coding	NAC DOMAIN CONTAINING PROTEIN 50 (NAC050)	NAC DOMAIN CONTAINING PROTEIN 50 (ANAC050);NAC DOMAIN CONTAINING PROTEIN 50 (NAC050); (NAC50)
AT3G10490	AT3G10490.2	Encodes a NAC transcription factor that physically associates with the histone H3K4 demethylase JMJ14 and through that association is involved in transcriptional repression and flowering time control.	protein_coding	NAC DOMAIN CONTAINING PROTEIN 52 (ANAC052)	NAC DOMAIN CONTAINING PROTEIN 52 (NAC052);SUPPRESSOR OF GENE SILENCING 1 (SGS1);NAC DOMAIN CONTAINING PROTEIN 52 (ANAC052)
AT3G10760	AT3G10760.1	Homeodomain-like superfamily protein;(source:Araport11)	protein_coding
AT3G10800	AT3G10800.1	Encodes bZIP28, a putative membrane-tethered transcriptional factor. Up-regulated in response to heat; a bZIP28 null mutant has a heat-sensitive phenotype. bZIP28 has a similar domain structure to the mammalian ATF6 protein involved in the unfolded protein response (UPR), and shares a bZIP domain, transmembrane domain, and a canonical S1P cleavage site. The bZIP28 seems to be glycosylated in vivo…	protein_coding	(BZIP28)	(BZIP28)
AT3G12250	AT3G12250.4	basic leucine zipper transcription factor involved in the activation of SA-responsive genes.	protein_coding	TGACG MOTIF-BINDING FACTOR 6 (TGA6)	TGACG MOTIF-BINDING FACTOR 6 (TGA6); (BZIP45)
AT3G12720	AT3G12720.1	Member of the R2R3 factor gene family.	protein_coding	MYB DOMAIN PROTEIN 67 (MYB67)	(ATY53);MYB DOMAIN PROTEIN 67 (ATMYB67); (MYB67);MYB DOMAIN PROTEIN 67 (MYB67)
AT3G12730	AT3G12730.1	Homeodomain-like superfamily protein;(source:Araport11)	protein_coding
AT3G12820	AT3G12820.1	Member of the R2R3 factor gene family.	protein_coding	MYB DOMAIN PROTEIN 10 (MYB10)	MYB DOMAIN PROTEIN 10 (AtMYB10);MYB DOMAIN PROTEIN 10 (MYB10)
AT3G12910	AT3G12910.1	NAC (No Apical Meristem) domain transcriptional regulator superfamily protein;(source:Araport11)	protein_coding
AT3G13040	AT3G13040.1	myb-like HTH transcriptional regulator family protein;(source:Araport11)	protein_coding	(GAMMAMYB2)	(GAMMAMYB2)
AT3G13445	AT3G13445.1	TBP (TATA binding protein) associates with TAF(II)s (TBP-associated factors) to form the TFIID general transcription factor complex	protein_coding	TATA BINDING PROTEIN 1 (TBP1)	TRANSCRIPTION FACTOR IID-1 (TFIID-1);TATA BINDING PROTEIN 1 (TBP1)
AT3G13810	AT3G13810.2	indeterminate(ID)-domain 11;(source:Araport11)	protein_coding	INDETERMINATE(ID)-DOMAIN 11 (IDD11)	INDETERMINATE(ID)-DOMAIN 11 (IDD11)
AT3G14180	AT3G14180.1	sequence-specific DNA binding transcription factor;(source:Araport11)	protein_coding	ARABIDOPSIS 6B-INTERACTING PROTEIN 1-LIKE 2 (ASIL2)	ARABIDOPSIS 6B-INTERACTING PROTEIN 1-LIKE 2 (ASIL2)
AT3G15210	AT3G15210.1	Encodes a member of the ERF (ethylene response factor) subfamily B-1 of ERF/AP2 transcription factor family (ATERF-4). The protein contains one AP2 domain. Acts as a negative regulator of JA-responsive defense gene expression and resistance to the necrotrophic fungal pathogen Fusarium oxysporum and antagonizes JA inhibition of root elongation. The mRNA is cell-to-cell mobile.	protein_coding	ETHYLENE RESPONSIVE ELEMENT BINDING FACTOR 4 (ERF4)	ETHYLENE RESPONSIVE ELEMENT BINDING FACTOR 4 (ATERF-4);ETHYLENE RESPONSIVE ELEMENT BINDING FACTOR 4 (ERF4);RELATED TO AP2 5 (RAP2.5);ETHYLENE RESPONSIVE ELEMENT BINDING FACTOR 4 (ATERF4)
AT3G15500	AT3G15500.1	Encodes an ATAF-like NAC-domain transcription factor that doesn't contain C-terminal sequences shared by CUC1, CUC2 and NAM. Note: this protein (AtNAC3) is not to be confused with the protein encoded by locus AT3G29035, which, on occasion, has also been referred to as AtNAC3. The mRNA is cell-to-cell mobile.	protein_coding	NAC DOMAIN CONTAINING PROTEIN 3 (NAC3)	NAC DOMAIN CONTAINING PROTEIN 3 (ATNAC3);NAC DOMAIN CONTAINING PROTEIN 55 (ANAC055);NAC DOMAIN CONTAINING PROTEIN 55 (NAC055);NAC DOMAIN CONTAINING PROTEIN 3 (NAC3); (ANAC55)
AT3G15510	AT3G15510.1	Note of caution: not to be confused with another protein (AtNAC6 locus AT5G39610) which on occasion has also been referred to as AtNAC2.	protein_coding	NAC DOMAIN CONTAINING PROTEIN 2 (NAC2)	NAC DOMAIN CONTAINING PROTEIN 2 (ATNAC2);ARABIDOPSIS NAC DOMAIN CONTAINING PROTEIN 56 (ANAC056);NAC-REGULATED SEED MORPHOLOGY 1 (NARS1);NAC DOMAIN CONTAINING PROTEIN 2 (NAC2)
AT3G16280	AT3G16280.1	encodes a member of the DREB subfamily A-4 of ERF/AP2 transcription factor family. The protein contains one AP2 domain. There are 17 members in this subfamily including TINY.	protein_coding	ETHYLENE RESPONSE FACTOR 36 (ERF036)	ETHYLENE RESPONSE FACTOR 36 (ERF036)
AT3G16770	AT3G16770.1	Encodes a member of the ERF (ethylene response factor) subfamily B-2 of the plant specific ERF/AP2 transcription factor family (RAP2.3). The protein contains one AP2 domain. There are 5 members in this subfamily including RAP2.2 AND RAP2.12.It is localized to the nucleus and acts as a transcriptional activator through the GCC-box. It has been identified as a suppressor of Bax-induced cell death b…	protein_coding	ETHYLENE-RESPONSIVE ELEMENT BINDING PROTEIN (EBP)	ETHYLENE-RESPONSIVE ELEMENT BINDING PROTEIN (ATEBP);ETHYLENE RESPONSE FACTOR 72 (ERF72);ETHYLENE-RESPONSIVE ELEMENT BINDING PROTEIN (EBP);RELATED TO AP2 3 (RAP2.3)
AT3G16857	AT3G16857.2	Encodes an Arabidopsis response regulator (ARR) protein that acts in concert with other type-B ARRs in the cytokinin signaling pathway. Also involved in cytokinin-dependent inhibition of hypocotyl elongation and cytokinin-dependent greening and shooting in tissue culture. ARR1, ARR10, and ARR12 are redundant regulators of drought response, with ARR1 being the most critical. ARR1, ARR10 and ARR12 …	protein_coding	RESPONSE REGULATOR 1 (RR1)	RESPONSE REGULATOR 1 (ARR1);RESPONSE REGULATOR 1 (RR1)
AT3G16870	AT3G16870.1	Encodes a member of the GATA factor family of zinc finger transcription factors.	protein_coding	GATA TRANSCRIPTION FACTOR 17 (GATA17)	GATA TRANSCRIPTION FACTOR 17 (GATA17)
AT3G17609	AT3G17609.2	Encodes a homolog of HY5 (HYH). Involved in phyB signaling pathway.	protein_coding	HY5-HOMOLOG (HYH)	HY5-HOMOLOG (HYH)
AT3G17730	AT3G17730.1	NAC domain containing protein 57;(source:Araport11)	protein_coding	NAC DOMAIN CONTAINING PROTEIN 57 (NAC057)	NAC DOMAIN CONTAINING PROTEIN 57 (anac057);NAC DOMAIN CONTAINING PROTEIN 57 (NAC057)
AT3G19290	AT3G19290.3	bZIP transcription factor with specificity for abscisic acid-responsive elements (ABRE). Mediates ABA-dependent stress responses.ABF4 acts through SnRK2 pathway and binds to ABA response elements of the promoters of NYE1 and regulates their expression to promote chlorophyll degradation.	protein_coding	ABRE BINDING FACTOR 4 (ABF4)	ABRE BINDING FACTOR 4 (ABF4); (ATAREB2)
AT3G19580	AT3G19580.1	Encodes zinc finger protein. mRNA levels are upregulated in response to ABA, high salt, and mild desiccation. The protein is localized to the nucleus and acts as a transcriptional repressor.	protein_coding	ZINC-FINGER PROTEIN 2 (ZF2)	ZINC-FINGER PROTEIN 2 (AZF2);ZINC-FINGER PROTEIN 2 (ZF2)
AT3G20310	AT3G20310.1	Encodes a member of the ERF (ethylene response factor) subfamily B-1 of ERF/AP2 transcription factor family (ATERF-7). The protein contains one AP2 domain. Phosphorylated by PKS3 in vitro. Involved in ABA-mediated responses. Acts as a repressor of GCC box?mediated transcription together with AtSin3 and HDA19.	protein_coding	ETHYLENE RESPONSE FACTOR 7 (ERF7)	(ATERF-7); (ATERF7);ETHYLENE RESPONSE FACTOR 7 (ERF7)
AT3G20770	AT3G20770.1	Encodes EIN3 (ethylene-insensitive3), a nuclear transcription factor that initiates downstream transcriptional cascades for ethylene responses. EIN3 interacts with MYC2, MYC3 and MYC4 to inhibit jasmonate-induced expression of wound-responsive genes and herbivory-inducible genes, and plant defense against generalist herbivores.	protein_coding	ETHYLENE-INSENSITIVE3 (EIN3)	(AtEIN3);ETHYLENE-INSENSITIVE3 (EIN3)
AT3G21175	AT3G21175.1	member of a novel family of plant-specific GATA-type transcription factors.	protein_coding	ZIM-LIKE 1 (ZML1)	GATA TRANSCRIPTION FACTOR 24 (GATA24); (TIFY2B);ZIM LIKE 1 (ZML1);ZIM-LIKE 1 (ZML1)
AT3G21270	AT3G21270.1	Encodes Dof zinc finger protein adof2.	protein_coding	DOF ZINC FINGER PROTEIN 2 (DOF2)	DOF ZINC FINGER PROTEIN 2 (ADOF2);DOF ZINC FINGER PROTEIN 2 (DOF2)
AT3G21890	AT3G21890.1	B-box type zinc finger family protein;(source:Araport11)	protein_coding	B-BOX DOMAIN PROTEIN 31 (BBX31)	B-BOX DOMAIN PROTEIN 31 (BBX31);MICROPROTEIN 1A (MIP1A);MICROPROTEIN 1B (MIP1B)
AT3G22170	AT3G22170.1	A component of the PHYA signaling network, mediates the FR-HIR response to far-red light in concert with FAR1.	protein_coding	FAR-RED ELONGATED HYPOCOTYLS 3 (fhy3)	FAR-RED ELONGATED HYPOCOTYLS 3 (fhy3);CHLOROPLAST DIVISION MUTANT 45 (CPD45)
AT3G22480	AT3G22480.2	prefoldin 2;(source:Araport11)	protein_coding	PREFOLDIN 2 (PDF2)	PREFOLDIN 2 (PDF2)
AT3G22760	AT3G22760.1	CXC domain containing TSO1-like protein 1. The gene is expressed in stamens, pollen mother cells, and immature ovules. Regulates fate transition and cell Divisions in the stomatal lineage.	protein_coding	(SOL1)	(SOL1)
AT3G22780	AT3G22780.1	CHC protein involved in cell cycle progression (positive regulator).	protein_coding	CHINESE FOR 'UGLY' (TSO1)	CHINESE FOR 'UGLY' (TSO1); (ATTSO1)
AT3G22830	AT3G22830.1	member of Heat Stress Transcription Factor (Hsf) family	protein_coding	HEAT SHOCK TRANSCRIPTION FACTOR A6B (HSFA6B)	ARABIDOPSIS THALIANA HEAT SHOCK TRANSCRIPTION FACTOR A6B (AT-HSFA6B);HEAT SHOCK TRANSCRIPTION FACTOR A6B (HSFA6B)
AT3G23210	AT3G23210.1	bHLH34 is a basic helix loop helix transcription factor. It can bind GAGA and E-box cis elements.It is induced by abiotic stressors including ABA, salt and glucose. PGR, a plasma membrane glucose responsive regulator is a target of bHLH34. Involved in Fe regulation.	protein_coding	BASIC HELIX-LOOP-HELIX 34 (bHLH34)	BASIC HELIX-LOOP-HELIX 34 (bHLH34)
AT3G23220	AT3G23220.1	encodes a member of the ERF (ethylene response factor) subfamily B-3 of ERF/AP2 transcription factor family. The protein contains one AP2 domain. There are 18 members in this subfamily including ATERF-1, ATERF-2, AND ATERF-5.	protein_coding	ETHYLENE AND SALT INDUCIBLE 1 (ESE1)	ETHYLENE AND SALT INDUCIBLE 1 (ESE1);ETHYLENE RESPONSE FACTOR 95 (ERF95)
AT3G23230	AT3G23230.1	encodes a member of the ERF (ethylene response factor) subfamily B-3 of ERF/AP2 transcription factor family. The protein contains one AP2 domain. There are 18 members in this subfamily including ATERF-1, ATERF-2, AND ATERF-5.	protein_coding	TRANSCRIPTIONAL REGULATOR OF DEFENSE RESPONSE 1 (TDR1)	(ATERF98);ETHYLENE RESPONSE FACTOR 98 (ERF98);TRANSCRIPTIONAL REGULATOR OF DEFENSE RESPONSE 1 (TDR1); (ATTDR1)
AT3G23240	AT3G23240.1	encodes a member of the ERF (ethylene response factor) subfamily B-3 of ERF/AP2 transcription factor family (ERF1). The protein contains one AP2 domain. There are 18 members in this subfamily including ATERF-1, ATERF-2, AND ATERF-5. EREBP like protein that binds GCC box of ethylene regulated promoters such as basic chitinases. Constitutive expression of ERF1 phenocopies ethylene over production. …	protein_coding	ETHYLENE RESPONSE FACTOR 1 (ERF1)	ETHYLENE RESPONSE FACTOR 1 (ERF1);ETHYLENE RESPONSE FACTOR 1 (ATERF1); (ATERF#092); (ERF1B)
AT3G23250	AT3G23250.1	Member of the R2R3 factor gene family.	protein_coding	MYB DOMAIN PROTEIN 15 (MYB15)	MYB DOMAIN PROTEIN 15 (MYB15); (ATY19);MYB DOMAIN PROTEIN 15 (ATMYB15)
AT3G23690	AT3G23690.1	basic helix-loop-helix (bHLH) DNA-binding superfamily protein;(source:Araport11)	protein_coding	CIB1 LIKE PROTEIN 2 (CIL2)	CIB1 LIKE PROTEIN 2 (CIL2)
AT3G24050	AT3G24050.1	Encodes a member of the GATA factor family of zinc finger transcription factors.	protein_coding	GATA TRANSCRIPTION FACTOR 1 (GATA1)	GATA TRANSCRIPTION FACTOR 1 (GATA1)
AT3G24120	AT3G24120.2	MYB-CC protein involved in regulation of response to phosphate starvation.	protein_coding	PHR1-LIKE 2 (PHL2)	PHR1-LIKE 2 (PHL2)
AT3G24520	AT3G24520.1	member of Heat Stress Transcription Factor (Hsf) family	protein_coding	HEAT SHOCK TRANSCRIPTION FACTOR C1 (HSFC1)	(AT-HSFC1);HEAT SHOCK TRANSCRIPTION FACTOR C1 (HSFC1)
AT3G25730	AT3G25730.1	ethylene response DNA binding factor 3;(source:Araport11)	protein_coding	ETHYLENE RESPONSE DNA BINDING FACTOR 3 (EDF3)	ETHYLENE RESPONSE DNA BINDING FACTOR 3 (EDF3)
AT3G25790	AT3G25790.1	Encodes a nuclear localized member of the GARP family of transcription factors. Along with AtNIGT1/HRS1 it is involved in nitrate and phosphate signaling in the root.	protein_coding	HRS1 HOMOLOGUE 1 (HHO1)	HRS1 HOMOLOGUE 1 (HHO1);NITRATE-INDUCIBLE, GARP-TYPE TRANSCRIPTIONAL REPRESSOR 1/HYPERSENSITIVE TO LOW PI-ELICITED PRIMARY ROOT SHORTENING 1.3 (NIGT1.3)
AT3G25990	AT3G25990.1	Homeodomain-like superfamily protein;(source:Araport11)	protein_coding
AT3G27010	AT3G27010.1	Belongs to a TCP protein transcription factor family. Members of this family contain a predicted basic-helix-loop-helix domain involved in DNA binding. Related to rice PCF1 and PCF2 genes. Binds to the GCCCR element of CYCB1;1. Involved in regulation of expression of cell cycle control and ribosomal protein genes.	protein_coding	TEOSINTE BRANCHED 1, CYCLOIDEA, PCF (TCP)-DOMAIN FAMILY PROTEIN 20 (TCP20)	ARABIDOPSIS THALIANA TEOSINTE BRANCHED 1, CYCLOIDEA, PCF (TCP)-DOMAIN FAMILY PROTEIN 20 (AT-TCP20); (PCF1);TEOSINTE BRANCHED 1, CYCLOIDEA, PCF (TCP)-DOMAIN FAMILY PROTEIN 20 (TCP20); (ATTCP20)
AT3G27785	AT3G27785.1	MYB118 encodes a myb transcription factor that represses endosperm maturation and, along with MYB115, regulates glucosinolate biosynthesis.	protein_coding	MYB DOMAIN PROTEIN 118 (MYB118)	MYB DOMAIN PROTEIN 118 (MYB118);PLANT GROWTH ACTIVATOR 37 (PGA37); (ATMYB118)
AT3G27810	AT3G27810.1	Encodes a member of the R2R3-MYB transcription factor gene family. Induced by jasmonate. Involved in jasmonate response during stamen development. MYB21 interacts with JAZ proteins, and functions redundantly with MYB24 and MYB57 to regulate stamen development.	protein_coding	MYB DOMAIN PROTEIN 21 (MYB21)	MYB DOMAIN PROTEIN 21 (ATMYB21);ARABIDOPSIS THALIANA MYB DOMAIN PROTEIN 3 (ATMYB3);MYB DOMAIN PROTEIN 21 (MYB21)
AT3G28910	AT3G28910.1	transcription factor myb homologue	protein_coding	MYB DOMAIN PROTEIN 30 (MYB30)	(ATMYB30);MYB DOMAIN PROTEIN 30 (MYB30)
AT3G28920	AT3G28920.1	homeobox protein 34;(source:Araport11)	protein_coding	HOMEOBOX PROTEIN 34 (HB34)	HOMEOBOX PROTEIN 34 (AtHB34);HOMEOBOX PROTEIN 34 (HB34);ZINC FINGER HOMEODOMAIN 9 (ZHD9)
AT3G30210	AT3G30210.1	Encodes a putative transcription factor, member of the R2R3 factor gene family (MYB121).	protein_coding	MYB DOMAIN PROTEIN 121 (MYB121)	(ATMYB121);MYB DOMAIN PROTEIN 121 (MYB121)
AT3G30530	AT3G30530.1	basic leucine-zipper 42;(source:Araport11)	protein_coding	BASIC LEUCINE-ZIPPER 42 (bZIP42)	BASIC LEUCINE-ZIPPER 42 (ATBZIP42);BASIC LEUCINE-ZIPPER 42 (bZIP42)
AT3G42860	AT3G42860.1	zinc knuckle (CCHC-type) family protein;(source:Araport11)	protein_coding
AT3G44480	AT3G44480.1	Encodes a TIR-NB-LRR R-protein RPP1 that confers resistance to Peronospora parasitica (downy mildew).	protein_coding	RECOGNITION OF PERONOSPORA PARASITICA 1 (RPP1)	RECOGNITION OF PERONOSPORA PARASITICA 1 (RPP1); (cog1)
AT3G45150	AT3G45150.1	TCP domain protein 16;(source:Araport11)	protein_coding	TCP DOMAIN PROTEIN 16 (TCP16)	TCP DOMAIN PROTEIN 16 (TCP16)
AT3G45170	AT3G45170.1	Encodes a member of the GATA factor family of zinc finger transcription factors.	protein_coding	GATA TRANSCRIPTION FACTOR 14 (GATA14)	GATA TRANSCRIPTION FACTOR 14 (GATA14)
AT3G45610	AT3G45610.1	PEAR protein involved in the formation of a short-range concentration gradient that peaks at protophloem sieve elements, and activates gene expression that promotes radial growth. Locally promotes transcription of inhibitory HD-ZIP III genes, and thereby establishes a negative-feedback loop that forms a robust boundary that demarks the zone of cell division.	protein_coding	DOF TRANSCRIPTION FACTOR 6 (DOF6)	DOF TRANSCRIPTION FACTOR 6 (DOF6)
AT3G46640	AT3G46640.3	Encodes a myb family transcription factor with a single Myb DNA-binding domain (type SHAQKYF) that is unique to plants and is essential for circadian rhythms, specifically for transcriptional regulation within the circadian clock. LUX is required for normal rhythmic expression of multiple clock outputs in both constant light and darkness. It is coregulated with TOC1 and seems to be repressed by C…	protein_coding	PHYTOCLOCK 1 (PCL1)	PHYTOCLOCK 1 (PCL1)
AT3G47500	AT3G47500.1	Dof-type zinc finger domain-containing protein, identical to H-protein promoter binding factor-2a GI:3386546 from (Arabidopsis thaliana). Interacts with LKP2 and FKF1, but its overexpression does not change flowering time under short or long day conditions.	protein_coding	CYCLING DOF FACTOR 3 (CDF3)	CYCLING DOF FACTOR 3 (CDF3)
AT3G47600	AT3G47600.1	Encodes a putative transcription factor (MYB94).	protein_coding	MYB DOMAIN PROTEIN 94 (MYB94)	MYB DOMAIN PROTEIN 94 (MYB94); (ATMYBCP70);MYB DOMAIN PROTEIN 94 (ATMYB94)
AT3G47620	AT3G47620.1	Encodes a transcription factor AtTCP14 that regulates seed germination. AtTCP14 shows elevated expression level just prior to germination. AtTCP14 is predominantly expressed in the vascular tissue of the embryo, and affects gene expression in radicles in a non-cell-autonomous manner.	protein_coding	TEOSINTE BRANCHED, CYCLOIDEA AND PCF (TCP) 14 (TCP14)	TEOSINTE BRANCHED, CYCLOIDEA AND PCF (TCP) 14 (AtTCP14);TEOSINTE BRANCHED, CYCLOIDEA AND PCF (TCP) 14 (TCP14)
AT3G49530	AT3G49530.1	Transcription factor that serves as a molecular link between cold signals and pathogen resistance responses. Undergoes proteolytic processing triggered by cold-induced changes in membrane fluidity.It relocates from the plasma membrane to the nucleus in response to ER stress. NAC062 is phosphorylated by SnRK2.8 at Thr-142.	protein_coding	NAC DOMAIN CONTAINING PROTEIN 62 (NAC062)	NAC DOMAIN CONTAINING PROTEIN 62 (ANAC062);NTM1 (NAC WITH TRANSMEMBRANE MOTIF 1)-LIKE 6 (NTL6);NAC DOMAIN CONTAINING PROTEIN 62 (NAC062)
AT3G49690	AT3G49690.1	Putative homolog of the Blind gene in tomato. Together with RAX1 and RAX3 belong to the class R2R3 MYB genes; encoded by the Myb-like transcription factor MYB84, regulates axillary meristem formation.	protein_coding	MYB DOMAIN PROTEIN 84 (MYB84)	REGULATOR OF AXILLARY MERISTEMS3 (RAX3);MYB DOMAIN PROTEIN 84 (MYB84);MYB DOMAIN PROTEIN 84 (ATMYB84); (SKI2)
AT3G49930	AT3G49930.1	C2H2 and C2HC zinc fingers superfamily protein;(source:Araport11)	protein_coding
AT3G50260	AT3G50260.1	Encodes a member of the DREB subfamily A-5 of ERF/AP2 transcription factor family. The protein contains one AP2 domain. Involved in defense and freezing stress responses. There are 16 members in this subfamily including RAP2.1, RAP2.9 and RAP2.10. The mRNA is cell-to-cell mobile.	protein_coding	COOPERATIVELY REGULATED BY ETHYLENE AND JASMONATE 1 (CEJ1)	COOPERATIVELY REGULATED BY ETHYLENE AND JASMONATE 1 (CEJ1); (ATERF#011);DREB AND EAR MOTIF PROTEIN 1 (DEAR1)
AT3G50410	AT3G50410.1	Arabidopsis Dof protein containing a single 51-amino acid zinc finger DNA-binding domain, which may play an important roles in plant growth and development.	protein_coding	OBF BINDING PROTEIN 1 (OBP1)	OBF BINDING PROTEIN 1 (OBP1);DOF PROTEIN 3.4 (DOF3.4)
AT3G50700	AT3G50700.1	zinc finger protein, similar to maize Indeterminate1 (ID1)	protein_coding	INDETERMINATE(ID)-DOMAIN 2 (IDD2)	INDETERMINATE(ID)-DOMAIN 2 (AtIDD2);INDETERMINATE(ID)-DOMAIN 2 (IDD2)
AT3G51080	AT3G51080.1	Encodes a member of the GATA factor family of zinc finger transcription factors.	protein_coding	GATA TRANSCRIPTION FACTOR 6 (GATA6)	GATA TRANSCRIPTION FACTOR 6 (GATA6)
AT3G52440	AT3G52440.1	Dof-type zinc finger DNA-binding family protein;(source:Araport11)	protein_coding
AT3G53600	AT3G53600.1	Nuclear C2H2 zinc finger protein.Expression is induced by cold, osmotic, salt, and drought stress. Over expression confers some drought tolerance whereas mutants display some drought sensitivity.	protein_coding	(ZAT18)	(ZAT18)
AT3G54340	AT3G54340.1	Floral homeotic gene encoding a MADS domain protein homologous to SRF transcription factors. Specifies petal and stamen identities. Associates with PISTILLATA.	protein_coding	APETALA 3 (AP3)	APETALA 3 (AP3); (ATAP3)
AT3G54810	AT3G54810.2	Encodes a protein containing a GATA type zinc finger domain that is expressed in the embryo axis and involved in germination. Mutants have a reduced rate of germination even when stratified.	protein_coding	BLUE MICROPYLAR END 3 (BME3)	BLUE MICROPYLAR END 3-ZINC FINGER (BME3-ZF);BLUE MICROPYLAR END 3 (BME3);GATA TRANSCRIPTION FACTOR 8 (GATA8)
AT3G55370	AT3G55370.3	Encodes a nuclear localized Dof domain containing transcription factor expressed primarily in roots. Responsive to salicylic acid. Transgenic overexpressors have yellow leaves and short, defective roots.	protein_coding	OBF-BINDING PROTEIN 3 (OBP3)	OBF-BINDING PROTEIN 3 (OBP3)
AT3G56400	AT3G56400.1	Member of WRKY Transcription Factor; Group III. Function as activator of SA-dependent defense genes and a repressor of JA-regulated genes. WRKY70-controlled suppression of JA-signaling is partly executed by NPR1.	protein_coding	WRKY DNA-BINDING PROTEIN 70 (WRKY70)	WRKY DNA-BINDING PROTEIN 70 (WRKY70);ARABIDOPSIS THALIANA WRKY DNA-BINDING PROTEIN 70 (ATWRKY70)
AT3G56660	AT3G56660.1	basic region/leucine zipper motif protein 49;(source:Araport11)	protein_coding	BASIC REGION/LEUCINE ZIPPER MOTIF PROTEIN 49 (BZIP49)	BASIC REGION/LEUCINE ZIPPER MOTIF PROTEIN 49 (BZIP49)
AT3G56850	AT3G56850.1	Encodes an ABA-responsive element binding protein with a bZIP domain. Located in the nucleus and expressed in the embryo during seed maturation.	protein_coding	ABA-RESPONSIVE ELEMENT BINDING PROTEIN 3 (AREB3)	(DPBF3);ABA-RESPONSIVE ELEMENT BINDING PROTEIN 3 (AREB3)
AT3G57230	AT3G57230.1	MADS-box transcription factor. Expressed in leaf, root and stem, with higher RNA accumulation in guard cells and trichomes. AGL16 can directly interact with SVP and indirectly interact with FLC. Furthermore, the accumulation of AGL16 transcripts is modulated by miR824 (AT4G24415). The flowering time effect for the miR824/AGL16 module is more obvious in the Col-FRI background than in the Col-0 bac…	protein_coding	AGAMOUS-LIKE 16 (AGL16)	AGAMOUS-LIKE 16 (AGL16)
AT3G58630	AT3G58630.1	sequence-specific DNA binding transcription factor;(source:Araport11)	protein_coding
AT3G58710	AT3G58710.1	member of WRKY Transcription Factor; Group II-e	protein_coding	WRKY DNA-BINDING PROTEIN 69 (WRKY69)	WRKY DNA-BINDING PROTEIN 69 (WRKY69);RABIDOPSIS THALIANA WRKY DNA-BINDING PROTEIN 69 (ATWRKY69)
AT3G59060	AT3G59060.2	Encodes a novel Myc-related bHLH transcription factor, which physically associated with APRR1/TOC1 and is a member of PIF3 transcription factor family. Involved in shade avoidance. Functions as negative regulator of PhyB. Protein levels are modulated by phytochrome B.	protein_coding	PHYTOCHROME INTERACTING FACTOR 3-LIKE 6 (PIL6)	PHYTOCHROME-INTERACTING FACTOR 5 (PIF5); (A-PUT2); (BHLHB1);PHYTOCHROME INTERACTING FACTOR 3-LIKE 6 (PIL6)
AT3G60390	AT3G60390.1	Encodes homeobox protein HAT3.	protein_coding	HOMEOBOX-LEUCINE ZIPPER PROTEIN 3 (HAT3)	HOMEOBOX-LEUCINE ZIPPER PROTEIN 3 (HAT3)
AT3G60530	AT3G60530.1	Encodes a member of the GATA factor family of zinc finger transcription factors.	protein_coding	GATA TRANSCRIPTION FACTOR 4 (GATA4)	GATA TRANSCRIPTION FACTOR 4 (GATA4)
AT3G60580	AT3G60580.1	C2H2-like zinc finger protein;(source:Araport11)	protein_coding
AT3G61120	AT3G61120.1	Encodes AGL13, a member of the AGL6 clade of the MADS-box gene family. Expressed in both pollen and ovules. Functions in male and female gametophyte morphogenesis.	protein_coding	AGAMOUS-LIKE 13 (AGL13)	AGAMOUS-LIKE 13 (AGL13)
AT3G61630	AT3G61630.1	CRF6 encodes one of the six cytokinin response factors. CRF5 belongs to the AP2/ERF superfamily of the transcriptional factors. CRF proteins rapidly relocalize to the nucleus in response to cytokinin. Analysis of loos-of-function mutants revealed that the CRFs function redundantly to regulate the development of embryos, cotyledons and leaves.	protein_coding	CYTOKININ RESPONSE FACTOR 6 (CRF6)	CYTOKININ RESPONSE FACTOR 6 (CRF6)
AT3G61890	AT3G61890.1	Encodes a homeodomain leucine zipper class I (HD-Zip I) protein. Loss of function mutant has abnormally shaped leaves and stems.	protein_coding	HOMEOBOX 12 (HB-12)	HOMEOBOX 12 (ATHB-12);ARABIDOPSIS THALIANA HOMEOBOX 12 (ATHB12);HOMEOBOX 12 (HB-12);HOMEOBOX 12 (HB12)
AT3G61910	AT3G61910.1	NAC transcription factor NST2. NST1 and NST2 are redundant in regulating secondary wall thickening in anther walls. NST2 promoter was particularly strong in anther tissue.	protein_coding	NAC DOMAIN PROTEIN 66 (NAC066)	NAC SECONDARY WALL THICKENING PROMOTING FACTOR2 (NST2);NAC DOMAIN PROTEIN 66 (ANAC066);NAC DOMAIN PROTEIN 66 (NAC066)
AT3G62340	AT3G62340.1	member of WRKY Transcription Factor; Group II-c	protein_coding	(WRKY68)	(WRKY68); (AtWRKY68)
AT3G62420	AT3G62420.1	Encodes a group-S bZIP transcription factor. Forms heterodimers with group-C bZIP transcription factors. The heterodimers bind to the ACTCAT cis-element of proline dehydrogenase gene.	protein_coding	BASIC REGION/LEUCINE ZIPPER MOTIF 53 (BZIP53)	BASIC REGION/LEUCINE ZIPPER MOTIF 53 (ATBZIP53);BASIC REGION/LEUCINE ZIPPER MOTIF 53 (BZIP53)
AT4G00050	AT4G00050.1	Encodes a phytochrome interacting factor that inhibits phytochrome A-mediated far-red light responses.	protein_coding	UNFERTILIZED EMBRYO SAC 10 (UNE10)	UNFERTILIZED EMBRYO SAC 10 (UNE10);PHYTOCHROME INTERACTING FACTOR 8 (PIF8)
AT4G01120	AT4G01120.1	bZIP (basic leucine zipper) transcription factor that binds to the G-box regulatory element found in many plant promoters. GBF2 nuclear localization is increased by blue light	protein_coding	G-BOX BINDING FACTOR 2 (GBF2)	G-BOX BINDING FACTOR 2 (GBF2);BASIC REGION/LEUCINE ZIPPER MOTIF 5 (ATBZIP54)
AT4G01250	AT4G01250.1	AtWRKY22 is a member of WRKY Transcription Factor; Group II-e. It is involved in regulation of dark induced leaf senescence.	protein_coding	(WRKY22)	(WRKY22); (AtWRKY22)
AT4G01280	AT4G01280.2	RVE5 is one of eleven homologous MYB-like transcription factors in Arabidopsis and a member of the RVE8 clade. Plays a minor role in clock regulation.	protein_coding	REVEILLE 5 (RVE5)	REVEILLE 5 (RVE5)
AT4G01500	AT4G01500.1	AP2/B3-like transcriptional factor family protein;(source:Araport11)	protein_coding	NGATHA4 (NGA4)	NGATHA4 (NGA4)
AT4G01680	AT4G01680.2	Encodes a putative transcription factor (MYB55).	protein_coding	MYB DOMAIN PROTEIN 55 (MYB55)	MYB DOMAIN PROTEIN 55 (MYB55)
AT4G01720	AT4G01720.1	member of WRKY Transcription Factor; Group II-b	protein_coding	(WRKY47)	(AtWRKY47); (WRKY47)
AT4G02590	AT4G02590.1	basic helix-loop-helix (bHLH) DNA-binding superfamily protein;(source:Araport11)	protein_coding	UNFERTILIZED EMBRYO SAC 12 (UNE12)	UNFERTILIZED EMBRYO SAC 12 (UNE12)
AT4G02670	AT4G02670.1	indeterminate(ID)-domain 12;(source:Araport11)	protein_coding	INDETERMINATE(ID)-DOMAIN 12 (IDD12)	INDETERMINATE(ID)-DOMAIN 12 (AtIDD12);INDETERMINATE(ID)-DOMAIN 12 (IDD12)
AT4G04450	AT4G04450.1	member of WRKY Transcription Factor; Group II-b	protein_coding	(WRKY42)	(WRKY42); (AtWRKY42)
AT4G04770	AT4G04770.1	Encodes an iron-stimulated ATPase. A member of the NAP subfamily of ABC transporters. Involved in Fe-S cluster assembly. Similar to SufB. Involved in the regulation of iron homeostasis. Able to form homodimers. Interacts with AtNAP7 inside the chloroplast.	protein_coding	ATP-BINDING CASSETTE I8 (ABCI8)	ATP-BINDING CASSETTE I8 (ABCI8);ATP BINDING CASSETTE PROTEIN 1 (ABC1);ARABIDOPSIS THALIANA NUCLEOSOME ASSEMBLY PROTEIN 1 (ATNAP1);LONG AFTER FR (LAF6);ATP BINDING CASSETTE PROTEIN 1 (ATABC1)
AT4G05100	AT4G05100.1	Member of the R2R3 factor gene family.	protein_coding	MYB DOMAIN PROTEIN 74 (MYB74)	MYB DOMAIN PROTEIN 74 (AtMYB74);MYB DOMAIN PROTEIN 74 (MYB74)
AT4G06746	AT4G06746.1	encodes a member of the DREB subfamily A-5 of ERF/AP2 transcription factor family (RAP2.9). The protein contains one AP2 domain. There are 16 members in this subfamily including RAP2.1 and RAP2.10.	protein_coding	RELATED TO AP2 9 (RAP2.9)	DREB AND EAR MOTIF PROTEIN 5 (DEAR5);RELATED TO AP2 9 (RAP2.9)
AT4G08150	AT4G08150.1	A member of class I knotted1-like homeobox gene family (together with KNAT2). Similar to the knotted1 (kn1) homeobox gene of maize. Normally expressed in the peripheral and rib zone of shoot apical meristem but not in the leaf primordia. It is also expressed in the fourth floral whorl, in the region that would become style, particularly in the cell surrounding the transmitting tissue. No expressi…	protein_coding	KNOTTED-LIKE FROM ARABIDOPSIS THALIANA (KNAT1)	KNOTTED-LIKE FROM ARABIDOPSIS THALIANA (KNAT1);BREVIPEDICELLUS (BP);BREVIPEDICELLUS 1 (BP1)
AT4G09180	AT4G09180.1	basic helix-loop-helix (bHLH) DNA-binding superfamily protein;(source:Araport11)	protein_coding	FLOWERING BHLH 2 (FBH2)	FLOWERING BHLH 2 (FBH2)
AT4G09820	AT4G09820.1	TT8 is a regulation factor that acts in a concerted action with TT1, PAP1 and TTG1 on the regulation of flavonoid pathways, namely proanthocyanidin and anthocyanin biosynthesis. Affects dihydroflavonol 4-reductase gene expression. It is thought that a ternary complex composed of TT2, TT8 and TTG1 is necessary for correct expression of BAN in seed endothelium. Also important for important for marg…	protein_coding	TRANSPARENT TESTA 8 (TT8)	(ATTT8); (BHLH42);TRANSPARENT TESTA 8 (TT8)
AT4G11070	AT4G11070.1	member of WRKY Transcription Factor; Group III	protein_coding	(WRKY41)	(WRKY41); (AtWRKY41)
AT4G11080	AT4G11080.1	Encodes a protein containing three copies of the HMG (high mobility group)-box domain. The two Arabidopsis 3xHMG-box proteins are: AT4G11080 (3xHMG-box1) and AT4G23800 (3xHMG-box2). Interacts with mitotic and meiotic chromosomes.	protein_coding	3XHIGH MOBILITY GROUP-BOX1 (3xHMG-box1)	3XHIGH MOBILITY GROUP-BOX1 (3xHMG-box1)
AT4G11140	AT4G11140.1	Encodes a member of the ERF (ethylene response factor) subfamily B-5 of ERF/AP2 transcription factor family. The protein contains one AP2 domain. There are 7 members in this subfamily. CRF proteins relocalize to the nucleus in response to cytokinin.	protein_coding	CYTOKININ RESPONSE FACTOR 1 (CRF1)	CYTOKININ RESPONSE FACTOR 1 (CRF1)
AT4G11660	AT4G11660.1	member of Heat Stress Transcription Factor (Hsf) family	protein_coding	(AT-HSFB2B)	HEAT SHOCK TRANSCRIPTION FACTOR B2B (HSFB2B); (HSF7); (AT-HSFB2B)
AT4G12020	AT4G12020.2	Encodes a member of the A1 subgroup of the MEKK (MAPK/ERK kinase kinase) family. MEKK is another name for Mitogen-Activated Protein Kinase Kinase Kinase (MAPKKK or MAP3K). This subgroup has four members: At4g08500 (MEKK1, also known as ARAKIN, MAP3Kb1, MAPKKK8), At4g08480 (MEKK2, also known as MAP3Kb4, MAPKKK9), At4g08470 (MEKK3, also known as MAP3Kb3, MAPKKK10) and At4g12020 (MEKK4, also known a…	protein_coding	(WRKY19)	(WRKY19); (ATWRKY19);MITOGEN-ACTIVATED PROTEIN KINASE KINASE KINASE 11 (MAPKKK11);MAPK/ERK KINASE KINASE 4 (MEKK4)
AT4G12670	AT4G12670.1	Homeodomain-like superfamily protein;(source:Araport11)	protein_coding
AT4G13620	AT4G13620.1	encodes a member of the DREB subfamily A-6 of ERF/AP2 transcription factor family. The protein contains one AP2 domain. There are 8 members in this subfamily including RAP2.4. The mRNA is cell-to-cell mobile.	protein_coding
AT4G13640	AT4G13640.2	Homeodomain-like superfamily protein;(source:Araport11)	protein_coding	UNFERTILIZED EMBRYO SAC 16 (UNE16)	UNFERTILIZED EMBRYO SAC 16 (UNE16);PHR1-LIKE 3 (PHL3)
AT4G14410	AT4G14410.1	Basic helix loop helix transcription factor involved in stress mediated signaling during germination.	protein_coding	BASIC HELIX-LOOP-HELIX 104 (bHLH104)	BASIC HELIX-LOOP-HELIX 104 (bHLH104)
AT4G14770	AT4G14770.1	Regulates fate transition and cell Divisions in the stomatal lineage.	protein_coding	TESMIN/TSO1-LIKE CXC 2 (TCX2)	(SOL2);TESMIN/TSO1-LIKE CXC 2 (ATTCX2);TESMIN/TSO1-LIKE CXC 2 (TCX2)
AT4G15090	AT4G15090.1	Encodes a nuclear localized protein involved in far red light response signaling. Loss of function mutants are defective in far red light responses. Interacts with homologous gene FHY3.	protein_coding	FAR-RED IMPAIRED RESPONSE 1 (FAR1)	FAR-RED IMPAIRED RESPONSE 1 (FAR1)
AT4G16110	AT4G16110.1	Encodes a pollen-specific transcription factor involved in the expression of nuclear genes for components of mitochondrial complex I in Arabidopsis. Acts in concert with other type-B ARRs in the cytokinin signaling pathway. AHK3 mediates cytokinin-induced phosphorylation of ARR2 on the Asp-80 residue. This phosphorylation plays a positive role of ARR2 in cytokinin-mediated control of leaf longevi…	protein_coding	RESPONSE REGULATOR 2 (RR2)	RESPONSE REGULATOR 2 (ARR2);RESPONSE REGULATOR 2 (RR2)
AT4G16141	AT4G16141.1	GATA type zinc finger transcription factor family protein;(source:Araport11)	protein_coding	GATA17-LIKE (GATA17L)	GATA17-LIKE (GATA17L); (ATGATA17L)
AT4G16150	AT4G16150.1	CATMA5 is a transcriptional activator. It acts in the cold response pathway, it can bind to and activate the expression of DREB1 genes.	protein_coding	CALMODULIN-BINDING TRANSCRIPTION ACTIVATOR 2 (CAMTA5)	CALMODULIN-BINDING TRANSCRIPTION ACTIVATOR 2 (CAMTA5)
AT4G16430	AT4G16430.1	bHLH3 interacts with JAZ proteins, and functions redundantly with bHLH13, bHLH14 and bHLH17 to negatively regulate jasmonate responses.	protein_coding	JASMONATE ASSOCIATED MYC2 LIKE 3 (JAM3)	(BHLH003); (BHLH03); (BHLH3);JASMONATE ASSOCIATED MYC2 LIKE 3 (JAM3)
AT4G16750	AT4G16750.1	encodes a member of the DREB subfamily A-4 of ERF/AP2 transcription factor family. The protein contains one AP2 domain. There are 17 members in this subfamily including TINY.	protein_coding	ETHYLENE-RESPONSIVE TRANSCRIPTION FACTOR 39 (ERF39)	ETHYLENE-RESPONSIVE TRANSCRIPTION FACTOR 39 (ERF39)
AT4G17490	AT4G17490.1	Encodes a member of the ERF (ethylene response factor) subfamily B-3 of ERF/AP2 transcription factor family (ATERF-6). The protein contains one AP2 domain. There are 18 members in this subfamily including ATERF-1, ATERF-2, AND ATERF-5. It is involved in the response to reactive oxygen species and light stress.	protein_coding	ETHYLENE RESPONSIVE ELEMENT BINDING FACTOR 6 (ERF6)	ETHYLENE RESPONSIVE ELEMENT BINDING FACTOR 6 (ATERF6); (ERF-6-6);ETHYLENE RESPONSIVE ELEMENT BINDING FACTOR 6 (ERF6)
AT4G17500	AT4G17500.1	Encodes a member of the ERF (ethylene response factor) subfamily B-3 of ERF/AP2 transcription factor family (ATERF-1). The protein contains one AP2 domain. There are 18 members in this subfamily including ATERF-1, ATERF-2, AND ATERF-5. The mRNA is cell-to-cell mobile.	protein_coding	ETHYLENE RESPONSIVE ELEMENT BINDING FACTOR 1 (ERF-1)	ETHYLENE RESPONSIVE ELEMENT BINDING FACTOR 1 (ATERF-1);ETHYLENE RESPONSIVE ELEMENT BINDING FACTOR 1 (ERF-1); (ERF1A); (ATERF#100)
AT4G17570	AT4G17570.2	Encodes a member of the GATA factor family of zinc finger transcription factors.	protein_coding	GATA TRANSCRIPTION FACTOR 26 (GATA26)	GATA TRANSCRIPTION FACTOR 26 (GATA26)
AT4G17785	AT4G17785.1	Encodes a putative transcription factor (MYB39).	protein_coding	MYB DOMAIN PROTEIN 39 (MYB39)	MYB DOMAIN PROTEIN 39 (MYB39)
AT4G17880	AT4G17880.1	MYC4 is bHLH transcriptional regulator. It functions as a JAZ-interacting transcription factor that acts together with MYC2 and MYC3 to activate JA-responses. It also functions in blue light mediated secondary cell wall biogenesis via regulation of NST1 expression. MYC4 directly binds to NST1 promoter and activates its expression.	protein_coding	(MYC4)	(MYC4)
AT4G18020	AT4G18020.1	Encodes pseudo-response regulator 2 (APRR2) that interacts with a calcium sensor (CML9).	protein_coding	(APRR2)	(APRR2);PSEUDO-RESPONSE REGULATOR 2 (PRR2)
AT4G18170	AT4G18170.1	Member of WRKY Transcription Factor; Group II-c. Involved in the activation of salicylic acid biosynthesis genes ICS1 and PBS3. In the ovule, it is expressed in hypodermal somatic cells and appears to play a role in supression of megasporocyte cell fate.	protein_coding	WRKY DNA-BINDING PROTEIN 28 (WRKY28)	WRKY DNA-BINDING PROTEIN 28 (WRKY28); (AtWRKY28)
AT4G18390	AT4G18390.1	TEOSINTE BRANCHED 1, cycloidea and PCF transcription factor 2;(source:Araport11)	protein_coding	TEOSINTE BRANCHED 1, CYCLOIDEA AND PCF TRANSCRIPTION FACTOR 2 (TCP2)	TEOSINTE BRANCHED 1, CYCLOIDEA AND PCF TRANSCRIPTION FACTOR 2 (TCP2)
AT4G18450	AT4G18450.1	encodes a member of the ERF (ethylene response factor) subfamily B-3 of ERF/AP2 transcription factor family. The protein contains one AP2 domain. There are 18 members in this subfamily including ATERF-1, ATERF-2, AND ATERF-5.	protein_coding
AT4G18770	AT4G18770.1	MYB98 is a member of the R2R3-MYB gene family, the members of which likely encode transcription factors. Within an ovule, MYB98 is expressed exclusively in the synergid cells, and mutations in this gene affect the female gametophyte specifically. myb98 female gametophytes are affected in two unique features of the synergid cell, pollen tube guidance and the filiform apparatus, but are otherwise n…	protein_coding	MYB DOMAIN PROTEIN 98 (MYB98)	MYB DOMAIN PROTEIN 98 (MYB98);MYB DOMAIN PROTEIN 98 (AtMYB98)
AT4G18880	AT4G18880.1	Encodes a member of Heat Stress Transcription Factor(Hsf) family that is a substrate of the MPK3/MPK6 signaling and regulates stress responses.	protein_coding	HEAT SHOCK TRANSCRIPTION FACTOR A4A (HSF A4A)	ARABIDOPSIS THALIANA HEAT SHOCK TRANSCRIPTION FACTOR A4A (AT-HSFA4A);HEAT SHOCK TRANSCRIPTION FACTOR A4A (HSF A4A)
AT4G18890	AT4G18890.1	BES1/BZR1 homolog 3;(source:Araport11)	protein_coding	BES1/BZR1 HOMOLOG 3 (BEH3)	BES1/BZR1 HOMOLOG 3 (BEH3)
AT4G18960	AT4G18960.1	Floral homeotic gene encoding a MADS domain transcription factor. Specifies floral meristem and carpel and stamen identity. Binds CArG box sequences. It is the only C function gene. It interacts genetically with the other homeotic genes to specify the floral organs.	protein_coding	AGAMOUS (AG)	AGAMOUS (AG)
AT4G21030	AT4G21030.1	Encodes a nuclear protein that can bind DNA in a sequence specific manner and is involved in seed coat development and shoot branching. It has been shown to activate transcription of a target gene, AtEXPA9.	protein_coding	(ATDOF4.2)	(ATDOF4.2); (ATDOF4;2)
AT4G21040	AT4G21040.1	Dof-type zinc finger domain-containing protein;(source:Araport11)	protein_coding	DNA-BINDING WITH ONE FINGER 4.3 (DOF4.3)	DNA-BINDING WITH ONE FINGER 4.3 (DOF4.3); (ATDOF4.3)
AT4G21080	AT4G21080.1	Dof-type zinc finger domain-containing protein;(source:Araport11)	protein_coding	DNA-BINDING WITH ONE FINGER 4.5 (DOF4.5)	(ATDOF4.5);DNA-BINDING WITH ONE FINGER 4.5 (DOF4.5)
AT4G21330	AT4G21330.1	Encodes a bHLH transcription factor strongly expressed in the tapetum from late anther stage 5 to early stage 6, and at a lower level in meiocytes. dyt1 mutant exhibits abnormal anther morphology beginning at anther stage 4. DYT1 acts downstream of SPL/NZZ and EMS1/EXS , and regulates the expression of downstream genes like AMS, MS1 and other tapetum preferential genes for pollen development, pri…	protein_coding	DYSFUNCTIONAL TAPETUM 1 (DYT1)	DYSFUNCTIONAL TAPETUM 1 (DYT1)
AT4G21895	AT4G21895.1	DNA binding protein;(source:Araport11)	protein_coding
AT4G22070	AT4G22070.1	member of WRKY Transcription Factor; Group II-b	protein_coding	WRKY DNA-BINDING PROTEIN 31 (WRKY31)	WRKY DNA-BINDING PROTEIN 31 (WRKY31); (AtWRKY31)
AT4G23550	AT4G23550.1	Encodes WRKY DNA-binding protein 29 (WRKY29). The mRNA is cell-to-cell mobile.	protein_coding	(WRKY29)	(ATWRKY29); (WRKY29)
AT4G23750	AT4G23750.1	encodes a member of the ERF (ethylene response factor) subfamily B-5 of ERF/AP2 transcription factor family. The protein contains one AP2 domain. There are 7 members in this subfamily. Monopteros target gene. CRF proteins relocalize to the nucleus in response to cytokinin.	protein_coding	CYTOKININ RESPONSE FACTOR 2 (CRF2)	CYTOKININ RESPONSE FACTOR 2 (CRF2);TARGET OF MONOPTEROS 3 (TMO3)
AT4G23810	AT4G23810.1	member of WRKY Transcription Factor; Group III	protein_coding	(WRKY53)	(ATWRKY53); (WRKY53)
AT4G24020	AT4G24020.1	Encodes NIN Like Protein 7 (NLP7). Modulates nitrate sensing and metabolism. Mutants of NLP7 show features of nitrogen-starved plants and are tolerant to drought stress. Localized in the nucleus and functions as a putative transcription factor. The mRNA is cell-to-cell mobile.	protein_coding	NIN LIKE PROTEIN 7 (NLP7)	NIN LIKE PROTEIN 7 (NLP7)
AT4G24240	AT4G24240.1	Encodes a Ca-dependent calmodulin binding protein. Sequence similarity to the WRKY transcription factor gene family.	protein_coding	WRKY DNA-BINDING PROTEIN 7 (WRKY7)	WRKY DNA-BINDING PROTEIN 7 (WRKY7); (ATWRKY7)
AT4G24470	AT4G24470.3	ZIM is a putative transcription factor containing an atypical GATA-type zinc-finger motif.	protein_coding	ZINC-FINGER PROTEIN EXPRESSED IN INFLORESCENCE MERISTEM (ZIM)	GATA TRANSCRIPTION FACTOR 25 (GATA25); (ATTIFY1);EMBRYO-DEFECTIVE-DEVELOPMENT 1 (EDD1);ZINC-FINGER PROTEIN EXPRESSED IN INFLORESCENCE MERISTEM (ZIM); (TIFY1)
AT4G24540	AT4G24540.1	Encodes a MADS-box protein involved in flowering. Regulates the expression of SOC1 and is also upregulated by SOC1. Binds with IMK3 kinase domain. Phosphorylated by IMK3; likely to be a target for IMK3 kinase domain.	protein_coding	AGAMOUS-LIKE 24 (AGL24)	AGAMOUS-LIKE 24 (AGL24)
AT4G25470	AT4G25470.1	Encodes a member of the DREB subfamily A-1 of ERF/AP2 transcription factor family (CBF2). The protein contains one AP2 domain. There are six members in this subfamily, including CBF1, CBF2, and CBF3. This gene is involved in response to low temperature, abscisic acid, and circadian rhythm. Overexpressing this gene leads to increased freeze tolerance and induces the expression level of 85 cold-ind…	protein_coding	C-REPEAT/DRE BINDING FACTOR 2 (CBF2)	C-REPEAT/DRE BINDING FACTOR 2 (CBF2);DRE/CRT-BINDING PROTEIN 1C (DREB1C);FREEZING TOLERANCE QTL 4 (FTQ4); (ATCBF2)
AT4G25480	AT4G25480.1	Encodes a member of the DREB subfamily A-1 of ERF/AP2 transcription factor family (CBF3). The protein contains one AP2 domain. There are six members in this subfamily, including CBF1, CBF2, and CBF3. This gene is involved in response to low temperature and abscisic acid.	protein_coding	DEHYDRATION RESPONSE ELEMENT B1A (DREB1A)	DEHYDRATION RESPONSE ELEMENT B1A (DREB1A);C-REPEAT BINDING FACTOR 3 (CBF3); (ATCBF3)
AT4G25490	AT4G25490.1	Transcriptional activator that binds to the DRE/CRT regulatory element and induces COR (cold-regulated) gene expression increasing plant freezing tolerance. It encodes a member of the DREB subfamily A-1 of ERF/AP2 transcription factor family (CBF1). The protein contains one AP2 domain. There are six members in this subfamily, including CBF1, CBF2, and CBF3. This gene is involved in response to lo…	protein_coding	C-REPEAT/DRE BINDING FACTOR 1 (CBF1)	C-REPEAT/DRE BINDING FACTOR 1 (CBF1);DRE BINDING PROTEIN 1B (DREB1B); (ATCBF1)
AT4G26030	AT4G26030.1	C2H2-like zinc finger protein;(source:Araport11)	protein_coding
AT4G26150	AT4G26150.1	Encodes a member of the GATA factor family of zinc finger transcription factors. Modulate chlorophyll biosynthesis and glutamate synthase (GLU1/Fd-GOGAT) expression.	protein_coding	CYTOKININ-RESPONSIVE GATA FACTOR 1 (CGA1)	CYTOKININ-RESPONSIVE GATA FACTOR 1 (CGA1);GATA TRANSCRIPTION FACTOR 22 (GATA22);GNC-LIKE (GNL)
AT4G26440	AT4G26440.1	member of WRKY Transcription Factor; Group I	protein_coding	WRKY DNA-BINDING PROTEIN 34 (WRKY34)	WRKY DNA-BINDING PROTEIN 34 (WRKY34); (ATWRKY34);MICROSPORE-SPECIFIC PROMOTER 3 (MSP3);WRK PROTEIN 34 (WRK34)
AT4G26640	AT4G26640.2	member of WRKY Transcription Factor; Group I	protein_coding	(WRKY20)	(WRKY20); (AtWRKY20)
AT4G27900	AT4G27900.1	CCT motif family protein;(source:Araport11)	protein_coding
AT4G27950	AT4G27950.1	Encodes a member of the ERF (ethylene response factor) subfamily B-5 of ERF/AP2 transcription factor family. The protein contains one AP2 domain. There are 7 members in this subfamily. CRF proteins relocalize to the nucleus in response to cytokinin.	protein_coding	CYTOKININ RESPONSE FACTOR 4 (CRF4)	CYTOKININ RESPONSE FACTOR 4 (CRF4)
AT4G28110	AT4G28110.1	Member of the R2R3 factor gene family. Expression is induced in response to desiccation, ABA and salt treatment. Overexpression of Myb41 results in abnormal cuticle development and decreased cell expansion.	protein_coding	MYB DOMAIN PROTEIN 41 (MYB41)	MYB DOMAIN PROTEIN 41 (AtMYB41);MYB DOMAIN PROTEIN 41 (MYB41)
AT4G28140	AT4G28140.1	encodes a member of the DREB subfamily A-6 of ERF/AP2 transcription factor family. The protein contains one AP2 domain. There are 8 members in this subfamily including RAP2.4. Regulated by heat shock.	protein_coding	ETHYLENE RESPONSIVE FACTOR54 (ERF54)	ETHYLENE RESPONSIVE FACTOR54 (ERF54)
AT4G28790	AT4G28790.1	basic helix-loop-helix (bHLH) DNA-binding superfamily protein;(source:Araport11)	protein_coding
AT4G28800	AT4G28800.1	basic helix-loop-helix (bHLH) DNA-binding superfamily protein;(source:Araport11)	protein_coding
AT4G28811	AT4G28811.1	basic helix-loop-helix (bHLH) DNA-binding superfamily protein;(source:Araport11)	protein_coding
AT4G28815	AT4G28815.1	basic helix-loop-helix (bHLH) DNA-binding superfamily protein;(source:Araport11)	protein_coding
AT4G29940	AT4G29940.1	Homeodomain protein (PRHA). Expression of the gene differs in various vegetative and floral plant tissues and is positively influenced by the phytohormone auxin. It is often associated with regions of developing vascular tissue. The prha promoter is highly responsive to the synthetic auxin, naphthalene acetic acid, in transient assays using tobacco protoplasts. The PRHA protein has the capacity t…	protein_coding	PATHOGENESIS RELATED HOMEODOMAIN PROTEIN A (PRHA)	PATHOGENESIS RELATED HOMEODOMAIN PROTEIN A (PRHA)
AT4G30935	AT4G30935.1	member of WRKY Transcription Factor; Group I	protein_coding	WRKY DNA-BINDING PROTEIN 32 (WRKY32)	WRKY DNA-BINDING PROTEIN 32 (WRKY32); (ATWRKY32)
AT4G30980	AT4G30980.1	Encodes a basic helix-loop-helix (bHLH) protein that regulates root hair and sperm cell development. One of the three Arabidopsis homologs of the Lotus japonicus ROOTHAIRLESS1 (LjRHL1) gene: At2g24260 (AtLRL1), At4g30980 (AtLRL2), and At5g58010 (AtLRL3).	protein_coding	LJRHL1-LIKE 2 (LRL2)	LJRHL1-LIKE 2 (LRL2);DEFECTIVE REGION OF POLLEN 2 (DROP2)
AT4G31060	AT4G31060.1	encodes a member of the DREB subfamily A-5 of ERF/AP2 transcription factor family. The protein contains one AP2 domain. There are 15 members in this subfamily including RAP2.1, RAP2.9 and RAP2.10. A maternally expressed imprinted gene.	protein_coding
AT4G31550	AT4G31550.1	member of WRKY Transcription Factor; Group II-d; negative regulator of basal resistance to Pseudomonas syringae.	protein_coding	WRKY DNA-BINDING PROTEIN 11 (WRKY11)	WRKY DNA-BINDING PROTEIN 11 (WRKY11); (AtWRKY11)
AT4G31610	AT4G31610.1	Expressed specifically in reproductive meristems, member of a moderately sized gene family distantly related to known plant DNA binding proteins	protein_coding	REPRODUCTIVE MERISTEM 1 (REM1)	REPRODUCTIVE MERISTEM 1 (REM1);REPRODUCTIVE MERISTEM 1 (ATREM1);REPRODUCTIVE MERISTEM 34 (REM34)
AT4G31800	AT4G31800.1	Pathogen-induced transcription factor. Binds W-box sequences in vitro. Forms protein complexes with itself and with WRKY40 and WRKY60. Constitutive expression of WRKY18 enhanced resistance to P. syringae, but its coexpression with WRKY40 or WRKY60 made plants more susceptible to both P. syringae and B. cinerea. WRKY18, WRKY40, and WRKY60 have partially redundant roles in response to the hemibiotr…	protein_coding	WRKY DNA-BINDING PROTEIN 18 (WRKY18)	WRKY DNA-BINDING PROTEIN 18 (WRKY18);ARABIDOPSIS THALIANA WRKY DNA-BINDING PROTEIN 18 (ATWRKY18)
AT4G31920	AT4G31920.1	Encodes an Arabidopsis response regulator (ARR) protein that acts in concert with other type-B ARRs in the cytokinin signaling pathway. Also involved in cytokinin-dependent inhibition of hypocotyl elongation and cytokinin-dependent greening and shooting in tissue culture. ARR1, ARR10, and ARR12 are redundant regulators of drought response, with ARR1 being the most critical. ARR1, ARR10 and ARR12 …	protein_coding	RESPONSE REGULATOR 10 (RR10)	RESPONSE REGULATOR 10 (ARR10);RESPONSE REGULATOR 10 (RR10)
AT4G32040	AT4G32040.1	A member of Class II KN1-like homeodomain transcription factors factors (together with KNAT3 and KNAT4), with greatest homology to the maize knox1 homeobox protein. Regulates photomorphogenic responses and represses late steps in gibberellin biosynthesis. KNAT5 promoter activity showed cell-type specific pattern along longitudinal root axis, primarily in the epidermis of the distal end of primary…	protein_coding	KNOTTED1-LIKE HOMEOBOX GENE 5 (KNAT5)	KNOTTED1-LIKE HOMEOBOX GENE 5 (KNAT5)
AT4G32730	AT4G32730.2	Encodes a putative c-myb-like transcription factor with three MYB repeats.	protein_coding	(PC-MYB1)	(PC-MYB1);MYB DOMAIN PROTEIN 3R1 (MYB3R-1); (ATMYB3R-1);A. THALIANA MYB DOMAIN PROTEIN 3R1 (ATMYB3R1);C-MYB-LIKE TRANSCRIPTION FACTOR 3R-1 (MYB3R1)
AT4G32800	AT4G32800.1	encodes a member of the DREB subfamily A-4 of ERF/AP2 transcription factor family. The protein contains one AP2 domain. There are 17 members in this subfamily including TINY.	protein_coding	ETHYLENE RESPONSE FACTOR 43 (ERF043)	ETHYLENE RESPONSE FACTOR 43 (ERF043)
AT4G32890	AT4G32890.1	Encodes a member of the GATA factor family of zinc finger transcription factors.	protein_coding	GATA TRANSCRIPTION FACTOR 9 (GATA9)	GATA TRANSCRIPTION FACTOR 9 (GATA9)
AT4G34000	AT4G34000.1	Encodes an ABA-responsive element-binding protein with similarity to transcription factors that is expressed in response to stress and abscisic acid.	protein_coding	ABSCISIC ACID RESPONSIVE ELEMENTS-BINDING FACTOR 3 (ABF3)	ABSCISIC ACID RESPONSIVE ELEMENTS-BINDING FACTOR 3 (ABF3);DC3 PROMOTER-BINDING FACTOR 5 (DPBF5); (ATABF3)
AT4G34410	AT4G34410.1	Encodes a member of the ERF (ethylene response factor) subfamily B-3 of ERF/AP2 transcription factor family. The protein contains one AP2 domain. There are 18 members in this subfamily including ATERF-1, ATERF-2, AND ATERF-5. Regulates programmed cell death (PCD) inhibitor genes. Involved in retarding programmed cell death under salt stress due to the regulation of processes participating in ROS …	protein_coding	REDOX RESPONSIVE TRANSCRIPTION FACTOR 1 (RRTF1)	REDOX RESPONSIVE TRANSCRIPTION FACTOR 1 (RRTF1);ETHYLENE RESPONSE FACTOR 109 (ERF109)
AT4G34530	AT4G34530.1	Encodes a transcription factor CIB1 (cryptochrome-interacting basic-helix-loop-helix). CIB1 interacts with CRY2 (cryptochrome 2) in a blue light-specific manner in yeast and Arabidopsis cells, and it acts together with additional CIB1-related proteins to promote CRY2-dependent floral initiation. CIB1 positively regulates FT expression.	protein_coding	CRYPTOCHROME-INTERACTING BASIC-HELIX-LOOP-HELIX 1 (CIB1)	CRYPTOCHROME-INTERACTING BASIC-HELIX-LOOP-HELIX 1 (CIB1)
AT4G34590	AT4G34590.1	Encodes a basic domain leucine zipper (bZip) transcription factor bZIP11. Translation is repressed by sucrose. Directly regulates gene expression of ASN1 and ProDH2, which are enzyme-coding genes involved in amino acid metabolism.	protein_coding	G-BOX BINDING FACTOR 6 (GBF6)	(ATB2);G-BOX BINDING FACTOR 6 (GBF6);ARABIDOPSIS THALIANA BASIC LEUCINE-ZIPPER 11 (AtbZIP11); (BZIP11); (ATBZIP11)
AT4G34680	AT4G34680.1	Encodes a member of the GATA factor family of zinc finger transcription factors.	protein_coding	GATA TRANSCRIPTION FACTOR 3 (GATA3)	GATA TRANSCRIPTION FACTOR 3 (GATA3)
AT4G35390	AT4G35390.1	AT-hook protein of GA feedback 1;(source:Araport11)	protein_coding	AT-HOOK MOTIF NUCLEAR LOCALIZED PROTEIN 25 (AHL25)	AT-HOOK PROTEIN OF GA FEEDBACK 1 (AGF1);AT-HOOK MOTIF NUCLEAR LOCALIZED PROTEIN 25 (AHL25)
AT4G35610	AT4G35610.1	zinc finger (C2H2 type) family protein;(source:Araport11)	protein_coding
AT4G36240	AT4G36240.1	Encodes a member of the GATA factor family of zinc finger transcription factors.	protein_coding	GATA TRANSCRIPTION FACTOR 7 (GATA7)	GATA TRANSCRIPTION FACTOR 7 (GATA7)
AT4G36540	AT4G36540.1	Encodes the brassinosteroid signaling component BEE2 (BR-ENHANCED EXPRESSION 2). Positively modulates the shade avoidance syndrome in Arabidopsis seedlings.	protein_coding	BR ENHANCED EXPRESSION 2 (BEE2)	BR ENHANCED EXPRESSION 2 (BEE2)
AT4G36620	AT4G36620.1	Encodes a member of the GATA factor family of zinc finger transcription factors.	protein_coding	GATA TRANSCRIPTION FACTOR 19 (GATA19)	GATA TRANSCRIPTION FACTOR 19 (GATA19);HANABA TARANU LIKE 2 (HANL2)
AT4G36730	AT4G36730.1	member of a gene family encoding basic leucine zipper proteins (GBFs) which bind the G-box	protein_coding	G-BOX BINDING FACTOR 1 (GBF1)	G-BOX BINDING FACTOR 1 (GBF1); (ATGBF1)
AT4G36780	AT4G36780.1	BES1/BZR1 homolog 2;(source:Araport11)	protein_coding	BES1/BZR1 HOMOLOG 2 (BEH2)	BES1/BZR1 HOMOLOG 2 (BEH2)
AT4G36900	AT4G36900.1	encodes a member of the DREB subfamily A-5 of ERF/AP2 transcription factor family (RAP2.10). The protein contains one AP2 domain. There are 16 members in this subfamily including RAP2.9 and RAP2.1.	protein_coding	RELATED TO AP2 10 (RAP2.10)	RELATED TO AP2 10 (RAP2.10);DREB AND EAR MOTIF PROTEIN 4 (DEAR4)
AT4G36930	AT4G36930.1	Encodes a transcription factor of the bHLH protein family. Mutants have abnormal, unfused carpels and reduced seed dormancy.	protein_coding	SPATULA (SPT)	SPATULA (SPT)
AT4G36990	AT4G36990.1	Encodes a protein whose sequence is similar to heat shock factors that regulate the expression of heat shock proteins. Transcript level is increased in response to heat shock. However, overexpression of this gene did not result in the increase of decrease of heat shock proteins.	protein_coding	HEAT SHOCK FACTOR 4 (HSF4)	HEAT SHOCK FACTOR 4 (HSF4);CLASS B HEAT SHOCK FACTOR B1 (HSFB1);ARABIDOPSIS THALIANA CLASS B HEAT SHOCK FACTOR B1 (AT-HSFB1);ARABIDOPSIS THALIANA HEAT SHOCK FACTOR 4 (ATHSF4);TL1-BINDING TRANSCRIPTION FACTOR 1 (TBF1)
AT4G37180	AT4G37180.2	UIF1 is a nuclear and cytoplasmically localized myb-domain containing member of the GARP G2-like subfamily of transcription factors. Interacts with ULT1 and binds to the WUS promoter. UIF1 binding domains are also found in CUC and AG promoters suggesting they are also direct targets. This locus was also identified as a putative cytoskeletal protein in a yeast screen.	protein_coding	ULT1 INTERACTING FACTOR 1 (UIF1)	ULT1 INTERACTING FACTOR 1 (UIF1);HRS1 HOMOLOG5 (HHO5)
AT4G38000	AT4G38000.1	DNA binding with one finger 4.7;(source:Araport11)	protein_coding	DNA BINDING WITH ONE FINGER 4.7 (DOF4.7)	DNA BINDING WITH ONE FINGER 4.7 (DOF4.7)
AT4G38170	AT4G38170.1	FAR1-related sequence 9;(source:Araport11)	protein_coding	FAR1-RELATED SEQUENCE 9 (FRS9)	FAR1-RELATED SEQUENCE 9 (FRS9)
AT4G38620	AT4G38620.1	Encodes a R2R3 MYB protein which is involved in the response to UV-B. It functions as a repressor of target gene expression. One of its target genes encodes cinnamate 4-hydroxylase; mutants accumulate sinapate esters in their leaves. MYB4 binds to its own promoter and represses its own expression. Nuclear localization of MYB4 depends on the action of the beta importin SAD2. The mRNA is cell-to-ce…	protein_coding	MYB DOMAIN PROTEIN 4 (MYB4)	MYB DOMAIN PROTEIN 4 (ATMYB4);MYB DOMAIN PROTEIN 4 (MYB4)
AT4G38680	AT4G38680.1	Encodes a glycine-rich protein that binds nucleic acids and promotes DNA melting. Its transcript and protein levels are up-regulated in response to cold treatment with protein levels peaking earlier in shoots (~10-14 days) than in roots (~21 days). It is normally expressed in meristematic regions and developing tissues where cell division occurs. RNAi and antisense lines with lower levels of CSP2…	protein_coding	GLYCINE RICH PROTEIN 2 (GRP2)	GLYCINE RICH PROTEIN 2 (GRP2);COLD SHOCK DOMAIN PROTEIN 2 (CSDP2);COLD SHOCK PROTEIN 2 (CSP2);ARABIDOPSIS THALIANA COLD SHOCK PROTEIN 2 (ATCSP2)
AT4G38910	AT4G38910.2	Encodes a basic pentacysteine protein that is localized to the nucleus and specifically binds in vitro to GA dinucleotide repeats.	protein_coding	BASIC PENTACYSTEINE 5 (BPC5)	BASIC PENTACYSTEINE 5 (BPC5)
AT4G39410	AT4G39410.1	Encodes a member of the Group II-c WRKY Transcription Factor family that is involved in stem development and has been shown to directly bind to the promoter of NST2. Mutants show a weak stem phenotype and show decreased expression of lignin-synthesis-related genes.	protein_coding	WRKY DNA-BINDING PROTEIN 13 (WRKY13)	WRKY DNA-BINDING PROTEIN 13 (WRKY13);ARABIDOPSIS THALIANA WRKY DNA-BINDING PROTEIN 13 (ATWRKY13)
AT4G39780	AT4G39780.1	encodes a member of the DREB subfamily A-6 of ERF/AP2 transcription factor family. The protein contains one AP2 domain. There are 8 members in this subfamily including RAP2.4.	protein_coding
AT5G01380	AT5G01380.1	Homeodomain-like superfamily protein;(source:Araport11)	protein_coding
AT5G01900	AT5G01900.1	member of WRKY Transcription Factor; Group III	protein_coding	WRKY DNA-BINDING PROTEIN 62 (WRKY62)	WRKY DNA-BINDING PROTEIN 62 (WRKY62);ARABIDOPSIS THALIANA WRKY DNA-BINDING PROTEIN 62 (ATWRKY62)
AT5G02030	AT5G02030.1	Mutant has additional lateral organs and phyllotaxy defect. Encodes a homeodomain transcription factor. Has sequence similarity to the Arabidopsis ovule development regulator Bell1. Binds directly to the AGAMOUS cis-regulatory element. Its localization to the nucleus is dependent on the coexpression of either STM or BP.	protein_coding	REPLUMLESS (RPL)	LARSON (LSN);PENNYWISE (PNY); (HB-6);BELLRINGER (BLR);REPLUMLESS (RPL);BEL1-LIKE HOMEODOMAIN 9 (BLH9);VAAMANA (VAN)
AT5G02320	AT5G02320.1	Encodes a putative c-MYB-like transcription factor of the MYB3R factor gene family (MYB3R5).	protein_coding	MYB DOMAIN PROTEIN 3R-5 (MYB3R-5)	MYB DOMAIN PROTEIN 3R-5 (MYB3R-5);ARABIDOPSIS THALIANA MYB DOMAIN PROTEIN 3R5 (ATMYB3R5)
AT5G02460	AT5G02460.1	PEAR protein involved in the formation of a short-range concentration gradient that peaks at protophloem sieve elements, and activates gene expression that promotes radial growth. Locally promotes transcription of inhibitory HD-ZIP III genes, and thereby establishes a negative-feedback loop that forms a robust boundary that demarks the zone of cell division.	protein_coding	PHLOEM EARLY DOF 2 (PEAR2)	PHLOEM EARLY DOF 2 (PEAR2)
AT5G02840	AT5G02840.1	Encodes RVE4, a homolog of the circadian rhythm regulator RVE8. rve4 rve6 rve8 triple mutants display an extremely long circadian period, with delayed and reduced expression of evening-phased clock genes. Involved in heat shock response.	protein_coding	LHY/CCA1-LIKE 1 (LCL1)	LHY/CCA1-LIKE 1 (LCL1);REVEILLE 4 (RVE4)
AT5G03150	AT5G03150.1	JKD is a nuclear-localized putative transcription factor of the BIRDS/IDD C2H2 zinc finger family. JKD and its homologue BIB, restrict SHR movement to a single layer, the endodermis, and delimit tissue boundaries in the root meristem through a process that involves nuclear retention through protein complex formation. JKD mutation leads to periclinal divisions in the cortex, increased cell numbers…	protein_coding	JACKDAW (JKD)	JACKDAW (JKD)
AT5G03790	AT5G03790.1	Encodes a homeodomain leucine zipper class I (HD-Zip I) meristem identity regulator that acts together with LFY to induce CAL expression. It binds to the CAL promoter proximal CAATNATTG element. LMI1 acts primarily downstream of LFY in meristem identity regulation. The interaction between LFY, LMI1 and CAL resembles a feed-forward loop transcriptional network motif. The gene also had additional L…	protein_coding	HOMEOBOX 51 (HB51)	(ATHB51);LATE MERISTEM IDENTITY1 (LMI1);HOMEOBOX 51 (HB51)
AT5G04410	AT5G04410.1	NAC family member, functions as a transcriptional activator, regulates flavonoid biosynthesis under high light. The mRNA is cell-to-cell mobile.	protein_coding	NAC DOMAIN CONTAINING PROTEIN 2 (NAC2)	NAC DOMAIN CONTAINING PROTEIN 2 (NAC2);ARABIDOPSIS NAC DOMAIN CONTAINING PROTEIN 78 (anac078); (NTL11); (NAC78)
AT5G05090	AT5G05090.1	Homeodomain-like superfamily protein;(source:Araport11)	protein_coding
AT5G05410	AT5G05410.1	Encodes a transcription factor that specifically binds to DRE/CRT cis elements (responsive to drought and low-temperature stress). Belongs to the DREB subfamily A-2 of ERF/AP2 transcription factor family (DREB2A). There are eight members in this subfamily including DREB2B. The protein contains one AP2 domain. Overexpression of transcriptional activation domain of DREB2A resulted in significant dr…	protein_coding	DRE-BINDING PROTEIN 2A (DREB2A)	DRE-BINDING PROTEIN 2A (DREB2A);DEHYDRATION-RESPONSIVE ELEMENT BINDING PROTEIN 2 (DREB2)
AT5G05550	AT5G05550.2	Encodes trihelix-domain transcription factor VFP5. Interacts with agrobacterium virulence protein VirF.	protein_coding	VFP5 (VFP5)	(At5g05550);VFP5 (VFP5);EIN2 NUCLEAR ASSOCIATED PROTEIN 2 (ENAP2)
AT5G06839	AT5G06839.3	bZIP transcription factor family protein;(source:Araport11)	protein_coding	TGACG (TGA) MOTIF-BINDING PROTEIN 10 (TGA10)	TGACG (TGA) MOTIF-BINDING PROTEIN 10 (TGA10); (bZIP65)
AT5G06950	AT5G06950.1	Transcription factor of the B-ZIP family that has high affinity for C-box motifs. Interacts with NPR1 and may regulate PR gene expression. Phosphorylated by a CK2-like protein in vitro. Phosphorylation is enhanced by salicylic acid treatment.	protein_coding	(AHBP-1B)	TGACG SEQUENCE-SPECIFIC BINDING PROTEIN 2 (TGA2); (ATTGA2); (AHBP-1B)
AT5G06960	AT5G06960.1	Encodes a basic leucine zipper (B-ZIP) containing protein that interacts with NPR1 to promote expression of salicylic acid induced genes. Binds the ocs-element.	protein_coding	OCS-ELEMENT BINDING FACTOR 5 (OBF5)	OCS-ELEMENT BINDING FACTOR 5 (OBF5);TGACG MOTIF-BINDING FACTOR 5 (TGA5)
AT5G07100	AT5G07100.1	Encodes WRKY DNA-binding protein 26 (WRKY26).	protein_coding	WRKY DNA-BINDING PROTEIN 26 (WRKY26)	WRKY DNA-BINDING PROTEIN 26 (WRKY26)
AT5G07310	AT5G07310.1	encodes a member of the ERF (ethylene response factor) subfamily B-4 of ERF/AP2 transcription factor family. The protein contains one AP2 domain. There are 7 members in this subfamily.	protein_coding	ETHYLENE RESPONSE FACTOR 115 (ERF115)	ETHYLENE RESPONSE FACTOR 115 (ERF115)
AT5G07580	AT5G07580.1	encodes a member of the ERF (ethylene response factor) subfamily B-3 of ERF/AP2 transcription factor family. The protein contains one AP2 domain. There are 18 members in this subfamily including ATERF-1, ATERF-2, AND ATERF-5.	protein_coding	(ERF106)	(ERF106);DECREASE WAX BIOSYNTHESIS2 (DEWAX2)
AT5G08070	AT5G08070.1	TCP gene involved in heterochronic control of leaf differentiation.	protein_coding	TCP DOMAIN PROTEIN 17 (tcp17)	TCP DOMAIN PROTEIN 17 (tcp17)
AT5G08130	AT5G08130.5	Encodes a basic helix-loop-helix (bHLH) family protein BIM1 (BES1-INTERACTING MYC-LIKE 1), involved in brassinosteroid signaling. It synergistically interacts with BES1 to bind to E box sequences (CANNTG). Positively modulates the shade avoidance syndrome in Arabidopsis seedlings.	protein_coding	BES1-INTERACTING MYC-LIKE1 (BIM1)	BES1-INTERACTING MYC-LIKE1 (BIM1)
AT5G08330	AT5G08330.1	Circadian oscillator protein which interacts with bZIP63 and regulates a response of the circadian oscillator to sugar. Is not required for the sugar-induced circadian phase advance in the morning; regulates a response of CCA1 to sugars.	protein_coding	TCP DOMAIN PROTEIN 21 (TCP21)	TCP DOMAIN PROTEIN 11 (TCP11); (AtTCP11);TCP DOMAIN PROTEIN 21 (TCP21); (ATTCP21);CCA1 HIKING EXPEDITION (CHE)
AT5G09410	AT5G09410.3	calmodulin-binding protein, similar to another ethylene-upregulated calmodulin-binding protein ER1 GI:11612392 from (Nicotiana tabacum)	protein_coding	ETHYLENE INDUCED CALMODULIN BINDING PROTEIN (EICBP.B)	ETHYLENE INDUCED CALMODULIN BINDING PROTEIN (EICBP.B)
AT5G10030	AT5G10030.1	Encodes a member of basic leucine zipper transcription gene family. Nomenclature according to Xiang, et al. (1997).	protein_coding	TGACG MOTIF-BINDING FACTOR 4 (TGA4)	TGACG MOTIF-BINDING FACTOR 4 (TGA4);OCS ELEMENT BINDING FACTOR 4 (OBF4)
AT5G10140	AT5G10140.1	MADS-box protein encoded by FLOWERING LOCUS C - transcription factor that functions as a repressor of floral transition and contributes to temperature compensation of the circadian clock. Expression is downregulated during cold treatment. Vernalization, FRI and the autonomous pathway all influence the state of FLC chromatin. Both maternal and paternal alleles are reset by vernalization, but their…	protein_coding	FLOWERING LOCUS C (FLC)	FLOWERING LOCUS C (FLC);FLOWERING LOCUS F (FLF);AGAMOUS-LIKE 25 (AGL25);REDUCED STEM BRANCHING 6 (RSB6)
AT5G10280	AT5G10280.1	Encodes a putative transcription factor (MYB92).	protein_coding	MYB DOMAIN PROTEIN 92 (MYB92)	MYB DOMAIN PROTEIN 92 (MYB92);MYB DOMAIN PROTEIN 92 (ATMYB92); (ATMYB64)
AT5G11060	AT5G11060.1	A member of Class II KN1-like homeodomain transcription factors (together with KNAT3 and KNAT5), with greatest homology to the maize knox1 homeobox protein. Expression regulated by light. Detected in all tissues examined, but most prominent in leaves and young siliques. Transient expression of GFP translational fusion protein suggests bipartite localization in nucleus and cytoplasm. KNAT4 promote…	protein_coding	KNOTTED1-LIKE HOMEOBOX GENE 4 (KNAT4)	KNOTTED1-LIKE HOMEOBOX GENE 4 (KNAT4)
AT5G11190	AT5G11190.1	Encodes a member of the ERF (ethylene response factor) subfamily B-6 of ERF/AP2 transcription factor family. The protein contains one AP2 domain. There are 12 members in this subfamily including RAP2.11.	protein_coding	SHINE2 (SHN2)	SHINE2 (SHN2);SHINE3 (SHN3)
AT5G11260	AT5G11260.1	Basic leucine zipper (bZIP) transcription factor. Nuclear localization. Involved in light-regulated transcriptional activation of G-box-containing promoters. Negatively regulated by Cop1. Although cytokinins do not appear to affect the gene's promoter activity, they appear to stabilize the protein. HY5 plays a role in anthocyanin accumulation in far-red light and blue light, but not in red light …	protein_coding	ELONGATED HYPOCOTYL 5 (HY5)	ELONGATED HYPOCOTYL 5 (HY5);REVERSAL OF THE DET PHENOTYPE 5 (TED 5)
AT5G11510	AT5G11510.1	Arabidopsis thaliana putative c-myb-like transcription factor MYB3R-4. Functions in powdery mildew induced host endoreduplication at the site of infection.	protein_coding	MYB DOMAIN PROTEIN 3R-4 (MYB3R-4)	MYB DOMAIN PROTEIN 3R-4 (MYB3R-4);MYB DOMAIN PROTEIN 3R4 (AtMYB3R4)
AT5G11590	AT5G11590.1	encodes a member of the DREB subfamily A-4 of ERF/AP2 transcription factor family. The protein contains one AP2 domain. There are 17 members in this subfamily including TINY.	protein_coding	TINY2 (TINY2)	TINY2 (TINY2)
AT5G12870	AT5G12870.1	Encodes MYB46, member of the R2R3 factor gene family. Modulates Disease Susceptibility to Botrytis cinerea.	protein_coding	MYB DOMAIN PROTEIN 46 (MYB46)	MYB DOMAIN PROTEIN 46 (ATMYB46);MYB DOMAIN PROTEIN 46 (MYB46)
AT5G13080	AT5G13080.1	WRKY75 is one of several transcription factors induced during Pi deprivation. It is nuclear localized and regulated differentially during Pi starvation. RNAi mediated suppression of WRKY75 made the plants more susceptible to Pi stress as indicated by the higher accumulation of anthocyanin during Pi starvation.	protein_coding	WRKY DNA-BINDING PROTEIN 75 (WRKY75)	WRKY DNA-BINDING PROTEIN 75 (WRKY75);ARABIDOPSIS THALIANA WRKY DNA-BINDING PROTEIN 75 (ATWRKY75)
AT5G13180	AT5G13180.1	Encodes a NAC domain transcription factor that interacts with VND7 and negatively regulates xylem vessel formation.	protein_coding	NAC DOMAIN CONTAINING PROTEIN 83 (NAC083)	NAC DOMAIN CONTAINING PROTEIN 83 (ANAC083);VND-INTERACTING 2 (VNI2);NAC DOMAIN CONTAINING PROTEIN 83 (NAC083)
AT5G13330	AT5G13330.1	encodes a member of the ERF (ethylene response factor) subfamily B-4 of ERF/AP2 transcription factor family. The protein contains one AP2 domain. There are 7 members in this subfamily.	protein_coding	RELATED TO AP2 6L (Rap2.6L)	RELATED TO AP2 6L (Rap2.6L)
AT5G13790	AT5G13790.1	AGL15 (AGAMOUS-Like 15) is a member of the MADS domain family of regulatory factors. Although AGL15 is preferentially expressed during embryogenesis, AGL15 is also expressed in leaf primordia, shoot apical meristems and young floral buds, suggesting that AGL15 may play a role during post-germinative development. Transgenic plants that ectopically express AGL15 show delays in the transition to flo…	protein_coding	AGAMOUS-LIKE 15 (AGL15)	AGAMOUS-LIKE 15 (AGL15)
AT5G13910	AT5G13910.1	Encodes a member of the ERF (ethylene response factor) subfamily B-1 of ERF/AP2 transcription factor family (LEAFY PETIOLE). The protein contains one AP2 domain. There are 15 members in this subfamily including ATERF-3, ATERF-4, ATERF-7, and LEAFY PETIOLE. Acts as a positive regulator of gibberellic acid-induced germination.	protein_coding	LEAFY PETIOLE (LEP)	LEAFY PETIOLE (LEP)
AT5G14340	AT5G14340.1	Member of the R2R3 factor gene family.	protein_coding	MYB DOMAIN PROTEIN 40 (MYB40)	MYB DOMAIN PROTEIN 40 (AtMYB40);MYB DOMAIN PROTEIN 40 (MYB40)
AT5G14750	AT5G14750.1	Encodes a MyB-related protein containing R2 and R3 repeats, involved in root and hypocotyl epidermal cell fate determination. Loss of function mutations make extra root hairs. Nuclear localized protein is a positive regulator for expression of CAPRICE (CPC).	protein_coding	MYB DOMAIN PROTEIN 66 (MYB66)	MYB DOMAIN PROTEIN 66 (ATMYB66);WEREWOLF 1 (WER1);MYB DOMAIN PROTEIN 66 (MYB66);WEREWOLF (WER)
AT5G15130	AT5G15130.1	member of WRKY Transcription Factor; Group II-b; contribute to basal immunity. The mRNA is cell-to-cell mobile.	protein_coding	WRKY DNA-BINDING PROTEIN 72 (WRKY72)	WRKY DNA-BINDING PROTEIN 72 (WRKY72);ARABIDOPSIS THALIANA WRKY DNA-BINDING PROTEIN 72 (ATWRKY72)
AT5G15800	AT5G15800.2	Encodes a MADS box transcription factor involved flower and ovule development. Functionally redundant with SEP2 and SEP3.	protein_coding	SEPALLATA1 (SEP1)	SEPALLATA1 (SEP1);AGAMOUS-LIKE 2 (AGL2)
AT5G15830	AT5G15830.1	basic leucine-zipper 3;(source:Araport11)	protein_coding	BASIC LEUCINE-ZIPPER 3 (bZIP3)	BASIC LEUCINE-ZIPPER 3 (AtbZIP3);BASIC LEUCINE-ZIPPER 3 (bZIP3)
AT5G16560	AT5G16560.1	Encodes a KANADI protein (KAN) that regulates organ polarity in Arabidopsis. KAN is required for abaxial identity in both leaves and carpels, and encodes a nuclear-localized protein in the GARP family of putative transcription factors. Together with KAN2, this gene appears to be involved in the development of the carpel and the outer integument of the ovule.Along with KAN2 and KAN4, KAN1 appears …	protein_coding	KANADI (KAN)	KANADI (KAN);KANADI 1 (KAN1)
AT5G16600	AT5G16600.1	Encodes a putative transcription factor (MYB43).	protein_coding	MYB DOMAIN PROTEIN 43 (MYB43)	MYB DOMAIN PROTEIN 43 (MYB43);MYB DOMAIN PROTEIN 43 (AtMYB43)
AT5G16820	AT5G16820.1	Encodes a putative transcription factor whose expression is not induced by heat but whose stable overexpression leads to expression of HSP. Required early in the stress response for transient expression of heat shock genes.	protein_coding	HEAT SHOCK FACTOR 3 (HSF3)	HEAT SHOCK FACTOR 3 (HSF3);CLASS A HEAT SHOCK FACTOR 1B (HSFA1B);ARABIDOPSIS THALIANA CLASS A HEAT SHOCK FACTOR 1B (ATHSFA1B);ARABIDOPSIS HEAT SHOCK FACTOR 3 (ATHSF3)
AT5G17300	AT5G17300.1	Myb-like transcription factor that regulates hypocotyl growth by regulating free auxin levels in a time-of-day specific manner.	protein_coding	REVEILLE 1 (RVE1)	REVEILLE 1 (RVE1)
AT5G18090	AT5G18090.1	AP2/B3-like transcriptional factor family protein;(source:Araport11)	protein_coding
AT5G18240	AT5G18240.1	Encodes MYR1 (MYR1).	protein_coding	MYB-RELATED PROTEIN 1 (MYR1)	ARABIDOPSIS MYB-RELATED PROTEIN 1 (ATMYR1);MYB-RELATED PROTEIN 1 (MYR1)
AT5G18450	AT5G18450.1	encodes a member of the DREB subfamily A-2 of ERF/AP2 transcription factor family. The protein contains one AP2 domain. There are eight members in this subfamily including DREB2A AND DREB2B that are involved in response to drought.	protein_coding
AT5G18560	AT5G18560.1	Encodes PUCHI, a member of the ERF (ethylene response factor) subfamily B-1 of ERF/AP2 transcription factor family. The protein contains one AP2 domain. There are 15 members in this subfamily including ATERF-3, ATERF-4, ATERF-7, and leafy petiole. PUCHI is required for morphogenesis in the early lateral root primordium of Arabidopsis. Expressed in early floral meristem (stage 1 to 2). Required fo…	protein_coding	(PUCHI)	(PUCHI)
AT5G19790	AT5G19790.1	encodes a member of the ERF (ethylene response factor) subfamily B-6 of ERF/AP2 transcription factor family (RAP2.11). The protein contains one AP2 domain. There are 12 members in this subfamily including RAP2.11.	protein_coding	RELATED TO AP2 11 (RAP2.11)	RELATED TO AP2 11 (RAP2.11)
AT5G20240	AT5G20240.1	Floral homeotic gene encoding a MADS domain transcription factor. Required for the specification of petal and stamen identities.	protein_coding	PISTILLATA (PI)	PISTILLATA (PI)
AT5G21120	AT5G21120.1	ethylene-insensitive3-like2 (EIL2)	protein_coding	ETHYLENE-INSENSITIVE3-LIKE 2 (EIL2)	ETHYLENE-INSENSITIVE3-LIKE 2 (EIL2)
AT5G21960	AT5G21960.1	encodes a member of the DREB subfamily A-5 of ERF/AP2 transcription factor family. The protein contains one AP2 domain. There are 15 members in this subfamily including RAP2.1, RAP2.9 and RAP2.10.	protein_coding
AT5G22570	AT5G22570.1	member of WRKY Transcription Factor; Group III	protein_coding	WRKY DNA-BINDING PROTEIN 38 (WRKY38)	WRKY DNA-BINDING PROTEIN 38 (WRKY38);ARABIDOPSIS THALIANA WRKY DNA-BINDING PROTEIN 38 (ATWRKY38)
AT5G22990	AT5G22990.1	Member of a small family of zinc finger containing putative transcription factors.Similar to GAZ.	protein_coding	GAZ-LIKE 3 (GAL3)	GAZ-LIKE 3 (GAL3)
AT5G23280	AT5G23280.1	Transcription factor which plays an important role during leaf and hypocotyl development, redundantly, with at least six class I TCPs, and regulates the expression of CYCD1;1 to affect endoreplication.	protein_coding	TCP DOMAIN PROTEIN 7 (TCP7)	TCP DOMAIN PROTEIN 7 (TCP7); (ATTCP7)
AT5G23930	AT5G23930.1	Mitochondrial transcription termination factor family protein;(source:Araport11)	protein_coding	(MTERF34)	(MTERF34)
AT5G24110	AT5G24110.1	member of WRKY Transcription Factor; Group III	protein_coding	WRKY DNA-BINDING PROTEIN 30 (WRKY30)	WRKY DNA-BINDING PROTEIN 30 (WRKY30);ARABIDOPSIS THALIANA WRKY DNA-BINDING PROTEIN 30 (ATWRKY30)
AT5G25190	AT5G25190.1	encodes a member of the ERF (ethylene response factor) subfamily B-6 of ERF/AP2 transcription factor family. The protein contains one AP2 domain. There are 12 members in this subfamily including RAP2.11.	protein_coding	ETHYLENE AND SALT INDUCIBLE 3 (ESE3)	ETHYLENE AND SALT INDUCIBLE 3 (ESE3)
AT5G25220	AT5G25220.1	A member of class II knotted1-like homeobox gene family (together with KNAT4 and KNAT5). Expressed in: hypocotyl-root boundary, anther-filament junction in flowers, ovule-funiculus and peduncle-silique boundaries, petioles and root. Light-regulated expression with differential response to red/far-red light. KNAT3 promoter activity showed cell-type specific pattern along longitudinal root axis, re…	protein_coding	KNOTTED1-LIKE HOMEOBOX GENE 3 (KNAT3)	KNOTTED1-LIKE HOMEOBOX GENE 3 (KNAT3)
AT5G25390	AT5G25390.2	encodes a member of the ERF (ethylene response factor) subfamily B-6 of ERF/AP2 transcription factor family. The protein contains one AP2 domain. There are 12 members in this subfamily including RAP2.11.	protein_coding	SHINE3 (SHN3)	SHINE2 (SHN2);SHINE3 (SHN3)
AT5G25810	AT5G25810.1	encodes a member of the DREB subfamily A-4 of ERF/AP2 transcription factor family (TINY). The protein contains one AP2 domain. There are 17 members in this subfamily including TINY. Ectopic or overexpression of this gene in a Ds tagged line has reduced cell expansion. The expression of this gene is induced by ethylene and light and appears to stimulate cytokinin biosynthesis.	protein_coding	TINY (tny)	TINY (tny);ETHYLENE RESPONSE FACTOR 40 (ERF040)
AT5G25830	AT5G25830.1	Encodes a member of the GATA factor family of zinc finger transcription factors.	protein_coding	GATA TRANSCRIPTION FACTOR 12 (GATA12)	GATA TRANSCRIPTION FACTOR 12 (GATA12)
AT5G26170	AT5G26170.1	member of WRKY Transcription Factor; Group II-c. Involved in jasmonic acid inducible defense responses.	protein_coding	WRKY DNA-BINDING PROTEIN 50 (WRKY50)	WRKY DNA-BINDING PROTEIN 50 (WRKY50);ARABIDOPSIS THALIANA WRKY DNA-BINDING PROTEIN 50 (ATWRKY50)
AT5G26920	AT5G26920.1	Encodes a calmodulin-binding protein CBP60g (calmodulin binding protein 60-like.g). The calmodulin-binding domain is located near the N-terminus; calmodulin binding is dependent on Ca(2+). Inducible by both bacterial pathogen and MAMP (microbe-associated molecular pattern) treatments. Bacterial growth is enhanced in cbp60g mutants. cbp60g mutants also show defects in salicylic acid (SA) accumulat…	protein_coding	CAM-BINDING PROTEIN 60-LIKE G (CBP60G)	CAM-BINDING PROTEIN 60-LIKE G (CBP60G)
AT5G26930	AT5G26930.1	Encodes a member of the GATA factor family of zinc finger transcription factors. Controls lateral root founder cell specification.	protein_coding	GATA TRANSCRIPTION FACTOR 23 (GATA23)	GATA TRANSCRIPTION FACTOR 23 (GATA23)
AT5G28650	AT5G28650.1	member of WRKY Transcription Factor; Group II-d	protein_coding	WRKY DNA-BINDING PROTEIN 74 (WRKY74)	WRKY DNA-BINDING PROTEIN 74 (WRKY74);ARABIDOPSIS THALIANA WRKY DNA-BINDING PROTEIN 74 (ATWRKY74)
AT5G28770	AT5G28770.2	BASIC LEUCINE ZIPPER protein which regulates the circadian oscillator gene PSEUDO RESPONSE REGULATOR7 (PRR7) to change the circadian phase in response to sugars. It upregulates PRR7 in response to low energy. bZIP63 and PRR7 are required for correct oscillator phase under light/dark cycles. bZIP protein BZO2H3 mRNA, partial cds	protein_coding	(BZO2H3)	(BZO2H3)
AT5G29000	AT5G29000.2	MYB-CC family member. PHL1 acts redundantly with PHR1 to regulate responses to Pi starvation.	protein_coding	PHR1-LIKE 1 (PHL1)	PHR1-LIKE 1 (PHL1)
AT5G38800	AT5G38800.1	basic leucine-zipper 43;(source:Araport11)	protein_coding	BASIC LEUCINE-ZIPPER 43 (bZIP43)	BASIC LEUCINE-ZIPPER 43 (AtbZIP43);BASIC LEUCINE-ZIPPER 43 (bZIP43)
AT5G38860	AT5G38860.1	Encodes BES1-INTERACTING MYC-LIKE 3 (BIM3), a PAR1 (PHYTOCHROME RAPIDLY REGULATED 1)-interacting protein that positively modulates the shade avoidance syndrome in Arabidopsis seedlings.	protein_coding	BES1-INTERACTING MYC-LIKE PROTEIN 3 (BIM3)	BES1-INTERACTING MYC-LIKE PROTEIN 3 (BIM3)
AT5G39610	AT5G39610.1	Encodes a NAC-domain transcription factor. Positively regulates aging-induced cell death and senescence in leaves. This gene is upregulated in response to salt stress in wildtype as well as NTHK1 transgenic lines although in the latter case the induction was drastically reduced. It was also upregulated by ABA, ACC and NAA treatment, although in the latter two cases, the induction occurred relativ…	protein_coding	NAC DOMAIN CONTAINING PROTEIN 6 (NAC6)	ARABIDOPSIS NAC DOMAIN CONTAINING PROTEIN 92 (ANAC092);ORESARA 1 (ORE1);NAC DOMAIN CONTAINING PROTEIN 2 (ATNAC2);NAC DOMAIN CONTAINING PROTEIN 6 (ATNAC6);NAC DOMAIN CONTAINING PROTEIN 2 (NAC2);NAC DOMAIN CONTAINING PROTEIN 6 (NAC6)
AT5G39660	AT5G39660.1	Dof-type zinc finger domain-containing protein, identical to H-protein promoter binding factor-2a GI:3386546 from (Arabidopsis thaliana). Interacts with LKP2 and FKF1, but its overexpression does not change flowering time under short or long day conditions.	protein_coding	CYCLING DOF FACTOR 2 (CDF2)	CYCLING DOF FACTOR 2 (CDF2)
AT5G39820	AT5G39820.1	NAC domain containing protein 94;(source:Araport11)	protein_coding	NAC DOMAIN CONTAINING PROTEIN 94 (NAC094)	NAC DOMAIN CONTAINING PROTEIN 94 (anac094);NAC DOMAIN CONTAINING PROTEIN 94 (NAC094)
AT5G40350	AT5G40350.1	Myb24 transcription factor. Member of the R2R3 factor gene family. Induced by jasmonate. Involved in jasmonate response during stamen development. MYB24 interacts with JAZ proteins, and functions redundantly with MYB21 and MYB57 to regulate stamen development. Possible positive regulator of CKL2 and 7 expression under high temperature.	protein_coding	MYB DOMAIN PROTEIN 24 (MYB24)	MYB DOMAIN PROTEIN 24 (MYB24);MYB DOMAIN PROTEIN 24 (AtMYB24)
AT5G41030	AT5G41030.1	TCP family transcription factor;(source:Araport11)	protein_coding
AT5G41570	AT5G41570.1	member of WRKY Transcription Factor; Group II-c	protein_coding	WRKY DNA-BINDING PROTEIN 24 (WRKY24)	WRKY DNA-BINDING PROTEIN 24 (WRKY24);ARABIDOPSIS THALIANA WRKY DNA-BINDING PROTEIN 24 (ATWRKY24);DET1-, DDB1-ASSOCIATED 1 (DDA1)
AT5G42520	AT5G42520.1	Encodes a member of the BASIC PENTACYSTEINE (BPC) proteins. BPC proteins are plant-specific transcription factors present throughout land plants. BPC transcription factor family is integral for a wide range of processes that support normal growth and development.	protein_coding	BASIC PENTACYSTEINE 6 (BPC6)	(BBR/BPC6);BASIC PENTACYSTEINE 6 (BPC6);ARABIDOPSIS THALIANA BASIC PENTACYSTEINE 6 (ATBPC6)
AT5G42630	AT5G42630.1	Encodes a member of the KANADI family of putative transcription factors. Involved in integument formation during ovule development and expressed at the boundary between the inner and outer integuments. It is essential for directing laminar growth of the inner integument.Along with KAN1 and KAN2, KAN4 is involved in proper localization of PIN1 in early embryogenesis.	protein_coding	ABERRANT TESTA SHAPE (ATS)	ABERRANT TESTA SHAPE (ATS);KANADI 4 (KAN4)
AT5G43290	AT5G43290.1	member of WRKY Transcription Factor; Group II-c	protein_coding	WRKY DNA-BINDING PROTEIN 49 (WRKY49)	ARABIDOPSIS THALIANA WRKY DNA-BINDING PROTEIN 49 (ATWRKY49);WRKY DNA-BINDING PROTEIN 49 (WRKY49)
AT5G43410	AT5G43410.1	Encodes a member of the ERF (ethylene response factor) subfamily B-3 of ERF/AP2 transcription factor family. The protein contains one AP2 domain. There are 18 members in this subfamily including ATERF-1, ATERF-2, AND ATERF-5. Expression of ERF96 is induced by pathogens, JA and ethylene and over expression leads to increased resistance to resistance to necrotrophic pathogens. It is a nuclear local…	protein_coding	ETHYLENE RESPONSE FACTOR 96 (ERF96)	ETHYLENE RESPONSE FACTOR 96 (ERF96)
AT5G43840	AT5G43840.1	member of Heat Stress Transcription Factor (Hsf) family	protein_coding	HEAT SHOCK TRANSCRIPTION FACTOR A6A (HSFA6A)	HEAT SHOCK TRANSCRIPTION FACTOR A6A (AT-HSFA6A);HEAT SHOCK TRANSCRIPTION FACTOR A6A (HSFA6A)
AT5G44080	AT5G44080.1	Basic-leucine zipper (bZIP) transcription factor family protein;(source:Araport11)	protein_coding
AT5G44160	AT5G44160.1	NUC is a member of the BIRD group of transcriptional regulators and is required for the formative divisions that pattern the root. the ground tissue into cortex and endodermis.	protein_coding	NUTCRACKER (NUC)	NUTCRACKER (NUC);INDETERMINATE DOMAIN 8 (IDD8); (AtIDD8)
AT5G44180	AT5G44180.1	Homeodomain-like transcriptional regulator;(source:Araport11)	protein_coding	RINGLET 2 (RLT2)	RINGLET 2 (RLT2)
AT5G44210	AT5G44210.1	encodes a member of the ERF (ethylene response factor) subfamily B-1 of ERF/AP2 transcription factor family (ATERF-9). The protein contains one AP2 domain. There are 15 members in this subfamily including ATERF-3, ATERF-4, ATERF-7, and leafy petiole.	protein_coding	ERF DOMAIN PROTEIN 9 (ERF9)	ERF DOMAIN PROTEIN- 9 (ATERF-9);ERF DOMAIN PROTEIN 9 (ATERF9);ERF DOMAIN PROTEIN 9 (ERF9)
AT5G45050	AT5G45050.1	Encodes a member of the WRKY Transcription Factor (Group II-e) family.	protein_coding	(WRKY16)	(WRKY16);TOLERANT TO TOBACCO RINGSPOT NEPOVIRUS 1 (TTR1); (ATWRKY16)
AT5G45260	AT5G45260.1	Confers resistance to Ralstonia solanacearum. Similar to NBLS-TIR resistance genes,and also contains similarity to transcription factors. Interacts with pathogen effector protein AvrPop2.	protein_coding	RESISTANT TO RALSTONIA SOLANACEARUM 1 (RRS1)	RESISTANT TO RALSTONIA SOLANACEARUM 1 (RRS1-R);SENSITIVE TO LOW HUMIDITY 1 (SLH1);ARABIDOPSIS THALIANA WRKY DOMAIN PROTEIN 52 (ATWRKY52);RESISTANT TO RALSTONIA SOLANACEARUM 1 (RRS1)
AT5G45300	AT5G45300.1	Encodes a beta-amylase-like protein present in the nucleus rather than targeted to the chloroplast. Contains BRASSINAZOLE RESISTANT1 (BZR1)-type DNA binding domains. Activates gene expression in protoplast transactivation assays.	protein_coding	BETA-AMYLASE 2 (BMY2)	BETA-AMYLASE 2 (BMY2);BETA-AMYLASE 8 (BAM8)
AT5G45580	AT5G45580.1	Homeodomain-like superfamily protein;(source:Araport11)	protein_coding
AT5G46350	AT5G46350.1	member of WRKY Transcription Factor; Group II-c	protein_coding	WRKY DNA-BINDING PROTEIN 8 (WRKY8)	WRKY DNA-BINDING PROTEIN 8 (WRKY8);ARABIDOPSIS THALIANA WRKY DNA-BINDING PROTEIN 8 (ATWRKY8)
AT5G46760	AT5G46760.1	MYC3 is a JAZ-interacting transcription factor that act together with MYC2 and MYC4 to activate JA-responses. The mRNA is cell-to-cell mobile.	protein_coding	(MYC3)	(MYC3)
AT5G46830	AT5G46830.1	Calcium-binding transcription factor involved in salt stress signaling.	protein_coding	NACL-INDUCIBLE GENE 1 (NIG1)	NACL-INDUCIBLE GENE 1 (ATNIG1);NACL-INDUCIBLE GENE 1 (NIG1); (BHLH28); (MYC5)
AT5G47140	AT5G47140.1	Encodes a member of the GATA factor family of zinc finger transcription factors.	protein_coding	GATA TRANSCRIPTION FACTOR 27 (GATA27)	GATA TRANSCRIPTION FACTOR 27 (GATA27)
AT5G47220	AT5G47220.1	Encodes a member of the ERF (ethylene response factor) subfamily B-3 of ERF/AP2 transcription factor family (ATERF-2). The protein contains one AP2 domain. Functions as activator of GCC box?dependent transcription. Positive regulator of JA-responsive defense genes and resistance to F. oxysporum and enhances JA inhibition of root elongation.	protein_coding	ETHYLENE RESPONSIVE ELEMENT BINDING FACTOR 2 (ERF2)	ETHYLENE RESPONSIVE ELEMENT BINDING FACTOR 2 (ATERF2);ETHYLENE RESPONSE FACTOR- 2 (ATERF-2);ETHYLENE RESPONSIVE ELEMENT BINDING FACTOR 2 (ERF2)
AT5G47230	AT5G47230.1	encodes a member of the ERF (ethylene response factor) subfamily B-3 of ERF/AP2 transcription factor family (ATERF-5). The protein contains one AP2 domain. There are 18 members in this subfamily including ATERF-1, ATERF-2, AND ATERF-5. The mRNA is cell-to-cell mobile.	protein_coding	ETHYLENE RESPONSIVE ELEMENT BINDING FACTOR 5 (ERF5)	ETHYLENE RESPONSIVE ELEMENT BINDING FACTOR 5 (ERF5);ETHYLENE RESPONSIVE ELEMENT BINDING FACTOR- 5 (ATERF-5);ETHYLENE RESPONSIVE ELEMENT BINDING FACTOR 5 (ATERF5); (ERF102); (ATMACD1)
AT5G47370	AT5G47370.1	homeobox-leucine zipper genes induced by auxin, but not by other phytohormones. Plays opposite roles in the shoot and root tissues in regulating auxin-mediated morphogenesis.	protein_coding	(HAT2)	(HAT2)
AT5G47660	AT5G47660.1	Homeodomain-like superfamily protein;(source:Araport11)	protein_coding
AT5G49300	AT5G49300.1	Encodes a member of the GATA factor family of zinc finger transcription factors.	protein_coding	GATA TRANSCRIPTION FACTOR 16 (GATA16)	GATA TRANSCRIPTION FACTOR 16 (GATA16)
AT5G49330	AT5G49330.1	Member of the R2R3 factor gene family.	protein_coding	MYB DOMAIN PROTEIN 111 (MYB111)	MYB DOMAIN PROTEIN 111 (MYB111);ARABIDOPSIS MYB DOMAIN PROTEIN 111 (ATMYB111);PRODUCTION OF FLAVONOL GLYCOSIDES 3 (PFG3)
AT5G49450	AT5G49450.1	Encodes a transcription activator is a positive regulator of plant tolerance to salt, osmotic and drought stresses.	protein_coding	BASIC LEUCINE-ZIPPER 1 (bZIP1)	BASIC LEUCINE-ZIPPER 1 (AtbZIP1);BASIC LEUCINE-ZIPPER 1 (bZIP1)
AT5G49520	AT5G49520.1	Encodes WRKY48, a member of the WRKY Transcription Factor. WRKY48 is a stress- and pathogen-induced transcriptional activator that represses plant basal defense. The mRNA is cell-to-cell mobile.	protein_coding	WRKY DNA-BINDING PROTEIN 48 (WRKY48)	WRKY DNA-BINDING PROTEIN 48 (WRKY48);ARABIDOPSIS THALIANA WRKY DNA-BINDING PROTEIN 48 (ATWRKY48)
AT5G50080	AT5G50080.1	encodes a member of the ERF (ethylene response factor) subfamily B-4 of ERF/AP2 transcription factor family. The protein contains one AP2 domain and is phosphorylated in planta. There are 7 members in this subfamily.	protein_coding	ETHYLENE RESPONSE FACTOR 110 (ERF110)	ETHYLENE RESPONSE FACTOR 110 (ERF110)
AT5G51190	AT5G51190.1	encodes a member of the ERF (ethylene response factor) subfamily B-3 of ERF/AP2 transcription factor family. The protein contains one AP2 domain. There are 18 members in this subfamily including ATERF-1, ATERF-2, AND ATERF-5.	protein_coding	ETHYLENE RESPONSE FACTOR 105 (ERF105)	ETHYLENE RESPONSE FACTOR 105 (ERF105)
AT5G51910	AT5G51910.1	TCP family transcription factor;(source:Araport11)	protein_coding	TCP DOMAIN PROTEIN 19 (TCP19)	TCP DOMAIN PROTEIN 19 (TCP19)
AT5G51990	AT5G51990.1	encodes a member of the DREB subfamily A-1 of ERF/AP2 transcription factor family (CBF4). The protein contains one AP2 domain. There are six members in this subfamily, including CBF1, CBF2, and CBF3. This gene is involved in response to drought stress and abscisic acid treatment, but not to low temperature.	protein_coding	C-REPEAT-BINDING FACTOR 4 (CBF4)	C-REPEAT-BINDING FACTOR 4 (CBF4);DEHYDRATION-RESPONSIVE ELEMENT-BINDING PROTEIN 1D (DREB1D)
AT5G52020	AT5G52020.1	encodes a member of the DREB subfamily A-4 of ERF/AP2 transcription factor family. The protein contains one AP2 domain. There are 17 members in this subfamily including TINY.	protein_coding
AT5G52660	AT5G52660.2	Encodes RVE6, a homolog of the circadian rhythm regulator RVE8. rve4 rve6 rve8 triple mutants display an extremely long circadian period, with delayed and reduced expression of evening-phased clock genes.	protein_coding	REVEILLE 6 (RVE6)	REVEILLE 6 (RVE6)
AT5G52830	AT5G52830.1	Encodes a WRKY transcription factor WRKY27. Mutation in Arabidopsis WRKY27 results in delayed symptom development in response to the bacterial wilt pathogen Ralstonia solanacearum.	protein_coding	WRKY DNA-BINDING PROTEIN 27 (WRKY27)	WRKY DNA-BINDING PROTEIN 27 (WRKY27);ARABIDOPSIS THALIANA WRKY DNA-BINDING PROTEIN 27 (ATWRKY27)
AT5G53290	AT5G53290.1	encodes a member of the ERF (ethylene response factor) subfamily B-5 of ERF/AP2 transcription factor family. The protein contains one AP2 domain. There are 7 members in this subfamily. CRF proteins relocalize to the nucleus in response to cytokinin.	protein_coding	CYTOKININ RESPONSE FACTOR 3 (CRF3)	CYTOKININ RESPONSE FACTOR 3 (CRF3)
AT5G54230	AT5G54230.1	MYB49 transcription factor. Binds to and promotes expression of genes involved in cadmium accumulation. Interacts with ABI5 which acts as a repressor preventing MYB49 induced expression of target genes.	protein_coding	MYB DOMAIN PROTEIN 49 (MYB49)	MYB DOMAIN PROTEIN 49 (MYB49);MYB DOMAIN PROTEIN 49 (AtMYB49)
AT5G54680	AT5G54680.1	basic helix-loop-helix (bHLH) DNA-binding superfamily protein;(source:Araport11)	protein_coding	IAA-LEUCINE RESISTANT3 (ILR3)	IAA-LEUCINE RESISTANT3 (ILR3);BASIC HELIX-LOOP-HELIX 105 (bHLH105)
AT5G56110	AT5G56110.1	Encodes a member of the R2R3 MYB transcription factor gene family that is required for anther development by regulation tapetum development, callose dissolution and exine formation. It acts upstream of MS2.	protein_coding	(MYB80)	MYB DOMAIN PROTEIN 103 (AtMYB103);ARABIDOPSIS THALIANA MYB DOMAIN PROTEIN 80 (ATMYB80); (ATMYB103);MYB DOMAIN PROTEIN 103 (MYB103);MALE STERILE 188 (MS188); (MYB80)
AT5G56270	AT5G56270.1	Encodes WRKY transcription factor 2, a zinc-finger protein. In wrky2 mutants, egg cells polarize normally but zygotes fail to reestablish polar organelle positioning from a transient symmetric state, resulting in equal cell division and distorted embryo development.	protein_coding	WRKY DNA-BINDING PROTEIN 2 (WRKY2)	WRKY DNA-BINDING PROTEIN 2 (WRKY2);ARABIDOPSIS THALIANA WRKY DNA-BINDING PROTEIN 2 (ATWRKY2)
AT5G56860	AT5G56860.1	Encodes a member of the GATA factor family of zinc finger transcription factors. Modulate chlorophyll biosynthesis and glutamate synthase (GLU1/Fd-GOGAT) expression.	protein_coding	GATA, NITRATE-INDUCIBLE, CARBON METABOLISM-INVOLVED (GNC)	GATA, NITRATE-INDUCIBLE, CARBON METABOLISM-INVOLVED (GNC);GATA TRANSCRIPTION FACTOR 21 (GATA21)
AT5G56930	AT5G56930.1	CCCH-type zinc finger family protein;(source:Araport11)	protein_coding	EMBRYO DEFECTIVE 1789 (emb1789)	EMBRYO DEFECTIVE 1789 (emb1789)
AT5G57150	AT5G57150.4	basic helix-loop-helix (bHLH) DNA-binding superfamily protein;(source:Araport11)	protein_coding
AT5G58010	AT5G58010.1	Encodes a basic helix-loop-helix (bHLH) protein that regulates root hair development. One of the three Arabidopsis homologs of the Lotus japonicus ROOTHAIRLESS1 (LjRHL1) gene: At2g24260 (AtLRL1), At4g30980 (AtLRL2), and At5g58010 (AtLRL3).	protein_coding	LJRHL1-LIKE 3 (LRL3)	LJRHL1-LIKE 3 (LRL3);DEFECTIVE REGION OF POLLEN 3 (DROP3)
AT5G58080	AT5G58080.1	member of Response Regulator: B- Type	protein_coding	RESPONSE REGULATOR 18 (RR18)	RESPONSE REGULATOR 18 (ARR18);RESPONSE REGULATOR 18 (RR18)
AT5G59430	AT5G59430.1	Encodes a telomeric repeat binding protein with a DNA binding domain at its C terminus. The DNA binding domain has a preference for GGTTTAG sequences and at least five of these repeats are required for recognition by a nearly full-length TRP1 protein.	protein_coding	TELOMERIC REPEAT BINDING PROTEIN 1 (TRP1)	TELOMERE REPEAT BINDING PROTEIN 1 (ATTRP1);TELOMERIC REPEAT BINDING PROTEIN 1 (TRP1)
AT5G59570	AT5G59570.1	Encodes BOA (BROTHER OF LUX ARRHYTHMO), a component of the circadian clock. The mRNA is cell-to-cell mobile.	protein_coding	BROTHER OF LUX ARRHYTHMO (BOA)	BROTHER OF LUX ARRHYTHMO (BOA)
AT5G59780	AT5G59780.3	Encodes a putative transcription factor (MYB59). In roots it is involved in K+/NO3- transport and expression of the NPF7.3 transporter.	protein_coding	MYB DOMAIN PROTEIN 59 (MYB59)	MYB DOMAIN PROTEIN 59 (MYB59); (ATMYB59-3)
AT5G59820	AT5G59820.1	Encodes a zinc finger protein involved in high light and cold acclimation. Overexpression of this putative transcription factor increases the expression level of 9 cold-responsive genes and represses the expression level of 15 cold-responsive genes, including CBF genes. Also, lines overexpressing this gene exhibits a small but reproducible increase in freeze tolerance. Because of the repression o…	protein_coding	RESPONSIVE TO HIGH LIGHT 41 (RHL41)	RESPONSIVE TO HIGH LIGHT 41 (RHL41); (ZAT12); (ATZAT12)
AT5G59990	AT5G59990.1	CCT motif family protein;(source:Araport11)	protein_coding
AT5G60130	AT5G60130.1	AP2/B3-like transcriptional factor family protein;(source:Araport11)	protein_coding
AT5G60200	AT5G60200.1	Encodes a Dof-type transcription factor. PEAR protein involved in the formation of a short-range concentration gradient that peaks at protophloem sieve elements, and activates gene expression that promotes radial growth. Locally promotes transcription of inhibitory HD-ZIP III genes, and thereby establishes a negative-feedback loop that forms a robust boundary that demarks the zone of cell divisio…	protein_coding	TARGET OF MONOPTEROS 6 (TMO6)	DNA BINDING WITH ONE FINGER 5.3 (DOF5.3);TARGET OF MONOPTEROS 6 (TMO6)
AT5G60850	AT5G60850.1	Encodes a zinc finger protein.	protein_coding	OBF BINDING PROTEIN 4 (OBP4)	OBF BINDING PROTEIN 4 (OBP4); (ATDOF5.4)
AT5G61270	AT5G61270.1	Basic helix-loop-helix (bHLH) phytochrome interacting factor. Interacts specifically with the far-red light?absorbing Pfr form of phyB through a conserved domain called the active phyB binding motif. Upon light exposure, PIF7 rapidly migrates to intranuclear speckles, where it colocalizes with phyB. Role as negative regulator of phyB-mediated seedling deetiolation.	protein_coding	PHYTOCHROME-INTERACTING FACTOR7 (PIF7)	PHYTOCHROME-INTERACTING FACTOR7 (PIF7)
AT5G61590	AT5G61590.1	Encodes an AP2/ERF-type transcription factor that is preferentially expressed in the epidermis and induced by darkness and negatively regulates cuticular wax biosynthesis.	protein_coding	DECREASE WAX BIOSYNTHESIS (DEWAX)	DECREASE WAX BIOSYNTHESIS (DEWAX); (ERF107)
AT5G61600	AT5G61600.1	encodes a member of the ERF (ethylene response factor) subfamily B-3 of ERF/AP2 transcription factor family. The protein contains one AP2 domain. There are 18 members in this subfamily including ATERF-1, ATERF-2, AND ATERF-5.	protein_coding	ETHYLENE RESPONSE FACTOR 104 (ERF104)	ETHYLENE RESPONSE FACTOR 104 (ERF104)
AT5G61850	AT5G61850.1	Encodes transcriptional regulator that promotes the transition to flowering.Involved in floral meristem development. LFY is involved in the regulation of AP3 expression, and appears to bring the F-box protein UFO to the AP3 promoter. Amino acids 46-120 define a protein domain that mediates self-interaction.	protein_coding	LEAFY (LFY)	LEAFY (LFY);LEAFY 3 (LFY3)
AT5G61890	AT5G61890.1	encodes a member of the ERF (ethylene response factor) subfamily B-4 of ERF/AP2 transcription factor family. The protein contains one AP2 domain. There are 7 members in this subfamily.	protein_coding	(ERF114)	(ERF114)
AT5G62020	AT5G62020.1	member of Heat Stress Transcription Factor (Hsf) family The mRNA is cell-to-cell mobile.	protein_coding	HEAT SHOCK TRANSCRIPTION FACTOR B2A (HSFB2A)	ARABIDOPSIS THALIANA HEAT SHOCK TRANSCRIPTION FACTOR B2A (AT-HSFB2A);HEAT SHOCK TRANSCRIPTION FACTOR B2A (HSFB2A)
AT5G62320	AT5G62320.1	Encodes a putative transcription factor (MYB99).	protein_coding	MYB DOMAIN PROTEIN 99 (MYB99)	MYB DOMAIN PROTEIN 99 (MYB99); (ATMYBCU15);MYB DOMAIN PROTEIN 99 (ATMYB99)
AT5G62470	AT5G62470.2	Encodes a R2R3 type Myb transcription factor whose expression is strongly induced by abscisic acid. Mediates abscisic acid signaling during drought stress response.	protein_coding	MYB DOMAIN PROTEIN 96 (MYB96)	MYB DOMAIN PROTEIN 96 (MYB96)
AT5G62610	AT5G62610.1	basic helix-loop-helix (bHLH) DNA-binding superfamily protein;(source:Araport11)	protein_coding
AT5G62940	AT5G62940.1	HCA2 induces the formation of interfascicular cambium and regulates vascular tissue development in the aerial parts of the plant. Evidence from both gain of function and dominant negative alleles. PEAR protein involved in the formation of a short-range concentration gradient that peaks at protophloem sieve elements, and activates gene expression that promotes radial growth. Locally promotes trans…	protein_coding	HIGH CAMBIAL ACTIVITY2 (HCA2)	DNA BINDING WITH ONE FINGER 5.6 (DOF5.6);HIGH CAMBIAL ACTIVITY2 (HCA2)
AT5G63260	AT5G63260.2	Zinc finger C-x8-C-x5-C-x3-H type family protein;(source:Araport11)	protein_coding
AT5G64220	AT5G64220.1	CAMTA2 proteins bind to the AtALMT1 promoter at in vitro. The gene itself is Al inducible, and AtALMT1 expression is partially repressed in camta2 mutant. The mRNA is cell-to-cell mobile.	protein_coding	CALMODULIN-BINDING TRANSCRIPTION ACTIVATOR 2 (CAMTA2)	CALMODULIN-BINDING TRANSCRIPTION ACTIVATOR 2 (CAMTA2)
AT5G64750	AT5G64750.1	Encodes a putative transcription factor containing an AP2 domain. Is a member of the ERF (ethylene response factor) subfamily B-4 of ERF/AP2 transcription factor family. Expressed in response to ABA, osmotic stress, sugar stress and drought. Mutants are hypersensitive to these stresses. May be involved in regulation of ABA mediated stress response. The mRNA is cell-to-cell mobile.	protein_coding	ABA REPRESSOR1 (ABR1)	ABA REPRESSOR1 (ABR1)
AT5G64810	AT5G64810.1	member of WRKY Transcription Factor; Group II-c. Involved in jasmonic acid inducible defense responses.	protein_coding	WRKY DNA-BINDING PROTEIN 51 (WRKY51)	WRKY DNA-BINDING PROTEIN 51 (WRKY51);ARABIDOPSIS THALIANA WRKY DNA-BINDING PROTEIN 51 (ATWRKY51)
AT5G65050	AT5G65050.3	Originally published as Agamous like MADS-box protein AGL31. One of a group of MADS box genes involved in control of flowering time. Four variant sequences have been identified for this locus but have not been characterized for differences in expression pattern and/or function.	protein_coding	AGAMOUS-LIKE 31 (AGL31)	AGAMOUS-LIKE 31 (AGL31);MADS AFFECTING FLOWERING 2 (MAF2)
AT5G65060	AT5G65060.1	MADS domain protein - flowering regulator that is closely related to FLC	protein_coding	MADS AFFECTING FLOWERING 3 (MAF3)	MADS AFFECTING FLOWERING 3 (MAF3); (FCL3);AGAMOUS-LIKE 70 (AGL70)
AT5G65070	AT5G65070.3	Encodes MADS-box containing FLC paralog. Five splice variants have been identified but not characterized with respect to expression patterns and/or differing function. Overexpression of the gene in the Landsberg ecotype leads to a delay in flowering, transcript levels of MAF4 are reduced after a 6 week vernalization.	protein_coding	MADS AFFECTING FLOWERING 4 (MAF4)	MADS AFFECTING FLOWERING 4 (MAF4)
AT5G65080	AT5G65080.1	Is upregulated during vernalization and regulates flowering time. Encodes MADS-domain protein. Two variants encoding proteins of 198 and 184 amino acids have been reported.	protein_coding	MADS AFFECTING FLOWERING 5 (MAF5)	MADS AFFECTING FLOWERING 5 (MAF5);AGAMOUS-LIKE 68 (AGL68)
AT5G65130	AT5G65130.1	encodes a member of the DREB subfamily A-6 of ERF/AP2 transcription factor family. The protein contains one AP2 domain. There are 8 members in this subfamily including RAP2.4.	protein_coding	(WIND4)	(WIND4)
AT5G65210	AT5G65210.2	Encodes TGA1, a redox-controlled regulator of systemic acquired resistance. TGA1 targets the activation sequence-1 (as-1) element of the promoter region of defense proteins. TGA1 are S-nitrosylated.	protein_coding	TGACG SEQUENCE-SPECIFIC BINDING PROTEIN 1 (TGA1)	TGACG SEQUENCE-SPECIFIC BINDING PROTEIN 1 (TGA1)
AT5G65510	AT5G65510.1	Encodes one of three PLETHORA transcription factors required to maintain high levels of PIN1 expression at the periphery of the meristem and modulate local auxin production in the central region of the SAM which underlies phyllotactic transitions.	protein_coding	AINTEGUMENTA-LIKE 7 (AIL7)	AINTEGUMENTA-LIKE 7 (AIL7);PLETHORA 7 (PLT7)
AT5G65590	AT5G65590.1	Encodes a plant-specific Dof-type transcription factor expressed in maturing guard cells, but not in guard mother cells. It regulates essential processes of stomatal guard cell maturation and functions as a key transcription factor regulating the final stages of guard cell differentiation.	protein_coding	STOMATAL CARPENTER 1 (SCAP1)	STOMATAL CARPENTER 1 (SCAP1)
AT5G66300	AT5G66300.1	Encodes a NAC-domain transcription factor. Expressed in the vascular tissue.	protein_coding	NAC DOMAIN CONTAINING PROTEIN 105 (NAC105)	NAC DOMAIN CONTAINING PROTEIN 105 (NAC105);VASCULAR-RELATED NAC-DOMAIN 3 (VND3);ARABIDOPSIS NAC DOMAIN CONTAINING PROTEIN 105 (ANAC105)
AT5G66320	AT5G66320.1	Encodes GATA transcription factor gene GNC, involved in regulating carbon and nitrogen metabolism. Expression occurs in aerial tissue at an early stage of development and is inducible by nitrate.	protein_coding	GATA TRANSCRIPTION FACTOR 5 (GATA5)	GATA TRANSCRIPTION FACTOR 5 (GATA5)
AT5G66730	AT5G66730.1	C2H2-like zinc finger protein;(source:Araport11)	protein_coding	INDETERMINATE DOMAIN 1 (IDD1)	INDETERMINATE DOMAIN 1 (IDD1);ENHYDROUS (ENY)
AT5G66940	AT5G66940.1	Encodes a nuclear localized DOF-domain binding transcription factor.	protein_coding	(ATDOF5.8)	(ATDOF5.8)
AT5G67110	AT5G67110.1	encodes a myc/bHLH transcription factor-like protein. Gene product is involved in fruit dehiscence. Mutant siliques fail to dehisce.	protein_coding	ALCATRAZ (ALC)	ALCATRAZ (ALC)
AT5G67190	AT5G67190.1	encodes a member of the DREB subfamily A-5 of ERF/AP2 transcription factor family. The protein contains one AP2 domain. There are 16 members in this subfamily including RAP2.1, RAP2.9 and RAP2.10.	protein_coding	DREB AND EAR MOTIF PROTEIN 2 (DEAR2)	DREB AND EAR MOTIF PROTEIN 2 (DEAR2)
AT5G67300	AT5G67300.1	Member of the R2R3 factor MYB gene family involved in mediating plant responses to a variety of abiotic stimiuli. The mRNA is cell-to-cell mobile.	protein_coding	MYB DOMAIN PROTEIN R1 (MYBR1)	(ATMYBR1);ARABIDOPSIS THALIANA MYB DOMAIN PROTEIN 44 (ATMYB44);MYB DOMAIN PROTEIN R1 (MYBR1); (MYB44)
AT5G67450	AT5G67450.1	Encodes zinc-finger protein. mRNA levels are elevated in response to low temperature, cold temperatures and high salt. The protein is localized to the nucleus and acts as a transcriptional repressor.	protein_coding	ZINC-FINGER PROTEIN 1 (ZF1)	ZINC-FINGER PROTEIN 1 (AZF1);ZINC-FINGER PROTEIN 1 (ZF1)

## Sheet: B. decreased expression
B. Overlap among TFs mediating the expression of genes with decreased transcript accumulation.
Col
Locus Identifier	Gene Model Name	Gene Model Description	Gene Model Type	Primary Gene Symbol	All Gene Symbols
AT2G22200	AT2G22200.1	encodes a member of the DREB subfamily A-6 of ERF/AP2 transcription factor family. The protein contains one AP2 domain. There are 8 members in this subfamily including RAP2.4.	protein_coding
AT1G64380	AT1G64380.1	encodes a member of the DREB subfamily A-6 of ERF/AP2 transcription factor family. The protein contains one AP2 domain. There are 8 members in this subfamily including RAP2.4.	protein_coding
AT4G39780	AT4G39780.1	encodes a member of the DREB subfamily A-6 of ERF/AP2 transcription factor family. The protein contains one AP2 domain. There are 8 members in this subfamily including RAP2.4.	protein_coding
AT3G16350	AT3G16350.1	Homeodomain-like superfamily protein;(source:Araport11)	protein_coding
AT4G13620	AT4G13620.1	encodes a member of the DREB subfamily A-6 of ERF/AP2 transcription factor family. The protein contains one AP2 domain. There are 8 members in this subfamily including RAP2.4. The mRNA is cell-to-cell mobile.	protein_coding
AT5G06950	AT5G06950.1	Transcription factor of the B-ZIP family that has high affinity for C-box motifs. Interacts with NPR1 and may regulate PR gene expression. Phosphorylated by a CK2-like protein in vitro. Phosphorylation is enhanced by salicylic acid treatment.	protein_coding	(AHBP-1B)	TGACG SEQUENCE-SPECIFIC BINDING PROTEIN 2 (TGA2); (ATTGA2); (AHBP-1B)
AT5G65130	AT5G65130.1	encodes a member of the DREB subfamily A-6 of ERF/AP2 transcription factor family. The protein contains one AP2 domain. There are 8 members in this subfamily including RAP2.4.	protein_coding	(WIND4)	(WIND4)
AT3G56660	AT3G56660.1	basic region/leucine zipper motif protein 49;(source:Araport11)	protein_coding	BASIC REGION/LEUCINE ZIPPER MOTIF PROTEIN 49 (BZIP49)	BASIC REGION/LEUCINE ZIPPER MOTIF PROTEIN 49 (BZIP49)
AT4G36780	AT4G36780.1	BES1/BZR1 homolog 2;(source:Araport11)	protein_coding	BES1/BZR1 HOMOLOG 2 (BEH2)	BES1/BZR1 HOMOLOG 2 (BEH2)
AT1G78700	AT1G78700.1	BES1/BZR1 homolog 4;(source:Araport11)	protein_coding	BES1/BZR1 HOMOLOG 4 (BEH4)	BES1/BZR1 HOMOLOG 4 (BEH4)
AT2G20880	AT2G20880.1	Encodes ERF53, a drought-induced transcription factor. Belongs to the AP2/ERF superfamily, and has a highly conserved AP2 domain. Regulates drought-responsive gene expressions by binding to the GCC box and/or dehydration-responsive element (DRE) in the promoter of downstream genes. Overexpression of AtERF53 driven by the CaMV35S promoter resulted in an unstable drought-tolerant phenotype in T2 tr…	protein_coding	ERF DOMAIN 53 (ERF53)	ERF DOMAIN 53 (ERF53); (ATERF53)
AT3G22170	AT3G22170.1	A component of the PHYA signaling network, mediates the FR-HIR response to far-red light in concert with FAR1.	protein_coding	FAR-RED ELONGATED HYPOCOTYLS 3 (fhy3)	FAR-RED ELONGATED HYPOCOTYLS 3 (fhy3);CHLOROPLAST DIVISION MUTANT 45 (CPD45)
AT4G15090	AT4G15090.1	Encodes a nuclear localized protein involved in far red light response signaling. Loss of function mutants are defective in far red light responses. Interacts with homologous gene FHY3.	protein_coding	FAR-RED IMPAIRED RESPONSE 1 (FAR1)	FAR-RED IMPAIRED RESPONSE 1 (FAR1)
AT5G49300	AT5G49300.1	Encodes a member of the GATA factor family of zinc finger transcription factors.	protein_coding	GATA TRANSCRIPTION FACTOR 16 (GATA16)	GATA TRANSCRIPTION FACTOR 16 (GATA16)
AT4G38680	AT4G38680.1	Encodes a glycine-rich protein that binds nucleic acids and promotes DNA melting. Its transcript and protein levels are up-regulated in response to cold treatment with protein levels peaking earlier in shoots (~10-14 days) than in roots (~21 days). It is normally expressed in meristematic regions and developing tissues where cell division occurs. RNAi and antisense lines with lower levels of CSP2…	protein_coding	GLYCINE RICH PROTEIN 2 (GRP2)	GLYCINE RICH PROTEIN 2 (GRP2);COLD SHOCK DOMAIN PROTEIN 2 (CSDP2);COLD SHOCK PROTEIN 2 (CSP2);ARABIDOPSIS THALIANA COLD SHOCK PROTEIN 2 (ATCSP2)
AT2G21060	AT2G21060.1	Glycine-rich protein (AtGRP2b). Also named as CSP4 (cold shock domain protein 4) containing a well conserved cold shock domain (CSD) and glycine-rich motifs interspersed by two retroviral-like CCHC zinc fingers. AtCSP4 is expressed in all tissues but accumulates in reproductive tissues and those undergoing cell divisions. Overexpression of AtCSP4 reduces silique length and induces embryo lethalit…	protein_coding	GLYCINE-RICH PROTEIN 2B (GRP2B)	GLYCINE-RICH PROTEIN 2B (ATGRP2B);COLD SHOCK DOMAIN PROTEIN 4 (ATCSP4);GLYCINE-RICH PROTEIN 2B (GRP2B)
AT1G14900	AT1G14900.1	Encodes a protein belonging to the subgroup of HMGA (high mobility group A) proteins that interact with A/T-rich stretches of DNA.	protein_coding	HIGH MOBILITY GROUP A (HMGA)	HIGH MOBILITY GROUP A (HMGA)
AT2G18350	AT2G18350.1	homeobox protein 24;(source:Araport11)	protein_coding	HOMEOBOX PROTEIN 24 (HB24)	HOMEOBOX PROTEIN 24 (AtHB24);HOMEOBOX PROTEIN 24 (HB24);ZINC FINGER HOMEODOMAIN 6 (ZHD6)
AT3G28920	AT3G28920.1	homeobox protein 34;(source:Araport11)	protein_coding	HOMEOBOX PROTEIN 34 (HB34)	HOMEOBOX PROTEIN 34 (AtHB34);HOMEOBOX PROTEIN 34 (HB34);ZINC FINGER HOMEODOMAIN 9 (ZHD9)
AT1G05230	AT1G05230.1	Encodes a homeobox-leucine zipper family protein belonging to the HD-ZIP IV family. Mutants have trichomes that appear glass-like under a dissecting microscope as compared to the wild-type trichomes. The mutations do not affect trichome growth or branch number.	protein_coding	HOMEODOMAIN GLABROUS 2 (HDG2)	HOMEODOMAIN GLABROUS 2 (HDG2)
AT2G32370	AT2G32370.1	Encodes a homeobox-leucine zipper family protein belonging to the HD-ZIP IV family. Together with ATML1 and PDF2, it is involved in cotyledon development.	protein_coding	HOMEODOMAIN GLABROUS 3 (HDG3)	HOMEODOMAIN GLABROUS 3 (HDG3)
AT3G27810	AT3G27810.1	Encodes a member of the R2R3-MYB transcription factor gene family. Induced by jasmonate. Involved in jasmonate response during stamen development. MYB21 interacts with JAZ proteins, and functions redundantly with MYB24 and MYB57 to regulate stamen development.	protein_coding	MYB DOMAIN PROTEIN 21 (MYB21)	MYB DOMAIN PROTEIN 21 (ATMYB21);ARABIDOPSIS THALIANA MYB DOMAIN PROTEIN 3 (ATMYB3);MYB DOMAIN PROTEIN 21 (MYB21)
AT5G40350	AT5G40350.1	Myb24 transcription factor. Member of the R2R3 factor gene family. Induced by jasmonate. Involved in jasmonate response during stamen development. MYB24 interacts with JAZ proteins, and functions redundantly with MYB21 and MYB57 to regulate stamen development. Possible positive regulator of CKL2 and 7 expression under high temperature.	protein_coding	MYB DOMAIN PROTEIN 24 (MYB24)	MYB DOMAIN PROTEIN 24 (MYB24);MYB DOMAIN PROTEIN 24 (AtMYB24)
AT3G50060	AT3G50060.1	Encodes a member of the R2R3 transcription factor gene family. Expressed in response to potassium deprivation and auxin. Involved in lateral root development. Interacts with ARF7 and regulates the expression of some auxin responsive genes.	protein_coding	MYB DOMAIN PROTEIN 77 (MYB77)	MYB DOMAIN PROTEIN 77 (MYB77)
AT1G78080	AT1G78080.1	Encodes a member of the DREB subfamily A-6 of ERF/AP2 transcription factor family (RAP2.4). The protein contains one AP2 domain. Role in mediating light and ethylene signaling. The mRNA is cell-to-cell mobile.	protein_coding	RELATED TO AP2 4 (RAP2.4)	RELATED TO AP2 4 (RAP2.4);WOUND INDUCED DEDIFFERENTIATION 1 (WIND1); (ATWIND1)
AT4G14770	AT4G14770.1	Regulates fate transition and cell Divisions in the stomatal lineage.	protein_coding	TESMIN/TSO1-LIKE CXC 2 (TCX2)	(SOL2);TESMIN/TSO1-LIKE CXC 2 (ATTCX2);TESMIN/TSO1-LIKE CXC 2 (TCX2)
Sha
Locus Identifier	Gene Model Name	Gene Model Description	Gene Model Type	Primary Gene Symbol	All Gene Symbols
AT2G22750	AT2G22750.2	basic helix-loop-helix (bHLH) DNA-binding superfamily protein;(source:Araport11)	protein_coding
AT5G62260	AT5G62260.1	AT hook motif DNA-binding family protein;(source:Araport11)	protein_coding	AT-HOOK MOTIF NUCLEAR LOCALIZED PROTEIN 6 (AHL6)	AT-HOOK MOTIF NUCLEAR LOCALIZED PROTEIN 6 (AHL6)
AT1G32510	AT1G32510.1	NAC domain containing protein 11;(source:Araport11)	protein_coding	NAC DOMAIN CONTAINING PROTEIN 11 (NAC011)	NAC DOMAIN CONTAINING PROTEIN 11 (ANAC011);NAC DOMAIN CONTAINING PROTEIN 11 (NAC011)
AT5G13180	AT5G13180.1	Encodes a NAC domain transcription factor that interacts with VND7 and negatively regulates xylem vessel formation.	protein_coding	NAC DOMAIN CONTAINING PROTEIN 83 (NAC083)	NAC DOMAIN CONTAINING PROTEIN 83 (ANAC083);VND-INTERACTING 2 (VNI2);NAC DOMAIN CONTAINING PROTEIN 83 (NAC083)
Cvi
Locus Identifier	Gene Model Name	Gene Model Description	Gene Model Type	Primary Gene Symbol	All Gene Symbols
AT4G33280	AT4G33280.1	AP2/B3-like transcriptional factor family protein;(source:Araport11)	protein_coding
AT1G02040	AT1G02040.1	C2H2-type zinc finger family protein;(source:Araport11)	protein_coding
AT1G63040	AT1G63040.1	a pseudogene member of the DREB subfamily A-4 of ERF/AP2 transcription factor family. The translated product contains one AP2 domain. There are 17 members in this subfamily including TINY.	pseudogene
AT5G25475	AT5G25475.4	AP2/B3-like transcriptional factor family protein;(source:Araport11)	protein_coding
AT5G64750	AT5G64750.1	Encodes a putative transcription factor containing an AP2 domain. Is a member of the ERF (ethylene response factor) subfamily B-4 of ERF/AP2 transcription factor family. Expressed in response to ABA, osmotic stress, sugar stress and drought. Mutants are hypersensitive to these stresses. May be involved in regulation of ABA mediated stress response. The mRNA is cell-to-cell mobile.	protein_coding	ABA REPRESSOR1 (ABR1)	ABA REPRESSOR1 (ABR1)
AT1G03800	AT1G03800.1	encodes a member of the ERF (ethylene response factor) subfamily B-1 of ERF/AP2 transcription factor family (ATERF-10). The protein contains one AP2 domain. There are 15 members in this subfamily including ATERF-3, ATERF-4, ATERF-7, and leafy petiole.	protein_coding	ERF DOMAIN PROTEIN 10 (ERF10)	ARABIDOPSIS THALIANA RF DOMAIN PROTEIN 10 (ATERF10);ERF DOMAIN PROTEIN 10 (ERF10)
AT5G44210	AT5G44210.1	encodes a member of the ERF (ethylene response factor) subfamily B-1 of ERF/AP2 transcription factor family (ATERF-9). The protein contains one AP2 domain. There are 15 members in this subfamily including ATERF-3, ATERF-4, ATERF-7, and leafy petiole.	protein_coding	ERF DOMAIN PROTEIN 9 (ERF9)	ERF DOMAIN PROTEIN- 9 (ATERF-9);ERF DOMAIN PROTEIN 9 (ATERF9);ERF DOMAIN PROTEIN 9 (ERF9)
AT3G23240	AT3G23240.1	encodes a member of the ERF (ethylene response factor) subfamily B-3 of ERF/AP2 transcription factor family (ERF1). The protein contains one AP2 domain. There are 18 members in this subfamily including ATERF-1, ATERF-2, AND ATERF-5. EREBP like protein that binds GCC box of ethylene regulated promoters such as basic chitinases. Constitutive expression of ERF1 phenocopies ethylene over production. …	protein_coding	ETHYLENE RESPONSE FACTOR 1 (ERF1)	ETHYLENE RESPONSE FACTOR 1 (ERF1);ETHYLENE RESPONSE FACTOR 1 (ATERF1); (ATERF#092); (ERF1B)
AT3G20310	AT3G20310.1	Encodes a member of the ERF (ethylene response factor) subfamily B-1 of ERF/AP2 transcription factor family (ATERF-7). The protein contains one AP2 domain. Phosphorylated by PKS3 in vitro. Involved in ABA-mediated responses. Acts as a repressor of GCC box?mediated transcription together with AtSin3 and HDA19.	protein_coding	ETHYLENE RESPONSE FACTOR 7 (ERF7)	(ATERF-7); (ATERF7);ETHYLENE RESPONSE FACTOR 7 (ERF7)
AT1G53170	AT1G53170.1	encodes a member of the ERF (ethylene response factor) subfamily B-1 of ERF/AP2 transcription factor family (ATERF-8). The protein contains one AP2 domain. There are 15 members in this subfamily including ATERF-3, ATERF-4, ATERF-7, and leafy petiole.	protein_coding	ETHYLENE RESPONSE FACTOR 8 (ERF8)	ETHYLENE RESPONSE FACTOR 8 (ERF8); (ATERF-8);ETHYLENE RESPONSE ELEMENT BINDING FACTOR 4 (ATERF8)
AT5G47220	AT5G47220.1	Encodes a member of the ERF (ethylene response factor) subfamily B-3 of ERF/AP2 transcription factor family (ATERF-2). The protein contains one AP2 domain. Functions as activator of GCC box?dependent transcription. Positive regulator of JA-responsive defense genes and resistance to F. oxysporum and enhances JA inhibition of root elongation.	protein_coding	ETHYLENE RESPONSIVE ELEMENT BINDING FACTOR 2 (ERF2)	ETHYLENE RESPONSIVE ELEMENT BINDING FACTOR 2 (ATERF2);ETHYLENE RESPONSE FACTOR- 2 (ATERF-2);ETHYLENE RESPONSIVE ELEMENT BINDING FACTOR 2 (ERF2)
AT3G15210	AT3G15210.1	Encodes a member of the ERF (ethylene response factor) subfamily B-1 of ERF/AP2 transcription factor family (ATERF-4). The protein contains one AP2 domain. Acts as a negative regulator of JA-responsive defense gene expression and resistance to the necrotrophic fungal pathogen Fusarium oxysporum and antagonizes JA inhibition of root elongation. The mRNA is cell-to-cell mobile.	protein_coding	ETHYLENE RESPONSIVE ELEMENT BINDING FACTOR 4 (ERF4)	ETHYLENE RESPONSIVE ELEMENT BINDING FACTOR 4 (ATERF-4);ETHYLENE RESPONSIVE ELEMENT BINDING FACTOR 4 (ERF4);RELATED TO AP2 5 (RAP2.5);ETHYLENE RESPONSIVE ELEMENT BINDING FACTOR 4 (ATERF4)
AT3G20770	AT3G20770.1	Encodes EIN3 (ethylene-insensitive3), a nuclear transcription factor that initiates downstream transcriptional cascades for ethylene responses. EIN3 interacts with MYC2, MYC3 and MYC4 to inhibit jasmonate-induced expression of wound-responsive genes and herbivory-inducible genes, and plant defense against generalist herbivores.	protein_coding	ETHYLENE-INSENSITIVE3 (EIN3)	(AtEIN3);ETHYLENE-INSENSITIVE3 (EIN3)
AT5G63090	AT5G63090.2	Involved in lateral organ development	protein_coding	LATERAL ORGAN BOUNDARIES (LOB)	LATERAL ORGAN BOUNDARIES (LOB)
AT1G28300	AT1G28300.1	Transcription factor that contains a B3 domain, a DNA-binding motif unique to plants and characteristic of several transcription factors. Plays critical roles both early and late during embryo development. LEC2 RNA accumulates primarily during seed development. LEC2 is required for the maintenance of suspensor morphology, specification of cotyledon identity, progression through the maturation pha…	protein_coding	LEAFY COTYLEDON 2 (LEC2)	LEAFY COTYLEDON 2 (LEC2); (ATLEC2)
AT2G45410	AT2G45410.1	LOB domain-containing protein 19;(source:Araport11)	protein_coding	LOB DOMAIN-CONTAINING PROTEIN 19 (LBD19)	LOB DOMAIN-CONTAINING PROTEIN 19 (LBD19)
AT3G49690	AT3G49690.1	Putative homolog of the Blind gene in tomato. Together with RAX1 and RAX3 belong to the class R2R3 MYB genes; encoded by the Myb-like transcription factor MYB84, regulates axillary meristem formation.	protein_coding	MYB DOMAIN PROTEIN 84 (MYB84)	REGULATOR OF AXILLARY MERISTEMS3 (RAX3);MYB DOMAIN PROTEIN 84 (MYB84);MYB DOMAIN PROTEIN 84 (ATMYB84); (SKI2)
AT4G24020	AT4G24020.1	Encodes NIN Like Protein 7 (NLP7). Modulates nitrate sensing and metabolism. Mutants of NLP7 show features of nitrogen-starved plants and are tolerant to drought stress. Localized in the nucleus and functions as a putative transcription factor. The mRNA is cell-to-cell mobile.	protein_coding	NIN LIKE PROTEIN 7 (NLP7)	NIN LIKE PROTEIN 7 (NLP7)
AT3G18990	AT3G18990.1	Required for vernalization. Essential for the complete repression of FLC in vernalized plants. Required for the methylation of histone H3	protein_coding	REDUCED VERNALIZATION RESPONSE 1 (VRN1)	REDUCED VERNALIZATION RESPONSE 1 (VRN1);REPRODUCTIVE MERISTEM 39 (REM39)
AT1G53910	AT1G53910.1	Encodes a member of the ERF (ethylene response factor) subfamily B-2 of ERF/AP2 transcription factor family (RAP2.12). The protein contains one AP2 domain. There are 5 members in this subfamily including RAP2.2 AND RAP2.12. Involved in oxygen sensing. It plays a key role in controlling root bending in response to hypoxia.	protein_coding	RELATED TO AP2 12 (RAP2.12)	ETHYLENE RESPONSE FACTOR 74 (ERF74);RELATED TO AP2 12 (RAP2.12)
AT3G14230	AT3G14230.1	encodes a member of the ERF (ethylene response factor) subfamily B-2 of ERF/AP2 transcription factor family (RAP2.2). The protein contains one AP2 domain. There are 5 members in this subfamily including RAP2.2 AND RAP2.12.	protein_coding	RELATED TO AP2 2 (RAP2.2)	RELATED TO AP2 2 (RAP2.2)
AT4G31610	AT4G31610.1	Expressed specifically in reproductive meristems, member of a moderately sized gene family distantly related to known plant DNA binding proteins	protein_coding	REPRODUCTIVE MERISTEM 1 (REM1)	REPRODUCTIVE MERISTEM 1 (REM1);REPRODUCTIVE MERISTEM 1 (ATREM1);REPRODUCTIVE MERISTEM 34 (REM34)
AT1G15360	AT1G15360.1	Encodes a member of the ERF (ethylene response factor) subfamily B-6 of ERF/AP2 transcription factor family. The protein contains one AP2 domain. There are 12 members in this subfamily including RAP2.11. This gene is involved in wax biosynthesis. Over-expression of the gene results in glossy leaf phenotype and increased drought tolerance. Two closely related genes, AT5G25390 and AT5G11190 have si…	protein_coding	SHINE 1 (SHN1)	SHINE 1 (SHN1);WAX INDUCER 1 (WIN1); (ATSHN1)
AT5G11190	AT5G11190.1	Encodes a member of the ERF (ethylene response factor) subfamily B-6 of ERF/AP2 transcription factor family. The protein contains one AP2 domain. There are 12 members in this subfamily including RAP2.11.	protein_coding	SHINE2 (SHN2)	SHINE2 (SHN2);SHINE3 (SHN3)
AT5G25390	AT5G25390.2	encodes a member of the ERF (ethylene response factor) subfamily B-6 of ERF/AP2 transcription factor family. The protein contains one AP2 domain. There are 12 members in this subfamily including RAP2.11.	protein_coding	SHINE3 (SHN3)	SHINE2 (SHN2);SHINE3 (SHN3)
AT1G20710	AT1G20710.1	Encodes a WUSCHEL-related homeobox gene family member with 65 amino acids in its homeodomain. Proteins in this family contain a sequence of eight residues (TLPLFPMH) downstream of the homeodomain called the WUS box.	protein_coding	WUSCHEL RELATED HOMEOBOX 10 (WOX10)	WUSCHEL RELATED HOMEOBOX 10 (WOX10);WUSCHEL RELATED HOMEOBOX 13B (WOX13B)
AT1G20700	AT1G20700.1	Encodes WOX14, a WUSCHEL-related homeobox gene family member with 65 amino acids in its homeodomain. Proteins in this family contain a sequence of eight residues (TLPLFPMH) downstream of the homeodomain called the WUS box. Functions in the shoot meristem organizing center to maintain the stem cells in an undifferentiated state. WOX4 and WOX14 act downstream of the PXY receptor kinase to regulate …	protein_coding	WUSCHEL RELATED HOMEOBOX 14 (WOX14)	WUSCHEL RELATED HOMEOBOX 14 (WOX14);WUSCHEL RELATED HOMEOBOX 14 (ATWOX14)
AT2G04880	AT2G04880.1	Encodes WRKY1, a member of the WRKY transcription factors in plants involved in disease resistance, abiotic stress, senescence as well as in some developmental processes. WRKY1 is involved in the salicylic acid signaling pathway. The crystal structure of the WRKY1 C-terminal domain revealed a zinc-binding site and identified the DNA-binding residues of WRKY1. The mRNA is cell-to-cell mobile.	protein_coding	ZINC-DEPENDENT ACTIVATOR PROTEIN-1 (ZAP1)	ZINC-DEPENDENT ACTIVATOR PROTEIN-1 (ZAP1); (ATWRKY1); (WRKY1)
Col|Sha
Locus Identifier	Gene Model Name	Gene Model Description	Gene Model Type	Primary Gene Symbol	All Gene Symbols
AT5G62610	AT5G62610.1	basic helix-loop-helix (bHLH) DNA-binding superfamily protein;(source:Araport11)	protein_coding
AT5G01380	AT5G01380.1	Homeodomain-like superfamily protein;(source:Araport11)	protein_coding
AT2G40950	AT2G40950.1	bZIP17 appears to regulate transcription as part of a salt and osmotic stress response. zip17 mutants show enhanced inhibition of primary root elongation in response to NaCl. Several salt-responsive genes, such as ATHB-7 show a reduced transcriptional response to a salt treatment in zip17 mutant seedlings. myc:bZIP17 undergoes proteolytic processing in salt-treated wild type seedlings, but not in…	protein_coding	(BZIP17)	(BZIP17)
AT4G17460	AT4G17460.1	Encodes a class II HD-ZIP protein that regulates meristematic activity in different tissues, and that it is necessary for the correct formation of the gynoecium.	protein_coding	(HAT1)	(HAT1);JAIBA (JAB)
AT1G70000	AT1G70000.1	Encodes a MYB-like Domain transcription factor that plays a positive role in anthocyanin accumulation in response to light and cytokinin via repression of MYBL2.MYBD expression increased in response to light or cytokinin, and MYBD enhanced anthocyanin biosynthesis via the repression of MYBL2 encoding for a transcription factor that had a negative effect on this process. In addition, MYBD can bind…	protein_coding	(MYBD)	(MYBD)
AT5G46760	AT5G46760.1	MYC3 is a JAZ-interacting transcription factor that act together with MYC2 and MYC4 to activate JA-responses. The mRNA is cell-to-cell mobile.	protein_coding	(MYC3)	(MYC3)
AT4G18890	AT4G18890.1	BES1/BZR1 homolog 3;(source:Araport11)	protein_coding	BES1/BZR1 HOMOLOG 3 (BEH3)	BES1/BZR1 HOMOLOG 3 (BEH3)
AT5G65410	AT5G65410.1	Encodes ZFHD2, a member of the zinc finger homeodomain transcriptional factor family.Gain of function of ATHB25 (35S and UBQ10 proomoters) and double loss of function of ATHB25 and ATHB22 increases and decreases, respectively, seed longevity. This phenotype is maternal and related to seed coat alterations. Gain of function increases expression of GA3OX2 and GA4 and GA1 levels.	protein_coding	HOMEOBOX PROTEIN 25 (HB25)	ARABIDOPSIS THALIANA HOMEOBOX PROTEIN 25 (ATHB25);ZINC FINGER HOMEODOMAIN 2 (ZFHD2);HOMEOBOX PROTEIN 25 (HB25);ZINC FINGER HOMEODOMAIN 1 (ZHD1)
AT2G18300	AT2G18300.3	basic helix-loop-helix (bHLH) DNA-binding superfamily protein;(source:Araport11)	protein_coding	HOMOLOG OF BEE2 INTERACTING WITH IBH 1 (HBI1)	HOMOLOG OF BEE2 INTERACTING WITH IBH 1 (HBI1)
AT5G54680	AT5G54680.1	basic helix-loop-helix (bHLH) DNA-binding superfamily protein;(source:Araport11)	protein_coding	IAA-LEUCINE RESISTANT3 (ILR3)	IAA-LEUCINE RESISTANT3 (ILR3);BASIC HELIX-LOOP-HELIX 105 (bHLH105)
AT4G16430	AT4G16430.1	bHLH3 interacts with JAZ proteins, and functions redundantly with bHLH13, bHLH14 and bHLH17 to negatively regulate jasmonate responses.	protein_coding	JASMONATE ASSOCIATED MYC2 LIKE 3 (JAM3)	(BHLH003); (BHLH03); (BHLH3);JASMONATE ASSOCIATED MYC2 LIKE 3 (JAM3)
AT5G40330	AT5G40330.1	Encodes a MYB gene that, when overexpressed ectopically, can induce ectopic trichome formation. It is a member of subgroup 15, together with WER and GL1. Members of this subgroup share a conserved motif of 19 amino acids in the putative transcription activation domain at the C-terminal end. The gene is expressed in leaves, stems, flowers, seeds and roots and quite strongly in trichomes. There is …	protein_coding	MYB DOMAIN PROTEIN 23 (MYB23)	MYB DOMAIN PROTEIN 23 (MYB23);MYB DOMAIN PROTEIN 23 (ATMYB23); (ATMYBRTF)
AT4G37260	AT4G37260.1	Member of the R2R3 factor gene family. The mRNA is cell-to-cell mobile.	protein_coding	MYB DOMAIN PROTEIN 73 (MYB73)	MYB DOMAIN PROTEIN 73 (MYB73); (ATMYB73)
AT1G34670	AT1G34670.1	Encodes a member of the R2R3 transcription factor gene family that is a negative regulator of lateral root (LR) development. It has been proposed that this transcription factor is part of a novel negative feedback loop stimulated specifically in the endodermis upon LR initiation to ensure that LRs are formed only in the correct place.	protein_coding	MYB DOMAIN PROTEIN 93 (MYB93)	MYB DOMAIN PROTEIN 93 (AtMYB93);MYB DOMAIN PROTEIN 93 (MYB93)
AT1G43700	AT1G43700.1	Encodes a VirE2-interacting protein. VIP1 mediates nuclear translocation of VirE2 via its amino half, and interacts with histone H2A via it carboxyl half. Involved in osmosensory response. The mRNA is cell-to-cell mobile.	protein_coding	VIRE2-INTERACTING PROTEIN 1 (VIP1)	VIRE2-INTERACTING PROTEIN 1 (VIP1);SULPHATE UTILIZATION EFFICIENCY 3 (SUE3); (ATVIP1)
Col|Cvi
Locus Identifier	Gene Model Name	Gene Model Description	Gene Model Type	Primary Gene Symbol	All Gene Symbols
AT4G12670	AT4G12670.1	Homeodomain-like superfamily protein;(source:Araport11)	protein_coding
AT3G58630	AT3G58630.1	sequence-specific DNA binding transcription factor;(source:Araport11)	protein_coding
AT1G76110	AT1G76110.1	HMG (high mobility group) box protein with ARID/BRIGHT DNA-binding domain-containing protein;(source:Araport11)	protein_coding
AT3G49930	AT3G49930.1	C2H2 and C2HC zinc fingers superfamily protein;(source:Araport11)	protein_coding
AT4G27900	AT4G27900.1	CCT motif family protein;(source:Araport11)	protein_coding
AT5G60130	AT5G60130.1	AP2/B3-like transcriptional factor family protein;(source:Araport11)	protein_coding
AT1G47870	AT1G47870.1	Member of the E2F transcription factors, (cell cycle genes), key components of the cyclin D/retinoblastoma/E2F pathway. AtE2Fc is regulated by a balance between gene expression and ubiquitin-proteasome proteolysis. AtE2Fc might play a role in cell division and during the transition from skotomorphogenesis to photomorphogenesis. E2Fc has been shown to interact with DPB in its nonphosphorylated for…	protein_coding	(ATE2F2)	(E2FC); (ATE2F2);ARABIDOPSIS THALIANA HOMOLOG OF E2F C (ATE2FC)
AT2G43140	AT2G43140.2	bHLH129 is a nuclear localized basic helix loop helix protein. It has been shown to function as a transcriptional repressor. Overexpression of bHLH129 regulates root elongation and ABA response.	protein_coding	(BHLH129)	(BHLH129)
AT3G13040	AT3G13040.1	myb-like HTH transcriptional regulator family protein;(source:Araport11)	protein_coding	(GAMMAMYB2)	(GAMMAMYB2)
AT5G56110	AT5G56110.1	Encodes a member of the R2R3 MYB transcription factor gene family that is required for anther development by regulation tapetum development, callose dissolution and exine formation. It acts upstream of MS2.	protein_coding	(MYB80)	MYB DOMAIN PROTEIN 103 (AtMYB103);ARABIDOPSIS THALIANA MYB DOMAIN PROTEIN 80 (ATMYB80); (ATMYB103);MYB DOMAIN PROTEIN 103 (MYB103);MALE STERILE 188 (MS188); (MYB80)
AT3G04030	AT3G04030.3	Homeodomain-like superfamily protein;(source:Araport11)	protein_coding	(MYR2)	(MYR2)
AT4G32730	AT4G32730.2	Encodes a putative c-myb-like transcription factor with three MYB repeats.	protein_coding	(PC-MYB1)	(PC-MYB1);MYB DOMAIN PROTEIN 3R1 (MYB3R-1); (ATMYB3R-1);A. THALIANA MYB DOMAIN PROTEIN 3R1 (ATMYB3R1);C-MYB-LIKE TRANSCRIPTION FACTOR 3R-1 (MYB3R1)
AT4G35040	AT4G35040.1	Basic-region leucine zipper (bZIP19) transcription factor involved in the adaptation to zinc deficiency. Binds ZDRE motifs.	protein_coding	(bZIP19)	(bZIP19); (ATBZIP19)
AT2G16770	AT2G16770.1	Basic-region leucine zipper (bZIP23) transcription factor involved in the adaptation to zinc deficiency. Binds ZDRE motifs.	protein_coding	(bZIP23)	(bZIP23); (ATBZIP23)
AT1G05805	AT1G05805.1	basic helix-loop-helix (bHLH) DNA-binding superfamily protein;(source:Araport11)	protein_coding	ABA-RESPONSIVE KINASE SUBSTRATE 2 (AKS2)	ABA-RESPONSIVE KINASE SUBSTRATE 2 (AKS2)
AT1G01520	AT1G01520.1	RVE3 is one of eleven homologous MYB-like transcription factors in Arabidopsis and a member of the RVE8 clade. Plays a minor role in clock regulation.	protein_coding	ALTERED SEED GERMINATION 4 (ASG4)	ALTERED SEED GERMINATION 4 (ASG4);REVEILLE 3 (REV3)
AT2G28920	AT2G28920.1	RING/U-box superfamily protein;(source:Araport11)	protein_coding	ARABIDOPSIS T??XICOS EN LEVADURA 84 (ATL84)	ARABIDOPSIS T??XICOS EN LEVADURA 84 (ATL84)
AT2G17410	AT2G17410.1	AT Rich domain protein.	protein_coding	AT RICH INTERACTION DOMAIN 2 (ARID2)	AT RICH INTERACTION DOMAIN 2 (ARID2)
AT2G38340	AT2G38340.1	encodes a member of the DREB subfamily A-2 of ERF/AP2 transcription factor family. The protein contains one AP2 domain. There are eight members in this subfamily including DREB2A AND DREB2B that are involved in response to drought.	protein_coding	DEHYDRATION RESPONSE ELEMENT-BINDING PROTEIN 19 (DREB19)	DEHYDRATION RESPONSE ELEMENT-BINDING PROTEIN 19 (DREB19)
AT3G48160	AT3G48160.2	E2F-like protein, an inhibitor of the endocycle, preserves the mitotic state of proliferating cells by suppressing transcription of genes that are required for cells to enter the DNA endoreduplication cycle.	protein_coding	DP-E2F-LIKE 1 (DEL1)	DP-E2F-LIKE 1 (DEL1);E2F-LIKE 3 (E2L3); (E2FE)
AT5G14960	AT5G14960.1	DP-E2F-like 2;(source:Araport11)	protein_coding	DP-E2F-LIKE 2 (DEL2)	(E2FD);DP-E2F-LIKE 2 (DEL2); (E2L1)
AT4G28140	AT4G28140.1	encodes a member of the DREB subfamily A-6 of ERF/AP2 transcription factor family. The protein contains one AP2 domain. There are 8 members in this subfamily including RAP2.4. Regulated by heat shock.	protein_coding	ETHYLENE RESPONSIVE FACTOR54 (ERF54)	ETHYLENE RESPONSIVE FACTOR54 (ERF54)
AT1G35460	AT1G35460.1	Encodes a bHLH transcription factor involved in CFL1-mediated regulation of cuticle development. Overexpression leads to abnormal cuticle development.	protein_coding	FLOWERING BHLH 1 (FBH1)	FLOWERING BHLH 1 (FBH1);ATCFL1 ASSOCIATED PROTEIN 2 (CFLAP2)
AT4G09180	AT4G09180.1	basic helix-loop-helix (bHLH) DNA-binding superfamily protein;(source:Araport11)	protein_coding	FLOWERING BHLH 2 (FBH2)	FLOWERING BHLH 2 (FBH2)
AT1G51140	AT1G51140.1	Encodes a basic helix-loop-helix-type transcription factor involved in photoperiodism flowering. Binds to the E-box cis-element in the CONSTANS (CO) promoter to regulate flowering. Interacts with CFL1 and along with CFLAP2 negatively regulates cuticle development. Binds to the potassium channel gene KAT1 as a dimer. The DNA-binding capacity is inhibited in response to ABA through phosphorylation-…	protein_coding	FLOWERING BHLH 3 (FBH3)	FLOWERING BHLH 3 (FBH3);ABA-RESPONSIVE KINASE SUBSTRATE 1 (AKS1);ATCFL1 ASSOCIATED PROTEIN 1 (CFLAP1)
AT2G42280	AT2G42280.1	basic helix-loop-helix (bHLH) DNA-binding superfamily protein;(source:Araport11)	protein_coding	FLOWERING BHLH 4 (FBH4)	FLOWERING BHLH 4 (FBH4);ABA-RESPONSIVE KINASE SUBSTRATE 3 (AKS3)
AT5G22990	AT5G22990.1	Member of a small family of zinc finger containing putative transcription factors.Similar to GAZ.	protein_coding	GAZ-LIKE 3 (GAL3)	GAZ-LIKE 3 (GAL3)
AT2G36610	AT2G36610.1	Encodes a homeodomain leucine zipper class I (HD-Zip I) protein.	protein_coding	HOMEOBOX PROTEIN 22 (HB22)	HOMEOBOX PROTEIN 22 (HB22);ARABIDOPSIS THALIANA HOMEOBOX PROTEIN 22 (ATHB22)
AT1G49560	AT1G49560.1	Homeodomain-like superfamily protein;(source:Araport11)	protein_coding	HRS1 HOMOLOG6 (HHO6)	HRS1 HOMOLOG6 (HHO6)
AT5G02840	AT5G02840.1	Encodes RVE4, a homolog of the circadian rhythm regulator RVE8. rve4 rve6 rve8 triple mutants display an extremely long circadian period, with delayed and reduced expression of evening-phased clock genes. Involved in heat shock response.	protein_coding	LHY/CCA1-LIKE 1 (LCL1)	LHY/CCA1-LIKE 1 (LCL1);REVEILLE 4 (RVE4)
AT3G09230	AT3G09230.1	member of MYB3R- and R2R3- type MYB- encoding genes	protein_coding	MYB DOMAIN PROTEIN 1 (MYB1)	MYB DOMAIN PROTEIN 1 (AtMYB1);SALT-RELATED MYB1 (SRM1);MYB DOMAIN PROTEIN 1 (MYB1)
AT2G47190	AT2G47190.1	Encodes a MYB transcription factor that possesses an R2R3 MYB DNA binding domain and is known to regulate the expression of salt- and dehydration-responsive genes. Has been shown to bind calmodulin.	protein_coding	MYB DOMAIN PROTEIN 2 (MYB2)	MYB DOMAIN PROTEIN 2 (MYB2);MYB DOMAIN PROTEIN 2 (ATMYB2)
AT5G02320	AT5G02320.1	Encodes a putative c-MYB-like transcription factor of the MYB3R factor gene family (MYB3R5).	protein_coding	MYB DOMAIN PROTEIN 3R-5 (MYB3R-5)	MYB DOMAIN PROTEIN 3R-5 (MYB3R-5);ARABIDOPSIS THALIANA MYB DOMAIN PROTEIN 3R5 (ATMYB3R5)
AT4G18770	AT4G18770.1	MYB98 is a member of the R2R3-MYB gene family, the members of which likely encode transcription factors. Within an ovule, MYB98 is expressed exclusively in the synergid cells, and mutations in this gene affect the female gametophyte specifically. myb98 female gametophytes are affected in two unique features of the synergid cell, pollen tube guidance and the filiform apparatus, but are otherwise n…	protein_coding	MYB DOMAIN PROTEIN 98 (MYB98)	MYB DOMAIN PROTEIN 98 (MYB98);MYB DOMAIN PROTEIN 98 (AtMYB98)
AT3G49530	AT3G49530.1	Transcription factor that serves as a molecular link between cold signals and pathogen resistance responses. Undergoes proteolytic processing triggered by cold-induced changes in membrane fluidity.It relocates from the plasma membrane to the nucleus in response to ER stress. NAC062 is phosphorylated by SnRK2.8 at Thr-142.	protein_coding	NAC DOMAIN CONTAINING PROTEIN 62 (NAC062)	NAC DOMAIN CONTAINING PROTEIN 62 (ANAC062);NTM1 (NAC WITH TRANSMEMBRANE MOTIF 1)-LIKE 6 (NTL6);NAC DOMAIN CONTAINING PROTEIN 62 (NAC062)
AT2G27300	AT2G27300.1	NTL8 is a membrane-associated NAC transcription factor that binds both TRY and TCL1. Overexpression results in fewer trichomes.	protein_coding	NTM1-LIKE 8 (NTL8)	ARABIDOPSIS NAC DOMAIN CONTAINING PROTEIN 40 (ANAC040);NTM1-LIKE 8 (NTL8)
AT1G13400	AT1G13400.1	Along with JAG, it is involved in stamen and carpel development. Expression is limited to the adaxial side of lateral organs. Activated by AGAMOUS in a cal-1, ap1-1 background.	protein_coding	NUBBIN (NUB)	NUBBIN (NUB);JAGGED-LIKE (JGL)
AT3G24120	AT3G24120.2	MYB-CC protein involved in regulation of response to phosphate starvation.	protein_coding	PHR1-LIKE 2 (PHL2)	PHR1-LIKE 2 (PHL2)
AT2G28550	AT2G28550.3	related to AP2.7;(source:Araport11)	protein_coding	RELATED TO AP2.7 (RAP2.7)	RELATED TO AP2.7 (RAP2.7)
AT4G31920	AT4G31920.1	Encodes an Arabidopsis response regulator (ARR) protein that acts in concert with other type-B ARRs in the cytokinin signaling pathway. Also involved in cytokinin-dependent inhibition of hypocotyl elongation and cytokinin-dependent greening and shooting in tissue culture. ARR1, ARR10, and ARR12 are redundant regulators of drought response, with ARR1 being the most critical. ARR1, ARR10 and ARR12 …	protein_coding	RESPONSE REGULATOR 10 (RR10)	RESPONSE REGULATOR 10 (ARR10);RESPONSE REGULATOR 10 (RR10)
AT1G67710	AT1G67710.1	Encodes an Arabidopsis response regulator (ARR) protein that acts in concert with other type-B ARRs in the cytokinin signaling pathway. Affects ABA-JA crosstalk.	protein_coding	RESPONSE REGULATOR 11 (ARR11)	RESPONSE REGULATOR 11 (ARR11)
AT5G58080	AT5G58080.1	member of Response Regulator: B- Type	protein_coding	RESPONSE REGULATOR 18 (RR18)	RESPONSE REGULATOR 18 (ARR18);RESPONSE REGULATOR 18 (RR18)
AT5G17300	AT5G17300.1	Myb-like transcription factor that regulates hypocotyl growth by regulating free auxin levels in a time-of-day specific manner.	protein_coding	REVEILLE 1 (RVE1)	REVEILLE 1 (RVE1)
AT4G01280	AT4G01280.2	RVE5 is one of eleven homologous MYB-like transcription factors in Arabidopsis and a member of the RVE8 clade. Plays a minor role in clock regulation.	protein_coding	REVEILLE 5 (RVE5)	REVEILLE 5 (RVE5)
AT5G52660	AT5G52660.2	Encodes RVE6, a homolog of the circadian rhythm regulator RVE8. rve4 rve6 rve8 triple mutants display an extremely long circadian period, with delayed and reduced expression of evening-phased clock genes.	protein_coding	REVEILLE 6 (RVE6)	REVEILLE 6 (RVE6)
AT3G09600	AT3G09600.1	Encodes a MYB-like transcription factor similar to CIRCADIAN CLOCK-ASSOCIATED1 (CCA1) and ELONGATED HYPOCOTYL (LHY). Involved in the regulation of circadian clock by modulating the pattern of histone 3 (H3) acetylation. Functions as a transcriptional activator of evening element containing clock genes. Involved in heat shock response.	protein_coding	REVEILLE 8 (RVE8)	LHY-CCA1-LIKE5 (LCL5);REVEILLE 8 (RVE8)
AT1G34370	AT1G34370.2	Encodes a putative nuclear Cys(2)His(2)-type zinc finger protein involved in H+ and Al3+ rhizotoxicity. In mutants exposed to aluminum stress, there is no induction of AtALMT1, an malate transporter known to be involved in the mediation of aluminum toxicity. Cell wall of the mutant is unstable in low pH medium (pH 4.5) in low Ca solution. This would mediate Ca-alleviation of low pH stress through…	protein_coding	SENSITIVE TO PROTON RHIZOTOXICITY 1 (STOP1)	(ATSTOP1);SENSITIVE TO PROTON RHIZOTOXICITY 1 (STOP1)
AT1G19790	AT1G19790.1	A member of SHI gene family. Arabidopsis thaliana has ten members that encode proteins with a RING finger-like zinc finger motif. Despite being highly divergent in sequence, many of the SHI-related genes are partially redundant in function and synergistically promote gynoecium, stamen and leaf development in Arabidopsis.	protein_coding	SHI-RELATED SEQUENCE 7 (SRS7)	SHI-RELATED SEQUENCE 7 (SRS7)
AT3G23130	AT3G23130.1	Flower-specific gene controlling the boundary of the stamen and carpel whorls. Similar to zinc finger transcription factors.	protein_coding	SUPERMAN (SUP)	SUPERMAN (SUP);FLORAL ORGAN NUMBER 1 (FON1);FLORAL DEFECTIVE 10 (FLO10)
AT5G35550	AT5G35550.1	TT2 encodes a R2R3 MYB domain putative transcription factor that acts as a key determinant in the proanthocyanidin accumulation of developing seed. It is thought that a ternary complex composed of TT2, TT8 and TTG1 is necessary for correct expression of BAN in seed endothelium.	protein_coding	TRANSPARENT TESTA 2 (TT2)	TRANSPARENT TESTA 2 (TT2); (ATTT2);MYB DOMAIN PROTEIN 123 (MYB123);MYB DOMAIN PROTEIN 123 (AtMYB123)
AT5G05550	AT5G05550.2	Encodes trihelix-domain transcription factor VFP5. Interacts with agrobacterium virulence protein VirF.	protein_coding	VFP5 (VFP5)	(At5g05550);VFP5 (VFP5);EIN2 NUCLEAR ASSOCIATED PROTEIN 2 (ENAP2)
AT2G24570	AT2G24570.1	member of WRKY Transcription Factor; Group II-d; negative regulator of basal resistance to Pseudomonas syringae.	protein_coding	WRKY DNA-BINDING PROTEIN 17 (WRKY17)	(AtWRKY17);WRKY DNA-BINDING PROTEIN 17 (WRKY17)
AT4G35550	AT4G35550.1	Encodes a WUSCHEL-related homeobox gene family member with 65 amino acids in its homeodomain. WOX13 is the only family member that does not contain a sequence of eight residues (TLPLFPMH) downstream of the homeodomain called the WUS box.	protein_coding	WUSCHEL RELATED HOMEOBOX 13 (WOX13)	(HB-4);WUSCHEL RELATED HOMEOBOX 13 (WOX13); (ATWOX13)
AT2G26580	AT2G26580.1	plant-specific transcription factor YABBY family protein;(source:Araport11)	protein_coding	YABBY5 (YAB5)	YABBY5 (YAB5)
Sha|Cvi
Locus Identifier	Gene Model Name	Gene Model Description	Gene Model Type	Primary Gene Symbol	All Gene Symbols
AT5G21960	AT5G21960.1	encodes a member of the DREB subfamily A-5 of ERF/AP2 transcription factor family. The protein contains one AP2 domain. There are 15 members in this subfamily including RAP2.1, RAP2.9 and RAP2.10.	protein_coding
AT1G21910	AT1G21910.1	encodes a member of the DREB subfamily A-5 of ERF/AP2 transcription factor family. The protein contains one AP2 domain. There are 15 members in this subfamily including RAP2.1, RAP2.9 and RAP2.10.	protein_coding	DEHYDRATION RESPONSE ELEMENT-BINDING PROTEIN 26 (DREB26)	DEHYDRATION RESPONSE ELEMENT-BINDING PROTEIN 26 (DREB26)
AT1G28370	AT1G28370.1	encodes a member of the ERF (ethylene response factor) subfamily B-1 of ERF/AP2 transcription factor family. The protein contains one AP2 domain. There are 15 members in this subfamily including ATERF-3, ATERF-4, ATERF-7, and leafy petiole.	protein_coding	ERF DOMAIN PROTEIN 11 (ERF11)	ERF DOMAIN PROTEIN 11 (ATERF11);ERF DOMAIN PROTEIN 11 (ERF11)
AT1G73730	AT1G73730.1	Encodes a putative transcription factor involved in ethylene signalling. Isolated DNA binding domain has been shown to bind DNA in vitro.	protein_coding	ETHYLENE-INSENSITIVE3-LIKE 3 (EIL3)	ETHYLENE-INSENSITIVE3-LIKE 3 (EIL3);SULFUR LIMITATION 1 (SLIM1);ARABIDOPSIS THALIANA SULFUR LIMITATION 1 (ATSLIM); (AtEIL3)
AT1G71450	AT1G71450.1	encodes a member of the DREB subfamily A-4 of ERF/AP2 transcription factor family. The protein contains one AP2 domain. There are 17 members in this subfamily including TINY.	protein_coding	FYF UP-REGULATING 321 FACTOR 1 (FUF1)	FYF UP-REGULATING 321 FACTOR 1 (FUF1)
AT1G14687	AT1G14687.1	homeobox protein 32;(source:Araport11)	protein_coding	HOMEOBOX PROTEIN 32 (HB32)	HOMEOBOX PROTEIN 32 (HB32);ZINC FINGER HOMEODOMAIN 14 (ZHD14);HOMEOBOX PROTEIN 32 (AtHB32)
Col|Sha|Cvi
Locus Identifier	Gene Model Name	Gene Model Description	Gene Model Type	Primary Gene Symbol	All Gene Symbols
AT1G18960	AT1G18960.1	myb-like HTH transcriptional regulator family protein;(source:Araport11)	protein_coding
AT1G74370	AT1G74370.1	RING/U-box superfamily protein;(source:Araport11)	protein_coding
AT5G03510	AT5G03510.1	C2H2-type zinc finger family protein;(source:Araport11)	protein_coding
AT2G28710	AT2G28710.1	C2H2-type zinc finger family protein;(source:Araport11)	protein_coding
AT1G77640	AT1G77640.1	encodes a member of the DREB subfamily A-5 of ERF/AP2 transcription factor family. The protein contains one AP2 domain. There are 15 members in this subfamily including RAP2.1, RAP2.9 and RAP2.10.	protein_coding
AT1G12630	AT1G12630.1	encodes a member of the DREB subfamily A-4 of ERF/AP2 transcription factor family. The protein contains one AP2 domain. There are 17 members in this subfamily including TINY.	protein_coding
AT2G31460	AT2G31460.1	B3 domain protein, putative (DUF313);(source:Araport11)	protein_coding
AT4G28815	AT4G28815.1	basic helix-loop-helix (bHLH) DNA-binding superfamily protein;(source:Araport11)	protein_coding
AT5G47660	AT5G47660.1	Homeodomain-like superfamily protein;(source:Araport11)	protein_coding
AT4G31060	AT4G31060.1	encodes a member of the DREB subfamily A-5 of ERF/AP2 transcription factor family. The protein contains one AP2 domain. There are 15 members in this subfamily including RAP2.1, RAP2.9 and RAP2.10. A maternally expressed imprinted gene.	protein_coding
AT5G41030	AT5G41030.1	TCP family transcription factor;(source:Araport11)	protein_coding
AT3G10113	AT3G10113.1	Homeodomain-like superfamily protein;(source:Araport11)	protein_coding
AT2G40260	AT2G40260.1	Homeodomain-like superfamily protein;(source:Araport11)	protein_coding
AT4G35610	AT4G35610.1	zinc finger (C2H2 type) family protein;(source:Araport11)	protein_coding
AT4G28800	AT4G28800.1	basic helix-loop-helix (bHLH) DNA-binding superfamily protein;(source:Araport11)	protein_coding
AT5G59990	AT5G59990.1	CCT motif family protein;(source:Araport11)	protein_coding
AT1G03040	AT1G03040.1	basic helix-loop-helix (bHLH) DNA-binding superfamily protein;(source:Araport11)	protein_coding
AT3G46080	AT3G46080.1	C2H2-type zinc finger family protein;(source:Araport11)	protein_coding
AT2G38300	AT2G38300.1	myb-like HTH transcriptional regulator family protein;(source:Araport11)	protein_coding
AT1G76870	AT1G76870.1	transcription factor;(source:Araport11)	protein_coding
AT5G44080	AT5G44080.1	Basic-leucine zipper (bZIP) transcription factor family protein;(source:Araport11)	protein_coding
AT3G52440	AT3G52440.1	Dof-type zinc finger DNA-binding family protein;(source:Araport11)	protein_coding
AT5G04390	AT5G04390.1	C2H2-type zinc finger family protein;(source:Araport11)	protein_coding
AT3G10580	AT3G10580.1	Homeodomain-like superfamily protein;(source:Araport11)	protein_coding
AT1G24250	AT1G24250.1	Paired amphipathic helix (PAH2) superfamily protein;(source:Araport11)	protein_coding
AT4G28811	AT4G28811.1	basic helix-loop-helix (bHLH) DNA-binding superfamily protein;(source:Araport11)	protein_coding
AT4G26030	AT4G26030.1	C2H2-like zinc finger protein;(source:Araport11)	protein_coding
AT5G61620	AT5G61620.1	myb-like transcription factor family protein;(source:Araport11)	protein_coding
AT1G01250	AT1G01250.1	encodes a member of the DREB subfamily A-4 of ERF/AP2 transcription factor family. The protein contains one AP2 domain. There are 17 members in this subfamily including TINY.	protein_coding
AT3G11280	AT3G11280.1	Putative transcription factors interacting with the gene product of VHA-B1 (vacuolar ATPase subunit B1; as shown through yeast two-hybrid assay).	protein_coding
AT1G19000	AT1G19000.1	Homeodomain-like superfamily protein;(source:Araport11)	protein_coding
AT1G47655	AT1G47655.1	Dof-type zinc finger DNA-binding family protein;(source:Araport11)	protein_coding
AT5G56840	AT5G56840.1	myb-like transcription factor family protein;(source:Araport11)	protein_coding
AT5G52020	AT5G52020.1	encodes a member of the DREB subfamily A-4 of ERF/AP2 transcription factor family. The protein contains one AP2 domain. There are 17 members in this subfamily including TINY.	protein_coding
AT3G46070	AT3G46070.1	C2H2-type zinc finger family protein;(source:Araport11)	protein_coding
AT4G28790	AT4G28790.1	basic helix-loop-helix (bHLH) DNA-binding superfamily protein;(source:Araport11)	protein_coding
AT2G40350	AT2G40350.1	encodes a member of the DREB subfamily A-2 of ERF/AP2 transcription factor family. The protein contains one AP2 domain. There are eight members in this subfamily including DREB2A AND DREB2B that are involved in response to drought.	protein_coding
AT5G57150	AT5G57150.4	basic helix-loop-helix (bHLH) DNA-binding superfamily protein;(source:Araport11)	protein_coding
AT5G05790	AT5G05790.1	Duplicated homeodomain-like superfamily protein;(source:Araport11)	protein_coding
AT1G74840	AT1G74840.1	Homeodomain-like superfamily protein;(source:Araport11)	protein_coding
AT5G63260	AT5G63260.2	Zinc finger C-x8-C-x5-C-x3-H type family protein;(source:Araport11)	protein_coding
AT2G38090	AT2G38090.1	Duplicated homeodomain-like superfamily protein;(source:Araport11)	protein_coding
AT1G48610	AT1G48610.1	AT hook motif-containing protein;(source:Araport11)	protein_coding
AT1G66420	AT1G66420.1	DNA-binding storekeeper protein-related transcriptional regulator;(source:Araport11)	protein_coding
AT3G60580	AT3G60580.1	C2H2-like zinc finger protein;(source:Araport11)	protein_coding
AT5G18090	AT5G18090.1	AP2/B3-like transcriptional factor family protein;(source:Araport11)	protein_coding
AT1G77200	AT1G77200.1	encodes a member of the DREB subfamily A-4 of ERF/AP2 transcription factor family. The protein contains one AP2 domain. There are 17 members in this subfamily including TINY.	protein_coding
AT4G21895	AT4G21895.1	DNA binding protein;(source:Araport11)	protein_coding
AT5G18450	AT5G18450.1	encodes a member of the DREB subfamily A-2 of ERF/AP2 transcription factor family. The protein contains one AP2 domain. There are eight members in this subfamily including DREB2A AND DREB2B that are involved in response to drought.	protein_coding
AT2G28810	AT2G28810.1	Dof-type zinc finger DNA-binding family protein;(source:Araport11)	protein_coding
AT5G65100	AT5G65100.1	Ethylene insensitive 3 family protein;(source:Araport11)	protein_coding
AT1G61660	AT1G61660.1	Encodes a transcriptional activator that regulates the expression of genes by binding to their GCG- or E-boxes to mediate physiological responses, including proline biosynthesis and ROS scavenging pathways, to enhance stress tolerance.	protein_coding	(ATBHLH112)	(ATBHLH112)
AT4G21030	AT4G21030.1	Encodes a nuclear protein that can bind DNA in a sequence specific manner and is involved in seed coat development and shoot branching. It has been shown to activate transcription of a target gene, AtEXPA9.	protein_coding	(ATDOF4.2)	(ATDOF4.2); (ATDOF4;2)
AT5G66940	AT5G66940.1	Encodes a nuclear localized DOF-domain binding transcription factor.	protein_coding	(ATDOF5.8)	(ATDOF5.8)
AT1G22810	AT1G22810.1	encodes a member of the DREB subfamily A-5 of ERF/AP2 transcription factor family. The protein contains one AP2 domain. There are 16 members in this subfamily including RAP2.1, RAP2.9 and RAP2.10. Overexpression leands to delayed senescence and delayed flowering.	protein_coding	(ATERF019)	(ATERF019); (ERF019)
AT1G52150	AT1G52150.2	Member of the class III HD-ZIP protein family. Contains homeodomain and leucine zipper domain. Critical for vascular development and negatively regulates vascular cell differentiation.	protein_coding	(ATHB-15)	(ATHB-15); (ATHB15);CORONA (CNA);INCURVATA 4 (ICU4)
AT1G69780	AT1G69780.1	Encodes a homeodomain leucine zipper class I (HD-Zip I) protein which is expressed during the seed-to-seedling transition, regulates some of the network nodes, and affects late seedling establishment. Knock-out mutants for athb13 showed increased primary root length as compared with wild type (Col-0) seedlings, suggesting that this transcription factor is a negative regulator of early root growth…	protein_coding	(ATHB13)	(ATHB13)
AT4G00250	AT4G00250.1	STKL2 is a DUF domain containing DNA binding protein that may be involved in mediating certain glucose responses. Binds to promoter of PGR, a putative plasma membrane glucose response regulator.	protein_coding	(ATSTKL2)	(ATSTKL2)
AT3G10800	AT3G10800.1	Encodes bZIP28, a putative membrane-tethered transcriptional factor. Up-regulated in response to heat; a bZIP28 null mutant has a heat-sensitive phenotype. bZIP28 has a similar domain structure to the mammalian ATF6 protein involved in the unfolded protein response (UPR), and shares a bZIP domain, transmembrane domain, and a canonical S1P cleavage site. The bZIP28 seems to be glycosylated in vivo…	protein_coding	(BZIP28)	(BZIP28)
AT5G28770	AT5G28770.2	BASIC LEUCINE ZIPPER protein which regulates the circadian oscillator gene PSEUDO RESPONSE REGULATOR7 (PRR7) to change the circadian phase in response to sugars. It upregulates PRR7 in response to low energy. bZIP63 and PRR7 are required for correct oscillator phase under light/dark cycles. bZIP protein BZO2H3 mRNA, partial cds	protein_coding	(BZO2H3)	(BZO2H3)
AT1G64620	AT1G64620.1	Dof-type zinc finger DNA-binding family protein;(source:Araport11)	protein_coding	(DOF1.8)	(DOF1.8)
AT2G40340	AT2G40340.1	Encodes a member of the DREB subfamily A-2 of ERF/AP2 transcription factor family. The protein contains one AP2 domain. There are eight members in this subfamily including DREB2A AND DREB2B that are involved in response to drought.	protein_coding	(DREB2C)	(DREB2C); (AtERF48)
AT1G19210	AT1G19210.1	encodes a member of the DREB subfamily A-5 of ERF/AP2 transcription factor family. The protein contains one AP2 domain. There are 15 members in this subfamily including RAP2.1, RAP2.9 and RAP2.10.	protein_coding	(ERF017)	(ERF017); (ERF17)
AT1G76890	AT1G76890.2	encodes a plant trihelix DNA-binding protein	protein_coding	(GT2)	(GT2); (AT-GT2)
AT5G47370	AT5G47370.1	homeobox-leucine zipper genes induced by auxin, but not by other phytohormones. Plays opposite roles in the shoot and root tissues in regulating auxin-mediated morphogenesis.	protein_coding	(HAT2)	(HAT2)
AT4G37790	AT4G37790.1	Encodes homeobox protein HAT22, member of the HD-Zip II family. The mRNA is cell-to-cell mobile.	protein_coding	(HAT22)	(HAT22);ABA INSENSITIVE GROWTH 1 (ABIG1)
AT2G22800	AT2G22800.1	Encodes homeobox protein HAT9.	protein_coding	(HAT9)	(HAT9)
AT1G68670	AT1G68670.1	HHO2 is a HRS1 homolog. Induced in roots by low Pi and is likely involved in maintaining phosphate homeostasis. It is target of PHR1.	protein_coding	(HHO2)	NITRATE-INDUCIBLE, GARP-TYPE TRANSCRIPTIONAL REPRESSOR 1/HYPERSENSITIVE TO LOW PI-ELICITED PRIMARY ROOT SHORTENING 1.2 (NIGT1.2); (HHO2)
AT1G49010	AT1G49010.1	Duplicated homeodomain-like superfamily protein;(source:Araport11)	protein_coding	(MYBS1)	(MYBS1)
AT5G08520	AT5G08520.1	Duplicated homeodomain-like superfamily protein;(source:Araport11)	protein_coding	(MYBS2)	(MYBS2)
AT1G32640	AT1G32640.1	Encodes a MYC-related transcriptional activator with a typical DNA binding domain of a basic helix-loop-helix leucine zipper motif. Binds to an extended G-Box promoter motif and interacts with Jasmonate ZIM-domain proteins. MYC2 interacts with EIN3 and EIL1 to repress hook curvature and resistance to Botrytis cinera.Its transcription is induced by dehydration stress, ABA treatment and blue light …	protein_coding	(MYC2)	(ATMYC2); (RD22BP1);JASMONATE INSENSITIVE 1 (JAI1);JASMONATE INSENSITIVE 1 (JIN1); (MYC2); (ZBF1)
AT4G17880	AT4G17880.1	MYC4 is bHLH transcriptional regulator. It functions as a JAZ-interacting transcription factor that acts together with MYC2 and MYC3 to activate JA-responses. It also functions in blue light mediated secondary cell wall biogenesis via regulation of NST1 expression. MYC4 directly binds to NST1 promoter and activates its expression.	protein_coding	(MYC4)	(MYC4)
AT1G07640	AT1G07640.3	A member of the DOF transcription factors. Prominently expressed in the phloem of leaves and other organs. Expression is induced by wounding, MeJA and insect feeding. Upregulates glucosinolate biosynthesis. PEAR protein involved in the formation of a short-range concentration gradient that peaks at protophloem sieve elements, and activates gene expression that promotes radial growth. Locally prom…	protein_coding	(OBP2)	(OBP2);UAS-TAGGED ROOT PATTERNING3 (URP3)
AT3G46090	AT3G46090.1	C2H2 and C2HC zinc fingers superfamily protein;(source:Araport11)	protein_coding	(ZAT7)	(ZAT7)
AT1G09030	AT1G09030.1	nuclear factor Y, subunit B4;(source:Araport11)	protein_coding	NUCLEAR FACTOR Y, SUBUNIT B4 (NF-YB4)	NUCLEAR FACTOR Y, SUBUNIT B4 (NF-YB4)
AT4G11080	AT4G11080.1	Encodes a protein containing three copies of the HMG (high mobility group)-box domain. The two Arabidopsis 3xHMG-box proteins are: AT4G11080 (3xHMG-box1) and AT4G23800 (3xHMG-box2). Interacts with mitotic and meiotic chromosomes.	protein_coding	3XHIGH MOBILITY GROUP-BOX1 (3xHMG-box1)	3XHIGH MOBILITY GROUP-BOX1 (3xHMG-box1)
AT1G54060	AT1G54060.1	Member of the trihelix DNA binding protein family. Nuclear localized. Involved in repressing seed maturation genes during seed germination and seedling development.	protein_coding	6B-INTERACTING PROTEIN 1-LIKE 1 (ASIL1)	6B-INTERACTING PROTEIN 1-LIKE 1 (ASIL1)
AT2G36270	AT2G36270.1	Encodes a member of the basic leucine zipper transcription factor family, involved in ABA signalling during seed maturation and germination. The Arabidopsis abscisic acid (ABA)-insensitive abi5 mutants have pleiotropic defects in ABA response, including decreased sensitivity to ABA inhibition of germination and altered expression of some ABA-regulated genes. Comparison of seed and ABA-inducible v…	protein_coding	ABA INSENSITIVE 5 (ABI5)	ABA INSENSITIVE 5 (ABI5);GROWTH-INSENSITIVITY TO ABA 1 (GIA1); (ATABI5); (DPBF1)
AT3G56850	AT3G56850.1	Encodes an ABA-responsive element binding protein with a bZIP domain. Located in the nucleus and expressed in the embryo during seed maturation.	protein_coding	ABA-RESPONSIVE ELEMENT BINDING PROTEIN 3 (AREB3)	(DPBF3);ABA-RESPONSIVE ELEMENT BINDING PROTEIN 3 (AREB3)
AT2G45190	AT2G45190.1	Encodes a member of the YABBY family of transcriptional regulators that is involved in abaxial cell type specification in leaves and fruits. YAB1 acts in a non-cell autonomous fashion within the meristem to affect phyllotactic patterning. The non-autonomous effect on the central region of the meristem is mediated through the activity if Lateral Suppressor (LAS).	protein_coding	ABNORMAL FLORAL ORGANS (AFO)	ABNORMAL FLORAL ORGANS (AFO);FILAMENTOUS FLOWER (FIL);YABBY1 (YAB1)
AT3G19290	AT3G19290.3	bZIP transcription factor with specificity for abscisic acid-responsive elements (ABRE). Mediates ABA-dependent stress responses.ABF4 acts through SnRK2 pathway and binds to ABA response elements of the promoters of NYE1 and regulates their expression to promote chlorophyll degradation.	protein_coding	ABRE BINDING FACTOR 4 (ABF4)	ABRE BINDING FACTOR 4 (ABF4); (ATAREB2)
AT1G49720	AT1G49720.2	Identified as a protein that binds to abscisic acid response elements. May mediate transcriptional regulation of ABA responses.	protein_coding	ABSCISIC ACID RESPONSIVE ELEMENT-BINDING FACTOR 1 (ABF1)	ABSCISIC ACID RESPONSIVE ELEMENT-BINDING FACTOR 1 (ABF1); (ATABF1)
AT1G45249	AT1G45249.3	Leucine zipper transcription factor that binds to the abscisic acid (ABA)?responsive element (ABRE) motif in the promoter region of ABA-inducible genes. Enhances drought tolerance in vegetative tissues. Required for normal glucose response. Localized in the nucleus. Expressed constitutively in roots, leaf vascular tissues, and hydathodes or in all tissues under stress conditions. It's phosphoryla…	protein_coding	ABSCISIC ACID RESPONSIVE ELEMENTS-BINDING FACTOR 2 (ABF2)	ABSCISIC ACID RESPONSIVE ELEMENTS-BINDING FACTOR 2 (ABF2); (AtABF2)
AT4G18960	AT4G18960.1	Floral homeotic gene encoding a MADS domain transcription factor. Specifies floral meristem and carpel and stamen identity. Binds CArG box sequences. It is the only C function gene. It interacts genetically with the other homeotic genes to specify the floral organs.	protein_coding	AGAMOUS (AG)	AGAMOUS (AG)
AT3G61120	AT3G61120.1	Encodes AGL13, a member of the AGL6 clade of the MADS-box gene family. Expressed in both pollen and ovules. Functions in male and female gametophyte morphogenesis.	protein_coding	AGAMOUS-LIKE 13 (AGL13)	AGAMOUS-LIKE 13 (AGL13)
AT5G13790	AT5G13790.1	AGL15 (AGAMOUS-Like 15) is a member of the MADS domain family of regulatory factors. Although AGL15 is preferentially expressed during embryogenesis, AGL15 is also expressed in leaf primordia, shoot apical meristems and young floral buds, suggesting that AGL15 may play a role during post-germinative development. Transgenic plants that ectopically express AGL15 show delays in the transition to flo…	protein_coding	AGAMOUS-LIKE 15 (AGL15)	AGAMOUS-LIKE 15 (AGL15)
AT3G57230	AT3G57230.1	MADS-box transcription factor. Expressed in leaf, root and stem, with higher RNA accumulation in guard cells and trichomes. AGL16 can directly interact with SVP and indirectly interact with FLC. Furthermore, the accumulation of AGL16 transcripts is modulated by miR824 (AT4G24415). The flowering time effect for the miR824/AGL16 module is more obvious in the Col-FRI background than in the Col-0 bac…	protein_coding	AGAMOUS-LIKE 16 (AGL16)	AGAMOUS-LIKE 16 (AGL16)
AT2G45660	AT2G45660.1	Controls flowering and is required for CO to promote flowering. It acts downstream of FT. Overexpression of (SOC1) AGL20 suppresses not only the late flowering of plants that have functional FRI and FLC alleles but also the delayed phase transitions during the vegetative stages of development. AGL20/SOC1 acts with AGL24 to promote flowering and inflorescence meristem identity.AGL20 upregulates ex…	protein_coding	AGAMOUS-LIKE 20 (AGL20)	AGAMOUS-LIKE 20 (AGL20);SUPPRESSOR OF OVEREXPRESSION OF CO 1 (SOC1);SUPPRESSOR OF OVEREXPRESSION OF CO 1 (ATSOC1)
AT4G24540	AT4G24540.1	Encodes a MADS-box protein involved in flowering. Regulates the expression of SOC1 and is also upregulated by SOC1. Binds with IMK3 kinase domain. Phosphorylated by IMK3; likely to be a target for IMK3 kinase domain.	protein_coding	AGAMOUS-LIKE 24 (AGL24)	AGAMOUS-LIKE 24 (AGL24)
AT5G65050	AT5G65050.3	Originally published as Agamous like MADS-box protein AGL31. One of a group of MADS box genes involved in control of flowering time. Four variant sequences have been identified for this locus but have not been characterized for differences in expression pattern and/or function.	protein_coding	AGAMOUS-LIKE 31 (AGL31)	AGAMOUS-LIKE 31 (AGL31);MADS AFFECTING FLOWERING 2 (MAF2)
AT2G45650	AT2G45650.1	Sequence suggests this encodes a MADS-box transcription factor. Negatively regulates the FLC/MAF clade genes and positively regulates FT in Arabidopsis.	protein_coding	AGAMOUS-LIKE 6 (AGL6)	AGAMOUS-LIKE 6 (AGL6);REDUCED SHOOT BRANCHING 1 (RSB1)
AT5G67110	AT5G67110.1	encodes a myc/bHLH transcription factor-like protein. Gene product is involved in fruit dehiscence. Mutant siliques fail to dehisce.	protein_coding	ALCATRAZ (ALC)	ALCATRAZ (ALC)
AT4G00730	AT4G00730.1	Encodes a homeodomain protein of the HD-GLABRA2 group. Involved in the accumulation of anthocyanin and in root development. Loss of function mutants have increased cell wall polysaccharide content.	protein_coding	ANTHOCYANINLESS 2 (ANL2)	ANTHOCYANINLESS 2 (ANL2);ARABIDOPSIS THALIANA HOMEODOMAIN PROTEIN (AHDP)
AT3G54340	AT3G54340.1	Floral homeotic gene encoding a MADS domain protein homologous to SRF transcription factors. Specifies petal and stamen identities. Associates with PISTILLATA.	protein_coding	APETALA 3 (AP3)	APETALA 3 (AP3); (ATAP3)
AT1G69120	AT1G69120.1	Floral homeotic gene encoding a MADS domain protein homologous to SRF transcription factors. Specifies floral meristem and sepal identity. Required for the transcriptional activation of AGAMOUS. Interacts with LEAFY.Binds to promoter and regulates the expression of flowering time genes SVP, SOC1 and AGL24.	protein_coding	APETALA1 (AP1)	APETALA1 (AP1); (ATAP1);AGAMOUS-LIKE 7 (AGL7)
AT3G14180	AT3G14180.1	sequence-specific DNA binding transcription factor;(source:Araport11)	protein_coding	ARABIDOPSIS 6B-INTERACTING PROTEIN 1-LIKE 2 (ASIL2)	ARABIDOPSIS 6B-INTERACTING PROTEIN 1-LIKE 2 (ASIL2)
AT1G04880	AT1G04880.1	Encodes a ARID-HMG DNA-binding protein that functions in pollen tube growth through the regulation of gene expression by interacting with the transcription factors AGL66 and AGL104.	protein_coding	ARID-HMG DNA-BINDING PROTEIN 15 (HMGBD15)	ARID-HMG DNA-BINDING PROTEIN 15 (AtHMGB15);ARID-HMG DNA-BINDING PROTEIN 15 (HMGBD15)
AT1G20910	AT1G20910.1	ARID/BRIGHT DNA-binding domain-containing protein;(source:Araport11)	protein_coding	AT RICH INTERACTION DOMAIN 3 (ARID3)	AT RICH INTERACTION DOMAIN 3 (ARID3)
AT4G35390	AT4G35390.1	AT-hook protein of GA feedback 1;(source:Araport11)	protein_coding	AT-HOOK MOTIF NUCLEAR LOCALIZED PROTEIN 25 (AHL25)	AT-HOOK PROTEIN OF GA FEEDBACK 1 (AGF1);AT-HOOK MOTIF NUCLEAR LOCALIZED PROTEIN 25 (AHL25)
AT4G14465	AT4G14465.1	AT-hook motif nuclear-localized protein 20;(source:Araport11)	protein_coding	AT-HOOK MOTIF NUCLEAR-LOCALIZED PROTEIN 20 (AHL20)	AT-HOOK MOTIF NUCLEAR-LOCALIZED PROTEIN 20 (AHL20)
AT1G59750	AT1G59750.1	Encodes a member of the auxin response factor family. ARFs bind to the cis element 5'-TGTCTC-3' ARFs mediate changes in gene expression in response to auxin. ARF's form heterodimers with IAA/AUX genes. ARF1 enhances mutant phenotypes of ARF2 and may act with ARF2 to control aspects of maturation and senescence.ARF1:LUC and 3xHA:ARF1 proteins have a half-life of ~3-4 hours and their degradation is…	protein_coding	AUXIN RESPONSE FACTOR 1 (ARF1)	AUXIN RESPONSE FACTOR 1 (ARF1)
AT1G19220	AT1G19220.1	Encodes an auxin response factor that contains the conserved VP1-B3 DNA-binding domain at its N-terminus and the Aux/IAA-like domains III and IV present in most ARFs at its C-terminus. The protein interacts with IAA1 (yeast two hybrid) and other auxin response elements such as ER7 and ER9 (yeast one hybrid). ARF19 protein can complement many aspects of the arf7 mutant phenotype and , together wit…	protein_coding	AUXIN RESPONSE FACTOR 19 (ARF19)	AUXIN RESPONSE FACTOR 19 (ARF19);INDOLE-3-ACETIC ACID INDUCIBLE 22 (IAA22);AUXIN RESPONSE FACTOR11 (ARF11)
AT5G62000	AT5G62000.1	Encodes an auxin response factor. Mutants have many defects including enlarged rosette leaves, reduced fertility, later senescence, hypocotyl elongation defects, enlarged seeds and enlarged cotyledons. May not mediate auxin effects. Increase in seed size due to increased cell proliferation. The mRNA is cell-to-cell mobile.	protein_coding	AUXIN RESPONSE FACTOR 2 (ARF2)	AUXIN RESPONSE FACTOR 2 (ARF2);ARF1-BINDING PROTEIN (ARF1-BP);HLS1 SUPPRESSOR (HSS);ORESARA 14 (ORE14); (ATARF2)
AT5G60450	AT5G60450.1	Encodes a member of the ARF family of transcription factors which mediate auxin responses. ARF4 appears to have redundant function with ETT(ARF3) in specifying abaxial cell identity.	protein_coding	AUXIN RESPONSE FACTOR 4 (ARF4)	AUXIN RESPONSE FACTOR 4 (ARF4)
AT1G30330	AT1G30330.2	Encodes a member of the auxin response factor family. Mediates auxin response via expression of auxin regulated genes. Acts redundantly with ARF8 to control stamen elongation and flower maturation. Expression of ARF6 is controlled by miR167.	protein_coding	AUXIN RESPONSE FACTOR 6 (ARF6)	AUXIN RESPONSE FACTOR 6 (ARF6)
AT5G37020	AT5G37020.1	Encodes a member of the auxin response factor family. Mediates auxin response via expression of auxin regulated genes. Acts redundantly with ARF6 to control stamen elongation and flower maturation. Expression of ARF8 is controlled by miR167.	protein_coding	AUXIN RESPONSE FACTOR 8 (ARF8)	AUXIN RESPONSE FACTOR 8 (ARF8); (ATARF8)
AT3G21890	AT3G21890.1	B-box type zinc finger family protein;(source:Araport11)	protein_coding	B-BOX DOMAIN PROTEIN 31 (BBX31)	B-BOX DOMAIN PROTEIN 31 (BBX31);MICROPROTEIN 1A (MIP1A);MICROPROTEIN 1B (MIP1B)
AT2G31220	AT2G31220.1	Encodes a bHLH transcription factor that together with bHLH089 and bHLH091 is important for the normal transcriptome of the developing Arabidopsis anther, possibly by forming a feed-forward loop with DYT1.	protein_coding	BASIC HELIX LOOP HELIX PROTEIN 10 (BHLH010)	BASIC HELIX LOOP HELIX PROTEIN 10 (BHLH010)
AT4G14410	AT4G14410.1	Basic helix loop helix transcription factor involved in stress mediated signaling during germination.	protein_coding	BASIC HELIX-LOOP-HELIX 104 (bHLH104)	BASIC HELIX-LOOP-HELIX 104 (bHLH104)
AT1G51070	AT1G51070.2	bHLH115 is a basic helix loop helix protein of the IVc subgroup that plays a role in iron homeostasis. It interacts with related family members and targets PYE and other genes involved in response to Fe.	protein_coding	BASIC HELIX-LOOP-HELIX 115 (bHLH115)	BASIC HELIX-LOOP-HELIX 115 (bHLH115)
AT3G23210	AT3G23210.1	bHLH34 is a basic helix loop helix transcription factor. It can bind GAGA and E-box cis elements.It is induced by abiotic stressors including ABA, salt and glucose. PGR, a plasma membrane glucose responsive regulator is a target of bHLH34. Involved in Fe regulation.	protein_coding	BASIC HELIX-LOOP-HELIX 34 (bHLH34)	BASIC HELIX-LOOP-HELIX 34 (bHLH34)
AT5G49450	AT5G49450.1	Encodes a transcription activator is a positive regulator of plant tolerance to salt, osmotic and drought stresses.	protein_coding	BASIC LEUCINE-ZIPPER 1 (bZIP1)	BASIC LEUCINE-ZIPPER 1 (AtbZIP1);BASIC LEUCINE-ZIPPER 1 (bZIP1)
AT2G40620	AT2G40620.1	Basic-leucine zipper (bZIP) transcription factor family protein;(source:Araport11)	protein_coding	BASIC LEUCINE-ZIPPER 18 (BZIP18)	BASIC LEUCINE-ZIPPER 18 (BZIP18)
AT2G18160	AT2G18160.1	Encodes a b-ZIP transcription factor.	protein_coding	BASIC LEUCINE-ZIPPER 2 (bZIP2)	BASIC LEUCINE-ZIPPER 2 (ATBZIP2);G-BOX BINDING FACTOR 5 (GBF5);BASIC LEUCINE-ZIPPER 2 (bZIP2);FLORAL TRANSITION AT THE MERISTEM3 (FTM3)
AT5G15830	AT5G15830.1	basic leucine-zipper 3;(source:Araport11)	protein_coding	BASIC LEUCINE-ZIPPER 3 (bZIP3)	BASIC LEUCINE-ZIPPER 3 (AtbZIP3);BASIC LEUCINE-ZIPPER 3 (bZIP3)
AT3G30530	AT3G30530.1	basic leucine-zipper 42;(source:Araport11)	protein_coding	BASIC LEUCINE-ZIPPER 42 (bZIP42)	BASIC LEUCINE-ZIPPER 42 (ATBZIP42);BASIC LEUCINE-ZIPPER 42 (bZIP42)
AT5G38800	AT5G38800.1	basic leucine-zipper 43;(source:Araport11)	protein_coding	BASIC LEUCINE-ZIPPER 43 (bZIP43)	BASIC LEUCINE-ZIPPER 43 (AtbZIP43);BASIC LEUCINE-ZIPPER 43 (bZIP43)
AT1G75390	AT1G75390.1	basic leucine-zipper 44;(source:Araport11)	protein_coding	BASIC LEUCINE-ZIPPER 44 (bZIP44)	BASIC LEUCINE-ZIPPER 44 (AtbZIP44);BASIC LEUCINE-ZIPPER 44 (bZIP44)
AT2G04038	AT2G04038.1	basic leucine-zipper 48;(source:Araport11)	protein_coding	BASIC LEUCINE-ZIPPER 48 (bZIP48)	BASIC LEUCINE-ZIPPER 48 (AtbZIP48);BASIC LEUCINE-ZIPPER 48 (bZIP48)
AT1G06850	AT1G06850.1	basic leucine-zipper 52;(source:Araport11)	protein_coding	BASIC LEUCINE-ZIPPER 52 (bZIP52)	BASIC LEUCINE-ZIPPER 52 (bZIP52);BASIC LEUCINE-ZIPPER 52 (AtbZIP52)
AT1G06070	AT1G06070.1	Basic-leucine zipper (bZIP) transcription factor family protein;(source:Araport11)	protein_coding	BASIC LEUCINE-ZIPPER 69 (BZIP69)	BASIC LEUCINE-ZIPPER 69 (BZIP69)
AT4G38910	AT4G38910.2	Encodes a basic pentacysteine protein that is localized to the nucleus and specifically binds in vitro to GA dinucleotide repeats.	protein_coding	BASIC PENTACYSTEINE 5 (BPC5)	BASIC PENTACYSTEINE 5 (BPC5)
AT5G42520	AT5G42520.1	Encodes a member of the BASIC PENTACYSTEINE (BPC) proteins. BPC proteins are plant-specific transcription factors present throughout land plants. BPC transcription factor family is integral for a wide range of processes that support normal growth and development.	protein_coding	BASIC PENTACYSTEINE 6 (BPC6)	(BBR/BPC6);BASIC PENTACYSTEINE 6 (BPC6);ARABIDOPSIS THALIANA BASIC PENTACYSTEINE 6 (ATBPC6)
AT2G01930	AT2G01930.1	BASIC PENTACYSTEINE1 (BPC1) is a regulator of the homeotic Arabidopsis thaliana gene SEEDSTICK (STK), which controls ovule identity. BPC1 induces conformational changes by cooperative binding to purine-rich elements present in the STK regulatory sequence. STK is upregulated in bpc1 mutant.	protein_coding	BASIC PENTACYSTEINE1 (BPC1)	BASIC PENTACYSTEINE1 (BPC1); (BBR);BASIC PENTACYSTEINE1 (ATBPC1)
AT3G62420	AT3G62420.1	Encodes a group-S bZIP transcription factor. Forms heterodimers with group-C bZIP transcription factors. The heterodimers bind to the ACTCAT cis-element of proline dehydrogenase gene.	protein_coding	BASIC REGION/LEUCINE ZIPPER MOTIF 53 (BZIP53)	BASIC REGION/LEUCINE ZIPPER MOTIF 53 (ATBZIP53);BASIC REGION/LEUCINE ZIPPER MOTIF 53 (BZIP53)
AT1G42990	AT1G42990.1	bZIP60 consists of a bZIP DNA binding domain followed by a putative transmembrane domain. bZIP60 mRNA is upregulated by the addition of ER stress inducers, tunicamycin (inhibitor of N-linked glycosylation), DTT (inhibitor of disulfide bond formation) and azetin-2-carboxylate (proline analog perturbing protein structure). Upon ER stress, bZIP60 mRNA is spliced by IRE1A and IRE1B to produce bZIP60-…	protein_coding	BASIC REGION/LEUCINE ZIPPER MOTIF 60 (BZIP60)	BASIC REGION/LEUCINE ZIPPER MOTIF 60 (ATBZIP60);BBASIC REGION/LEUCINE ZIPPER MOTIF 60 (BZIP60);BASIC REGION/LEUCINE ZIPPER MOTIF 60 (BZIP60)
AT2G35530	AT2G35530.1	Encodes a G group bZIP transcription factor family member that can bind cis elements with an ACGT core, such as G-box, Hex, C-box and As-1. The protein is localized in the nucleus and can homodimerize and can heterodimerize with other G group members.	protein_coding	BASIC REGION/LEUCINE ZIPPER TRANSCRIPTION FACTOR 16 (bZIP16)	(AtbZIP16);BASIC REGION/LEUCINE ZIPPER TRANSCRIPTION FACTOR 16 (bZIP16)
AT1G32150	AT1G32150.1	Encodes a G group bZIP transcription factor family member that can bind cis elements with an ACGT core, such as G-box, Hex, C-box and As-1. The protein is localized in the nucleus and can homodimerize and can heterodimerize with other G group members.	protein_coding	BASIC REGION/LEUCINE ZIPPER TRANSCRIPTION FACTOR 68 (bZIP68)	BASIC REGION/LEUCINE ZIPPER TRANSCRIPTION FACTOR 68 (bZIP68); (AtbZIP68)
AT1G69010	AT1G69010.1	Encodes BES1-INTERACTING MYC-LIKE 2 (BIM2), a PAR1 (PHYTOCHROME RAPIDLY REGULATED 1)-interacting protein that positively modulates the shade avoidance syndrome in Arabidopsis seedlings.	protein_coding	BES1-INTERACTING MYC-LIKE PROTEIN 2 (BIM2)	BES1-INTERACTING MYC-LIKE PROTEIN 2 (BIM2)
AT5G38860	AT5G38860.1	Encodes BES1-INTERACTING MYC-LIKE 3 (BIM3), a PAR1 (PHYTOCHROME RAPIDLY REGULATED 1)-interacting protein that positively modulates the shade avoidance syndrome in Arabidopsis seedlings.	protein_coding	BES1-INTERACTING MYC-LIKE PROTEIN 3 (BIM3)	BES1-INTERACTING MYC-LIKE PROTEIN 3 (BIM3)
AT5G08130	AT5G08130.5	Encodes a basic helix-loop-helix (bHLH) family protein BIM1 (BES1-INTERACTING MYC-LIKE 1), involved in brassinosteroid signaling. It synergistically interacts with BES1 to bind to E box sequences (CANNTG). Positively modulates the shade avoidance syndrome in Arabidopsis seedlings.	protein_coding	BES1-INTERACTING MYC-LIKE1 (BIM1)	BES1-INTERACTING MYC-LIKE1 (BIM1)
AT5G45300	AT5G45300.1	Encodes a beta-amylase-like protein present in the nucleus rather than targeted to the chloroplast. Contains BRASSINAZOLE RESISTANT1 (BZR1)-type DNA binding domains. Activates gene expression in protoplast transactivation assays.	protein_coding	BETA-AMYLASE 2 (BMY2)	BETA-AMYLASE 2 (BMY2);BETA-AMYLASE 8 (BAM8)
AT1G59640	AT1G59640.2	A basic helix-loop-helix encoding gene (BIGPETAL, BPE) involved in the control of petal size. BPE is expressed via two mRNAs derived from an alternative splicing event. The BPEub (AT1G59640.1)transcript is expressed ubiquitously, whereas the BPEp (AT1G59640.2) transcript is preferentially expressed in petals. Plants that lack the petal-expressed variant BPEp have larger petals as a result of incr…	protein_coding	BIG PETAL P (BPEP)	BIG PETAL P (BPEP); (ZCW32);BIG PETAL (BPE)
AT1G14580	AT1G14580.1	C2H2-like zinc finger protein;(source:Araport11)	protein_coding	BLUEJAY (BLJ)	BLUEJAY (BLJ)
AT4G36540	AT4G36540.1	Encodes the brassinosteroid signaling component BEE2 (BR-ENHANCED EXPRESSION 2). Positively modulates the shade avoidance syndrome in Arabidopsis seedlings.	protein_coding	BR ENHANCED EXPRESSION 2 (BEE2)	BR ENHANCED EXPRESSION 2 (BEE2)
AT1G75080	AT1G75080.1	Encodes a positive regulator of the brassinosteroid (BR) signalling pathway that mediates both downstream BR responses and negative feedback regulation of BR biosynthesis. There is evidence for phosphorylation-dependent nucleocytoplasmic shuttling of BZR1. GSK3-like kinases (including BIN2), 14-3-3 proteins, and the phosphatase BSU1 seem to participate in this process. Phosphorylation also appear…	protein_coding	BRASSINAZOLE-RESISTANT 1 (BZR1)	BRASSINAZOLE-RESISTANT 1 (BZR1)
AT1G19350	AT1G19350.3	Encodes brassinosteroid (BR) signalling protein that accumulates in the nucleus as dephosphorylated form in response to BRs. Is phosphorylated by the BIN2 GSK3 kinase. It synergistically interacts with BIM1 to bind to E box sequences (CANNTG). The protein contains a nuclear localization signal (NLS), followed by a highly conserved amino-terminal domain (N) shared by all family members, a BIN2 pho…	protein_coding	BRI1-EMS-SUPPRESSOR 1 (BES1)	BRI1-EMS-SUPPRESSOR 1 (BES1);BRASSINAZOLE-RESISTANT 2 (BZR2); (BES1-L)
AT5G51990	AT5G51990.1	encodes a member of the DREB subfamily A-1 of ERF/AP2 transcription factor family (CBF4). The protein contains one AP2 domain. There are six members in this subfamily, including CBF1, CBF2, and CBF3. This gene is involved in response to drought stress and abscisic acid treatment, but not to low temperature.	protein_coding	C-REPEAT-BINDING FACTOR 4 (CBF4)	C-REPEAT-BINDING FACTOR 4 (CBF4);DEHYDRATION-RESPONSIVE ELEMENT-BINDING PROTEIN 1D (DREB1D)
AT4G25490	AT4G25490.1	Transcriptional activator that binds to the DRE/CRT regulatory element and induces COR (cold-regulated) gene expression increasing plant freezing tolerance. It encodes a member of the DREB subfamily A-1 of ERF/AP2 transcription factor family (CBF1). The protein contains one AP2 domain. There are six members in this subfamily, including CBF1, CBF2, and CBF3. This gene is involved in response to lo…	protein_coding	C-REPEAT/DRE BINDING FACTOR 1 (CBF1)	C-REPEAT/DRE BINDING FACTOR 1 (CBF1);DRE BINDING PROTEIN 1B (DREB1B); (ATCBF1)
AT4G25470	AT4G25470.1	Encodes a member of the DREB subfamily A-1 of ERF/AP2 transcription factor family (CBF2). The protein contains one AP2 domain. There are six members in this subfamily, including CBF1, CBF2, and CBF3. This gene is involved in response to low temperature, abscisic acid, and circadian rhythm. Overexpressing this gene leads to increased freeze tolerance and induces the expression level of 85 cold-ind…	protein_coding	C-REPEAT/DRE BINDING FACTOR 2 (CBF2)	C-REPEAT/DRE BINDING FACTOR 2 (CBF2);DRE/CRT-BINDING PROTEIN 1C (DREB1C);FREEZING TOLERANCE QTL 4 (FTQ4); (ATCBF2)
AT1G25330	AT1G25330.1	Encodes CESTA, a positive regulator of brassinosteroid biosynthesis.	protein_coding	CESTA (CES)	CESTA (CES);HALF FILLED (HAF)
AT1G68920	AT1G68920.1	basic helix-loop-helix (bHLH) DNA-binding superfamily protein;(source:Araport11)	protein_coding	CIB1 LIKE PROTEIN 1 (CIL1)	CIB1 LIKE PROTEIN 1 (CIL1); (BHLH49)
AT3G23690	AT3G23690.1	basic helix-loop-helix (bHLH) DNA-binding superfamily protein;(source:Araport11)	protein_coding	CIB1 LIKE PROTEIN 2 (CIL2)	CIB1 LIKE PROTEIN 2 (CIL2)
AT2G46830	AT2G46830.1	Encodes a transcriptional repressor that performs overlapping functions with LHY in a regulatory feedback loop that is closely associated with the circadian oscillator of Arabidopsis. Binds to the evening element in the promoter of TOC1 and represses TOC1 transcription. CCA1 and LHY colocalize in the nucleus and form heterodimers in vivo. CCA1 and LHY function synergistically in regulating circad…	protein_coding	CIRCADIAN CLOCK ASSOCIATED 1 (CCA1)	CIRCADIAN CLOCK ASSOCIATED 1 (CCA1); (AtCCA1)
AT3G50260	AT3G50260.1	Encodes a member of the DREB subfamily A-5 of ERF/AP2 transcription factor family. The protein contains one AP2 domain. Involved in defense and freezing stress responses. There are 16 members in this subfamily including RAP2.1, RAP2.9 and RAP2.10. The mRNA is cell-to-cell mobile.	protein_coding	COOPERATIVELY REGULATED BY ETHYLENE AND JASMONATE 1 (CEJ1)	COOPERATIVELY REGULATED BY ETHYLENE AND JASMONATE 1 (CEJ1); (ATERF#011);DREB AND EAR MOTIF PROTEIN 1 (DEAR1)
AT1G69180	AT1G69180.1	Putative transcription factor with zinc finger and helix-loop-helix domains, the later similar to HMG boxes. Involved in specifying abaxial cell fate in the carpel. Four putative LFY binding sites (CCANTG) and two potential binding sites for MADS box proteins known as CArG boxes (CC(A/T)6GG) were found in the region spanning 3.8 Kb upstream of the CRC coding region. CRC targets YABBY genes such a…	protein_coding	CRABS CLAW (CRC)	CRABS CLAW (CRC)
AT1G10120	AT1G10120.1	basic helix-loop-helix (bHLH) DNA-binding superfamily protein;(source:Araport11)	protein_coding	CRY2-INTERACTING BHLH 4 (CIB4)	CRY2-INTERACTING BHLH 4 (CIB4)
AT4G34530	AT4G34530.1	Encodes a transcription factor CIB1 (cryptochrome-interacting basic-helix-loop-helix). CIB1 interacts with CRY2 (cryptochrome 2) in a blue light-specific manner in yeast and Arabidopsis cells, and it acts together with additional CIB1-related proteins to promote CRY2-dependent floral initiation. CIB1 positively regulates FT expression.	protein_coding	CRYPTOCHROME-INTERACTING BASIC-HELIX-LOOP-HELIX 1 (CIB1)	CRYPTOCHROME-INTERACTING BASIC-HELIX-LOOP-HELIX 1 (CIB1)
AT1G26260	AT1G26260.1	Encodes CIB5 (cryptochrome-interacting basic-helix-loop-helix). Related to CIB1 (AT4G34530). CIB5 interacts with CRY2 and forms heterodimer with CIB1 in vitro. Regulates flowering time redundantly with CIB1.	protein_coding	CRYPTOCHROME-INTERACTING BASIC-HELIX-LOOP-HELIX 5 (CIB5)	CRYPTOCHROME-INTERACTING BASIC-HELIX-LOOP-HELIX 5 (CIB5)
AT5G39660	AT5G39660.1	Dof-type zinc finger domain-containing protein, identical to H-protein promoter binding factor-2a GI:3386546 from (Arabidopsis thaliana). Interacts with LKP2 and FKF1, but its overexpression does not change flowering time under short or long day conditions.	protein_coding	CYCLING DOF FACTOR 2 (CDF2)	CYCLING DOF FACTOR 2 (CDF2)
AT3G47500	AT3G47500.1	Dof-type zinc finger domain-containing protein, identical to H-protein promoter binding factor-2a GI:3386546 from (Arabidopsis thaliana). Interacts with LKP2 and FKF1, but its overexpression does not change flowering time under short or long day conditions.	protein_coding	CYCLING DOF FACTOR 3 (CDF3)	CYCLING DOF FACTOR 3 (CDF3)
AT1G69570	AT1G69570.1	CDF5 is a circadian regulated transcript that is antiphasic with respect to its natural antisense transcript (NAT) FLORE (AT1G69572).CDF5 transcript accumulation delays flowering. CDF5 links circadian oscillation and photoperiodism.	protein_coding	CYCLING DOF FACTOR 5 (CDF5)	CYCLING DOF FACTOR 5 (CDF5)
AT4G23750	AT4G23750.1	encodes a member of the ERF (ethylene response factor) subfamily B-5 of ERF/AP2 transcription factor family. The protein contains one AP2 domain. There are 7 members in this subfamily. Monopteros target gene. CRF proteins relocalize to the nucleus in response to cytokinin.	protein_coding	CYTOKININ RESPONSE FACTOR 2 (CRF2)	CYTOKININ RESPONSE FACTOR 2 (CRF2);TARGET OF MONOPTEROS 3 (TMO3)
AT4G25480	AT4G25480.1	Encodes a member of the DREB subfamily A-1 of ERF/AP2 transcription factor family (CBF3). The protein contains one AP2 domain. There are six members in this subfamily, including CBF1, CBF2, and CBF3. This gene is involved in response to low temperature and abscisic acid.	protein_coding	DEHYDRATION RESPONSE ELEMENT B1A (DREB1A)	DEHYDRATION RESPONSE ELEMENT B1A (DREB1A);C-REPEAT BINDING FACTOR 3 (CBF3); (ATCBF3)
AT5G58900	AT5G58900.1	R-R-type MYB protein	protein_coding	DIVARICATA1 (DIV1)	DIVARICATA1 (DIV1)
AT5G04760	AT5G04760.1	R-R-type MYB protein which plays negative roles in salt stress and is required for ABA signaling in Arabidopsis.	protein_coding	DIVARICATA2 (DIV2)	DIVARICATA2 (DIV2)
AT2G37590	AT2G37590.1	PEAR protein involved in the formation of a short-range concentration gradient that peaks at protophloem sieve elements, and activates gene expression that promotes radial growth. Locally promotes transcription of inhibitory HD-ZIP III genes, and thereby establishes a negative-feedback loop that forms a robust boundary that demarks the zone of cell division.	protein_coding	DNA BINDING WITH ONE FINGER 2.4 (DOF2.4)	(ATDOF2.4);DNA BINDING WITH ONE FINGER 2.4 (DOF2.4);PHLOEM EARLY DOF 1 (PEAR1)
AT4G38000	AT4G38000.1	DNA binding with one finger 4.7;(source:Araport11)	protein_coding	DNA BINDING WITH ONE FINGER 4.7 (DOF4.7)	DNA BINDING WITH ONE FINGER 4.7 (DOF4.7)
AT4G21080	AT4G21080.1	Dof-type zinc finger domain-containing protein;(source:Araport11)	protein_coding	DNA-BINDING WITH ONE FINGER 4.5 (DOF4.5)	(ATDOF4.5);DNA-BINDING WITH ONE FINGER 4.5 (DOF4.5)
AT2G46590	AT2G46590.2	Encodes a protein containing Dof zinc finger motifs that is a positive regulator of light-mediated seed germination. Its expression is limited to vascular system of the mother plant. A recessive mutation is inherited as maternal-effect and expression is not detected in the embryo. Mutants are defective in seed germination and are more dependent on light and cold treatment and less sensitive to gi…	protein_coding	DOF AFFECTING GERMINATION 2 (DAG2)	DOF AFFECTING GERMINATION 2 (DAG2)
AT3G45610	AT3G45610.1	PEAR protein involved in the formation of a short-range concentration gradient that peaks at protophloem sieve elements, and activates gene expression that promotes radial growth. Locally promotes transcription of inhibitory HD-ZIP III genes, and thereby establishes a negative-feedback loop that forms a robust boundary that demarks the zone of cell division.	protein_coding	DOF TRANSCRIPTION FACTOR 6 (DOF6)	DOF TRANSCRIPTION FACTOR 6 (DOF6)
AT1G51700	AT1G51700.1	Encodes dof zinc finger protein (adof1). The mRNA is cell-to-cell mobile.	protein_coding	DOF ZINC FINGER PROTEIN 1 (DOF1)	DOF ZINC FINGER PROTEIN 1 (ADOF1);DOF ZINC FINGER PROTEIN 1 (DOF1)
AT3G21270	AT3G21270.1	Encodes Dof zinc finger protein adof2.	protein_coding	DOF ZINC FINGER PROTEIN 2 (DOF2)	DOF ZINC FINGER PROTEIN 2 (ADOF2);DOF ZINC FINGER PROTEIN 2 (DOF2)
AT5G05410	AT5G05410.1	Encodes a transcription factor that specifically binds to DRE/CRT cis elements (responsive to drought and low-temperature stress). Belongs to the DREB subfamily A-2 of ERF/AP2 transcription factor family (DREB2A). There are eight members in this subfamily including DREB2B. The protein contains one AP2 domain. Overexpression of transcriptional activation domain of DREB2A resulted in significant dr…	protein_coding	DRE-BINDING PROTEIN 2A (DREB2A)	DRE-BINDING PROTEIN 2A (DREB2A);DEHYDRATION-RESPONSIVE ELEMENT BINDING PROTEIN 2 (DREB2)
AT5G67190	AT5G67190.1	encodes a member of the DREB subfamily A-5 of ERF/AP2 transcription factor family. The protein contains one AP2 domain. There are 16 members in this subfamily including RAP2.1, RAP2.9 and RAP2.10.	protein_coding	DREB AND EAR MOTIF PROTEIN 2 (DEAR2)	DREB AND EAR MOTIF PROTEIN 2 (DEAR2)
AT2G23340	AT2G23340.1	encodes a member of the DREB subfamily A-5 of ERF/AP2 transcription factor family. The protein contains one AP2 domain. There are 16 members in this subfamily including RAP2.1, RAP2.9 and RAP2.10.	protein_coding	DREB AND EAR MOTIF PROTEIN 3 (DEAR3)	DREB AND EAR MOTIF PROTEIN 3 (DEAR3)
AT1G63030	AT1G63030.1	encodes a member of the DREB subfamily A-1 of ERF/AP2 transcription factor family (DDF2). The protein contains one AP2 domain. There are six members in this subfamily, including CBF1, CBF2, and CBF3. Overexpression of this gene results in the reduction of gibberellic acid biosynthesis. This gene is expressed in all tissues examined, but most abundantly expressed in rosette leaves and stems. Overe…	protein_coding	DWARF AND DELAYED FLOWERING 2 (ddf2)	DWARF AND DELAYED FLOWERING 2 (ddf2);DWARF AND DELAYED FLOWERING 2 (ATDDF2)
AT4G21330	AT4G21330.1	Encodes a bHLH transcription factor strongly expressed in the tapetum from late anther stage 5 to early stage 6, and at a lower level in meiocytes. dyt1 mutant exhibits abnormal anther morphology beginning at anther stage 4. DYT1 acts downstream of SPL/NZZ and EMS1/EXS , and regulates the expression of downstream genes like AMS, MS1 and other tapetum preferential genes for pollen development, pri…	protein_coding	DYSFUNCTIONAL TAPETUM 1 (DYT1)	DYSFUNCTIONAL TAPETUM 1 (DYT1)
AT2G36010	AT2G36010.2	Member of the E2F transcription factors, (cell cycle genes), key components of the cyclin D/retinoblastoma/E2F pathway.	protein_coding	E2F TRANSCRIPTION FACTOR 3 (E2F3)	E2F TRANSCRIPTION FACTOR 3 (E2F3); (ATE2FA)
AT2G03500	AT2G03500.1	Encodes a nuclear localized member of the MYB family of transcriptional regulators that is involved in negative regulation of flowering. It is expressed in vascular tissues and at low levels in the shoot apex during the transition to flowering. Loss of function mutations are early flowering.EFM is involved in the autonomous, thermosensory and GA pathways and expression is directly regulated by SV…	protein_coding	EARLY FLOWERING MYB PROTEIN (EFM)	EARLY FLOWERING MYB PROTEIN (EFM);HRS1 HOMOLOG4 (HHO4)
AT5G11260	AT5G11260.1	Basic leucine zipper (bZIP) transcription factor. Nuclear localization. Involved in light-regulated transcriptional activation of G-box-containing promoters. Negatively regulated by Cop1. Although cytokinins do not appear to affect the gene's promoter activity, they appear to stabilize the protein. HY5 plays a role in anthocyanin accumulation in far-red light and blue light, but not in red light …	protein_coding	ELONGATED HYPOCOTYL 5 (HY5)	ELONGATED HYPOCOTYL 5 (HY5);REVERSAL OF THE DET PHENOTYPE 5 (TED 5)
AT5G56930	AT5G56930.1	CCCH-type zinc finger family protein;(source:Araport11)	protein_coding	EMBRYO DEFECTIVE 1789 (emb1789)	EMBRYO DEFECTIVE 1789 (emb1789)
AT2G41070	AT2G41070.1	Transcription factor homologous to ABI5. Regulates AtEm1 expression by binding directly at the AtEm1 promoter. Located in the nucleus and expressed during seed maturation in the cotyledons and later in the whole embryo.	protein_coding	ENHANCED EM LEVEL (EEL)	ENHANCED EM LEVEL (EEL); (ATBZIP12); (DPBF4)
AT2G35700	AT2G35700.1	encodes a member of the DREB subfamily A-4 of ERF/AP2 transcription factor family. The protein contains one AP2 domain. There are 17 members in this subfamily including TINY. Thought to be involved in secondary cell wall metabolism.	protein_coding	ERF FAMILY PROTEIN 38 (ERF38)	ERF FAMILY PROTEIN 38 (ATERF38);ERF FAMILY PROTEIN 38 (ERF38)
AT2G25820	AT2G25820.1	encodes a member of the DREB subfamily A-4 of ERF/AP2 transcription factor family. The protein contains one AP2 domain. There are 17 members in this subfamily including TINY.	protein_coding	ETHYLENE AND SALT INDUCIBLE 2 (ESE2)	ETHYLENE AND SALT INDUCIBLE 2 (ESE2)
AT3G25730	AT3G25730.1	ethylene response DNA binding factor 3;(source:Araport11)	protein_coding	ETHYLENE RESPONSE DNA BINDING FACTOR 3 (EDF3)	ETHYLENE RESPONSE DNA BINDING FACTOR 3 (EDF3)
AT3G16280	AT3G16280.1	encodes a member of the DREB subfamily A-4 of ERF/AP2 transcription factor family. The protein contains one AP2 domain. There are 17 members in this subfamily including TINY.	protein_coding	ETHYLENE RESPONSE FACTOR 36 (ERF036)	ETHYLENE RESPONSE FACTOR 36 (ERF036)
AT4G32800	AT4G32800.1	encodes a member of the DREB subfamily A-4 of ERF/AP2 transcription factor family. The protein contains one AP2 domain. There are 17 members in this subfamily including TINY.	protein_coding	ETHYLENE RESPONSE FACTOR 43 (ERF043)	ETHYLENE RESPONSE FACTOR 43 (ERF043)
AT1G33760	AT1G33760.1	encodes a member of the DREB subfamily A-4 of ERF/AP2 transcription factor family. The protein contains one AP2 domain. There are 17 members in this subfamily including TINY.	protein_coding	ETHYLENE RESPONSE FACTOR022 (ERF022)	ETHYLENE RESPONSE FACTOR022 (ERF022)
AT2G27050	AT2G27050.1	ethylene-insensitive3-like1 (EIL1) The mRNA is cell-to-cell mobile.	protein_coding	ETHYLENE-INSENSITIVE3-LIKE 1 (EIL1)	ETHYLENE-INSENSITIVE3-LIKE 1 (EIL1); (AtEIL1)
AT2G44940	AT2G44940.1	encodes a member of the DREB subfamily A-4 of ERF/AP2 transcription factor family. The protein contains one AP2 domain. There are 17 members in this subfamily including TINY.	protein_coding	ETHYLENE-RESPONSIVE TRANSCRIPTION FACTOR 34 (ERF34)	ETHYLENE-RESPONSIVE TRANSCRIPTION FACTOR 34 (ERF34)
AT3G60490	AT3G60490.1	encodes a member of the DREB subfamily A-4 of ERF/AP2 transcription factor family. The protein contains one AP2 domain. There are 17 members in this subfamily including TINY.	protein_coding	ETHYLENE-RESPONSIVE TRANSCRIPTION FACTOR 35 (ERF35)	ETHYLENE-RESPONSIVE TRANSCRIPTION FACTOR 35 (ERF35)
AT4G16750	AT4G16750.1	encodes a member of the DREB subfamily A-4 of ERF/AP2 transcription factor family. The protein contains one AP2 domain. There are 17 members in this subfamily including TINY.	protein_coding	ETHYLENE-RESPONSIVE TRANSCRIPTION FACTOR 39 (ERF39)	ETHYLENE-RESPONSIVE TRANSCRIPTION FACTOR 39 (ERF39)
AT2G33860	AT2G33860.1	ettin (ett) mutations have pleiotropic effects on Arabidopsis flower development, causing increases in perianth organ number, decreases in stamen number and anther formation, and apical-basal patterning defects in the gynoecium. The ETTIN gene encodes a protein with homology to DNA binding proteins which bind to auxin response elements. ETT transcript is expressed throughout stage 1 floral merist…	protein_coding	ETTIN (ETT)	ETTIN (ETT);AUXIN RESPONSE TRANSCRIPTION FACTOR 3 (ARF3)
AT4G38170	AT4G38170.1	FAR1-related sequence 9;(source:Araport11)	protein_coding	FAR1-RELATED SEQUENCE 9 (FRS9)	FAR1-RELATED SEQUENCE 9 (FRS9)
AT5G10140	AT5G10140.1	MADS-box protein encoded by FLOWERING LOCUS C - transcription factor that functions as a repressor of floral transition and contributes to temperature compensation of the circadian clock. Expression is downregulated during cold treatment. Vernalization, FRI and the autonomous pathway all influence the state of FLC chromatin. Both maternal and paternal alleles are reset by vernalization, but their…	protein_coding	FLOWERING LOCUS C (FLC)	FLOWERING LOCUS C (FLC);FLOWERING LOCUS F (FLF);AGAMOUS-LIKE 25 (AGL25);REDUCED STEM BRANCHING 6 (RSB6)
AT4G36730	AT4G36730.1	member of a gene family encoding basic leucine zipper proteins (GBFs) which bind the G-box	protein_coding	G-BOX BINDING FACTOR 1 (GBF1)	G-BOX BINDING FACTOR 1 (GBF1); (ATGBF1)
AT4G01120	AT4G01120.1	bZIP (basic leucine zipper) transcription factor that binds to the G-box regulatory element found in many plant promoters. GBF2 nuclear localization is increased by blue light	protein_coding	G-BOX BINDING FACTOR 2 (GBF2)	G-BOX BINDING FACTOR 2 (GBF2);BASIC REGION/LEUCINE ZIPPER MOTIF 5 (ATBZIP54)
AT2G46270	AT2G46270.1	encodes a bZIP G-box binding protein whose expression is induced by ABA. It has been shown to bind to Adh that contains the G-box and is induced by cold and water deprivation. GBF3 has been shown to be expressed mostly in the root and dark-grown leaves. GBF3 can act as homodimers and as heterodimers with GFB1, GBF2 and GBF4. In addition, GBF3!?s DNA binding activity is enhanced by GIP1, GPRI1 and…	protein_coding	G-BOX BINDING FACTOR 3 (GBF3)	G-BOX BINDING FACTOR 3 (GBF3)
AT1G03970	AT1G03970.1	encodes a basic leucine zipper G-box binding factor that can bind to G-box motifs only as heterodimers with GBF2 or GBF3. A single amino acid change can confer G-box binding as homodimers.	protein_coding	G-BOX BINDING FACTOR 4 (GBF4)	G-BOX BINDING FACTOR 4 (GBF4)
AT4G34590	AT4G34590.1	Encodes a basic domain leucine zipper (bZip) transcription factor bZIP11. Translation is repressed by sucrose. Directly regulates gene expression of ASN1 and ProDH2, which are enzyme-coding genes involved in amino acid metabolism.	protein_coding	G-BOX BINDING FACTOR 6 (GBF6)	(ATB2);G-BOX BINDING FACTOR 6 (GBF6);ARABIDOPSIS THALIANA BASIC LEUCINE-ZIPPER 11 (AtbZIP11); (BZIP11); (ATBZIP11)
AT3G24050	AT3G24050.1	Encodes a member of the GATA factor family of zinc finger transcription factors.	protein_coding	GATA TRANSCRIPTION FACTOR 1 (GATA1)	GATA TRANSCRIPTION FACTOR 1 (GATA1)
AT2G45050	AT2G45050.1	Encodes a member of the GATA factor family of zinc finger transcription factors. A positive regulator of photomorphogenesis.	protein_coding	GATA TRANSCRIPTION FACTOR 2 (GATA2)	GATA TRANSCRIPTION FACTOR 2 (GATA2)
AT4G34680	AT4G34680.1	Encodes a member of the GATA factor family of zinc finger transcription factors.	protein_coding	GATA TRANSCRIPTION FACTOR 3 (GATA3)	GATA TRANSCRIPTION FACTOR 3 (GATA3)
AT3G60530	AT3G60530.1	Encodes a member of the GATA factor family of zinc finger transcription factors.	protein_coding	GATA TRANSCRIPTION FACTOR 4 (GATA4)	GATA TRANSCRIPTION FACTOR 4 (GATA4)
AT2G15740	AT2G15740.1	Member of a small family of zinc finger containing putative transcription factors.Similar to GAZ.	protein_coding	GAZ-LIKE 1 (GAL1)	GAZ-LIKE 1 (GAL1)
AT2G20570	AT2G20570.2	Encodes GLK1, Golden2-like 1, one of a pair of partially redundant nuclear transcription factors that regulate chloroplast development in a cell-autonomous manner. GLK2, Golden2-like 2, is encoded by At5g44190. GLK1 and GLK2 regulate the expression of the photosynthetic apparatus.	protein_coding	GBF'S PRO-RICH REGION-INTERACTING FACTOR 1 (GPRI1)	GBF'S PRO-RICH REGION-INTERACTING FACTOR 1 (GPRI1)
AT4G00270	AT4G00270.1	GeBP is a non canonical, nuclear localized leucine zipper transcription factor that binds G-elements.It is strongly expressed in the vegetative meristem and leaf primordium. It regulates genes down stream of a number of signaling pathways including hormone and defense responses.	protein_coding	GL1 ENHANCER BINDING PROTEIN (GeBP)	GL1 ENHANCER BINDING PROTEIN (GeBP);STOREKEEPER RELATED 1 (STKR1)
AT1G79840	AT1G79840.2	Glabra 2, a homeodomain protein affects epidermal cell identity including trichomes, root hairs, and seed coat. It also down-regulates seed oil content. Expressed in atrichoblasts and required to suppress root hair development. Also expressed abundantly during early seed development. Directly regulated by WER.	protein_coding	GLABRA 2 (GL2)	GLABRA 2 (GL2)
AT1G31140	AT1G31140.2	Encodes a B-sister MADS-box protein, GORDITA which is specific to the Brassicaceae. GOA is the most closely related paralog of ABS. GOA represses fruit growth and contributes to integument development. Over-expression of GOA results in disorganized floral structure and addition of carpel-like features to sepals.	protein_coding	GORDITA (GOA)	GORDITA (GOA)
AT2G06200	AT2G06200.1	Growth regulating factor encoding transcription activator. One of the nine members of a GRF gene family, containing nuclear targeting domain. Involved in leaf development and expressed in root, shoot and flower	protein_coding	GROWTH-REGULATING FACTOR 6 (GRF6)	GROWTH-REGULATING FACTOR 6 (AtGRF6);GROWTH-REGULATING FACTOR 6 (GRF6)
AT5G53660	AT5G53660.1	Growth regulating factor encoding transcription activator. One of the nine members of a GRF gene family, containing nuclear targeting domain. Involved in leaf development and expressed in shoot and flower.	protein_coding	GROWTH-REGULATING FACTOR 7 (GRF7)	GROWTH-REGULATING FACTOR 7 (AtGRF7);GROWTH-REGULATING FACTOR 7 (GRF7)
AT2G45480	AT2G45480.1	Growth regulating factor encoding transcription activator. One of the nine members of a GRF gene family, containing nuclear targeting domain. Involved in leaf development.	protein_coding	GROWTH-REGULATING FACTOR 9 (GRF9)	GROWTH-REGULATING FACTOR 9 (GRF9);GROWTH-REGULATING FACTOR 9 (AtGRF9)
AT1G33240	AT1G33240.1	Encodes a plant transcriptional activator that contains two separate, but similar, trihelix DNA-binding domains, similar to GT-2. Gene is expressed in all aerial parts of the plant, with higher level of expression in siliques. At-GTL2 was thought to be a duplicated copy of this gene but is likely to be a cloning artefact, the result of a chimeric clone. Regulates ploidy-dependent cell growth in t…	protein_coding	GT-2-LIKE 1 (GTL1)	GT2-LIKE 1 (AT-GTL1);GT2-LIKE 2 (AT-GTL2);GT-2-LIKE 1 (GTL1); (ATGTL1)
AT4G36990	AT4G36990.1	Encodes a protein whose sequence is similar to heat shock factors that regulate the expression of heat shock proteins. Transcript level is increased in response to heat shock. However, overexpression of this gene did not result in the increase of decrease of heat shock proteins.	protein_coding	HEAT SHOCK FACTOR 4 (HSF4)	HEAT SHOCK FACTOR 4 (HSF4);CLASS B HEAT SHOCK FACTOR B1 (HSFB1);ARABIDOPSIS THALIANA CLASS B HEAT SHOCK FACTOR B1 (AT-HSFB1);ARABIDOPSIS THALIANA HEAT SHOCK FACTOR 4 (ATHSF4);TL1-BINDING TRANSCRIPTION FACTOR 1 (TBF1)
AT5G62940	AT5G62940.1	HCA2 induces the formation of interfascicular cambium and regulates vascular tissue development in the aerial parts of the plant. Evidence from both gain of function and dominant negative alleles. PEAR protein involved in the formation of a short-range concentration gradient that peaks at protophloem sieve elements, and activates gene expression that promotes radial growth. Locally promotes trans…	protein_coding	HIGH CAMBIAL ACTIVITY2 (HCA2)	DNA BINDING WITH ONE FINGER 5.6 (DOF5.6);HIGH CAMBIAL ACTIVITY2 (HCA2)
AT3G54610	AT3G54610.1	Encodes a histone acetyltransferase that plays a role in the determination of the embryonic root-shoot axis. It is also required to regulate the floral meristem activity by modulating the extent of expression of WUS and AG. In addition, it is involved in stem cuticular wax accumulation by modulating CER3 expression via H3K9/14 acetylation. In other eukaryotes, this protein is recruited to specifi…	protein_coding	HISTONE ACETYLTRANSFERASE OF THE GNAT FAMILY 1 (HAG1)	HISTONE ACETYLTRANSFERASE 1 (HAT1);GENERAL CONTROL NONDEREPRESSIBLE 5 (GCN5);BIG TOP (BGT);HISTONE ACETYLTRANSFERASE OF THE GNAT FAMILY 1 (HAG1); (HAC3); (HAG01)
AT3G01470	AT3G01470.1	Encodes a homeodomain leucine zipper class I (HD-Zip I) transcriptional activator involved in leaf and hypocotyl development. Its promoter is bound by PIF1 which likely regulates its expression. Its translation is regulated by a conserved upstream ORF (CPuORF33).	protein_coding	HOMEOBOX 1 (HB-1)	HOMEOBOX 1 (ATHB-1);ARABIDOPSIS THALIANA HOMEOBOX 1 (ATHB1); (HD-ZIP-1);HOMEODOMAIN PROTEIN FROM ARABIDOIPSIS THALIANA 5 (HAT5);HOMEOBOX 1 (HB-1)
AT3G61890	AT3G61890.1	Encodes a homeodomain leucine zipper class I (HD-Zip I) protein. Loss of function mutant has abnormally shaped leaves and stems.	protein_coding	HOMEOBOX 12 (HB-12)	HOMEOBOX 12 (ATHB-12);ARABIDOPSIS THALIANA HOMEOBOX 12 (ATHB12);HOMEOBOX 12 (HB-12);HOMEOBOX 12 (HB12)
AT5G15150	AT5G15150.1	homeobox-containing gene with an unusual feature: a leucine zipper motif adjacent to the carboxyl-terminal of the homeodomain structure. This gene is expressed primarily in the cortex of the root and the stem.	protein_coding	HOMEOBOX 3 (HB-3)	(ATHB3);HOMEOBOX FROM ARABIDOPSIS THALIANA 7 (HAT7);HOMEOBOX 3 (ATHB-3);HOMEOBOX 3 (HB-3)
AT5G03790	AT5G03790.1	Encodes a homeodomain leucine zipper class I (HD-Zip I) meristem identity regulator that acts together with LFY to induce CAL expression. It binds to the CAL promoter proximal CAATNATTG element. LMI1 acts primarily downstream of LFY in meristem identity regulation. The interaction between LFY, LMI1 and CAL resembles a feed-forward loop transcriptional network motif. The gene also had additional L…	protein_coding	HOMEOBOX 51 (HB51)	(ATHB51);LATE MERISTEM IDENTITY1 (LMI1);HOMEOBOX 51 (HB51)
AT5G66700	AT5G66700.1	Encodes a homeodomain protein. Member of HD-ZIP 1 family, most closely related to HB5. AtHB53 is auxin-inducible and its induction is inhibited by cytokinin, especially in roots therefore may be involved in root development.	protein_coding	HOMEOBOX 53 (HB53)	HOMEOBOX 53 (HB53);HOMEOBOX-8 (HB-8);ARABIDOPSIS THALIANA HOMEOBOX 53 (ATHB53)
AT2G46680	AT2G46680.1	encodes a putative transcription factor that contains a homeodomain closely linked to a leucine zipper motif. Transcript is detected in all tissues examined. Is transcriptionally regulated in an ABA-dependent manner and may act in a signal transduction pathway which mediates a drought response.	protein_coding	HOMEOBOX 7 (HB-7)	HOMEOBOX 7 (ATHB-7);ARABIDOPSIS THALIANA HOMEOBOX 7 (ATHB7);HOMEOBOX 7 (HB-7)
AT5G06710	AT5G06710.1	Homeobox-leucine zipper protein.	protein_coding	HOMEOBOX FROM ARABIDOPSIS THALIANA (HAT14)	HOMEOBOX FROM ARABIDOPSIS THALIANA (HAT14)
AT4G40060	AT4G40060.1	Encodes a homeodomain leucine zipper class I (HD-Zip I) protein.	protein_coding	HOMEOBOX PROTEIN 16 (HB16)	HOMEOBOX PROTEIN 16 (ATHB16);HOMEOBOX PROTEIN 16 (HB16); (ATHB-16)
AT4G16780	AT4G16780.1	Encodes a homeodomain-leucine zipper protein that is rapidly and strongly induced by changes in the ratio of red to far-red light. It is also involved in cell expansion and cell proliferation and in the response to auxin. The mRNA is cell-to-cell mobile.	protein_coding	HOMEOBOX PROTEIN 2 (HB-2)	HOMEOBOX PROTEIN 2 (ATHB-2); (HAT4);ARABIDOPSIS THALIANA HOMEOBOX PROTEIN 2 (ATHB2);HOMEOBOX PROTEIN 2 (HB-2)
AT3G01220	AT3G01220.1	Encodes a homeodomain leucine zipper class I (HD-Zip I) protein. Expressed during seed germination in the micropylar endosperm and in the root cap, and increases ABA sensitivity and seed dormancy when mutated. The mRNA is cell-to-cell mobile.	protein_coding	HOMEOBOX PROTEIN 20 (HB20)	HOMEOBOX PROTEIN 20 (ATHB20);HOMEOBOX PROTEIN 20 (HB20)
AT2G18550	AT2G18550.1	Encodes a homeodomain leucine zipper class I (HD-Zip I) protein.	protein_coding	HOMEOBOX PROTEIN 21 (HB21)	HOMEOBOX-2 (HB-2);HOMEOBOX PROTEIN 21 (ATHB21);HOMEOBOX PROTEIN 21 (HB21)
AT1G26960	AT1G26960.1	Encodes a homeodomain leucine zipper class I (HD-Zip I) protein. Participates in the gene regulatory network controlling root branching.	protein_coding	HOMEOBOX PROTEIN 23 (AtHB23)	HOMEOBOX PROTEIN 23 (AtHB23);HOMEOBOX PROTEIN 23 (HB23)
AT1G75240	AT1G75240.1	Encodes a zinc finger-homeodomain transcription factor ZHD5. Nuclear import and DNA binding of the ZHD5 transcription factor is modulated by a competitive peptide inhibitor MIF1 (AT1G74660).	protein_coding	HOMEOBOX PROTEIN 33 (HB33)	HOMEOBOX PROTEIN 33 (AtHB33);HOMEOBOX PROTEIN 33 (HB33);ZINC-FINGER HOMEODOMAIN 5 (ZHD5)
AT4G36740	AT4G36740.1	Encodes a homeodomain leucine zipper class I (HD-Zip I) protein.	protein_coding	HOMEOBOX PROTEIN 40 (HB40)	(HB-5);HOMEOBOX PROTEIN 40 (ATHB40);HOMEOBOX PROTEIN 40 (HB40)
AT5G65310	AT5G65310.1	Encodes a class I HDZip (homeodomain-leucine zipper) protein that is a positive regulator of ABA-responsiveness, mediating the inhibitory effect of ABA on growth during seedling establishment.	protein_coding	HOMEOBOX PROTEIN 5 (HB5)	HOMEOBOX PROTEIN 5 (ATHB5); (ATHB-5);HOMEOBOX PROTEIN 5 (HB5)
AT2G22430	AT2G22430.1	Encodes a homeodomain leucine zipper class I (HD-Zip I) protein that is a target of the protein phosphatase ABI1 and regulates hormone responses in Arabidopsis.	protein_coding	HOMEOBOX PROTEIN 6 (HB6)	HOMEOBOX PROTEIN 6 (ATHB6);HOMEOBOX PROTEIN 6 (HB6)
AT1G28420	AT1G28420.1	homeobox-1;(source:Araport11)	protein_coding	HOMEOBOX-1 (HB-1)	RINGLET 1 (RLT1);HOMEOBOX-1 (HB-1)
AT5G46880	AT5G46880.1	homeobox-7;(source:Araport11)	protein_coding	HOMEOBOX-7 (HB-7)	HOMEOBOX-7 (HB-7);HOMEODOMAIN GLABROUS 5 (HDG5)
AT1G70920	AT1G70920.1	homeobox-leucine zipper protein 18;(source:Araport11)	protein_coding	HOMEOBOX-LEUCINE ZIPPER PROTEIN 18 (HB18)	HOMEOBOX-LEUCINE ZIPPER PROTEIN 18 (ATHB18);HOMEOBOX-LEUCINE ZIPPER PROTEIN 18 (HB18)
AT3G60390	AT3G60390.1	Encodes homeobox protein HAT3.	protein_coding	HOMEOBOX-LEUCINE ZIPPER PROTEIN 3 (HAT3)	HOMEOBOX-LEUCINE ZIPPER PROTEIN 3 (HAT3)
AT2G44910	AT2G44910.1	Encodes a homeodomain protein whose expression displays a dependence on phyB for both red and far-red light response. Also involved in the shade avoidance syndrome.	protein_coding	HOMEOBOX-LEUCINE ZIPPER PROTEIN 4 (HB4)	HOMEOBOX-LEUCINE ZIPPER PROTEIN 4 (ATHB4);ARABIDOPSIS THALIANA HOMEOBOX-LEUCINE ZIPPER PROTEIN 4 (ATHB-4);HOMEOBOX-LEUCINE ZIPPER PROTEIN 4 (HB4)
AT3G61150	AT3G61150.1	Encodes a homeobox-leucine zipper family protein belonging to the HD-ZIP IV family.	protein_coding	HOMEODOMAIN GLABROUS 1 (HDG1)	HOMEODOMAIN GLABROUS 1 (HDG1);HOMEODOMAIN-GLABRA2 1 (HD-GL2-1)
AT1G73360	AT1G73360.1	Encodes a homeobox-leucine zipper family protein belonging to the HD-ZIP IV family. It is involved in trichome branching. The transcription factor directly upregulates the expression of several cell-wall-loosening protein genes and reveals the important role that these target genes play in coordinating cell-wall extensibility with root development.	protein_coding	HOMEODOMAIN GLABROUS 11 (HDG11)	HOMEODOMAIN GLABROUS 11 (HDG11);ENHANCED DROUGHT TOLERANCE 1 (EDT1);HOMEODOMAIN GLABROUS 11 (ATHDG11); (ATEDT1)
AT1G17920	AT1G17920.1	Encodes a homeobox-leucine zipper family protein belonging to the HD-ZIP IV family. Together with HDG11, it is involved in trichome branching.	protein_coding	HOMEODOMAIN GLABROUS 12 (HDG12)	HOMEODOMAIN GLABROUS 12 (HDG12)
AT5G52170	AT5G52170.1	Encodes a homeobox-leucine zipper family protein belonging to the HD-ZIP IV family.	protein_coding	HOMEODOMAIN GLABROUS 7 (HDG7)	HOMEODOMAIN GLABROUS 7 (HDG7)
AT3G03260	AT3G03260.1	Encodes a homeobox-leucine zipper family protein belonging to the HD-ZIP IV family.	protein_coding	HOMEODOMAIN GLABROUS 8 (HDG8)	HOMEODOMAIN GLABROUS 8 (HDG8)
AT1G25550	AT1G25550.1	myb-like transcription factor family protein;(source:Araport11)	protein_coding	HRS1 HOMOLOG3 (HHO3)	HRS1 HOMOLOG3 (HHO3);NITRATE-INDUCIBLE, GARP-TYPE TRANSCRIPTIONAL REPRESSOR 1/HYPERSENSITIVE TO LOW PI-ELICITED PRIMARY ROOT SHORTENING 1.1 (NIGT1.1)
AT3G25790	AT3G25790.1	Encodes a nuclear localized member of the GARP family of transcription factors. Along with AtNIGT1/HRS1 it is involved in nitrate and phosphate signaling in the root.	protein_coding	HRS1 HOMOLOGUE 1 (HHO1)	HRS1 HOMOLOGUE 1 (HHO1);NITRATE-INDUCIBLE, GARP-TYPE TRANSCRIPTIONAL REPRESSOR 1/HYPERSENSITIVE TO LOW PI-ELICITED PRIMARY ROOT SHORTENING 1.3 (NIGT1.3)
AT3G17609	AT3G17609.2	Encodes a homolog of HY5 (HYH). Involved in phyB signaling pathway.	protein_coding	HY5-HOMOLOG (HYH)	HY5-HOMOLOG (HYH)
AT1G13300	AT1G13300.1	Encodes a nuclear localized member of the GARP family of transcription factors. Involved in nitrate/phosphate signaling in roots. It is transcriptionally regulated by nitrate and post transcriptionally by phospate and functions to integrate these two nutrient signaling pathways in the root.	protein_coding	HYPERSENSITIVITY TO LOW PI-ELICITED PRIMARY ROOT SHORTENING 1 (HRS1)	HYPERSENSITIVITY TO LOW PI-ELICITED PRIMARY ROOT SHORTENING 1 (HRS1); (ATNIGT1);NITRATE-INDUCIBLE, GARP-TYPE TRANSCRIPTIONAL REPRESSOR 1/HYPERSENSITIVE TO LOW PI-ELICITED PRIMARY ROOT SHORTENING 1.4 (NIGT1.4)
AT5G66730	AT5G66730.1	C2H2-like zinc finger protein;(source:Araport11)	protein_coding	INDETERMINATE DOMAIN 1 (IDD1)	INDETERMINATE DOMAIN 1 (IDD1);ENHYDROUS (ENY)
AT3G13810	AT3G13810.2	indeterminate(ID)-domain 11;(source:Araport11)	protein_coding	INDETERMINATE(ID)-DOMAIN 11 (IDD11)	INDETERMINATE(ID)-DOMAIN 11 (IDD11)
AT4G02670	AT4G02670.1	indeterminate(ID)-domain 12;(source:Araport11)	protein_coding	INDETERMINATE(ID)-DOMAIN 12 (IDD12)	INDETERMINATE(ID)-DOMAIN 12 (AtIDD12);INDETERMINATE(ID)-DOMAIN 12 (IDD12)
AT3G50700	AT3G50700.1	zinc finger protein, similar to maize Indeterminate1 (ID1)	protein_coding	INDETERMINATE(ID)-DOMAIN 2 (IDD2)	INDETERMINATE(ID)-DOMAIN 2 (AtIDD2);INDETERMINATE(ID)-DOMAIN 2 (IDD2)
AT2G02080	AT2G02080.1	C2H2 BIRD transcription factor family.	protein_coding	INDETERMINATE(ID)-DOMAIN 4 (IDD4)	INDETERMINATE(ID)-DOMAIN 4 (AtIDD4);INDETERMINATE(ID)-DOMAIN 4 (IDD4);IMPERIAL EAGLE (IME)
AT2G02070	AT2G02070.1	RAVEN is part of the network regulated by BLJUEJAY, JACKDAW, SACRECROW and SHORT-ROOT to regulate root tissue patterning through cell lineage specification and asymmetric cell division. RAVEN is directly activated by SHORT-ROOT and directly repressed by JACKDAW.	protein_coding	INDETERMINATE(ID)-DOMAIN 5 (IDD5)	INDETERMINATE(ID)-DOMAIN 5 (AtIDD5);INDETERMINATE(ID)-DOMAIN 5 (IDD5);RAVEN (RVN)
AT1G55110	AT1G55110.1	indeterminate(ID)-domain 7;(source:Araport11)	protein_coding	INDETERMINATE(ID)-DOMAIN 7 (IDD7)	INDETERMINATE(ID)-DOMAIN 7 (AtIDD7);INDETERMINATE(ID)-DOMAIN 7 (IDD7); (REDSTART)
AT5G03150	AT5G03150.1	JKD is a nuclear-localized putative transcription factor of the BIRDS/IDD C2H2 zinc finger family. JKD and its homologue BIB, restrict SHR movement to a single layer, the endodermis, and delimit tissue boundaries in the root meristem through a process that involves nuclear retention through protein complex formation. JKD mutation leads to periclinal divisions in the cortex, increased cell numbers…	protein_coding	JACKDAW (JKD)	JACKDAW (JKD)
AT1G01260	AT1G01260.1	bHLH13 interacts with JAZ proteins, and functions redundantly with bHLH3, bHLH14 and bHLH17 to negatively regulate jasmonate responses.	protein_coding	JASMONATE ASSOCIATED MYC2 LIKE 2 (JAM2)	JASMONATE ASSOCIATED MYC2 LIKE 2 (JAM2); (BHLH13); (BHLH013)
AT1G01060	AT1G01060.1	LHY encodes a myb-related putative transcription factor involved in circadian rhythm along with another myb transcription factor CCA1	protein_coding	LATE ELONGATED HYPOCOTYL (LHY)	LATE ELONGATED HYPOCOTYL (LHY);LATE ELONGATED HYPOCOTYL 1 (LHY1)
AT5G61850	AT5G61850.1	Encodes transcriptional regulator that promotes the transition to flowering.Involved in floral meristem development. LFY is involved in the regulation of AP3 expression, and appears to bring the F-box protein UFO to the AP3 promoter. Amino acids 46-120 define a protein domain that mediates self-interaction.	protein_coding	LEAFY (LFY)	LEAFY (LFY);LEAFY 3 (LFY3)
AT2G38530	AT2G38530.1	Involved in lipid transfer between membranes and plays a role in maintaining the integrity of the cuticle-cell wall interface. Belongs to a family of Lipid transfer proteins. Sequence similarity to other plant/Arabidopsis LPT genes but highest similarity to LPT1. Stress and pathogen-inducible motifs found in the upstream region. Expressed in flower, leaves and siliques but absent in roots. Predic…	protein_coding	LIPID TRANSFER PROTEIN 2 (LTP2)	LIPID TRANSFER PROTEIN 2 (LTP2); (LP2);CELL GROWTH DEFECT FACTOR-3 (cdf3); (ATLTPI-5)
AT2G24260	AT2G24260.1	Encodes a basic helix-loop-helix (bHLH) protein that regulates root hair and sperm cell development. One of the three Arabidopsis homologs of the Lotus japonicus ROOTHAIRLESS1 (LjRHL1) gene: At2g24260 (AtLRL1), At4g30980 (AtLRL2), and At5g58010 (AtLRL3).	protein_coding	LJRHL1-LIKE 1 (LRL1)	LJRHL1-LIKE 1 (LRL1);DEFECTIVE REGION OF POLLEN 1 (DROP1)
AT4G30980	AT4G30980.1	Encodes a basic helix-loop-helix (bHLH) protein that regulates root hair and sperm cell development. One of the three Arabidopsis homologs of the Lotus japonicus ROOTHAIRLESS1 (LjRHL1) gene: At2g24260 (AtLRL1), At4g30980 (AtLRL2), and At5g58010 (AtLRL3).	protein_coding	LJRHL1-LIKE 2 (LRL2)	LJRHL1-LIKE 2 (LRL2);DEFECTIVE REGION OF POLLEN 2 (DROP2)
AT5G58010	AT5G58010.1	Encodes a basic helix-loop-helix (bHLH) protein that regulates root hair development. One of the three Arabidopsis homologs of the Lotus japonicus ROOTHAIRLESS1 (LjRHL1) gene: At2g24260 (AtLRL1), At4g30980 (AtLRL2), and At5g58010 (AtLRL3).	protein_coding	LJRHL1-LIKE 3 (LRL3)	LJRHL1-LIKE 3 (LRL3);DEFECTIVE REGION OF POLLEN 3 (DROP3)
AT1G77080	AT1G77080.4	MADS domain protein - flowering regulator that is closely related to FLC. Deletion of this locus in Nd ecotype is correlated with earlier flowering in short days suggesting function as a negative regulator of flowering.	protein_coding	MADS AFFECTING FLOWERING 1 (MAF1)	MADS AFFECTING FLOWERING 1 (MAF1);FLOWERING LOCUS M (FLM);AGAMOUS-LIKE 27 (AGL27)
AT5G65060	AT5G65060.1	MADS domain protein - flowering regulator that is closely related to FLC	protein_coding	MADS AFFECTING FLOWERING 3 (MAF3)	MADS AFFECTING FLOWERING 3 (MAF3); (FCL3);AGAMOUS-LIKE 70 (AGL70)
AT5G65070	AT5G65070.3	Encodes MADS-box containing FLC paralog. Five splice variants have been identified but not characterized with respect to expression patterns and/or differing function. Overexpression of the gene in the Landsberg ecotype leads to a delay in flowering, transcript levels of MAF4 are reduced after a 6 week vernalization.	protein_coding	MADS AFFECTING FLOWERING 4 (MAF4)	MADS AFFECTING FLOWERING 4 (MAF4)
AT5G65080	AT5G65080.1	Is upregulated during vernalization and regulates flowering time. Encodes MADS-domain protein. Two variants encoding proteins of 198 and 184 amino acids have been reported.	protein_coding	MADS AFFECTING FLOWERING 5 (MAF5)	MADS AFFECTING FLOWERING 5 (MAF5);AGAMOUS-LIKE 68 (AGL68)
AT1G03840	AT1G03840.1	MGP is a nuclear-localized putative transcription factor with three zinc finger domains. MGP can interact with three proteins implicated in root patterning: SCR, SHR, and JKD in Y2H assays, and these interactions depend on the first zinc finger in MGP. MGP appears to be a direct transcriptional target of SHR and SCR, based on promoter binding assays, though it is not expressed in the QC, based on…	protein_coding	MAGPIE (MGP)	MAGPIE (MGP);INDETERMINATE DOMAIN 3 (IDD3)
AT4G21750	AT4G21750.1	Encodes a homeobox protein similar to GL2. It is expressed in both the apical and basal daughter cells of the zygote as well as their progeny. Expression is detected starting the two-celled stage of embryo development and is later restricted to the outermost, epidermal cell layer from its inception. Its promoter is highly modular with each region contributing to specific aspects of the gene's spa…	protein_coding	MERISTEM LAYER 1 (ATML1)	MERISTEM LAYER 1 (ATML1)
AT1G19850	AT1G19850.1	Encodes a transcription factor (IAA24) mediating embryo axis formation and vascular development. Similar to AUXIN RESPONSIVE FACTOR 1 (ARF1) shown to bind to auxin responsive elements (AREs), and to the maize transcriptional activator VIVIPAROUS 1( VP1). In situ hybridization shows expression in provascular tissue of embryos, the emerging shoot primordia, then is restricted to provascular tissue,…	protein_coding	MONOPTEROS (MP)	MONOPTEROS (MP);AUXIN RESPONSE FACTOR 5 (ARF5);INDOLE-3-ACETIC ACID INDUCIBLE 24 (IAA24);MOVEMENT PROTEIN (MP)
AT3G12820	AT3G12820.1	Member of the R2R3 factor gene family.	protein_coding	MYB DOMAIN PROTEIN 10 (MYB10)	MYB DOMAIN PROTEIN 10 (AtMYB10);MYB DOMAIN PROTEIN 10 (MYB10)
AT2G32460	AT2G32460.1	Member of the R2R3 factor gene family.	protein_coding	MYB DOMAIN PROTEIN 101 (MYB101)	ABC TRANSPORTER OF THE MITOCHONDRION 1 (ATM1);MYB DOMAIN PROTEIN 101 (MYB101); (ATMYB101);ARABIDOPSIS THALIANA MYB 1 (ATM1);ABNORMAL SHOOT 7 (ABS7)
AT3G02940	AT3G02940.1	Encodes a putative transcription factor (MYB107).	protein_coding	MYB DOMAIN PROTEIN 107 (MYB107)	MYB DOMAIN PROTEIN 107 (MYB107);MYB DOMAIN PROTEIN 107 (AtMYB107)
AT3G06490	AT3G06490.1	Encodes a MYB transcription factor involved in regulating anther dehiscence as well as regulating cell death, and cuticle-related Botrytis immunity.	protein_coding	MYB DOMAIN PROTEIN 108 (MYB108)	MYB DOMAIN PROTEIN 108 (MYB108);MYB DOMAIN PROTEIN 108 (AtMYB108);BOTRYTIS-SUSCEPTIBLE1 (BOS1)
AT5G49330	AT5G49330.1	Member of the R2R3 factor gene family.	protein_coding	MYB DOMAIN PROTEIN 111 (MYB111)	MYB DOMAIN PROTEIN 111 (MYB111);ARABIDOPSIS MYB DOMAIN PROTEIN 111 (ATMYB111);PRODUCTION OF FLAVONOL GLYCOSIDES 3 (PFG3)
AT3G30210	AT3G30210.1	Encodes a putative transcription factor, member of the R2R3 factor gene family (MYB121).	protein_coding	MYB DOMAIN PROTEIN 121 (MYB121)	(ATMYB121);MYB DOMAIN PROTEIN 121 (MYB121)
AT1G06180	AT1G06180.1	member of MYB3R- and R2R3- type MYB- encoding genes	protein_coding	MYB DOMAIN PROTEIN 13 (MYB13)	MYB DOMAIN PROTEIN 13 (ATMYB13); (ATMYBLFGN);MYB DOMAIN PROTEIN 13 (MYB13)
AT3G23250	AT3G23250.1	Member of the R2R3 factor gene family.	protein_coding	MYB DOMAIN PROTEIN 15 (MYB15)	MYB DOMAIN PROTEIN 15 (MYB15); (ATY19);MYB DOMAIN PROTEIN 15 (ATMYB15)
AT1G22640	AT1G22640.1	MYB-type transcription factor (MYB3) that represses phenylpropanoid biosynthesis gene expression	protein_coding	MYB DOMAIN PROTEIN 3 (MYB3)	ARABIDOPSIS THALIANA MYB DOMAIN PROTEIN 3 (ATMYB3);MYB DOMAIN PROTEIN 3 (MYB3)
AT3G28910	AT3G28910.1	transcription factor myb homologue	protein_coding	MYB DOMAIN PROTEIN 30 (MYB30)	(ATMYB30);MYB DOMAIN PROTEIN 30 (MYB30)
AT1G74650	AT1G74650.1	Member of the R2R3 factor gene family.	protein_coding	MYB DOMAIN PROTEIN 31 (MYB31)	(ATY13);ARABIDOPSIS THALIANA MYB DOMAIN PROTEIN 31 (ATMYB31);MYB DOMAIN PROTEIN 31 (MYB31)
AT4G34990	AT4G34990.1	Member of the R2R3 factor gene family.	protein_coding	MYB DOMAIN PROTEIN 32 (MYB32)	MYB DOMAIN PROTEIN 32 (AtMYB32);MYB DOMAIN PROTEIN 32 (MYB32)
AT4G17785	AT4G17785.1	Encodes a putative transcription factor (MYB39).	protein_coding	MYB DOMAIN PROTEIN 39 (MYB39)	MYB DOMAIN PROTEIN 39 (MYB39)
AT5G11510	AT5G11510.1	Arabidopsis thaliana putative c-myb-like transcription factor MYB3R-4. Functions in powdery mildew induced host endoreduplication at the site of infection.	protein_coding	MYB DOMAIN PROTEIN 3R-4 (MYB3R-4)	MYB DOMAIN PROTEIN 3R-4 (MYB3R-4);MYB DOMAIN PROTEIN 3R4 (AtMYB3R4)
AT4G38620	AT4G38620.1	Encodes a R2R3 MYB protein which is involved in the response to UV-B. It functions as a repressor of target gene expression. One of its target genes encodes cinnamate 4-hydroxylase; mutants accumulate sinapate esters in their leaves. MYB4 binds to its own promoter and represses its own expression. Nuclear localization of MYB4 depends on the action of the beta importin SAD2. The mRNA is cell-to-ce…	protein_coding	MYB DOMAIN PROTEIN 4 (MYB4)	MYB DOMAIN PROTEIN 4 (ATMYB4);MYB DOMAIN PROTEIN 4 (MYB4)
AT5G14340	AT5G14340.1	Member of the R2R3 factor gene family.	protein_coding	MYB DOMAIN PROTEIN 40 (MYB40)	MYB DOMAIN PROTEIN 40 (AtMYB40);MYB DOMAIN PROTEIN 40 (MYB40)
AT4G28110	AT4G28110.1	Member of the R2R3 factor gene family. Expression is induced in response to desiccation, ABA and salt treatment. Overexpression of Myb41 results in abnormal cuticle development and decreased cell expansion.	protein_coding	MYB DOMAIN PROTEIN 41 (MYB41)	MYB DOMAIN PROTEIN 41 (AtMYB41);MYB DOMAIN PROTEIN 41 (MYB41)
AT5G16600	AT5G16600.1	Encodes a putative transcription factor (MYB43).	protein_coding	MYB DOMAIN PROTEIN 43 (MYB43)	MYB DOMAIN PROTEIN 43 (MYB43);MYB DOMAIN PROTEIN 43 (AtMYB43)
AT5G12870	AT5G12870.1	Encodes MYB46, member of the R2R3 factor gene family. Modulates Disease Susceptibility to Botrytis cinerea.	protein_coding	MYB DOMAIN PROTEIN 46 (MYB46)	MYB DOMAIN PROTEIN 46 (ATMYB46);MYB DOMAIN PROTEIN 46 (MYB46)
AT5G54230	AT5G54230.1	MYB49 transcription factor. Binds to and promotes expression of genes involved in cadmium accumulation. Interacts with ABI5 which acts as a repressor preventing MYB49 induced expression of target genes.	protein_coding	MYB DOMAIN PROTEIN 49 (MYB49)	MYB DOMAIN PROTEIN 49 (MYB49);MYB DOMAIN PROTEIN 49 (AtMYB49)
AT1G18570	AT1G18570.1	Encodes a member of the R2R3-MYB transcription family. Involved in indole glucosinolate biosynthesis. The mRNA is cell-to-cell mobile.	protein_coding	MYB DOMAIN PROTEIN 51 (MYB51)	MYB DOMAIN PROTEIN 51 (AtMYB51);MYB DOMAIN PROTEIN 51 (MYB51); (BW51A);HIGH INDOLIC GLUCOSINOLATE 1 (HIG1); (BW51B)
AT1G17950	AT1G17950.1	putative transcription factor: R2R3-MYB transcription family	protein_coding	MYB DOMAIN PROTEIN 52 (MYB52)	MYB DOMAIN PROTEIN 52 (ATMYB52); (BW52);MYB DOMAIN PROTEIN 52 (MYB52)
AT4G01680	AT4G01680.2	Encodes a putative transcription factor (MYB55).	protein_coding	MYB DOMAIN PROTEIN 55 (MYB55)	MYB DOMAIN PROTEIN 55 (MYB55)
AT1G16490	AT1G16490.1	Member of the R2R3 factor gene family.	protein_coding	MYB DOMAIN PROTEIN 58 (MYB58)	MYB DOMAIN PROTEIN 58 (AtMYB58);MYB DOMAIN PROTEIN 58 (MYB58)
AT4G09460	AT4G09460.1	Encodes myb6 DNA-binding protein. The mRNA is cell-to-cell mobile.	protein_coding	MYB DOMAIN PROTEIN 6 (MYB6)	MYB DOMAIN PROTEIN 6 (MYB6);MYB DOMAIN PROTEIN 6 (AtMYB6); (ATMYB6)
AT1G08810	AT1G08810.1	putative transcription factor of the R2R3-MYB gene family. Transcript increases under conditions that promote stomatal opening (white and blue light, abi1-1 mutation) and decreases under conditions that trigger stomatal closure (ABA, desiccation, darkness), with the exception of elevated CO2. Expressed exclusively in guard cells of all tissues. It is required for light-induced opening of stomata.…	protein_coding	MYB DOMAIN PROTEIN 60 (MYB60)	MYB DOMAIN PROTEIN 60 (MYB60);MYB DOMAIN PROTEIN 60 (AtMYB60)
AT1G09540	AT1G09540.1	Encodes putative transcription factor. Mutants lack of mucilage extrusion from the seeds during imbibition. Reduced quantities of mucilage are deposited during the development of the seed coat epidermis in myb61 mutants. Expressed in guard cells,loss of function mutations show an increase in stomatal pore opening suggesting a role in ABA independent regulation of stomatal pore size.	protein_coding	MYB DOMAIN PROTEIN 61 (MYB61)	MYB DOMAIN PROTEIN 61 (MYB61);ARABIDOPSIS THALIANA MYB DOMAIN PROTEIN 61 (ATMYB61)
AT1G79180	AT1G79180.1	Member of the R2R3 factor gene family.	protein_coding	MYB DOMAIN PROTEIN 63 (MYB63)	MYB DOMAIN PROTEIN 63 (AtMYB63);MYB DOMAIN PROTEIN 63 (MYB63)
AT5G14750	AT5G14750.1	Encodes a MyB-related protein containing R2 and R3 repeats, involved in root and hypocotyl epidermal cell fate determination. Loss of function mutations make extra root hairs. Nuclear localized protein is a positive regulator for expression of CAPRICE (CPC).	protein_coding	MYB DOMAIN PROTEIN 66 (MYB66)	MYB DOMAIN PROTEIN 66 (ATMYB66);WEREWOLF 1 (WER1);MYB DOMAIN PROTEIN 66 (MYB66);WEREWOLF (WER)
AT3G12720	AT3G12720.1	Member of the R2R3 factor gene family.	protein_coding	MYB DOMAIN PROTEIN 67 (MYB67)	(ATY53);MYB DOMAIN PROTEIN 67 (ATMYB67); (MYB67);MYB DOMAIN PROTEIN 67 (MYB67)
AT2G16720	AT2G16720.1	Encodes a member of MYB3R- and R2R3- type MYB- encoding gene family that acts as a repressor of flavonol biosynthesis. AtMYB7 gene expression is induced by salt treatment.	protein_coding	MYB DOMAIN PROTEIN 7 (MYB7)	ARABIDOPSIS THALIANA MYB DOMAIN PROTEIN 7 (ATMYB7); (ATY49);MYB DOMAIN PROTEIN 7 (MYB7)
AT2G23290	AT2G23290.1	Member of the R2R3 factor gene family.	protein_coding	MYB DOMAIN PROTEIN 70 (MYB70)	MYB DOMAIN PROTEIN 70 (AtMYB70);MYB DOMAIN PROTEIN 70 (MYB70)
AT4G05100	AT4G05100.1	Member of the R2R3 factor gene family.	protein_coding	MYB DOMAIN PROTEIN 74 (MYB74)	MYB DOMAIN PROTEIN 74 (AtMYB74);MYB DOMAIN PROTEIN 74 (MYB74)
AT3G08500	AT3G08500.1	Encodes a putative R2R3-type MYB transcription factor (MYB83).	protein_coding	MYB DOMAIN PROTEIN 83 (MYB83)	MYB DOMAIN PROTEIN 83 (MYB83);MYB DOMAIN PROTEIN 83 (AtMYB83)
AT5G10280	AT5G10280.1	Encodes a putative transcription factor (MYB92).	protein_coding	MYB DOMAIN PROTEIN 92 (MYB92)	MYB DOMAIN PROTEIN 92 (MYB92);MYB DOMAIN PROTEIN 92 (ATMYB92); (ATMYB64)
AT3G47600	AT3G47600.1	Encodes a putative transcription factor (MYB94).	protein_coding	MYB DOMAIN PROTEIN 94 (MYB94)	MYB DOMAIN PROTEIN 94 (MYB94); (ATMYBCP70);MYB DOMAIN PROTEIN 94 (ATMYB94)
AT5G62470	AT5G62470.2	Encodes a R2R3 type Myb transcription factor whose expression is strongly induced by abscisic acid. Mediates abscisic acid signaling during drought stress response.	protein_coding	MYB DOMAIN PROTEIN 96 (MYB96)	MYB DOMAIN PROTEIN 96 (MYB96)
AT5G62320	AT5G62320.1	Encodes a putative transcription factor (MYB99).	protein_coding	MYB DOMAIN PROTEIN 99 (MYB99)	MYB DOMAIN PROTEIN 99 (MYB99); (ATMYBCU15);MYB DOMAIN PROTEIN 99 (ATMYB99)
AT5G67300	AT5G67300.1	Member of the R2R3 factor MYB gene family involved in mediating plant responses to a variety of abiotic stimiuli. The mRNA is cell-to-cell mobile.	protein_coding	MYB DOMAIN PROTEIN R1 (MYBR1)	(ATMYBR1);ARABIDOPSIS THALIANA MYB DOMAIN PROTEIN 44 (ATMYB44);MYB DOMAIN PROTEIN R1 (MYBR1); (MYB44)
AT5G47390	AT5G47390.1	Encodes a circadian-regulated transcription factor which specifically controls cell expansion during leaf development by controlling ROS homeostasis. The mRNA is cell-to-cell mobile.	protein_coding	MYB HYPOCOTYL ELONGATION-RELATED (MYBH)	MYB HYPOCOTYL ELONGATION-RELATED (MYBH);KUODA1 (CHINESE FOR ENLARGE OR EXPAND) (KUA1)
AT3G15510	AT3G15510.1	Note of caution: not to be confused with another protein (AtNAC6 locus AT5G39610) which on occasion has also been referred to as AtNAC2.	protein_coding	NAC DOMAIN CONTAINING PROTEIN 2 (NAC2)	NAC DOMAIN CONTAINING PROTEIN 2 (ATNAC2);ARABIDOPSIS NAC DOMAIN CONTAINING PROTEIN 56 (ANAC056);NAC-REGULATED SEED MORPHOLOGY 1 (NARS1);NAC DOMAIN CONTAINING PROTEIN 2 (NAC2)
AT1G52890	AT1G52890.1	encodes a NAC transcription factor whose expression is induced by drought, high salt, and abscisic acid. This gene binds to ERD1 promoter in vitro.	protein_coding	NAC DOMAIN CONTAINING PROTEIN 19 (NAC019)	NAC DOMAIN CONTAINING PROTEIN 19 (ANAC019);NAC DOMAIN CONTAINING PROTEIN 19 (NAC019); (ANAC19)
AT1G69490	AT1G69490.1	Encodes a member of the NAC transcription factor gene family. It is expressed in floral primordia and upregulated by AP3 and PI. Its expression is associated with leaf senescence. The mRNA is cell-to-cell mobile.	protein_coding	NAC-LIKE, ACTIVATED BY AP3/PI (NAP)	NAC-LIKE, ACTIVATED BY AP3/PI (ATNAP);ARABIDOPSIS NAC DOMAIN CONTAINING PROTEIN 29 (ANAC029);NAC-LIKE, ACTIVATED BY AP3/PI (NAP)
AT1G01030	AT1G01030.1	AP2/B3-like transcriptional factor family protein;(source:Araport11)	protein_coding	NGATHA3 (NGA3)	NGATHA3 (NGA3)
AT4G01500	AT4G01500.1	AP2/B3-like transcriptional factor family protein;(source:Araport11)	protein_coding	NGATHA4 (NGA4)	NGATHA4 (NGA4)
AT1G20640	AT1G20640.1	Plant regulator RWP-RK family protein;(source:Araport11)	protein_coding	NIN-LIKE PROTEIN 4 (NLP4)	NIN-LIKE PROTEIN 4 (NLP4)
AT5G20730	AT5G20730.1	Encodes an auxin-regulated transcriptional activator. Activates expression of IAA1 and IAA9 in the presence of auxin. Mutants affect blue light and gravitropic and auxin mediated growth responses. Together with AUX19, it is involved in the response to ethylene. In the arf7 arf19 double mutant, several auxin-responsive genes (e.g. IAA5, LBD16, LBD29 and LBD33) are no longer upregulated by auxin.	protein_coding	NON-PHOTOTROPHIC HYPOCOTYL (NPH4)	NON-PHOTOTROPHIC HYPOCOTYL (NPH4);MASSUGU 1 (MSG1);INDOLE-3-ACETIC ACID INDUCIBLE 21 (IAA21);AUXIN RESPONSE FACTOR 7 (ARF7);TRANSPORT INHIBITOR RESPONSE 5 (TIR5);BIPOSTO (BIP)
AT5G44160	AT5G44160.1	NUC is a member of the BIRD group of transcriptional regulators and is required for the formative divisions that pattern the root. the ground tissue into cortex and endodermis.	protein_coding	NUTCRACKER (NUC)	NUTCRACKER (NUC);INDETERMINATE DOMAIN 8 (IDD8); (AtIDD8)
AT3G50410	AT3G50410.1	Arabidopsis Dof protein containing a single 51-amino acid zinc finger DNA-binding domain, which may play an important roles in plant growth and development.	protein_coding	OBF BINDING PROTEIN 1 (OBP1)	OBF BINDING PROTEIN 1 (OBP1);DOF PROTEIN 3.4 (DOF3.4)
AT5G60850	AT5G60850.1	Encodes a zinc finger protein.	protein_coding	OBF BINDING PROTEIN 4 (OBP4)	OBF BINDING PROTEIN 4 (OBP4); (ATDOF5.4)
AT3G55370	AT3G55370.3	Encodes a nuclear localized Dof domain containing transcription factor expressed primarily in roots. Responsive to salicylic acid. Transgenic overexpressors have yellow leaves and short, defective roots.	protein_coding	OBF-BINDING PROTEIN 3 (OBP3)	OBF-BINDING PROTEIN 3 (OBP3)
AT4G29940	AT4G29940.1	Homeodomain protein (PRHA). Expression of the gene differs in various vegetative and floral plant tissues and is positively influenced by the phytohormone auxin. It is often associated with regions of developing vascular tissue. The prha promoter is highly responsive to the synthetic auxin, naphthalene acetic acid, in transient assays using tobacco protoplasts. The PRHA protein has the capacity t…	protein_coding	PATHOGENESIS RELATED HOMEODOMAIN PROTEIN A (PRHA)	PATHOGENESIS RELATED HOMEODOMAIN PROTEIN A (PRHA)
AT1G30490	AT1G30490.1	Dominant PHV mutations cause transformation of abaxial leaf fates into adaxial leaf fates. Has overlapping functions with PHABULOSA, REVOLUTA and CORONA/ATHB15 in patterning the apical portion of the embryo. Encodes a member of HD-Zip family which contains homeodomain-leucine zipper domains and domain similar to a mammalian sterol binding domain.	protein_coding	PHAVOLUTA (PHV)	PHAVOLUTA (PHV); (ATHB9)
AT5G02460	AT5G02460.1	PEAR protein involved in the formation of a short-range concentration gradient that peaks at protophloem sieve elements, and activates gene expression that promotes radial growth. Locally promotes transcription of inhibitory HD-ZIP III genes, and thereby establishes a negative-feedback loop that forms a robust boundary that demarks the zone of cell division.	protein_coding	PHLOEM EARLY DOF 2 (PEAR2)	PHLOEM EARLY DOF 2 (PEAR2)
AT1G09530	AT1G09530.1	Transcription factor interacting with photoreceptors phyA and phyB. Forms a ternary complex in vitro with G-box element of the promoters of LHY, CCA1. Acts as a negative regulator of phyB signalling. It degrades rapidly after irradiation of dark grown seedlings in a process controlled by phytochromes. Does not play a significant role in controlling light input and function of the circadian clockw…	protein_coding	PHYTOCHROME INTERACTING FACTOR 3 (PIF3)	PURPLE ACID PHOSPHATASE 3 (PAP3);PHYTOCHROME INTERACTING FACTOR 3 (PIF3);PHOTOCURRENT 1 (POC1);PHYTOCHROME-ASSOCIATED PROTEIN 3 (PAP3)
AT2G46970	AT2G46970.1	encodes a novel Myc-related bHLH transcription factor, which physically associated with APRR1/TOC1 and is a member of PIF3 transcription factor family.	protein_coding	PHYTOCHROME INTERACTING FACTOR 3-LIKE 1 (PIL1)	PHYTOCHROME INTERACTING FACTOR 3-LIKE 1 (PIL1)
AT2G20180	AT2G20180.2	Encodes a novel Myc-related bHLH transcription factor that has transcriptional activation activity in the dark. It is a key negative regulator of phytochrome-mediated seed germination and acts by inhibiting chlorophyll biosynthesis, light-mediated suppression of hypocotyl elongation and far-red light-mediated suppression of seed germination, and promoting negative gravitropism in hypocotyls. Ligh…	protein_coding	PHYTOCHROME INTERACTING FACTOR 3-LIKE 5 (PIL5)	PHYTOCHROME INTERACTING FACTOR 3-LIKE 5 (PIL5)
AT3G59060	AT3G59060.2	Encodes a novel Myc-related bHLH transcription factor, which physically associated with APRR1/TOC1 and is a member of PIF3 transcription factor family. Involved in shade avoidance. Functions as negative regulator of PhyB. Protein levels are modulated by phytochrome B.	protein_coding	PHYTOCHROME INTERACTING FACTOR 3-LIKE 6 (PIL6)	PHYTOCHROME-INTERACTING FACTOR 5 (PIF5); (A-PUT2); (BHLHB1);PHYTOCHROME INTERACTING FACTOR 3-LIKE 6 (PIL6)
AT2G43010	AT2G43010.1	Isolated as a semidominant mutation defective in red -light responses. Encodes a nuclear localized bHLH protein that interacts with active PhyB protein. Negatively regulates phyB mediated red light responses. Involved in shade avoidance response. Protein abundance is negatively regulated by PhyB.Involved in the regulation of response to nutrient levels.	protein_coding	PHYTOCHROME INTERACTING FACTOR 4 (PIF4)	PHYTOCHROME INTERACTING FACTOR 4 (PIF4); (SRL2); (AtPIF4)
AT5G61270	AT5G61270.1	Basic helix-loop-helix (bHLH) phytochrome interacting factor. Interacts specifically with the far-red light?absorbing Pfr form of phyB through a conserved domain called the active phyB binding motif. Upon light exposure, PIF7 rapidly migrates to intranuclear speckles, where it colocalizes with phyB. Role as negative regulator of phyB-mediated seedling deetiolation.	protein_coding	PHYTOCHROME-INTERACTING FACTOR7 (PIF7)	PHYTOCHROME-INTERACTING FACTOR7 (PIF7)
AT3G46640	AT3G46640.3	Encodes a myb family transcription factor with a single Myb DNA-binding domain (type SHAQKYF) that is unique to plants and is essential for circadian rhythms, specifically for transcriptional regulation within the circadian clock. LUX is required for normal rhythmic expression of multiple clock outputs in both constant light and darkness. It is coregulated with TOC1 and seems to be repressed by C…	protein_coding	PHYTOCLOCK 1 (PCL1)	PHYTOCLOCK 1 (PCL1)
AT5G20240	AT5G20240.1	Floral homeotic gene encoding a MADS domain transcription factor. Required for the specification of petal and stamen identities.	protein_coding	PISTILLATA (PI)	PISTILLATA (PI)
AT3G02150	AT3G02150.2	a chloroplast trans-acting factor of the psbD light-responsive promoter.TCP gene involved in heterochronic control of leaf differentiation.	protein_coding	PLASTID TRANSCRIPTION FACTOR 1 (PTF1)	(TFPD); (A-PTF-1);PLASTID TRANSCRIPTION FACTOR 1 (PTF1); (BHLHB1)
AT2G31370	AT2G31370.3	Basic-leucine zipper (bZIP) transcription factor family protein;(source:Araport11)	protein_coding	POSF21 (POSF21)	(ATBZIP59);POSF21 (POSF21)
AT4G04890	AT4G04890.1	Encodes a homeodomain protein that is expressed in the LI layer of the vegetative, floral and inflorescence meristems. Binds to the L1 box promoter element which is required in some proteins for L1 specific expression.	protein_coding	PROTODERMAL FACTOR 2 (PDF2)	PROTODERMAL FACTOR 2 (PDF2)
AT5G06070	AT5G06070.1	Isolated as a mutation defective in petal development with specific effects on adaxial petals which are filamentous or absent. Encodes a Superman (SUP) like protein with zinc finger motifs. Transcript is detected in petal primordia and protein is localized to the nucleus.	protein_coding	RABBIT EARS (RBE)	RABBIT EARS (RBE); (RAB)
AT3G44480	AT3G44480.1	Encodes a TIR-NB-LRR R-protein RPP1 that confers resistance to Peronospora parasitica (downy mildew).	protein_coding	RECOGNITION OF PERONOSPORA PARASITICA 1 (RPP1)	RECOGNITION OF PERONOSPORA PARASITICA 1 (RPP1); (cog1)
AT1G13260	AT1G13260.1	Encodes an AP2/B3 domain transcription factor which is upregulated in response to low temperature. It contains a B3 DNA binding domain. It has circadian regulation and may function as a negative growth regulator. The mRNA is cell-to-cell mobile.	protein_coding	RELATED TO ABI3/VP1 1 (RAV1)	RELATED TO ABI3/VP1 1 (RAV1);ETHYLENE RESPONSE DNA BINDING FACTOR 4 (EDF4); (ATRAV1)
AT1G68840	AT1G68840.1	Rav2 is part of a complex that has been named `regulator of the (H+)-ATPase of the vacuolar and endosomal membranes' (RAVE) The mRNA is cell-to-cell mobile.	protein_coding	RELATED TO ABI3/VP1 2 (RAV2)	RELATED TO ABI3/VP1 2 (RAV2);RELATED TO AP2 8 (rap2.8);TEMPRANILLO 2 (TEM2);ETHYLENE RESPONSE DNA BINDING FACTOR 2 (EDF2); (AtRAV2)
AT1G46768	AT1G46768.1	encodes a member of the DREB subfamily A-5 of ERF/AP2 transcription factor family (RAP2.1). The protein contains one AP2 domain. There are 16 members in this subfamily including RAP2.9 and RAP2.10.	protein_coding	RELATED TO AP2 1 (RAP2.1)	RELATED TO AP2 1 (RAP2.1)
AT4G36900	AT4G36900.1	encodes a member of the DREB subfamily A-5 of ERF/AP2 transcription factor family (RAP2.10). The protein contains one AP2 domain. There are 16 members in this subfamily including RAP2.9 and RAP2.1.	protein_coding	RELATED TO AP2 10 (RAP2.10)	RELATED TO AP2 10 (RAP2.10);DREB AND EAR MOTIF PROTEIN 4 (DEAR4)
AT4G06746	AT4G06746.1	encodes a member of the DREB subfamily A-5 of ERF/AP2 transcription factor family (RAP2.9). The protein contains one AP2 domain. There are 16 members in this subfamily including RAP2.1 and RAP2.10.	protein_coding	RELATED TO AP2 9 (RAP2.9)	DREB AND EAR MOTIF PROTEIN 5 (DEAR5);RELATED TO AP2 9 (RAP2.9)
AT1G49480	AT1G49480.1	Encodes a nuclear-localized DNA-binding protein that interacts with ITN1 at the PM and nuclei in vivo and may regulate ITN's subcellular localization.	protein_coding	RELATED TO VERNALIZATION1 1 (RTV1)	RELATED TO VERNALIZATION1 1 (RTV1)
AT5G02030	AT5G02030.1	Mutant has additional lateral organs and phyllotaxy defect. Encodes a homeodomain transcription factor. Has sequence similarity to the Arabidopsis ovule development regulator Bell1. Binds directly to the AGAMOUS cis-regulatory element. Its localization to the nucleus is dependent on the coexpression of either STM or BP.	protein_coding	REPLUMLESS (RPL)	LARSON (LSN);PENNYWISE (PNY); (HB-6);BELLRINGER (BLR);REPLUMLESS (RPL);BEL1-LIKE HOMEODOMAIN 9 (BLH9);VAAMANA (VAN)
AT3G16857	AT3G16857.2	Encodes an Arabidopsis response regulator (ARR) protein that acts in concert with other type-B ARRs in the cytokinin signaling pathway. Also involved in cytokinin-dependent inhibition of hypocotyl elongation and cytokinin-dependent greening and shooting in tissue culture. ARR1, ARR10, and ARR12 are redundant regulators of drought response, with ARR1 being the most critical. ARR1, ARR10 and ARR12 …	protein_coding	RESPONSE REGULATOR 1 (RR1)	RESPONSE REGULATOR 1 (ARR1);RESPONSE REGULATOR 1 (RR1)
AT2G01760	AT2G01760.1	member of Response Regulator: B- Type	protein_coding	RESPONSE REGULATOR 14 (RR14)	RESPONSE REGULATOR 14 (ARR14);RESPONSE REGULATOR 14 (RR14)
AT4G16110	AT4G16110.1	Encodes a pollen-specific transcription factor involved in the expression of nuclear genes for components of mitochondrial complex I in Arabidopsis. Acts in concert with other type-B ARRs in the cytokinin signaling pathway. AHK3 mediates cytokinin-induced phosphorylation of ARR2 on the Asp-80 residue. This phosphorylation plays a positive role of ARR2 in cytokinin-mediated control of leaf longevi…	protein_coding	RESPONSE REGULATOR 2 (RR2)	RESPONSE REGULATOR 2 (ARR2);RESPONSE REGULATOR 2 (RR2)
AT5G44180	AT5G44180.1	Homeodomain-like transcriptional regulator;(source:Araport11)	protein_coding	RINGLET 2 (RLT2)	RINGLET 2 (RLT2)
AT1G27730	AT1G27730.1	Related to Cys2/His2-type zinc-finger proteins found in higher plants. Compensated for a subset of calcineurin deficiency in yeast. Salt tolerance produced by ZAT10 appeared to be partially dependent on ENA1/PMR2, a P-type ATPase required for Li+ and Na+ efflux in yeast. The protein is localized to the nucleus, acts as a transcriptional repressor and is responsive to chitin oligomers. Also involv…	protein_coding	SALT TOLERANCE ZINC FINGER (STZ)	SALT TOLERANCE ZINC FINGER (STZ); (ZAT10)
AT5G22890	AT5G22890.1	An unique homologue of STOP1 (AT1G34370) in Arabidopsis genome. Transformation to the stop1-mutant activated several genes that are regulated by STOP1, and conferred proton sensitive phenotype.	protein_coding	SENSITIVE TO PROTON RHIZOTOXICITY 2 (STOP2)	SENSITIVE TO PROTON RHIZOTOXICITY 2 (STOP2)
AT2G03710	AT2G03710.1	This gene belongs to the family of SEP genes. It is involved in the development of sepals, petals, stamens and carpels. Additionally, it plays a central role in the determination of flower meristem and organ identity.	protein_coding	SEPALLATA 4 (SEP4)	SEPALLATA 4 (SEP4);AGAMOUS-LIKE 3 (AGL3)
AT5G15800	AT5G15800.2	Encodes a MADS box transcription factor involved flower and ovule development. Functionally redundant with SEP2 and SEP3.	protein_coding	SEPALLATA1 (SEP1)	SEPALLATA1 (SEP1);AGAMOUS-LIKE 2 (AGL2)
AT1G24260	AT1G24260.2	Member of the MADs box transcription factor family. SEP3 is redundant with SEP1 and 2. Flowers of SEP1/2/3 triple mutants show a conversion of petals and stamens to sepals.SEP3 forms heterotetrameric complexes with other MADS box family members and binds to the CArG box motif.	protein_coding	SEPALLATA3 (SEP3)	SEPALLATA3 (SEP3);AGAMOUS-LIKE 9 (AGL9)
AT3G58780	AT3G58780.3	One of two genes (SHP1 and SHP2) that are required for fruit dehiscence. The two genes control dehiscence zone differentiation and promote the lignification of adjacent cells.	protein_coding	SHATTERPROOF 1 (SHP1)	SHATTERPROOF 1 (SHP1)
AT2G01940	AT2G01940.3	Encodes a transcription factor that, together with IDD14 and IDD16, regulates auxin biosynthesis and transport and thus aerial organ morphogenesis and gravitropic responses. May be involved in an early event in shoot gravitropism such as gravity perception and/or a signaling process subsequent to amyloplast sedimentation as a putative transcription factor in gravity-perceptive cells.	protein_coding	SHOOT GRAVITROPISM 5 (SGR5)	SHOOT GRAVITROPISM 5 (SGR5);ARABIDOPSIS THALIANA INDETERMINATE(ID)-DOMAIN 15 (ATIDD15);INDETERMINATE(ID)-DOMAIN 15 (IDD15)
AT2G22540	AT2G22540.1	Encodes a nuclear protein that acts as a floral repressor and that functions within the thermosensory pathway. SVP represses FT expression via direct binding to the vCArG III motif in the FT promoter.	protein_coding	SHORT VEGETATIVE PHASE (SVP)	SHORT VEGETATIVE PHASE (SVP);AGAMOUS-LIKE 22 (AGL22);FLOWERING ARABIDOPSIS QTL1 (FAQ1)
AT4G36930	AT4G36930.1	Encodes a transcription factor of the bHLH protein family. Mutants have abnormal, unfused carpels and reduced seed dormancy.	protein_coding	SPATULA (SPT)	SPATULA (SPT)
AT5G18830	AT5G18830.3	Encodes a member of the Squamosa Binding Protein family of transcriptional regulators. SPL7 is expressed highly in roots and appears to play a role in copper homeostasis. Mutants are hypersensitive to copper deficient conditions and display a retarded growth phenotype. SPL7 binds to the promoter of the copper responsive miRNAs miR398b and miR389c.	protein_coding	SQUAMOSA PROMOTER BINDING PROTEIN-LIKE 7 (SPL7)	SQUAMOSA PROMOTER BINDING PROTEIN-LIKE 7 (SPL7)
AT1G02065	AT1G02065.1	Encodes an SBP-box gene, a member of the SPL gene family. Mutants are affected in micro- and megasporogenesis, trichome formation on sepals, and stamen filament elongation.	protein_coding	SQUAMOSA PROMOTER BINDING PROTEIN-LIKE 8 (SPL8)	SQUAMOSA PROMOTER BINDING PROTEIN-LIKE 8 (SPL8)
AT5G65590	AT5G65590.1	Encodes a plant-specific Dof-type transcription factor expressed in maturing guard cells, but not in guard mother cells. It regulates essential processes of stomatal guard cell maturation and functions as a key transcription factor regulating the final stages of guard cell differentiation.	protein_coding	STOMATAL CARPENTER 1 (SCAP1)	STOMATAL CARPENTER 1 (SCAP1)
AT5G60200	AT5G60200.1	Encodes a Dof-type transcription factor. PEAR protein involved in the formation of a short-range concentration gradient that peaks at protophloem sieve elements, and activates gene expression that promotes radial growth. Locally promotes transcription of inhibitory HD-ZIP III genes, and thereby establishes a negative-feedback loop that forms a robust boundary that demarks the zone of cell divisio…	protein_coding	TARGET OF MONOPTEROS 6 (TMO6)	DNA BINDING WITH ONE FINGER 5.3 (DOF5.3);TARGET OF MONOPTEROS 6 (TMO6)
AT1G67260	AT1G67260.1	Encodes protein with TCP (TB1,CYC,PCF) domain which is likely to be involved in DNA binding and protein-protein interactions. Based on genome analysis, there is a 9-member gene family that possesses this domain in Arabidopsis. Orthologue of Antirrhinum gene CYCLOIDEA.	protein_coding	TCP DOMAIN PROTEIN 1 (TCP1)	TCP DOMAIN PROTEIN 1 (TCP1)
AT3G45150	AT3G45150.1	TCP domain protein 16;(source:Araport11)	protein_coding	TCP DOMAIN PROTEIN 16 (TCP16)	TCP DOMAIN PROTEIN 16 (TCP16)
AT5G08070	AT5G08070.1	TCP gene involved in heterochronic control of leaf differentiation.	protein_coding	TCP DOMAIN PROTEIN 17 (tcp17)	TCP DOMAIN PROTEIN 17 (tcp17)
AT5G51910	AT5G51910.1	TCP family transcription factor;(source:Araport11)	protein_coding	TCP DOMAIN PROTEIN 19 (TCP19)	TCP DOMAIN PROTEIN 19 (TCP19)
AT5G08330	AT5G08330.1	Circadian oscillator protein which interacts with bZIP63 and regulates a response of the circadian oscillator to sugar. Is not required for the sugar-induced circadian phase advance in the morning; regulates a response of CCA1 to sugars.	protein_coding	TCP DOMAIN PROTEIN 21 (TCP21)	TCP DOMAIN PROTEIN 11 (TCP11); (AtTCP11);TCP DOMAIN PROTEIN 21 (TCP21); (ATTCP21);CCA1 HIKING EXPEDITION (CHE)
AT1G72010	AT1G72010.1	TCP family transcription factor;(source:Araport11)	protein_coding	TCP DOMAIN PROTEIN 22 (TCP22)	TCP DOMAIN PROTEIN 22 (TCP22); (ATTCP22)
AT1G35560	AT1G35560.1	Encodes a member of the TCP-P subfamily that is involved in flowering time control and plant development. Mutants present an early flowering phenotype.	protein_coding	TCP DOMAIN PROTEIN 23 (TCP23)	TCP DOMAIN PROTEIN 23 (TCP23); (ATTCP23)
AT5G23280	AT5G23280.1	Transcription factor which plays an important role during leaf and hypocotyl development, redundantly, with at least six class I TCPs, and regulates the expression of CYCD1;1 to affect endoreplication.	protein_coding	TCP DOMAIN PROTEIN 7 (TCP7)	TCP DOMAIN PROTEIN 7 (TCP7); (ATTCP7)
AT2G45680	AT2G45680.1	TCP family transcription factor;(source:Araport11)	protein_coding	TCP DOMAIN PROTEIN 9 (TCP9)	TCP DOMAIN PROTEIN 9 (TCP9)
AT3G15030	AT3G15030.1	Arabidopsis thaliana TCP family transcription factor. Regulated by miR319. Involved in heterchronic regulation of leaf differentiation.	protein_coding	TCP FAMILY TRANSCRIPTION FACTOR 4 (TCP4)	TCP FAMILY TRANSCRIPTION FACTOR 4 (TCP4);MATERNAL EFFECT EMBRYO ARREST 35 (MEE35)
AT3G09290	AT3G09290.1	encodes activation factor TAC1 which mediates telomerase activity	protein_coding	TELOMERASE ACTIVATOR1 (TAC1)	TELOMERASE ACTIVATOR1 (TAC1)
AT5G59430	AT5G59430.1	Encodes a telomeric repeat binding protein with a DNA binding domain at its C terminus. The DNA binding domain has a preference for GGTTTAG sequences and at least five of these repeats are required for recognition by a nearly full-length TRP1 protein.	protein_coding	TELOMERIC REPEAT BINDING PROTEIN 1 (TRP1)	TELOMERE REPEAT BINDING PROTEIN 1 (ATTRP1);TELOMERIC REPEAT BINDING PROTEIN 1 (TRP1)
AT4G18390	AT4G18390.1	TEOSINTE BRANCHED 1, cycloidea and PCF transcription factor 2;(source:Araport11)	protein_coding	TEOSINTE BRANCHED 1, CYCLOIDEA AND PCF TRANSCRIPTION FACTOR 2 (TCP2)	TEOSINTE BRANCHED 1, CYCLOIDEA AND PCF TRANSCRIPTION FACTOR 2 (TCP2)
AT1G53230	AT1G53230.1	Encodes a member of a recently identified plant transcription factor family that includes Teosinte branched 1, Cycloidea 1, and proliferating cell nuclear antigen (PCNA) factors, PCF1 and 2. Regulated by miR319. Involved in heterochronic regulation of leaf differentiation.	protein_coding	TEOSINTE BRANCHED 1, CYCLOIDEA AND PCF TRANSCRIPTION FACTOR 3 (TCP3)	TEOSINTE BRANCHED 1, CYCLOIDEA AND PCF TRANSCRIPTION FACTOR 3 (TCP3)
AT5G60970	AT5G60970.1	TCP gene involved in heterochronic control of leaf differentiation. Transcription factor which controls thermomorphogenesis by positively regulating PIF4 activity.	protein_coding	TEOSINTE BRANCHED 1, CYCLOIDEA AND PCF TRANSCRIPTION FACTOR 5 (TCP5)	TEOSINTE BRANCHED 1, CYCLOIDEA AND PCF TRANSCRIPTION FACTOR 5 (TCP5)
AT1G30210	AT1G30210.1	TCP family protein involved in heterochronic regulation of leaf differentiation.	protein_coding	TEOSINTE BRANCHED 1, CYCLOIDEA, AND PCF FAMILY 24 (TCP24)	TEOSINTE BRANCHED 1, CYCLOIDEA, AND PCF FAMILY 24 (TCP24); (ATTCP24)
AT3G27010	AT3G27010.1	Belongs to a TCP protein transcription factor family. Members of this family contain a predicted basic-helix-loop-helix domain involved in DNA binding. Related to rice PCF1 and PCF2 genes. Binds to the GCCCR element of CYCB1;1. Involved in regulation of expression of cell cycle control and ribosomal protein genes.	protein_coding	TEOSINTE BRANCHED 1, CYCLOIDEA, PCF (TCP)-DOMAIN FAMILY PROTEIN 20 (TCP20)	ARABIDOPSIS THALIANA TEOSINTE BRANCHED 1, CYCLOIDEA, PCF (TCP)-DOMAIN FAMILY PROTEIN 20 (AT-TCP20); (PCF1);TEOSINTE BRANCHED 1, CYCLOIDEA, PCF (TCP)-DOMAIN FAMILY PROTEIN 20 (TCP20); (ATTCP20)
AT3G47620	AT3G47620.1	Encodes a transcription factor AtTCP14 that regulates seed germination. AtTCP14 shows elevated expression level just prior to germination. AtTCP14 is predominantly expressed in the vascular tissue of the embryo, and affects gene expression in radicles in a non-cell-autonomous manner.	protein_coding	TEOSINTE BRANCHED, CYCLOIDEA AND PCF (TCP) 14 (TCP14)	TEOSINTE BRANCHED, CYCLOIDEA AND PCF (TCP) 14 (AtTCP14);TEOSINTE BRANCHED, CYCLOIDEA AND PCF (TCP) 14 (TCP14)
AT1G69690	AT1G69690.1	AtTCP15 is involved in the regulation of endoreduplication.	protein_coding	TEOSINTE BRANCHED1/CYCLOIDEA/PCF 15 (TCP15)	TEOSINTE BRANCHED1/CYCLOIDEA/PCF 15 (TCP15); (AtTCP15)
AT5G10030	AT5G10030.1	Encodes a member of basic leucine zipper transcription gene family. Nomenclature according to Xiang, et al. (1997).	protein_coding	TGACG MOTIF-BINDING FACTOR 4 (TGA4)	TGACG MOTIF-BINDING FACTOR 4 (TGA4);OCS ELEMENT BINDING FACTOR 4 (OBF4)
AT5G65210	AT5G65210.2	Encodes TGA1, a redox-controlled regulator of systemic acquired resistance. TGA1 targets the activation sequence-1 (as-1) element of the promoter region of defense proteins. TGA1 are S-nitrosylated.	protein_coding	TGACG SEQUENCE-SPECIFIC BINDING PROTEIN 1 (TGA1)	TGACG SEQUENCE-SPECIFIC BINDING PROTEIN 1 (TGA1)
AT5G25810	AT5G25810.1	encodes a member of the DREB subfamily A-4 of ERF/AP2 transcription factor family (TINY). The protein contains one AP2 domain. There are 17 members in this subfamily including TINY. Ectopic or overexpression of this gene in a Ds tagged line has reduced cell expansion. The expression of this gene is induced by ethylene and light and appears to stimulate cytokinin biosynthesis.	protein_coding	TINY (tny)	TINY (tny);ETHYLENE RESPONSE FACTOR 40 (ERF040)
AT5G11590	AT5G11590.1	encodes a member of the DREB subfamily A-4 of ERF/AP2 transcription factor family. The protein contains one AP2 domain. There are 17 members in this subfamily including TINY.	protein_coding	TINY2 (TINY2)	TINY2 (TINY2)
AT1G72050	AT1G72050.2	Encodes a transcriptional factor TFIIIA required for transcription of 5S rRNA gene. 5S rRNA is the smallest constituent of the ribosome. Work on one of the gene models AT1G72050.2 showed that it encodes a protein with nine Cys(2)-His(2)-type zinc fingers, a characteristic feature of TFIIIA proteins. AT1G72050.2 also contains a 23 amino acid spacer between fingers 1 and 2, a 66 amino acid spacer b…	protein_coding	TRANSCRIPTION FACTOR IIIA (TFIIIA)	TRANSCRIPTION FACTOR IIIA (TFIIIA)
AT1G36060	AT1G36060.1	encodes a member of the DREB subfamily A-6 of ERF/AP2 transcription factor family. The protein contains one AP2 domain. There are 8 members in this subfamily including RAP2.4.Overexpression results in increased drought tolerance and vitrified leaves. Binds to DRE/GCC promoter elements and activates expression of aquaporin genes AtTIP1;1, AtTIP2;3, and AtPIP2;2.	protein_coding	TRANSLUCENT GREEN (TG)	TRANSLUCENT GREEN (TG); (WIND3)
AT4G09820	AT4G09820.1	TT8 is a regulation factor that acts in a concerted action with TT1, PAP1 and TTG1 on the regulation of flavonoid pathways, namely proanthocyanidin and anthocyanin biosynthesis. Affects dihydroflavonol 4-reductase gene expression. It is thought that a ternary complex composed of TT2, TT8 and TTG1 is necessary for correct expression of BAN in seed endothelium. Also important for important for marg…	protein_coding	TRANSPARENT TESTA 8 (TT8)	(ATTT8); (BHLH42);TRANSPARENT TESTA 8 (TT8)
AT4G37180	AT4G37180.2	UIF1 is a nuclear and cytoplasmically localized myb-domain containing member of the GARP G2-like subfamily of transcription factors. Interacts with ULT1 and binds to the WUS promoter. UIF1 binding domains are also found in CUC and AG promoters suggesting they are also direct targets. This locus was also identified as a putative cytoskeletal protein in a yeast screen.	protein_coding	ULT1 INTERACTING FACTOR 1 (UIF1)	ULT1 INTERACTING FACTOR 1 (UIF1);HRS1 HOMOLOG5 (HHO5)
AT4G00050	AT4G00050.1	Encodes a phytochrome interacting factor that inhibits phytochrome A-mediated far-red light responses.	protein_coding	UNFERTILIZED EMBRYO SAC 10 (UNE10)	UNFERTILIZED EMBRYO SAC 10 (UNE10);PHYTOCHROME INTERACTING FACTOR 8 (PIF8)
AT4G02590	AT4G02590.1	basic helix-loop-helix (bHLH) DNA-binding superfamily protein;(source:Araport11)	protein_coding	UNFERTILIZED EMBRYO SAC 12 (UNE12)	UNFERTILIZED EMBRYO SAC 12 (UNE12)
AT1G51220	AT1G51220.1	Encodes a WIP domain containing protein. Putative target of WRKY53.WIP5 is a paralog of NTT and along with WIP4,acts redundantly in cell fate determination during primary root development. MP binds to AuxRE motifs within the WIP5 gene and likely regulates its expression.	protein_coding	WIP DOMAIN PROTEIN 5 (WIP5)	WIP DOMAIN PROTEIN 5 (WIP5); (AtWIP5)
AT4G31800	AT4G31800.1	Pathogen-induced transcription factor. Binds W-box sequences in vitro. Forms protein complexes with itself and with WRKY40 and WRKY60. Constitutive expression of WRKY18 enhanced resistance to P. syringae, but its coexpression with WRKY40 or WRKY60 made plants more susceptible to both P. syringae and B. cinerea. WRKY18, WRKY40, and WRKY60 have partially redundant roles in response to the hemibiotr…	protein_coding	WRKY DNA-BINDING PROTEIN 18 (WRKY18)	WRKY DNA-BINDING PROTEIN 18 (WRKY18);ARABIDOPSIS THALIANA WRKY DNA-BINDING PROTEIN 18 (ATWRKY18)
AT2G30590	AT2G30590.1	Encodes WRKY DNA-binding protein 21 (WRKY21).	protein_coding	WRKY DNA-BINDING PROTEIN 21 (WRKY21)	WRKY DNA-BINDING PROTEIN 21 (WRKY21)
AT2G46130	AT2G46130.1	member of WRKY Transcription Factor; Group II-c	protein_coding	WRKY DNA-BINDING PROTEIN 43 (WRKY43)	WRKY DNA-BINDING PROTEIN 43 (WRKY43);WRKY DNA-BINDING PROTEIN 43 (ATWRKY43)
AT2G17950	AT2G17950.1	Homeobox gene controlling the stem cell pool. Expressed in the stem cell organizing center of meristems. Required to keep the stem cells in an undifferentiated state. Regulation of WUS transcription is a central checkpoint in stem cell control. The size of the WUS expression domain controls the size of the stem cell population through WUS indirectly activating the expression of CLAVATA3 (CLV3) in…	protein_coding	WUSCHEL (WUS)	WUSCHEL 1 (WUS1); (PGA6);WUSCHEL (WUS)
AT3G21175	AT3G21175.1	member of a novel family of plant-specific GATA-type transcription factors.	protein_coding	ZIM-LIKE 1 (ZML1)	GATA TRANSCRIPTION FACTOR 24 (GATA24); (TIFY2B);ZIM LIKE 1 (ZML1);ZIM-LIKE 1 (ZML1)
AT1G51600	AT1G51600.1	member of a novel family of plant-specific GATA-type transcription factors.	protein_coding	ZIM-LIKE 2 (ZML2)	ZIM-LIKE 2 (ZML2); (TIFY2A);GATA TRANSCRIPTION FACTOR 28 (GATA28)
AT5G04340	AT5G04340.1	Encodes a C2H2 zinc finger transcription factor that coordinately activates phytochelatin-synthesis related gene expression and directly targets GSH1 by binding to its promoter to positively regulate Cd accumulation and tolerance.	protein_coding	ZINC FINGER OF ARABIDOPSIS THALIANA 6 (ZAT6)	(C2H2);COLD INDUCED ZINC FINGER PROTEIN 2 (CZF2);ZINC FINGER OF ARABIDOPSIS THALIANA 6 (ZAT6); (ATZAT6)
AT1G10480	AT1G10480.1	Encodes a zinc finger protein containing only a single zinc finger that acts downstream of ZFP6 in regulating trichome development by integrating GA and cytokinin signaling.	protein_coding	ZINC FINGER PROTEIN 5 (ZFP5)	ZINC FINGER PROTEIN 5 (ZFP5)
AT2G41940	AT2G41940.1	Encodes a zinc finger protein containing only a single zinc finger.	protein_coding	ZINC FINGER PROTEIN 8 (ZFP8)	ZINC FINGER PROTEIN 8 (ZFP8);ZINC FINGER PROTEIN8 (ZFP8)
AT5G43170	AT5G43170.1	Encodes zinc finger protein. mRNA levels are elevated in response to high salinity and low temperature. The protein is localized to the nucleus and acts as a transcriptional repressor.	protein_coding	ZINC-FINGER PROTEIN 3 (ZF3)	ZINC-FINGER PROTEIN 3 (AZF3);ZINC-FINGER PROTEIN 3 (ZF3)
AT4G24470	AT4G24470.3	ZIM is a putative transcription factor containing an atypical GATA-type zinc-finger motif.	protein_coding	ZINC-FINGER PROTEIN EXPRESSED IN INFLORESCENCE MERISTEM (ZIM)	GATA TRANSCRIPTION FACTOR 25 (GATA25); (ATTIFY1);EMBRYO-DEFECTIVE-DEVELOPMENT 1 (EDD1);ZINC-FINGER PROTEIN EXPRESSED IN INFLORESCENCE MERISTEM (ZIM); (TIFY1)

## Sheet: C. TF in down and up regulated
C. Number of TFs regulating the expression of genes with increased and drecreased transcript accumulation in Col, Sha and Cvi.
Down
Locus Identifier	Gene Model Name	Gene Model Description	Gene Model Type	Primary Gene Symbol	All Gene Symbols
AT5G04390	AT5G04390.1	C2H2-type zinc finger family protein;(source:Araport11)	protein_coding
AT3G10580	AT3G10580.1	Homeodomain-like superfamily protein;(source:Araport11)	protein_coding
AT1G18960	AT1G18960.1	myb-like HTH transcriptional regulator family protein;(source:Araport11)	protein_coding
AT5G05790	AT5G05790.1	Duplicated homeodomain-like superfamily protein;(source:Araport11)	protein_coding
AT5G03510	AT5G03510.1	C2H2-type zinc finger family protein;(source:Araport11)	protein_coding
AT1G74840	AT1G74840.1	Homeodomain-like superfamily protein;(source:Araport11)	protein_coding
AT1G24250	AT1G24250.1	Paired amphipathic helix (PAH2) superfamily protein;(source:Araport11)	protein_coding
AT2G28710	AT2G28710.1	C2H2-type zinc finger family protein;(source:Araport11)	protein_coding
AT5G61620	AT5G61620.1	myb-like transcription factor family protein;(source:Araport11)	protein_coding
AT1G19000	AT1G19000.1	Homeodomain-like superfamily protein;(source:Araport11)	protein_coding
AT3G11280	AT3G11280.1	Putative transcription factors interacting with the gene product of VHA-B1 (vacuolar ATPase subunit B1; as shown through yeast two-hybrid assay).	protein_coding
AT3G46080	AT3G46080.1	C2H2-type zinc finger family protein;(source:Araport11)	protein_coding
AT5G56840	AT5G56840.1	myb-like transcription factor family protein;(source:Araport11)	protein_coding
AT3G46070	AT3G46070.1	C2H2-type zinc finger family protein;(source:Araport11)	protein_coding
AT5G65100	AT5G65100.1	Ethylene insensitive 3 family protein;(source:Araport11)	protein_coding
AT1G52150	AT1G52150.2	Member of the class III HD-ZIP protein family. Contains homeodomain and leucine zipper domain. Critical for vascular development and negatively regulates vascular cell differentiation.	protein_coding	(ATHB-15)	(ATHB-15); (ATHB15);CORONA (CNA);INCURVATA 4 (ICU4)
AT4G00250	AT4G00250.1	STKL2 is a DUF domain containing DNA binding protein that may be involved in mediating certain glucose responses. Binds to promoter of PGR, a putative plasma membrane glucose response regulator.	protein_coding	(ATSTKL2)	(ATSTKL2)
AT4G37790	AT4G37790.1	Encodes homeobox protein HAT22, member of the HD-Zip II family. The mRNA is cell-to-cell mobile.	protein_coding	(HAT22)	(HAT22);ABA INSENSITIVE GROWTH 1 (ABIG1)
AT2G22800	AT2G22800.1	Encodes homeobox protein HAT9.	protein_coding	(HAT9)	(HAT9)
AT1G49010	AT1G49010.1	Duplicated homeodomain-like superfamily protein;(source:Araport11)	protein_coding	(MYBS1)	(MYBS1)
AT5G08520	AT5G08520.1	Duplicated homeodomain-like superfamily protein;(source:Araport11)	protein_coding	(MYBS2)	(MYBS2)
AT3G46090	AT3G46090.1	C2H2 and C2HC zinc fingers superfamily protein;(source:Araport11)	protein_coding	(ZAT7)	(ZAT7)
AT2G45190	AT2G45190.1	Encodes a member of the YABBY family of transcriptional regulators that is involved in abaxial cell type specification in leaves and fruits. YAB1 acts in a non-cell autonomous fashion within the meristem to affect phyllotactic patterning. The non-autonomous effect on the central region of the meristem is mediated through the activity if Lateral Suppressor (LAS).	protein_coding	ABNORMAL FLORAL ORGANS (AFO)	ABNORMAL FLORAL ORGANS (AFO);FILAMENTOUS FLOWER (FIL);YABBY1 (YAB1)
AT4G00730	AT4G00730.1	Encodes a homeodomain protein of the HD-GLABRA2 group. Involved in the accumulation of anthocyanin and in root development. Loss of function mutants have increased cell wall polysaccharide content.	protein_coding	ANTHOCYANINLESS 2 (ANL2)	ANTHOCYANINLESS 2 (ANL2);ARABIDOPSIS THALIANA HOMEODOMAIN PROTEIN (AHDP)
AT4G14465	AT4G14465.1	AT-hook motif nuclear-localized protein 20;(source:Araport11)	protein_coding	AT-HOOK MOTIF NUCLEAR-LOCALIZED PROTEIN 20 (AHL20)	AT-HOOK MOTIF NUCLEAR-LOCALIZED PROTEIN 20 (AHL20)
AT1G19220	AT1G19220.1	Encodes an auxin response factor that contains the conserved VP1-B3 DNA-binding domain at its N-terminus and the Aux/IAA-like domains III and IV present in most ARFs at its C-terminus. The protein interacts with IAA1 (yeast two hybrid) and other auxin response elements such as ER7 and ER9 (yeast one hybrid). ARF19 protein can complement many aspects of the arf7 mutant phenotype and , together wit…	protein_coding	AUXIN RESPONSE FACTOR 19 (ARF19)	AUXIN RESPONSE FACTOR 19 (ARF19);INDOLE-3-ACETIC ACID INDUCIBLE 22 (IAA22);AUXIN RESPONSE FACTOR11 (ARF11)
AT5G62000	AT5G62000.1	Encodes an auxin response factor. Mutants have many defects including enlarged rosette leaves, reduced fertility, later senescence, hypocotyl elongation defects, enlarged seeds and enlarged cotyledons. May not mediate auxin effects. Increase in seed size due to increased cell proliferation. The mRNA is cell-to-cell mobile.	protein_coding	AUXIN RESPONSE FACTOR 2 (ARF2)	AUXIN RESPONSE FACTOR 2 (ARF2);ARF1-BINDING PROTEIN (ARF1-BP);HLS1 SUPPRESSOR (HSS);ORESARA 14 (ORE14); (ATARF2)
AT5G60450	AT5G60450.1	Encodes a member of the ARF family of transcription factors which mediate auxin responses. ARF4 appears to have redundant function with ETT(ARF3) in specifying abaxial cell identity.	protein_coding	AUXIN RESPONSE FACTOR 4 (ARF4)	AUXIN RESPONSE FACTOR 4 (ARF4)
AT1G30330	AT1G30330.2	Encodes a member of the auxin response factor family. Mediates auxin response via expression of auxin regulated genes. Acts redundantly with ARF8 to control stamen elongation and flower maturation. Expression of ARF6 is controlled by miR167.	protein_coding	AUXIN RESPONSE FACTOR 6 (ARF6)	AUXIN RESPONSE FACTOR 6 (ARF6)
AT5G37020	AT5G37020.1	Encodes a member of the auxin response factor family. Mediates auxin response via expression of auxin regulated genes. Acts redundantly with ARF6 to control stamen elongation and flower maturation. Expression of ARF8 is controlled by miR167.	protein_coding	AUXIN RESPONSE FACTOR 8 (ARF8)	AUXIN RESPONSE FACTOR 8 (ARF8); (ATARF8)
AT1G06850	AT1G06850.1	basic leucine-zipper 52;(source:Araport11)	protein_coding	BASIC LEUCINE-ZIPPER 52 (bZIP52)	BASIC LEUCINE-ZIPPER 52 (bZIP52);BASIC LEUCINE-ZIPPER 52 (AtbZIP52)
AT1G69180	AT1G69180.1	Putative transcription factor with zinc finger and helix-loop-helix domains, the later similar to HMG boxes. Involved in specifying abaxial cell fate in the carpel. Four putative LFY binding sites (CCANTG) and two potential binding sites for MADS box proteins known as CArG boxes (CC(A/T)6GG) were found in the region spanning 3.8 Kb upstream of the CRC coding region. CRC targets YABBY genes such a…	protein_coding	CRABS CLAW (CRC)	CRABS CLAW (CRC)
AT5G58900	AT5G58900.1	R-R-type MYB protein	protein_coding	DIVARICATA1 (DIV1)	DIVARICATA1 (DIV1)
AT5G04760	AT5G04760.1	R-R-type MYB protein which plays negative roles in salt stress and is required for ABA signaling in Arabidopsis.	protein_coding	DIVARICATA2 (DIV2)	DIVARICATA2 (DIV2)
AT2G36010	AT2G36010.2	Member of the E2F transcription factors, (cell cycle genes), key components of the cyclin D/retinoblastoma/E2F pathway.	protein_coding	E2F TRANSCRIPTION FACTOR 3 (E2F3)	E2F TRANSCRIPTION FACTOR 3 (E2F3); (ATE2FA)
AT3G60490	AT3G60490.1	encodes a member of the DREB subfamily A-4 of ERF/AP2 transcription factor family. The protein contains one AP2 domain. There are 17 members in this subfamily including TINY.	protein_coding	ETHYLENE-RESPONSIVE TRANSCRIPTION FACTOR 35 (ERF35)	ETHYLENE-RESPONSIVE TRANSCRIPTION FACTOR 35 (ERF35)
AT2G33860	AT2G33860.1	ettin (ett) mutations have pleiotropic effects on Arabidopsis flower development, causing increases in perianth organ number, decreases in stamen number and anther formation, and apical-basal patterning defects in the gynoecium. The ETTIN gene encodes a protein with homology to DNA binding proteins which bind to auxin response elements. ETT transcript is expressed throughout stage 1 floral merist…	protein_coding	ETTIN (ETT)	ETTIN (ETT);AUXIN RESPONSE TRANSCRIPTION FACTOR 3 (ARF3)
AT4G00270	AT4G00270.1	GeBP is a non canonical, nuclear localized leucine zipper transcription factor that binds G-elements.It is strongly expressed in the vegetative meristem and leaf primordium. It regulates genes down stream of a number of signaling pathways including hormone and defense responses.	protein_coding	GL1 ENHANCER BINDING PROTEIN (GeBP)	GL1 ENHANCER BINDING PROTEIN (GeBP);STOREKEEPER RELATED 1 (STKR1)
AT1G79840	AT1G79840.2	Glabra 2, a homeodomain protein affects epidermal cell identity including trichomes, root hairs, and seed coat. It also down-regulates seed oil content. Expressed in atrichoblasts and required to suppress root hair development. Also expressed abundantly during early seed development. Directly regulated by WER.	protein_coding	GLABRA 2 (GL2)	GLABRA 2 (GL2)
AT1G31140	AT1G31140.2	Encodes a B-sister MADS-box protein, GORDITA which is specific to the Brassicaceae. GOA is the most closely related paralog of ABS. GOA represses fruit growth and contributes to integument development. Over-expression of GOA results in disorganized floral structure and addition of carpel-like features to sepals.	protein_coding	GORDITA (GOA)	GORDITA (GOA)
AT5G53660	AT5G53660.1	Growth regulating factor encoding transcription activator. One of the nine members of a GRF gene family, containing nuclear targeting domain. Involved in leaf development and expressed in shoot and flower.	protein_coding	GROWTH-REGULATING FACTOR 7 (GRF7)	GROWTH-REGULATING FACTOR 7 (AtGRF7);GROWTH-REGULATING FACTOR 7 (GRF7)
AT2G45480	AT2G45480.1	Growth regulating factor encoding transcription activator. One of the nine members of a GRF gene family, containing nuclear targeting domain. Involved in leaf development.	protein_coding	GROWTH-REGULATING FACTOR 9 (GRF9)	GROWTH-REGULATING FACTOR 9 (GRF9);GROWTH-REGULATING FACTOR 9 (AtGRF9)
AT3G54610	AT3G54610.1	Encodes a histone acetyltransferase that plays a role in the determination of the embryonic root-shoot axis. It is also required to regulate the floral meristem activity by modulating the extent of expression of WUS and AG. In addition, it is involved in stem cuticular wax accumulation by modulating CER3 expression via H3K9/14 acetylation. In other eukaryotes, this protein is recruited to specifi…	protein_coding	HISTONE ACETYLTRANSFERASE OF THE GNAT FAMILY 1 (HAG1)	HISTONE ACETYLTRANSFERASE 1 (HAT1);GENERAL CONTROL NONDEREPRESSIBLE 5 (GCN5);BIG TOP (BGT);HISTONE ACETYLTRANSFERASE OF THE GNAT FAMILY 1 (HAG1); (HAC3); (HAG01)
AT5G15150	AT5G15150.1	homeobox-containing gene with an unusual feature: a leucine zipper motif adjacent to the carboxyl-terminal of the homeodomain structure. This gene is expressed primarily in the cortex of the root and the stem.	protein_coding	HOMEOBOX 3 (HB-3)	(ATHB3);HOMEOBOX FROM ARABIDOPSIS THALIANA 7 (HAT7);HOMEOBOX 3 (ATHB-3);HOMEOBOX 3 (HB-3)
AT5G66700	AT5G66700.1	Encodes a homeodomain protein. Member of HD-ZIP 1 family, most closely related to HB5. AtHB53 is auxin-inducible and its induction is inhibited by cytokinin, especially in roots therefore may be involved in root development.	protein_coding	HOMEOBOX 53 (HB53)	HOMEOBOX 53 (HB53);HOMEOBOX-8 (HB-8);ARABIDOPSIS THALIANA HOMEOBOX 53 (ATHB53)
AT2G46680	AT2G46680.1	encodes a putative transcription factor that contains a homeodomain closely linked to a leucine zipper motif. Transcript is detected in all tissues examined. Is transcriptionally regulated in an ABA-dependent manner and may act in a signal transduction pathway which mediates a drought response.	protein_coding	HOMEOBOX 7 (HB-7)	HOMEOBOX 7 (ATHB-7);ARABIDOPSIS THALIANA HOMEOBOX 7 (ATHB7);HOMEOBOX 7 (HB-7)
AT5G06710	AT5G06710.1	Homeobox-leucine zipper protein.	protein_coding	HOMEOBOX FROM ARABIDOPSIS THALIANA (HAT14)	HOMEOBOX FROM ARABIDOPSIS THALIANA (HAT14)
AT4G40060	AT4G40060.1	Encodes a homeodomain leucine zipper class I (HD-Zip I) protein.	protein_coding	HOMEOBOX PROTEIN 16 (HB16)	HOMEOBOX PROTEIN 16 (ATHB16);HOMEOBOX PROTEIN 16 (HB16); (ATHB-16)
AT4G16780	AT4G16780.1	Encodes a homeodomain-leucine zipper protein that is rapidly and strongly induced by changes in the ratio of red to far-red light. It is also involved in cell expansion and cell proliferation and in the response to auxin. The mRNA is cell-to-cell mobile.	protein_coding	HOMEOBOX PROTEIN 2 (HB-2)	HOMEOBOX PROTEIN 2 (ATHB-2); (HAT4);ARABIDOPSIS THALIANA HOMEOBOX PROTEIN 2 (ATHB2);HOMEOBOX PROTEIN 2 (HB-2)
AT3G01220	AT3G01220.1	Encodes a homeodomain leucine zipper class I (HD-Zip I) protein. Expressed during seed germination in the micropylar endosperm and in the root cap, and increases ABA sensitivity and seed dormancy when mutated. The mRNA is cell-to-cell mobile.	protein_coding	HOMEOBOX PROTEIN 20 (HB20)	HOMEOBOX PROTEIN 20 (ATHB20);HOMEOBOX PROTEIN 20 (HB20)
AT2G18550	AT2G18550.1	Encodes a homeodomain leucine zipper class I (HD-Zip I) protein.	protein_coding	HOMEOBOX PROTEIN 21 (HB21)	HOMEOBOX-2 (HB-2);HOMEOBOX PROTEIN 21 (ATHB21);HOMEOBOX PROTEIN 21 (HB21)
AT1G75240	AT1G75240.1	Encodes a zinc finger-homeodomain transcription factor ZHD5. Nuclear import and DNA binding of the ZHD5 transcription factor is modulated by a competitive peptide inhibitor MIF1 (AT1G74660).	protein_coding	HOMEOBOX PROTEIN 33 (HB33)	HOMEOBOX PROTEIN 33 (AtHB33);HOMEOBOX PROTEIN 33 (HB33);ZINC-FINGER HOMEODOMAIN 5 (ZHD5)
AT4G36740	AT4G36740.1	Encodes a homeodomain leucine zipper class I (HD-Zip I) protein.	protein_coding	HOMEOBOX PROTEIN 40 (HB40)	(HB-5);HOMEOBOX PROTEIN 40 (ATHB40);HOMEOBOX PROTEIN 40 (HB40)
AT5G65310	AT5G65310.1	Encodes a class I HDZip (homeodomain-leucine zipper) protein that is a positive regulator of ABA-responsiveness, mediating the inhibitory effect of ABA on growth during seedling establishment.	protein_coding	HOMEOBOX PROTEIN 5 (HB5)	HOMEOBOX PROTEIN 5 (ATHB5); (ATHB-5);HOMEOBOX PROTEIN 5 (HB5)
AT2G22430	AT2G22430.1	Encodes a homeodomain leucine zipper class I (HD-Zip I) protein that is a target of the protein phosphatase ABI1 and regulates hormone responses in Arabidopsis.	protein_coding	HOMEOBOX PROTEIN 6 (HB6)	HOMEOBOX PROTEIN 6 (ATHB6);HOMEOBOX PROTEIN 6 (HB6)
AT5G46880	AT5G46880.1	homeobox-7;(source:Araport11)	protein_coding	HOMEOBOX-7 (HB-7)	HOMEOBOX-7 (HB-7);HOMEODOMAIN GLABROUS 5 (HDG5)
AT1G70920	AT1G70920.1	homeobox-leucine zipper protein 18;(source:Araport11)	protein_coding	HOMEOBOX-LEUCINE ZIPPER PROTEIN 18 (HB18)	HOMEOBOX-LEUCINE ZIPPER PROTEIN 18 (ATHB18);HOMEOBOX-LEUCINE ZIPPER PROTEIN 18 (HB18)
AT2G44910	AT2G44910.1	Encodes a homeodomain protein whose expression displays a dependence on phyB for both red and far-red light response. Also involved in the shade avoidance syndrome.	protein_coding	HOMEOBOX-LEUCINE ZIPPER PROTEIN 4 (HB4)	HOMEOBOX-LEUCINE ZIPPER PROTEIN 4 (ATHB4);ARABIDOPSIS THALIANA HOMEOBOX-LEUCINE ZIPPER PROTEIN 4 (ATHB-4);HOMEOBOX-LEUCINE ZIPPER PROTEIN 4 (HB4)
AT3G61150	AT3G61150.1	Encodes a homeobox-leucine zipper family protein belonging to the HD-ZIP IV family.	protein_coding	HOMEODOMAIN GLABROUS 1 (HDG1)	HOMEODOMAIN GLABROUS 1 (HDG1);HOMEODOMAIN-GLABRA2 1 (HD-GL2-1)
AT1G73360	AT1G73360.1	Encodes a homeobox-leucine zipper family protein belonging to the HD-ZIP IV family. It is involved in trichome branching. The transcription factor directly upregulates the expression of several cell-wall-loosening protein genes and reveals the important role that these target genes play in coordinating cell-wall extensibility with root development.	protein_coding	HOMEODOMAIN GLABROUS 11 (HDG11)	HOMEODOMAIN GLABROUS 11 (HDG11);ENHANCED DROUGHT TOLERANCE 1 (EDT1);HOMEODOMAIN GLABROUS 11 (ATHDG11); (ATEDT1)
AT1G17920	AT1G17920.1	Encodes a homeobox-leucine zipper family protein belonging to the HD-ZIP IV family. Together with HDG11, it is involved in trichome branching.	protein_coding	HOMEODOMAIN GLABROUS 12 (HDG12)	HOMEODOMAIN GLABROUS 12 (HDG12)
AT5G52170	AT5G52170.1	Encodes a homeobox-leucine zipper family protein belonging to the HD-ZIP IV family.	protein_coding	HOMEODOMAIN GLABROUS 7 (HDG7)	HOMEODOMAIN GLABROUS 7 (HDG7)
AT3G03260	AT3G03260.1	Encodes a homeobox-leucine zipper family protein belonging to the HD-ZIP IV family.	protein_coding	HOMEODOMAIN GLABROUS 8 (HDG8)	HOMEODOMAIN GLABROUS 8 (HDG8)
AT4G21750	AT4G21750.1	Encodes a homeobox protein similar to GL2. It is expressed in both the apical and basal daughter cells of the zygote as well as their progeny. Expression is detected starting the two-celled stage of embryo development and is later restricted to the outermost, epidermal cell layer from its inception. Its promoter is highly modular with each region contributing to specific aspects of the gene's spa…	protein_coding	MERISTEM LAYER 1 (ATML1)	MERISTEM LAYER 1 (ATML1)
AT4G34990	AT4G34990.1	Member of the R2R3 factor gene family.	protein_coding	MYB DOMAIN PROTEIN 32 (MYB32)	MYB DOMAIN PROTEIN 32 (AtMYB32);MYB DOMAIN PROTEIN 32 (MYB32)
AT4G09460	AT4G09460.1	Encodes myb6 DNA-binding protein. The mRNA is cell-to-cell mobile.	protein_coding	MYB DOMAIN PROTEIN 6 (MYB6)	MYB DOMAIN PROTEIN 6 (MYB6);MYB DOMAIN PROTEIN 6 (AtMYB6); (ATMYB6)
AT2G16720	AT2G16720.1	Encodes a member of MYB3R- and R2R3- type MYB- encoding gene family that acts as a repressor of flavonol biosynthesis. AtMYB7 gene expression is induced by salt treatment.	protein_coding	MYB DOMAIN PROTEIN 7 (MYB7)	ARABIDOPSIS THALIANA MYB DOMAIN PROTEIN 7 (ATMYB7); (ATY49);MYB DOMAIN PROTEIN 7 (MYB7)
[truncated: 671 more rows]
