# Supplementary material for: Ozone responses in Arabidopsis: beyond stomatal conductance
Source: Plant Physiol. 2021 Feb 24;186(1):180–92. doi: 10.1093/plphys/kiab097 (PMC8154098; doi:10.1093/plphys/kiab097)
Supplement: kiab097_Supplementary_Data [file kiab097_supplementary_data.zip › pp.00132.2021-s06.xlsx]

## Sheet: Up
Supplemental Table S6. Overlap between genes encoding TFs predicted as regulators in the enrichment analysis which were differentially expressed by the O3 treatment.
Unique to Sha
Locus Identifier	logFC	FDR	Primary Gene Symbol	Gene Model Description
AT2G01060	0.866152	0.000106221		myb-like HTH transcriptional regulator family protein;(source:Araport11)
AT5G62610	0.981522	7.84217e-05		basic helix-loop-helix (bHLH) DNA-binding superfamily protein;(source:Araport11)
AT5G59990	1.55581	0.00156323		CCT motif family protein;(source:Araport11)
AT3G12730	0.821718	0.00597221		Homeodomain-like superfamily protein;(source:Araport11)
AT1G07640	0.648698	0.0151904	(OBP2)	A member of the DOF transcription factors. Prominently expressed in the phloem of leaves and other organs. Expression is induced by wounding, MeJA and insect feeding. Upregulates glucosinolate biosynthesis.
AT3G60580	2.05077	0.000487224		C2H2-like zinc finger protein;(source:Araport11)
AT3G56850	0.710156	0.00146456	ABA-RESPONSIVE ELEMENT BINDING PROTEIN 3 (AREB3)	Encodes an ABA-responsive element binding protein with a bZIP domain. Located in the nucleus and expressed in the embryo during seed maturation.
AT5G65510	0.866953	0.0494091	AINTEGUMENTA-LIKE 7 (AIL7)	Encodes one of three PLETHORA transcription factors required to maintain high levels of PIN1 expression at the periphery of the meristem and modulate local auxin production in the central region of the SAM which underlies phyllotactic transitions.
AT1G06070	0.445135	0.0478184	BASIC LEUCINE-ZIPPER 69 (BZIP69)	Basic-leucine zipper (bZIP) transcription factor family protein;(source:Araport11)
AT1G69570	1.07727	0.0179307	CYCLING DOF FACTOR 5 (CDF5)	CDF5 is a circadian regulated transcript that is antiphasic with respect to its natural antisense transcript (NAT) FLORE (AT1G69572).CDF5 transcript accumulation delays flowering. CDF5 links circadian oscillation and photoperiodism.
AT2G03500	1.11782	0.000244115	EARLY FLOWERING MYB PROTEIN (EFM)	Encodes a nuclear localized member of the MYB family of transcriptional regulators that is involved in negative regulation of flowering. It is expressed in vascular tissues and at low levels in the shoot apex during the transition to flowering. Loss of function mutations are early flowering.EFM is involved in the autonomous, thermosensory and GA pathways and expression is directly regulated by SV…
AT2G20880	2.09586	0.000535055	ERF DOMAIN 53 (ERF53)	Encodes ERF53, a drought-induced transcription factor. Belongs to the AP2/ERF superfamily, and has a highly conserved AP2 domain. Regulates drought-responsive gene expressions by binding to the GCC box and/or dehydration-responsive element (DRE) in the promoter of downstream genes. Overexpression of AtERF53 driven by the CaMV35S promoter resulted in an unstable drought-tolerant phenotype in T2 tr…
AT2G21060	0.70344	0.00113773	GLYCINE-RICH PROTEIN 2B (GRP2B)	Glycine-rich protein (AtGRP2b). Also named as CSP4 (cold shock domain protein 4) containing a well conserved cold shock domain (CSD) and glycine-rich motifs interspersed by two retroviral-like CCHC zinc fingers. AtCSP4 is expressed in all tissues but accumulates in reproductive tissues and those undergoing cell divisions. Overexpression of AtCSP4 reduces silique length and induces embryo lethalit…
AT4G16430	0.57639	0.0272985	JASMONATE ASSOCIATED MYC2 LIKE 3 (JAM3)	bHLH3 interacts with JAZ proteins, and functions redundantly with bHLH13, bHLH14 and bHLH17 to negatively regulate jasmonate responses.
AT2G38530	1.18846	0.000846857	LIPID TRANSFER PROTEIN 2 (LTP2)	Involved in lipid transfer between membranes and plays a role in maintaining the integrity of the cuticle-cell wall interface. Belongs to a family of Lipid transfer proteins. Sequence similarity to other plant/Arabidopsis LPT genes but highest similarity to LPT1. Stress and pathogen-inducible motifs found in the upstream region. Expressed in flower, leaves and siliques but absent in roots. Predic…
AT1G02230	3.3159	1.31859e-05	NAC DOMAIN CONTAINING PROTEIN 4 (NAC004)	NAC domain containing protein 4;(source:Araport11)
AT4G01540	2.98245	9.64369e-07	NAC WITH TRANSMEMBRANE MOTIF1 (NTM1)	Encodes a membrane-bound NAC (for NAM, ATAF1/2, CUC2) transcription factor, designated NTM1 (for NAC with transmembrane motif1). NTM1 regulates cell division in Arabidopsis.
AT1G52880	0.984208	0.0135755	NO APICAL MERISTEM (NAM)	Transcription factor with a NAC domain. Homologous to the petunia gene NAM which is required for the development of the shoot. Expressed in the embryo.
AT4G16110	0.779085	0.0141261	RESPONSE REGULATOR 2 (RR2)	Encodes a pollen-specific transcription factor involved in the expression of nuclear genes for components of mitochondrial complex I in Arabidopsis. Acts in concert with other type-B ARRs in the cytokinin signaling pathway. AHK3 mediates cytokinin-induced phosphorylation of ARR2 on the Asp-80 residue. This phosphorylation plays a positive role of ARR2 in cytokinin-mediated control of leaf longevi…
AT5G44180	0.626809	0.00166461	RINGLET 2 (RLT2)	Homeodomain-like transcriptional regulator;(source:Araport11)
AT3G12250	0.885352	0.0043858	TGACG MOTIF-BINDING FACTOR 6 (TGA6)	basic leucine zipper transcription factor involved in the activation of SA-responsive genes.
AT5G22570	3.0805	0.00468632	WRKY DNA-BINDING PROTEIN 38 (WRKY38)	member of WRKY Transcription Factor; Group III
AT3G01080	1.21636	0.00539296	WRKY DNA-BINDING PROTEIN 58 (WRKY58)	member of WRKY Transcription Factor; Group I
AT1G29280	1.10503	0.0377054	WRKY DNA-BINDING PROTEIN 65 (WRKY65)	member of WRKY Transcription Factor; Group II-e The mRNA is cell-to-cell mobile.
AT3G21175	0.632958	0.00584828	ZIM-LIKE 1 (ZML1)	member of a novel family of plant-specific GATA-type transcription factors.
Unique to Cvi
AT1G74370	0.613867	0.0449044		RING/U-box superfamily protein;(source:Araport11)
AT5G52020	3.51306	1.11545e-06		encodes a member of the DREB subfamily A-4 of ERF/AP2 transcription factor family. The protein contains one AP2 domain. There are 17 members in this subfamily including TINY.
AT1G74930	6.00758	8.66127e-06	(ORA47)	encodes a member of the DREB subfamily A-5 of ERF/AP2 transcription factor family. The protein contains one AP2 domain. There are 15 members in this subfamily including RAP2.1, RAP2.9 and RAP2.10. The mRNA is cell-to-cell mobile.
AT1G06850	1.28589	1.48272e-05	BASIC LEUCINE-ZIPPER 52 (bZIP52)	basic leucine-zipper 52;(source:Araport11)
AT2G35530	0.426057	0.0365687	BASIC REGION/LEUCINE ZIPPER TRANSCRIPTION FACTOR 16 (bZIP16)	Encodes a G group bZIP transcription factor family member that can bind cis elements with an ACGT core, such as G-box, Hex, C-box and As-1. The protein is localized in the nucleus and can homodimerize and can heterodimerize with other G group members.
AT1G71130	0.866549	0.000481942	CYTOKININ RESPONSE FACTOR 8 (CRF8)	encodes a member of the ERF (ethylene response factor) subfamily B-5 of ERF/AP2 transcription factor family. The protein contains one AP2 domain. There are 7 members in this subfamily.
AT1G21910	2.17628	7.24468e-05	DEHYDRATION RESPONSE ELEMENT-BINDING PROTEIN 26 (DREB26)	encodes a member of the DREB subfamily A-5 of ERF/AP2 transcription factor family. The protein contains one AP2 domain. There are 15 members in this subfamily including RAP2.1, RAP2.9 and RAP2.10.
AT5G09410	0.623843	0.00558935	ETHYLENE INDUCED CALMODULIN BINDING PROTEIN (EICBP.B)	calmodulin-binding protein, similar to another ethylene-upregulated calmodulin-binding protein ER1 GI:11612392 from (Nicotiana tabacum)
AT4G36730	0.780753	0.000216972	G-BOX BINDING FACTOR 1 (GBF1)	member of a gene family encoding basic leucine zipper proteins (GBFs) which bind the G-box
AT4G36620	0.752981	0.0200289	GATA TRANSCRIPTION FACTOR 19 (GATA19)	Encodes a member of the GATA factor family of zinc finger transcription factors.
AT1G13450	0.539304	0.0146422	GT-1 (GT-1)	Encodes GT-1, a plant transcription factor that binds to one of the cis-acting elements, BoxII, which resides within the upstream promoter region of light-responsive genes. GT-1 was assumed to act as a molecular switch modulated through Ca(2+)-dependent phosphorylation/dephosphorylation in response to light signals.
AT3G02990	1.74517	2.95405e-06	HEAT SHOCK TRANSCRIPTION FACTOR A1E (HSFA1E)	member of Heat Stress Transcription Factor (Hsf) family The mRNA is cell-to-cell mobile.
AT4G34990	2.31838	3.22511e-07	MYB DOMAIN PROTEIN 32 (MYB32)	Member of the R2R3 factor gene family.
AT5G11510	0.615249	0.0288113	MYB DOMAIN PROTEIN 3R-4 (MYB3R-4)	Arabidopsis thaliana putative c-myb-like transcription factor MYB3R-4. Functions in powdery mildew induced host endoreduplication at the site of infection.
AT4G38620	1.43016	6.0987e-05	MYB DOMAIN PROTEIN 4 (MYB4)	Encodes a R2R3 MYB protein which is involved in the response to UV-B. It functions as a repressor of target gene expression. One of its target genes encodes cinnamate 4-hydroxylase; mutants accumulate sinapate esters in their leaves. MYB4 binds to its own promoter and represses its own expression. Nuclear localization of MYB4 depends on the action of the beta importin SAD2. The mRNA is cell-to-ce…
AT3G49690	2.03686	0.000441684	MYB DOMAIN PROTEIN 84 (MYB84)	Putative homolog of the Blind gene in tomato. Together with RAX1 and RAX3 belong to the class R2R3 MYB genes; encoded by the Myb-like transcription factor MYB84, regulates axillary meristem formation.
AT5G13180	0.544935	0.0102857	NAC DOMAIN CONTAINING PROTEIN 83 (NAC083)	Encodes a NAC domain transcription factor that interacts with VND7 and negatively regulates xylem vessel formation.
AT1G71696	0.691107	0.000164522	SUPPRESSOR OF LLP1 1 (SOL1)	Encodes a Putative Zn2+ carboxypeptidase, 4 splice variants have been identified but not characterized for different functions and/or expression patterns.SOL1 isolated as a suppressor of root- specific overexpression of CLE19, a clavata3 like gene. sol1 partially suppresses the short root phenotype caused by CLE19 overexpression.
AT1G55520	0.866602	1.47275e-05	TATA BINDING PROTEIN 2 (TBP2)	TATA-box binding protein. Required for basal transcription. Acts facilitating the recruitment of TFIID to the promoter, which together with the RNA polymerase form the preinitiation complex.
AT5G59430	1.19925	1.34838e-05	TELOMERIC REPEAT BINDING PROTEIN 1 (TRP1)	Encodes a telomeric repeat binding protein with a DNA binding domain at its C terminus. The DNA binding domain has a preference for GGTTTAG sequences and at least five of these repeats are required for recognition by a nearly full-length TRP1 protein.
AT1G51600	0.483954	0.0167735	ZIM-LIKE 2 (ZML2)	member of a novel family of plant-specific GATA-type transcription factors.
Unique to Col
AT4G39780	0.589231	0.0142533		encodes a member of the DREB subfamily A-6 of ERF/AP2 transcription factor family. The protein contains one AP2 domain. There are 8 members in this subfamily including RAP2.4.
AT2G38250	5.11648	6.5396e-09		Homeodomain-like superfamily protein;(source:Araport11)
AT3G10030	0.440705	0.0402711		aspartate/glutamate/uridylate kinase family protein;(source:Araport11)
AT4G37790	0.948081	0.000193538	(HAT22)	Encodes homeobox protein HAT22, member of the HD-Zip II family. The mRNA is cell-to-cell mobile.
AT2G22800	0.620899	0.0433248	(HAT9)	Encodes homeobox protein HAT9.
AT4G12020	0.486561	0.0327502	(WRKY19)	Encodes a member of the A1 subgroup of the MEKK (MAPK/ERK kinase kinase) family. MEKK is another name for Mitogen-Activated Protein Kinase Kinase Kinase (MAPKKK or MAP3K). This subgroup has four members: At4g08500 (MEKK1, also known as ARAKIN, MAP3Kb1, MAPKKK8), At4g08480 (MEKK2, also known as MAP3Kb4, MAPKKK9), At4g08470 (MEKK3, also known as MAP3Kb3, MAPKKK10) and At4g12020 (MEKK4, also known a…
AT4G11080	1.1769	0.000359273	3XHIGH MOBILITY GROUP-BOX1 (3xHMG-box1)	Encodes a protein containing three copies of the HMG (high mobility group)-box domain. The two Arabidopsis 3xHMG-box proteins are: AT4G11080 (3xHMG-box1) and AT4G23800 (3xHMG-box2). Interacts with mitotic and meiotic chromosomes.
AT2G31220	1.05635	0.0116127	BASIC HELIX LOOP HELIX PROTEIN 10 (BHLH010)	Encodes a bHLH transcription factor that together with bHLH089 and bHLH091 is important for the normal transcriptome of the developing Arabidopsis anther, possibly by forming a feed-forward loop with DYT1.
AT5G53290	1.48001	0.00701945	CYTOKININ RESPONSE FACTOR 3 (CRF3)	encodes a member of the ERF (ethylene response factor) subfamily B-5 of ERF/AP2 transcription factor family. The protein contains one AP2 domain. There are 7 members in this subfamily.
AT1G44830	2.28735	0.000159448	ERF TRANSCRIPTION FACTOR 14 (ERF014)	Encodes a nuclear-localized member of the DREB subfamily A-5 of ERF/AP2 transcription factor family. The protein contains one AP2 domain. There are 15 members in this subfamily including RAP2.1, RAP2.9 and RAP2.10. Overexpression in cultured cells results in an increase in pectin deposition.ERF014 differentially regulates responses to bacterial and fungal pathogens.
AT1G53170	0.857652	0.0117369	ETHYLENE RESPONSE FACTOR 8 (ERF8)	encodes a member of the ERF (ethylene response factor) subfamily B-1 of ERF/AP2 transcription factor family (ATERF-8). The protein contains one AP2 domain. There are 15 members in this subfamily including ATERF-3, ATERF-4, ATERF-7, and leafy petiole.
AT3G60490	1.75186	0.000821469		encodes a member of the DREB subfamily A-4 of ERF/AP2 transcription factor family. The protein contains one AP2 domain. There are 17 members in this subfamily including TINY.
AT2G42280	0.721902	0.00273174	FLOWERING BHLH 4 (FBH4)	basic helix-loop-helix (bHLH) DNA-binding superfamily protein;(source:Araport11)
AT1G70920	1.33314	0.00864212	HOMEOBOX-LEUCINE ZIPPER PROTEIN 18 (HB18)	homeobox-leucine zipper protein 18;(source:Araport11)
AT2G24260	0.546934	0.0389892	LJRHL1-LIKE 1 (LRL1)	Encodes a basic helix-loop-helix (bHLH) protein that regulates root hair and sperm cell development. One of the three Arabidopsis homologs of the Lotus japonicus ROOTHAIRLESS1 (LjRHL1) gene: At2g24260 (AtLRL1), At4g30980 (AtLRL2), and At5g58010 (AtLRL3).
AT3G15510	0.858996	0.0240868	NAC DOMAIN CONTAINING PROTEIN 2 (NAC2)	Note of caution: not to be confused with another protein (AtNAC6 locus AT5G39610) which on occasion has also been referred to as AtNAC2.
AT2G33480	0.782332	0.0248136	NAC DOMAIN CONTAINING PROTEIN 41 (NAC041)	NAC domain containing protein 41;(source:Araport11)
AT1G09530	0.576181	0.00810449	PHYTOCHROME INTERACTING FACTOR 3 (PIF3)	Transcription factor interacting with photoreceptors phyA and phyB. Forms a ternary complex in vitro with G-box element of the promoters of LHY, CCA1. Acts as a negative regulator of phyB signalling. It degrades rapidly after irradiation of dark grown seedlings in a process controlled by phytochromes. Does not play a significant role in controlling light input and function of the circadian clockw…
AT3G02150	1.99489	2.93172e-09	PLASTID TRANSCRIPTION FACTOR 1 (PTF1)	a chloroplast trans-acting factor of the psbD light-responsive promoter.TCP gene involved in heterochronic control of leaf differentiation.
AT3G14230	1.18785	1.11676e-05	RELATED TO AP2 2 (RAP2.2)	encodes a member of the ERF (ethylene response factor) subfamily B-2 of ERF/AP2 transcription factor family (RAP2.2). The protein contains one AP2 domain. There are 5 members in this subfamily including RAP2.2 AND RAP2.12.
AT3G58710	0.703108	0.0141695	WRKY DNA-BINDING PROTEIN 69 (WRKY69)	member of WRKY Transcription Factor; Group II-e
AT5G04340	5.14766	8.0709e-11	ZINC FINGER OF ARABIDOPSIS THALIANA 6 (ZAT6)	putative c2h2 zinc finger transcription factor mRNA,

## Sheet: Down
Unique to Sha-down
Locus Identifier	logFC	FDR	Primary Gene Symbol	Gene Model Description
AT4G18960	-1.1159	0.0411509	AGAMOUS (AG)	Floral homeotic gene encoding a MADS domain transcription factor. Specifies floral meristem and carpel and stamen identity. Binds CArG box sequences. It is the only C function gene. It interacts genetically with the other homeotic genes to specify the floral organs.
AT2G25820	-1.20912	0.0343904	ETHYLENE AND SALT INDUCIBLE 2 (ESE2)	encodes a member of the DREB subfamily A-4 of ERF/AP2 transcription factor family. The protein contains one AP2 domain. There are 17 members in this subfamily including TINY.
AT4G32800	-1.28366	2.66233e-05		encodes a member of the DREB subfamily A-4 of ERF/AP2 transcription factor family. The protein contains one AP2 domain. There are 17 members in this subfamily including TINY.
AT4G16750	-1.0419	0.0444524		encodes a member of the DREB subfamily A-4 of ERF/AP2 transcription factor family. The protein contains one AP2 domain. There are 17 members in this subfamily including TINY.
AT1G01060	-0.823071	0.0354684	LATE ELONGATED HYPOCOTYL (LHY)	LHY encodes a myb-related putative transcription factor involved in circadian rhythm along with another myb transcription factor CCA1
AT1G24260	-2.01585	6.77161e-05	SEPALLATA3 (SEP3)	Member of the MADs box transcription factor family. SEP3 is redundant with SEP1 and 2. Flowers of SEP1/2/3 triple mutants show a conversion of petals and stamens to sepals.SEP3 forms heterotetrameric complexes with other MADS box family members and binds to the CArG box motif.
Unique to Cvi-down
AT4G12670	-0.685174	0.00222954		Homeodomain-like superfamily protein;(source:Araport11)
AT2G38090	-0.698073	0.0461061		Duplicated homeodomain-like superfamily protein;(source:Araport11)
AT5G47660	-0.578499	0.0180592		Homeodomain-like superfamily protein;(source:Araport11)
AT1G07640	-0.533554	0.0406972	(OBP2)	A member of the DOF transcription factors. Prominently expressed in the phloem of leaves and other organs. Expression is induced by wounding, MeJA and insect feeding. Upregulates glucosinolate biosynthesis.
AT1G49720	-1.31195	0.000374437	ABSCISIC ACID RESPONSIVE ELEMENT-BINDING FACTOR 1 (ABF1)	Identified as a protein that binds to abscisic acid response elements. May mediate transcriptional regulation of ABA responses.
AT1G04880	-1.55746	0.00358184	ARID-HMG DNA-BINDING PROTEIN 15 (HMGBD15)	Encodes a ARID-HMG DNA-binding protein that functions in pollen tube growth through the regulation of gene expression by interacting with the transcription factors AGL66 and AGL104.
AT2G17410	-0.483117	0.0107		ARID/BRIGHT DNA-binding domain-containing protein;(source:Araport11)
AT4G14465	-1.56014	0.00655639	AT-HOOK MOTIF NUCLEAR-LOCALIZED PROTEIN 20 (AHL20)	AT-hook motif nuclear-localized protein 20;(source:Araport11)
AT3G30530	-1.78111	0.00333792	BASIC LEUCINE-ZIPPER 42 (bZIP42)	basic leucine-zipper 42;(source:Araport11)
AT1G68920	-0.839455	0.00123186	CIB1 LIKE PROTEIN 1 (CIL1)	basic helix-loop-helix (bHLH) DNA-binding superfamily protein;(source:Araport11)
AT5G58900	-1.32339	1.80169e-05		Homeodomain-like transcriptional regulator;(source:Araport11)
AT3G21270	-1.13731	8.2843e-05	DOF ZINC FINGER PROTEIN 2 (DOF2)	Encodes Dof zinc finger protein adof2.
AT2G23340	-1.00036	0.00465511	DREB AND EAR MOTIF PROTEIN 3 (DEAR3)	encodes a member of the DREB subfamily A-5 of ERF/AP2 transcription factor family. The protein contains one AP2 domain. There are 16 members in this subfamily including RAP2.1, RAP2.9 and RAP2.10.
AT2G03500	-0.541855	0.0467618	EARLY FLOWERING MYB PROTEIN (EFM)	Encodes a nuclear localized member of the MYB family of transcriptional regulators that is involved in negative regulation of flowering. It is expressed in vascular tissues and at low levels in the shoot apex during the transition to flowering. Loss of function mutations are early flowering.EFM is involved in the autonomous, thermosensory and GA pathways and expression is directly regulated by SV…
AT2G42280	-0.576083	0.0213285	FLOWERING BHLH 4 (FBH4)	basic helix-loop-helix (bHLH) DNA-binding superfamily protein;(source:Araport11)
AT4G34680	-0.917503	0.0231418	GATA TRANSCRIPTION FACTOR 3 (GATA3)	Encodes a member of the GATA factor family of zinc finger transcription factors.
AT2G06200	-2.84546	8.99953e-05	GROWTH-REGULATING FACTOR 6 (GRF6)	Growth regulating factor encoding transcription activator. One of the nine members of a GRF gene family, containing nuclear targeting domain. Involved in leaf development and expressed in root, shoot and flower
AT5G53660	-1.3637	0.0308637	GROWTH-REGULATING FACTOR 7 (GRF7)	Growth regulating factor encoding transcription activator. One of the nine members of a GRF gene family, containing nuclear targeting domain. Involved in leaf development and expressed in shoot and flower.
AT3G01470	-0.736078	0.0440711	HOMEOBOX 1 (HB-1)	Encodes a homeodomain leucine zipper class I (HD-Zip I) transcriptional activator involved in leaf and hypocotyl development. Its promoter is bound by PIF1 which likely regulates its expression. Its translation is regulated by a conserved upstream ORF (CPuORF33).
AT5G03790	-1.16008	0.0393532	HOMEOBOX 51 (HB51)	Encodes a homeodomain leucine zipper class I (HD-Zip I) meristem identity regulator that acts together with LFY to induce CAL expression. It binds to the CAL promoter proximal CAATNATTG element. LMI1 acts primarily downstream of LFY in meristem identity regulation. The interaction between LFY, LMI1 and CAL resembles a feed-forward loop transcriptional network motif. The gene also had additional L…
AT1G26960	-1.68254	0.000238878	HOMEOBOX PROTEIN 23 (AtHB23)	Encodes a homeodomain leucine zipper class I (HD-Zip I) protein.
AT1G14687	-1.09328	0.00165965	HOMEOBOX PROTEIN 32 (HB32)	homeobox protein 32;(source:Araport11)
AT1G16490	-1.82941	0.0076964	MYB DOMAIN PROTEIN 58 (MYB58)	Member of the R2R3 factor gene family.
AT3G08500	-0.772546	0.0357482	MYB DOMAIN PROTEIN 83 (MYB83)	Encodes a putative R2R3-type MYB transcription factor (MYB83).
AT1G01030	-0.681441	0.0144239	NGATHA3 (NGA3)	AP2/B3-like transcriptional factor family protein;(source:Araport11)
AT5G44160	-0.928032	0.015522	NUTCRACKER (NUC)	NUC is a member of the BIRD group of transcriptional regulators and is required for the formative divisions that pattern the root. the ground tissue into cortex and endodermis.
AT1G30490	-1.00892	2.91749e-05	PHAVOLUTA (PHV)	Dominant PHV mutations cause transformation of abaxial leaf fates into adaxial leaf fates. Has overlapping functions with PHABULOSA, REVOLUTA and CORONA/ATHB15 in patterning the apical portion of the embryo. Encodes a member of HD-Zip family which contains homeodomain-leucine zipper domains and domain similar to a mammalian sterol binding domain.
AT3G24120	-0.540287	0.0204469	PHR1-LIKE 2 (PHL2)	Homeodomain-like superfamily protein;(source:Araport11)
AT1G46768	-2.89419	1.38529e-05	RELATED TO AP2 1 (RAP2.1)	encodes a member of the DREB subfamily A-5 of ERF/AP2 transcription factor family (RAP2.1). The protein contains one AP2 domain. There are 16 members in this subfamily including RAP2.9 and RAP2.10.
AT3G09600	-1.00365	0.000841383	REVEILLE 8 (RVE8)	Encodes a MYB-like transcription factor similar to CIRCADIAN CLOCK-ASSOCIATED1 (CCA1) and ELONGATED HYPOCOTYL (LHY). Involved in the regulation of circadian clock by modulating the pattern of histone 3 (H3) acetylation. Functions as a transcriptional activator of evening element containing clock genes.
AT5G65590	-0.687653	0.0251095	STOMATAL CARPENTER 1 (SCAP1)	Encodes a plant-specific Dof-type transcription factor expressed in maturing guard cells, but not in guard mother cells. It regulates essential processes of stomatal guard cell maturation and functions as a key transcription factor regulating the final stages of guard cell differentiation.
AT5G08070	-0.908965	0.0207193	TCP DOMAIN PROTEIN 17 (tcp17)	TCP gene involved in heterochronic control of leaf differentiation.
AT3G15030	-1.52912	1.76213e-07	TCP FAMILY TRANSCRIPTION FACTOR 4 (TCP4)	Arabidopsis thaliana TCP family transcription factor. Regulated by miR319. Involved in heterchronic regulation of leaf differentiation.
AT1G53230	-1.2645	0.00059555	TEOSINTE BRANCHED 1, CYCLOIDEA AND PCF TRANSCRIPTION FACTOR 3 (TCP3)	Encodes a member of a recently identified plant transcription factor family that includes Teosinte branched 1, Cycloidea 1, and proliferating cell nuclear antigen (PCNA) factors, PCF1 and 2. Regulated by miR319. Involved in heterochronic regulation of leaf differentiation.
AT5G60970	-0.998802	0.000359374	TEOSINTE BRANCHED 1, CYCLOIDEA AND PCF TRANSCRIPTION FACTOR 5 (TCP5)	TCP gene involved in heterochronic control of leaf differentiation.
AT5G10030	-0.525248	0.028319	TGACG MOTIF-BINDING FACTOR 4 (TGA4)	Encodes a member of basic leucine zipper transcription gene family. Nomenclature according to Xiang, et al. (1997).
AT5G25810	-1.7501	0.0148749	TINY (tny)	encodes a member of the DREB subfamily A-4 of ERF/AP2 transcription factor family (TINY). The protein contains one AP2 domain. There are 17 members in this subfamily including TINY. Ectopic or overexpression of this gene in a Ds tagged line has reduced cell expansion. The expression of this gene is induced by ethylene and light and appears to stimulate cytokinin biosynthesis.
AT1G72050	-1.11767	1.15426e-05	TRANSCRIPTION FACTOR IIIA (TFIIIA)	Encodes a transcriptional factor TFIIIA required for transcription of 5S rRNA gene. 5S rRNA is the smallest constituent of the ribosome. Work on one of the gene models AT1G72050.2 showed that it encodes a protein with nine Cys(2)-His(2)-type zinc fingers, a characteristic feature of TFIIIA proteins. AT1G72050.2 also contains a 23 amino acid spacer between fingers 1 and 2, a 66 amino acid spacer b…
Unique to Col-down
AT2G22200	-2.04439	0.00851705		encodes a member of the DREB subfamily A-6 of ERF/AP2 transcription factor family. The protein contains one AP2 domain. There are 8 members in this subfamily including RAP2.4.
AT1G74840	-1.09613	0.000127138		Homeodomain-like superfamily protein;(source:Araport11)
AT1G70000	-0.942479	0.03573	(MYBD)	Encodes a MYB-like Domain transcription factor that plays a positive role in anthocyanin accumulation in response to light and cytokinin via repression of MYBL2.MYBD expression increased in response to light or cytokinin, and MYBD enhanced anthocyanin biosynthesis via the repression of MYBL2 encoding for a transcription factor that had a negative effect on this process. In addition, MYBD can bind…
AT5G11260	-0.630647	0.0335648	ELONGATED HYPOCOTYL 5 (HY5)	Basic leucine zipper (bZIP) transcription factor. Nuclear localization. Involved in light-regulated transcriptional activation of G-box-containing promoters. Negatively regulated by Cop1. Although cytokinins do not appear to affect the gene's promoter activity, they appear to stabilize the protein. HY5 plays a role in anthocyanin accumulation in far-red light and blue light, but not in red light …
AT4G01120	-0.777466	0.0176497	G-BOX BINDING FACTOR 2 (GBF2)	bZIP (basic leucine zipper) transcription factor that binds to the G-box regulatory element found in many plant promoters. GBF2 nuclear localization is increased by blue light
AT5G49300	-0.982684	0.0138743	GATA TRANSCRIPTION FACTOR 16 (GATA16)	Encodes a member of the GATA factor family of zinc finger transcription factors.
AT3G60530	-0.706114	0.00825541	GATA TRANSCRIPTION FACTOR 4 (GATA4)	Encodes a member of the GATA factor family of zinc finger transcription factors.
AT3G61890	-1.596	0.000624521	HOMEOBOX 12 (HB-12)	Encodes a homeodomain leucine zipper class I (HD-Zip I) protein. Loss of function mutant has abnormally shaped leaves and stems.
AT5G06710	-0.563416	0.0429955	HOMEOBOX FROM ARABIDOPSIS THALIANA (HAT14)	Homeobox-leucine zipper protein.
AT3G28920	-0.69466	0.00158617	HOMEOBOX PROTEIN 34 (HB34)	homeobox protein 34;(source:Araport11)
AT1G17920	-0.562899	0.0278155	HOMEODOMAIN GLABROUS 12 (HDG12)	Encodes a homeobox-leucine zipper family protein belonging to the HD-ZIP IV family. Together with HDG11, it is involved in trichome branching.
AT1G05230	-0.686758	8.41157e-05	HOMEODOMAIN GLABROUS 2 (HDG2)	Encodes a homeobox-leucine zipper family protein belonging to the HD-ZIP IV family. Mutants have trichomes that appear glass-like under a dissecting microscope as compared to the wild-type trichomes. The mutations do not affect trichome growth or branch number.
AT1G49560	-0.5877	0.0191662	HRS1 HOMOLOG6 (HHO6)	Homeodomain-like superfamily protein;(source:Araport11)
AT3G50700	-0.690833	0.0377848	INDETERMINATE(ID)-DOMAIN 2 (IDD2)	zinc finger protein, similar to maize Indeterminate1 (ID1)
AT1G22640	-1.03336	0.0016597	MYB DOMAIN PROTEIN 3 (MYB3)	MYB-type transcription factor (MYB3) that represses phenylpropanoid biosynthesis gene expression
AT3G50060	-0.763139	0.00927872	MYB DOMAIN PROTEIN 77 (MYB77)	Encodes a member of the R2R3 transcription factor gene family. Expressed in response to potassium deprivation and auxin. Involved in lateral root development. Interacts with ARF7 and regulates the expression of some auxin responsive genes.
AT4G36900	-0.781944	0.0146608	RELATED TO AP2 10 (RAP2.10)	encodes a member of the DREB subfamily A-5 of ERF/AP2 transcription factor family (RAP2.10). The protein contains one AP2 domain. There are 16 members in this subfamily including RAP2.9 and RAP2.1.
AT5G17300	-1.27002	0.0071326	REVEILLE 1 (RVE1)	Myb-like transcription factor that regulates hypocotyl growth by regulating free auxin levels in a time-of-day specific manner.
AT5G51910	-0.766691	0.0248548	TCP DOMAIN PROTEIN 19 (TCP19)	TCP family transcription factor;(source:Araport11)
AT4G14770	-0.610791	0.0037989	TESMIN/TSO1-LIKE CXC 2 (TCX2)	TESMIN/TSO1-like CXC 2;(source:Araport11)
